# Supplementary material for: Conserved shifts in sperm small non-coding RNA profiles during mouse and human aging
Source: EMBO J. 2026 Jan 20;45(4):1362–80. doi: 10.1038/s44318-025-00687-8 (PMC12909834; doi:10.1038/s44318-025-00687-8)
Supplement: Supplementary file 1 — Table EV1 [file 44318_2025_687_MOESM1_ESM.xlsx]

## Sheet: Table EV1
Table EV1: miRNA/tsRNA/rRNA proportion in mouse sperm and sperm heads
		Traditional sncRNA-seq						PANDORA-seq
		miRNA (%)	GtsRNA (%)	MtsRNA (%)	GrsRNA (%)	MrsRNA (%)		miRNA (%)	GtsRNA (%)	MtsRNA (%)	GrsRNA (%)	MrsRNA (%)
Intact sperm	10-wk	6.322±1.253	27.539±1.547	0.532±0.108	29.253±1.438	1.201±0.230		0.097±0.007	6.839±0.665	0.060±0.013	73.783±0.823	0.167±0.023
	30-wk	6.440±1.076	31.172±1.800	0.451±0.041	27.015±1.746	1.140±0.127		0.076±0.005	8.994±0.809	0.052±0.004	70.412±1.036	0.135±0.009
	50-wk	7.309±1.689	24.297±0.530	0.401±0.037	30.753±1.835	1.154±0.204		0.112±0.008	6.981±0.684	0.034±0.004	70.201±1.166	0.127±0.014
	70-wk	7.212±1.472	14.851±1.608	0.602±0.114	36.328±8.434	1.232±0.178		0.162±0.016	4.680±0.300	0.093±0.006	67.350±2.111	0.257±0.021
	90-wk	9.566±2.107	18.160±2.497	0.761±0.188	32.125±6.966	1.222±0.259		0.104±0.003	5.997±0.739	0.116±0.012	65.536±0.728	0.301±0.036
Sperm head	10-wk	1.064±0.111	44.158±4.396	0.087±0.010	18.104±1.450	0.051±0.006		0.245±0.046	18.431±1.558	0.090±0.013	50.637±1.546	0.072±0.007
	30-wk	1.498±0.182	37.171±4.520	0.090±0.014	19.006±1.709	0.071±0.006		0.283±0.036	18.885±2.231	0.085±0.008	47.984±1.582	0.071±0.012
	50-wk	1.460±0.192	35.833±3.637	0.121±0.012	20.780±0.857	0.078±0.004		0.244±0.063	17.755±1.829	0.088±0.015	48.871±1.178	0.072±0.008
	70-wk	2.384±0.549	21.352±5.899	0.575±0.351	40.657±6.502	0.147±0.021		0.172±0.056	15.899±2.445	0.110±0.021	48.194±0.980	0.081±0.009
	90-wk	1.070±0.188	23.750±5.931	0.155±0.050	43.805±6.397	0.094±0.024		0.111±0.012	16.059±0.981	0.083±0.014	53.131±1.767	0.075±0.013
GtsRNA: Genomic tsRNA
GrsRNA: Genomic rsRNA
MtsRNA: Mitochondrial tsRNA
MrsRNA: Mitochondrial rsRNA
