# Supplementary material for: Conserved shifts in sperm small non-coding RNA profiles during mouse and human aging
Source: EMBO J. 2026 Jan 20;45(4):1362–80. doi: 10.1038/s44318-025-00687-8 (PMC12909834; doi:10.1038/s44318-025-00687-8)
Supplement: Supplementary file 2 — Table EV2 [file 44318_2025_687_MOESM2_ESM.xlsx]

## Sheet: Table_EV2
Table EV2: Downregulated genes in old-combo transfection compared to vehicle group (associated with Fig.4c)
	logFC	PValue
Rcn1	-0.37814	1.46e-07
Pou2f1	-0.285683	1.44e-06
Bhlhe40	-0.310335	1.49e-06
Slc12a6	-0.345211	2.66e-06
Tfcp2l1	-0.240367	5.24e-06
Bmpr2	-0.360973	5.66e-06
Dcp2	-0.256947	5.9e-06
Bhmt	-1.94267	1.46e-05
Hipk3	-0.410293	1.71e-05
Fam117b	-0.258529	2.7e-05
Ctdspl2	-0.425711	2.85e-05
Pdgfc	-1.16061	2.85e-05
Taok1	-0.268063	2.88e-05
Syt9	-0.35836	2.97e-05
H2-T3	-2.36224	3.09e-05
Hipk1	-0.280013	3.98e-05
R3hdm1	-0.355617	4.57e-05
Ttn	-0.358967	4.77e-05
Lnpep	-0.279667	5.31e-05
Rock1	-0.332175	5.6e-05
Carnmt1	-0.256122	7.66e-05
Ago2	-0.227985	7.8e-05
Ero1a	-0.238069	8.45e-05
Scd2	-0.189435	0.000114305
Smg1	-0.237842	0.000133001
Plekhm3	-0.501329	0.000157959
Rab14	-0.2218	0.000163968
Aldh6a1	-0.296104	0.000183441
Sfrp1	-0.197348	0.000189971
Ercc6l2	-0.449581	0.000217492
Igsf9b	-0.225555	0.000271727
Rmnd5a	-0.198523	0.000281719
Fut9	-0.385808	0.000284029
Lpgat1	-0.250848	0.000290494
Nav1	-0.228786	0.000293341
Scd1	-0.243194	0.000331421
Cwf19l1	-0.808811	0.000410926
Nr4a2	-1.48762	0.000426601
Prr14l	-0.241939	0.000452901
Satb2	-0.403103	0.000454882
Twsg1	-0.250446	0.000460866
Ppp1r1a	-0.49099	0.000479774
Golph3	-0.224331	0.000507663
Ypel2	-0.378976	0.000532208
Galnt7	-0.385106	0.000555621
Sp1	-0.189816	0.000558505
Ssr3	-0.190551	0.000565799
Trpm7	-0.249562	0.000572379
Med13	-0.249102	0.000576149
Sgo2a	-0.188327	0.00058257
Cbx5	-0.176351	0.000585824
Zmat3	-0.183103	0.00060676
Fam91a1	-0.213326	0.000620448
Chpt1	-0.532351	0.000623475
Tet1	-0.206595	0.000649942
Mtss1	-0.222795	0.000656429
Gm17067	-0.296819	0.0006581
Rpl23	-0.187008	0.000681833
Stard4	-0.229934	0.000710458
Gid4	-0.236187	0.000731392
Cnot6l	-0.378492	0.000744602
Idi1	-0.19189	0.000765048
Tmem91	-1.46743	0.000774096
Cpd	-0.261885	0.00080605
Fam126b	-0.390554	0.000824664
Ptch1	-0.25758	0.000882811
Rcn2	-0.312333	0.000920714
Spp1	-0.176139	0.000943702
A2m	-0.234217	0.000984602
Cfap97	-0.304025	0.00103502
Zfp652	-0.214375	0.00113353
Mib1	-0.230468	0.00115371
Slc31a1	-0.237885	0.00122317
Evi5	-0.290633	0.00125395
Kctd3	-0.206254	0.00126425
Lrp1	-0.165349	0.00132318
Ube2q2	-0.215167	0.00132661
Rlim	-0.21248	0.00134864
Mob1b	-0.39448	0.00137901
Egln3	-0.277684	0.00138679
Kit	-0.175731	0.00139379
Uggt1	-0.22257	0.00143918
Deptor	-0.214198	0.00145367
Abraxas2	-0.323969	0.00148058
Itgav	-0.242525	0.00149556
Heatr5a	-0.205902	0.00151132
Fat2	-1.02895	0.00152614
Mier1	-0.220029	0.00153994
Magt1	-0.239315	0.00166328
Ccnt1	-0.197251	0.00167223
Ptbp3	-0.185972	0.00172977
Rp2	-0.30661	0.00179125
Clasp2	-0.214787	0.0018218
Pcgf3	-0.198077	0.00187395
Idh1	-0.163897	0.00191766
Xrn1	-0.236107	0.00194454
Pabpc1	-0.149276	0.0020158
Ablim2	-0.591057	0.00203805
Zfp846	-0.814667	0.00212661
Nucks1	-0.162792	0.00216946
Plgrkt	-0.514818	0.00217971
Bpnt2	-0.205876	0.00219354
Sohlh2	-0.235575	0.00243167
Epb41	-0.213318	0.00244217
N4bp2l2	-0.248014	0.00250728
Esco1	-0.297922	0.00256178
Cers6	-0.280449	0.0026489
Rfwd3	-0.148269	0.00266452
Insig1	-0.180118	0.00274771
Capn3	-1.31599	0.00275999
Cdc73	-0.277115	0.00277366
Lims1	-0.245762	0.00278701
Lbr	-0.164005	0.00281148
Usp53	-0.404242	0.00285014
Kantr	-0.617366	0.00291219
Dcp1a	-0.215584	0.00295693
Tulp3	-0.187813	0.00301441
Pals2	-0.20509	0.00301564
Nid1	-0.171234	0.00305909
Zdhhc20	-0.257161	0.00328177
Prkaa2	-0.286985	0.00328556
Fndc3b	-0.255931	0.00335247
Igsf3	-0.189108	0.00337087
Ly75	-0.178816	0.00339586
Apbb2	-0.348466	0.00340254
Mtpn	-0.188002	0.00340489
Asap1	-0.238771	0.00341584
Sacs	-0.281805	0.00342394
Rbms1	-0.235109	0.0036387
Lpp	-0.26779	0.00372815
Cd164	-0.164412	0.0037341
Igf1r	-0.26261	0.0038397
Elovl5	-0.161793	0.0039096
Slfn3	-1.04767	0.00394493
Zfp148	-0.235846	0.00394712
Tmed5	-0.32987	0.00396776
Tnks	-0.200486	0.00397873
Spire1	-0.256785	0.003994
Ppp1r3g	-1.15631	0.00402556
Exoc4	-0.163006	0.00406283
Pdpk1	-0.162528	0.00412421
Zdhhc3	-0.233832	0.00420136
Rpl7	-0.132775	0.00420457
F2r	-0.333635	0.0042444
Gfpt1	-0.191635	0.00425563
Ubn2	-0.198773	0.00427578
Gm14401	-0.850935	0.00429807
Ppp1r3b	-0.466237	0.00430298
Tbl1x	-0.180665	0.00435585
Dip2c	-0.267931	0.00436572
Rnf11	-0.290284	0.00438555
Zfp976	-0.880547	0.00439016
Hnrnpll	-0.207809	0.00439589
Abi2	-0.205178	0.00445207
Fam126a	-0.279683	0.00449067
Taf4	-0.19125	0.00456233
Atf7	-0.327717	0.00457727
Pde8a	-0.215334	0.00469265
Xpr1	-0.217868	0.00475922
Atp5pb	-0.229825	0.00478927
Fkbp3	-0.154493	0.00479202
4932438A13Rik	-0.222297	0.00480635
Lpl	-0.273764	0.00495939
Hcfc2	-0.440761	0.00500492
Skil	-0.207986	0.0050427
Gatm	-1.08504	0.00507234
Aak1	-0.242328	0.00512336
Slc30a5	-0.232626	0.00512838
Nup210	-0.185621	0.00516494
Map3k1	-0.219607	0.00529635
Pip4p2	-0.259206	0.00530351
Osr2	-1.39967	0.00541983
Ptp4a1	-0.172858	0.00546726
Dnai1	-0.954321	0.00549786
Efr3a	-0.213147	0.00554719
Pdzd8	-0.211409	0.00570889
Uhmk1	-0.207464	0.00573341
Syn1	-0.42147	0.00578592
Luzp1	-0.139471	0.005874
Tnks2	-0.142139	0.00592671
Slc25a30	-0.245809	0.00593892
Agfg1	-0.148238	0.00600576
Isoc1	-0.213704	0.00624017
Nemp1	-0.192202	0.00627299
Arl1	-0.168983	0.00627667
Gnai1	-0.340189	0.00631326
Lifr	-0.167208	0.00640228
Nbeal1	-0.262071	0.00646555
Cdk18	-0.311538	0.00646923
Frmd6	-0.212111	0.00649999
Spice1	-0.347591	0.00651541
Gabpa	-0.151553	0.00657393
Ano3	-0.502438	0.00657953
Slc39a10	-0.180627	0.00659037
Zbtb44	-0.173803	0.00664833
Tcl1	-0.175938	0.00681854
Mia3	-0.199083	0.00686051
Cog5	-0.244627	0.00705224
Sbno1	-0.14867	0.00708376
Cpt1a	-0.155455	0.00720059
1700019D03Rik	-0.190928	0.00728487
Pcnp	-0.185025	0.00728493
Ralgapa2	-0.253515	0.00735163
Rest	-0.139956	0.00735364
Ttc9c	-0.181063	0.00747745
Arfgef1	-0.173998	0.00755718
Nanog	-0.128915	0.00760403
Snx13	-0.356889	0.00771288
Osbpl7	-0.349243	0.00776154
Cenpa	-0.214222	0.00781483
Dnajc6	-0.192006	0.00784944
Slc25a16	-0.288379	0.00802921
Ipo8	-0.160422	0.00803518
Lats1	-0.254752	0.00804687
Map2k4	-0.179119	0.00807613
Nmt2	-0.162605	0.00811357
Tab2	-0.210517	0.00814879
Eif2s2	-0.125431	0.00820123
Tfdp2	-0.18105	0.0082746
Ncald	-0.837389	0.00830839
Rgs9bp	-0.485239	0.00830954
Ncoa6	-0.240388	0.00831235
Usp24	-0.150471	0.00832446
Rbm22	-0.203395	0.00839804
Zmiz1	-0.20808	0.0084156
Capn5	-0.198496	0.00842889
Igf2bp3	-0.169128	0.00847262
Dlat	-0.172571	0.00853471
Cd2ap	-0.224192	0.00858026
Nfia	-0.859299	0.00870116
Rc3h1	-0.219418	0.00871782
Cacul1	-0.199461	0.00872672
Mme	-0.177313	0.00879672
Klhl42	-0.200803	0.00888774
Fat1	-0.130702	0.00894481
Abhd2	-0.180644	0.00897745
Ostm1	-0.249261	0.00919115
Ube2t	-0.206627	0.00920091
Man1a2	-0.209783	0.00931735
Nt5dc1	-0.382916	0.00934824
Crot	-0.222927	0.00939008
Strip2	-0.458143	0.00945131
Zfhx3	-0.185273	0.00949337
Prkci	-0.137129	0.0095034
Rev3l	-0.360811	0.00955073
Mbtps2	-0.239479	0.00959006
Abcb7	-0.182902	0.00970925
Spcs3	-0.163776	0.00991444
Edem1	-0.190107	0.00995496
Ostc	-0.170551	0.00996667
Kpna6	-0.146895	0.0100731
Rhou	-0.243332	0.0100765
Arid2	-0.181102	0.0101552
Cyrib	-0.142099	0.0101626
Pkn2	-0.181808	0.0101745
Tcf12	-0.277589	0.0103901
Tet2	-0.171331	0.0104191
Tmtc3	-0.216954	0.0105066
Mrps36	-0.288551	0.0105606
Wwtr1	-0.179369	0.0106017
Rsbn1	-0.223323	0.0106079
Med13l	-0.142342	0.0107997
Raph1	-0.264694	0.010805
Rab18	-0.155007	0.0108925
Adcy5	-0.982784	0.0109918
Olfr1388	-0.141666	0.0110096
Prkx	-0.299102	0.0110428
Zfpm1	-0.23427	0.0110443
Rasgrp1	-1.27817	0.0110498
Lrig1	-0.343439	0.0112569
Appbp2	-0.1381	0.0113673
Atad2b	-0.210139	0.0114535
Slc44a1	-0.17294	0.011461
Nek8	-0.596068	0.0114658
9930021J03Rik	-0.258083	0.0114857
Ssx2ip	-0.223418	0.0114943
Xaf1	-0.327993	0.0115121
Zbtb38	-0.207977	0.0115464
Mfsd11	-0.65642	0.0115919
Arl5a	-0.177988	0.0116791
Lrch3	-0.294056	0.0117407
Hgsnat	-0.202886	0.0120149
Ids	-0.389466	0.0120695
Scaf11	-0.194626	0.0120798
Setd5	-0.160872	0.0120935
Arhgap5	-0.159433	0.0121592
Ptar1	-0.236866	0.0122012
Calu	-0.116782	0.0123227
Bnip3l	-0.169899	0.0124552
Lipg	-1.19897	0.0125232
Seh1l	-0.128982	0.0125267
Slc15a1	-0.412133	0.0125723
Cacna1h	-0.715845	0.0127249
Usp34	-0.173407	0.0129545
mt-Co1	-0.185458	0.0129865
Yipf5	-0.213008	0.0131273
Bzw2	-0.127139	0.0131909
Zbtb10	-0.206238	0.0132238
Dlc1	-0.119034	0.0132356
Dhrs3	-0.909863	0.0133161
Apaf1	-0.154288	0.0133469
Pias2	-0.134863	0.0135807
Ywhaz	-0.112683	0.0135925
Ncbp2	-0.148839	0.0137139
Ptges3	-0.115628	0.0137568
Wnk1	-0.170202	0.0138343
Plpp5	-0.700255	0.0138415
Arih1	-0.158397	0.0140437
Egln1	-0.180306	0.0143195
Tvp23a	-0.886989	0.0145414
Tulp4	-0.177327	0.0146145
Slc2a7	-0.814126	0.014678
Gopc	-0.262594	0.0148054
N4bp1	-0.125945	0.014838
Plagl1	-0.225028	0.0148497
Tram1	-0.15807	0.0148784
Smap1	-0.168679	0.0149125
Ccni	-0.13825	0.0149437
Rbm39	-0.144732	0.0152592
Cnot1	-0.144224	0.0152651
Psmg4	-0.27959	0.0154816
Paip2b	-0.140734	0.015531
Selenot	-0.156391	0.0155408
Dennd4c	-0.203803	0.0158607
Ppp2r5c	-0.14227	0.0158715
Nfatc3	-0.171039	0.0158982
Scrn3	-0.230725	0.0159212
Togaram1	-0.213387	0.0159249
Suv39h1	-0.34782	0.0160199
Wdr26	-0.167252	0.0160273
Nfib	-0.326466	0.0160743
Fam81a	-0.159609	0.01608
Cbwd1	-0.246643	0.0160865
Cdyl	-0.185639	0.0160873
Fech	-0.219012	0.0160902
S100a11	-0.194623	0.0162035
Cbl	-0.138471	0.0162147
Nid2	-0.119011	0.0162214
Plekhg1	-0.158325	0.016222
Crxos	-0.342464	0.0163022
Elf3	-0.152232	0.0163885
Gm15446	-0.404832	0.0164435
Znrf2	-0.150017	0.0167238
Tdrp	-0.198356	0.0168029
Mrpl35	-0.215499	0.0168074
Ppp1r15b	-0.149592	0.0168171
Reep1	-0.265981	0.0168846
Cdon	-0.243059	0.0171092
Mapk9	-0.169367	0.0171508
Prickle1	-0.818674	0.0171599
Sesn1	-0.193059	0.0172044
St3gal6	-1.12623	0.0172313
Sbk1	-0.145781	0.0173014
Gm14698	-0.78727	0.0173421
Btbd8	-0.45372	0.0173977
Dnajc19	-0.212639	0.0174118
Rsbn1l	-0.181724	0.0174983
Rapgef6	-0.209131	0.0175421
Nlrp4a	-0.699767	0.017623
Specc1l	-0.140224	0.0177419
Dcaf7	-0.12472	0.01777
Dyrk1a	-0.179365	0.017842
Fam149b	-0.266079	0.0179407
Mreg	-0.121851	0.017967
Ric1	-0.175232	0.0180439
Acyp1	-0.362379	0.0181231
Efna5	-0.703956	0.018147
Spesp1	-1.14325	0.0182618
Wipi1	-0.293368	0.0182626
Prpf18	-0.160956	0.01827
Strn	-0.202652	0.0183579
Ak4	-0.123799	0.0183582
Zfp729a	-0.24853	0.0184135
Ccny	-0.165619	0.0184418
Meioc	-0.355521	0.0184941
Trim71	-0.121494	0.0186658
Kpna3	-0.14324	0.0186888
Klhl13	-0.163703	0.0188023
Slc15a4	-0.450685	0.0188898
Jmy	-0.203877	0.0189416
Gm6710	-0.974721	0.0190665
Cep128	-0.348485	0.0191761
Mapk1	-0.110829	0.0192318
Qk	-0.225719	0.0192421
Pax5	-1.08219	0.0194672
1700025G04Rik	-0.318277	0.019684
Dph6	-0.237323	0.0197206
Ankrd28	-0.13688	0.0197216
mt-Atp8	-0.203361	0.0197233
Hdgfl3	-0.242554	0.0197447
Ccdc6	-0.132257	0.0198244
Elavl1	-0.137778	0.0198367
Ugcg	-0.174912	0.01985
Stx12	-0.179853	0.0200718
Elovl6	-0.122128	0.0201372
Gm2a	-0.155142	0.0201565
Ldah	-0.217277	0.0202266
Btbd7	-0.210772	0.0202898
Plekhb2	-0.15349	0.0203486
Atxn7l3b	-0.14685	0.0203578
Malsu1	-0.266491	0.0203766
Cox7b	-0.14433	0.0204323
R3hdm2	-0.155735	0.0204917
Stk32a	-1.16115	0.0205191
Smarcad1	-0.184826	0.0205217
Tdgf1	-0.109782	0.0206958
Ptprj	-0.207094	0.0208693
Sbf2	-0.160211	0.0208809
Rsrp1	-0.246153	0.0209576
Klhl20	-0.271058	0.0209881
Oxr1	-0.151347	0.0211771
Frs2	-0.197434	0.0212361
Add3	-0.162641	0.0212583
Rbm18	-0.21692	0.0212848
Skp1	-0.120535	0.0213753
Tmem18	-0.224189	0.0214684
Ipo9	-0.15916	0.0214789
Gm49369	-1.63541	0.0215343
Bcas2	-0.145911	0.0215351
Vwf	-0.294425	0.021606
Camkk2	-0.223428	0.0217017
Chrna4	-0.942621	0.0217294
Hmgcs1	-0.139459	0.0218508
Cited2	-0.187584	0.0218888
Pum2	-0.154193	0.0219041
Kif14	-0.211633	0.0221196
Steep1	-0.278925	0.0227964
Heg1	-0.584801	0.0228448
Arl5b	-0.165892	0.0228638
Me1	-0.151572	0.0229916
Samd8	-0.190348	0.0230162
Pbx1	-0.451436	0.0230752
Suz12	-0.12728	0.0231525
Pcsk6	-0.147852	0.0232516
Hadh	-0.138947	0.0233787
Atp5j	-0.13789	0.0233865
Tmtc4	-0.344486	0.0235033
Slfn9	-0.208604	0.023614
Btg1	-0.154686	0.0236775
Prrc2b	-0.110276	0.0236797
Sirpa	-0.250106	0.0237919
Fam13c	-0.251701	0.0238192
Pgm2	-0.178105	0.0238759
Rpl12	-0.265369	0.0240294
Vkorc1l1	-0.123915	0.0242942
Ireb2	-0.139415	0.0243573
BC055324	-0.146128	0.0243844
Pdk4	-0.446185	0.0243928
Pgk1	-0.111222	0.0243979
Rab11a	-0.165574	0.0244841
Purb	-0.150933	0.0245036
Rab11fip1	-0.181069	0.0245865
Lin54	-0.218875	0.0246378
Brca2	-0.144532	0.0247335
Tekt1	-0.403482	0.0247981
Eda2r	-0.221525	0.0248307
Zdhhc14	-0.94922	0.0248494
Txnl1	-0.112691	0.0249239
Tlk1	-0.172613	0.0249673
Prkacb	-0.195452	0.0249898
Klk8	-0.464122	0.0250353
Asph	-0.184513	0.0251855
Ubxn7	-0.144172	0.0252802
Cilk1	-0.262268	0.0252879
Nsmce2	-0.180972	0.0253436
Rel	-0.382708	0.0253892
Aff1	-0.146023	0.0253897
2610507B11Rik	-0.104342	0.0253959
Clcn3	-0.142416	0.0254458
Eif2a	-0.15351	0.0255124
Ap5m1	-0.272711	0.025528
Slc1a1	-0.334596	0.0255897
Myof	-0.14528	0.0256446
Zfp60	-0.227599	0.0256844
Farp1	-0.341975	0.0258932
Snx18	-0.136092	0.0259049
Atmin	-0.113301	0.0259919
Rspry1	-0.206092	0.0259953
Prelid2	-0.235249	0.0263482
Alpl	-0.123729	0.0264186
Lefty2	-0.146461	0.0268638
Ubash3a	-0.669832	0.0268639
Tead1	-0.160641	0.0269517
Ska2	-0.184162	0.027081
Mpzl2	-0.144805	0.0271077
Med12l	-0.284142	0.0271254
Prex1	-0.194441	0.0271655
Klhl11	-0.270063	0.0273961
Dnal1	-0.300267	0.0275386
Rhbdd1	-0.293856	0.0275387
Dmrtc1c1	-0.590875	0.0275574
Cldn12	-0.181504	0.0276691
Pde1b	-0.22152	0.0276872
Zbed4	-0.143914	0.0279247
Ddx3y	-0.410726	0.0280703
Lactb2	-0.143339	0.0281419
Igip	-0.489933	0.028238
Denn2b	-0.192986	0.0282588
Gtf2a1	-0.149501	0.0283098
Atp5g2	-0.306136	0.0284487
Tra2b	-0.108356	0.0286403
Wipf2	-0.181788	0.0287194
Clic4	-0.113969	0.0288542
Magi1	-0.199159	0.0289172
Csde1	-0.111466	0.0290564
Rnf225	-0.66984	0.0290735
Dennd5a	-0.151238	0.0292169
Hinfp	-0.201112	0.0293132
Cacna2d2	-0.467002	0.0293183
Cd302	-0.488163	0.0293915
Vps35	-0.124033	0.0294106
Zfp106	-0.124261	0.0294227
Srgap1	-0.344696	0.0294483
Cat	-0.116167	0.0294485
Mtrr	-0.181711	0.0295427
Tnfrsf1a	-0.413375	0.0295793
Fem1b	-0.117349	0.0297155
C1galt1	-0.212148	0.0297312
Zdhhc21	-0.182665	0.029894
Dpy19l4	-0.26213	0.0299496
Naa50	-0.120508	0.0299763
Tnni1	-1.18326	0.03007
Zfp516	-0.131482	0.0301769
Samhd1	-0.132924	0.0302348
Trp53inp1	-0.232836	0.0303378
Lman1	-0.151365	0.0304091
Zfp24	-0.175257	0.0304555
Ulk1	-0.110281	0.0305402
Zfp952	-0.375591	0.0306045
Sytl3	-0.696981	0.0307882
Wdcp	-0.313877	0.030793
Ppig	-0.127807	0.0308043
Epb41l4b	-0.25057	0.0308142
Crim1	-0.37515	0.0309542
Cldnd1	-0.226996	0.0309619
Smurf2	-0.143759	0.0309987
Atp6v0a2	-0.233715	0.0310714
Uty	-0.377742	0.0311218
Wnk2	-0.41913	0.0312686
Pogz	-0.137067	0.0314881
Stt3b	-0.109821	0.0315976
Eloa	-0.168261	0.0317755
Wasl	-0.156112	0.031863
Gltp	-0.143045	0.0318885
Mapk8	-0.212612	0.0320151
mt-Nd5	-0.186589	0.0321387
Bnip3	-0.129428	0.032158
Gng10	-0.343709	0.0321755
Dsg2	-0.12527	0.0322019
Tmem159	-0.427974	0.0323353
Ckap2l	-0.146331	0.0323696
AW549877	-0.150347	0.0324868
mt-Co2	-0.110954	0.0325135
Capza2	-0.118583	0.0325274
Gnl3l	-0.11665	0.0325685
Suclg2	-0.124296	0.0328072
Lamc1	-0.107681	0.0331658
Slc51a	-0.859927	0.0332667
H3f3a	-0.11608	0.0334632
Ppp1cb	-0.108724	0.0335226
Slc9a6	-0.454607	0.0336583
Lysmd3	-0.352747	0.0337442
Peli2	-0.25962	0.0337881
Donson	-0.23891	0.0339534
Ago1	-0.129132	0.0339739
Rdx	-0.120852	0.0339782
Slc38a6	-0.130946	0.0341646
Galnt16	-0.289487	0.0345058
Psme4	-0.116465	0.0345933
Tpp1	-0.253721	0.0346464
Desi2	-0.22374	0.0347001
Fn1	-0.143915	0.0347272
Brcc3	-0.272907	0.0347873
Ikzf5	-0.236444	0.0350189
Syndig1	-0.353766	0.0350742
Cert1	-0.15853	0.0350989
Rab6a	-0.122731	0.035107
Helb	-0.125221	0.0351379
Gli2	-0.152016	0.0354852
Rbm47	-0.22491	0.0355307
Tnpo1	-0.122652	0.0355723
Ldhb	-0.128504	0.0356501
Yae1d1	-0.179439	0.0357084
Fam183b	-0.881497	0.0357691
Cdk5rap1	-0.183993	0.0358753
Prickle2	-0.595061	0.0359149
Tspyl2	-0.324846	0.0359652
Atp1b2	-0.230829	0.0359702
Rfesd	-0.386457	0.036063
Baz2a	-0.10331	0.0360688
Dpysl2	-0.420032	0.0360866
Plk4	-0.189848	0.0362993
F2rl2	-0.849408	0.0363832
Plekha8	-0.148743	0.036459
Aoc3	-0.465784	0.0365271
Fam3c	-0.153164	0.0365624
Dock5	-0.120896	0.0368009
Trim37	-0.127899	0.0369219
Ak3	-0.364623	0.0369464
Ryk	-0.133286	0.0371543
Rfx7	-0.1288	0.0372025
Ahsa2	-0.176751	0.0372168
Tshz3	-0.616602	0.0374839
Arhgap32	-0.178159	0.0375567
Fam210a	-0.180413	0.0375834
Enpp4	-0.337434	0.0376788
Rbbp9	-0.1856	0.0378831
Tfrc	-0.142087	0.0379081
Slc25a37	-0.935782	0.0381428
Rabep1	-0.129518	0.0381754
Naf1	-0.122328	0.0385468
Erlin2	-0.12205	0.0386991
Zfp704	-0.140337	0.0387309
Tmx1	-0.190994	0.0390124
Agps	-0.136173	0.0390283
Marf1	-0.18185	0.0391294
Rlf	-0.124076	0.0392686
Myo18b	-0.825426	0.0393349
mt-Atp6	-0.182924	0.0395858
Lmbrd2	-0.188324	0.0396731
Tnrc6b	-0.176073	0.0397819
Ttbk2	-0.265342	0.0398468
Alms1	-0.145833	0.0399735
Paics	-0.0945643	0.0400781
Arhgap28	-0.20852	0.0401156
Cfl2	-0.252963	0.0403488
Bend4	-0.217849	0.0403628
AA467197	-0.493929	0.0404697
Septin2	-0.104042	0.0405095
Lrp11	-0.132411	0.0405804
Tmem104	-0.652734	0.0406033
Ddx6	-0.100297	0.0406549
Golm2	-0.187556	0.040974
Emsy	-0.183503	0.0410906
Ect2	-0.107104	0.0411412
Camsap2	-0.180696	0.0414414
Septin11	-0.0974415	0.0415426
Mab21l3	-0.368464	0.0416012
Marcks	-0.14332	0.0416282
Cggbp1	-0.141748	0.0417279
Nfat5	-0.287661	0.0418133
Dnai2	-0.76388	0.041833
Zfp973	-0.626132	0.0419131
Casp3	-0.122307	0.0420428
Cyb5d1	-0.323283	0.0420495
Cpne3	-0.157578	0.0420854
AI987944	-0.375235	0.042105
Usp14	-0.118033	0.0422526
Clcn5	-0.305379	0.0424152
Zfp292	-0.17654	0.0424712
Lonrf1	-0.151219	0.042696
Pou3f3	-0.760934	0.0429591
Lap3	-0.107876	0.0430537
Gyg	-0.260549	0.0431118
Wnt3	-0.904742	0.0432424
Itgb3	-0.302911	0.0433192
Tfap2c	-0.178459	0.0437268
Rasal2	-0.203974	0.0437502
Ap2b1	-0.100565	0.0442829
Ammecr1	-0.241095	0.0442983
E130308A19Rik	-0.214806	0.0443754
Slc10a7	-0.236763	0.0443833
Lypla1	-0.130079	0.0443921
Osbpl8	-0.25425	0.0445067
Tmod3	-0.13572	0.0445756
Mlxip	-0.19987	0.0446216
Lrrc58	-0.148232	0.0446431
Mitf	-0.2267	0.0446817
B230219D22Rik	-0.150236	0.0453101
Tmem209	-0.1125	0.0454631
Tmem64	-0.179961	0.0454969
Fam162a	-0.160484	0.0456372
Actr3	-0.102085	0.0456585
Zfp410	-0.211484	0.0457642
Ufsp2	-0.195103	0.0458961
Fam160b1	-0.198935	0.0460467
Nck1	-0.225935	0.0461339
Synj2bp	-0.235565	0.0461463
Lgalsl	-0.169094	0.046517
Foxn2	-0.184968	0.0465347
Gtf2e2	-0.113981	0.0466061
Foxo3	-0.107327	0.0466597
Znrf3	-0.214516	0.0466651
Vps4b	-0.12212	0.0466744
Rpusd3	-0.249707	0.0467015
Pitrm1	-0.124559	0.0469071
Rnf111	-0.175563	0.0470815
Nadk2	-0.137415	0.0471463
Dclk3	-0.949138	0.0472537
Apc	-0.137377	0.0472857
Sacm1l	-0.168119	0.0473273
Etfa	-0.113031	0.0473737
Cyp4f16	-0.324773	0.0477327
Usf3	-0.253575	0.0477741
Tpd52	-0.0985669	0.048195
Trmt2b	-0.432747	0.0483099
Slc7a11	-0.878314	0.0483596
Zfp991	-0.156921	0.0485659
Pigh	-0.333203	0.0486174
Utrn	-0.168912	0.0486327
Ott	-1.77353	0.0487635
Tmem138	-0.263799	0.0489268
Elfn2	-1.0276	0.0490764
Igfbp7	-0.387257	0.049391
Twf1	-0.108086	0.0494496
Rps27rt	-0.728086	0.0496011
Itch	-0.173197	0.049675
Snx6	-0.13047	0.0499857
