# Supplementary material for: Conserved shifts in sperm small non-coding RNA profiles during mouse and human aging
Source: EMBO J. 2026 Jan 20;45(4):1362–80. doi: 10.1038/s44318-025-00687-8 (PMC12909834; doi:10.1038/s44318-025-00687-8)
Supplement: Supplementary file 3 — Table EV3 [file 44318_2025_687_MOESM3_ESM.xlsx]

## Sheet: Table_EV3
Table EV3: Downregulated genes in young-combo transfection compared to vehicle group (associated with Fig.4c)
	logFC	PValue
Sfrp1	-0.364177	5.58361e-16
Scd1	-0.324377	4.31823e-10
Tfcp2l1	-0.31409	2.57156e-09
Slc12a6	-0.449278	1.71649e-08
Nid1	-0.263699	6.13755e-08
Kit	-0.277224	7.27535e-08
Ak4	-0.239591	8.43355e-08
Scd2	-0.214873	1.01247e-07
Rpl7	-0.195493	5.45881e-07
Rcn1	-0.384488	5.7119e-07
Bhlhe40	-0.391683	7.67833e-07
Nucks1	-0.225692	1.64417e-06
Ldhb	-0.270902	2.45776e-06
Tcl1	-0.279321	4.41252e-06
Cd9	-0.209826	4.96839e-06
Pgk1	-0.200743	5.27708e-06
Lpgat1	-0.292896	5.5088e-06
Arl5b	-0.286585	6.54577e-06
Fam183b	-1.71645	7.91984e-06
Insig1	-0.237413	1.21341e-05
Trim47	-2.04729	1.34572e-05
Tnks2	-0.207593	1.48838e-05
Rmnd5a	-0.212069	1.55694e-05
Trim71	-0.188944	1.70865e-05
Dcp2	-0.218312	1.7956e-05
Fam117b	-0.263553	1.79927e-05
Rps3a1	-0.170249	1.98496e-05
Ckb	-0.222966	2.04339e-05
Ero1a	-0.246844	2.19618e-05
Ssr3	-0.210254	2.23271e-05
Ptges3	-0.164152	2.37431e-05
Stard4	-0.254673	2.71544e-05
Bhmt	-1.48687	3.38344e-05
Ago2	-0.203128	3.54764e-05
Elavl1	-0.218765	3.58904e-05
Igsf3	-0.254541	3.59431e-05
Ptch1	-0.26057	3.71128e-05
Rfwd3	-0.175337	4.28746e-05
Malsu1	-0.386626	4.3274e-05
Mtf2	-0.307144	5.27885e-05
R3hdm1	-0.273571	5.83938e-05
Elovl5	-0.202072	6.08858e-05
Ly75	-0.211	6.42648e-05
Prkaa2	-0.352519	7.10476e-05
Smc6	-0.32696	7.3939e-05
Lims1	-0.27482	8.07744e-05
Spp1	-0.201286	8.29409e-05
Lnpep	-0.260838	8.37857e-05
Pdzd8	-0.301964	8.49712e-05
Cox5a	-0.195232	8.50403e-05
Skp1	-0.191064	8.79293e-05
Hmgcs1	-0.1964	8.86162e-05
Idh1	-0.194575	9.20018e-05
Gm10131	-3.70752	9.42291e-05
Colgalt1	-0.179272	9.43382e-05
Bmpr2	-0.31362	9.83892e-05
Dppa5a	-0.151184	0.000101568
Lbr	-0.18178	0.000114077
Paip2b	-0.209872	0.000119332
Zc3hav1	-0.202706	0.000119746
Smtnl2	-0.197369	0.000119781
Nanog	-0.164698	0.000120117
Eef1a1	-0.141792	0.000127535
Slc31a1	-0.221499	0.000142715
Usp46	-0.255922	0.000151904
Aldh6a1	-0.302973	0.000152708
Mier1	-0.271788	0.000167251
Arl1	-0.208627	0.000174325
Lefty2	-0.263173	0.000175871
Prrc1	-0.208597	0.000178182
Cd164	-0.198387	0.000181287
Gm14325	-0.614974	0.000187133
Twsg1	-0.25354	0.000191536
Ttc9c	-0.224277	0.000206893
Alkbh5	-0.192132	0.000208194
Nup210	-0.185207	0.000213835
Idi1	-0.227826	0.00021467
Plk4	-0.312872	0.000215298
Tra2b	-0.170251	0.000219524
Msmo1	-0.24982	0.000221592
Rhbdd2	-0.536489	0.000226934
Rab11a	-0.252139	0.000229586
Itgb3	-0.605332	0.00023226
Septin2	-0.164354	0.000233163
Cbx5	-0.17199	0.000235965
Crxos	-0.489493	0.000249035
Dpy19l1	-0.214547	0.000260953
Cnot6l	-0.267835	0.000263652
Zmat3	-0.17223	0.000297849
Pde8a	-0.256417	0.00030444
Ttyh2	-0.373034	0.000358318
Plagl1	-0.317445	0.000367263
Rp2	-0.335054	0.000368179
Paics	-0.142047	0.000369558
Zbtb44	-0.262747	0.000371464
Tpd52	-0.168835	0.000373355
Wfdc2	-0.263265	0.000386194
Gtf2a1	-0.229879	0.000390015
Khdc3	-0.180448	0.000390926
Zbtb10	-0.287946	0.00040949
Phyh	-0.237151	0.000427103
Gid4	-0.246052	0.000434671
Vdac1	-0.138165	0.00043573
Lrp11	-0.180304	0.00043639
Ywhaz	-0.1429	0.000441227
Cmtm6	-0.199632	0.000453344
Rwdd2b	-0.545538	0.000483172
Agfg1	-0.170009	0.000488372
Ncbp2	-0.188604	0.000494918
Nhsl1	-0.314371	0.000516926
Lactb2	-0.188415	0.000540319
Bnip3	-0.195122	0.000544845
Magt1	-0.267398	0.000563272
Prmt9	-0.306999	0.000572558
Calu	-0.149211	0.000574722
Ppp1r3b	-0.484163	0.000589573
Arl6ip1	-0.136674	0.000606288
Igsf9b	-0.204456	0.00061074
Zfpm1	-0.305858	0.000628222
Hadh	-0.177694	0.000639846
Actr3	-0.163392	0.00067579
Fut9	-0.345772	0.000679447
Cstb	-0.205527	0.000683821
Ccny	-0.232808	0.000698023
Cpt1a	-0.159384	0.000716999
Seh1l	-0.165098	0.000727825
Rab18	-0.188229	0.000744541
Fkbp3	-0.161569	0.000761472
Epb41	-0.196175	0.00076171
Mboat2	-0.349276	0.000769562
Ooep	-0.195882	0.000773263
Igfbp4	-0.344432	0.000783213
Ccni	-0.195137	0.000788762
Lpp	-0.271385	0.000811298
Itgav	-0.250087	0.000831348
Pdpk1	-0.165237	0.000836598
Vhl	-0.249961	0.000842584
Rsbn1	-0.27851	0.000850931
Pcsk6	-0.178923	0.000958104
Slc25a30	-0.303215	0.000961983
Lmo2	-1.35032	0.000970597
Mapk9	-0.207039	0.000971714
Uggt1	-0.229971	0.000998071
Esd	-0.187975	0.00106721
Frmd6	-0.256133	0.00109283
Rps4x	-0.123879	0.00116558
Tardbp	-0.13617	0.00116929
Fam149b	-0.350363	0.00118304
Ypel2	-0.323905	0.00118416
Heg1	-0.694447	0.00120088
Rbm39	-0.160336	0.0012017
Ccng1	-0.161579	0.00124548
Fam162a	-0.241088	0.00125373
Sbno1	-0.159671	0.00126588
Sp1	-0.146427	0.00127899
Adcy5	-1.14217	0.00128205
Skil	-0.192058	0.00128771
Zfp106	-0.167812	0.00131879
Slc6a6	-0.143911	0.00135491
Map3k1	-0.247521	0.00136232
2610507B11Rik	-0.129066	0.00136333
Samd8	-0.245321	0.00137887
Sesn1	-0.239715	0.00138444
Ppp2r5c	-0.159357	0.00140334
Fabp3	-0.176133	0.00140417
Abraxas2	-0.266991	0.00142417
Bcl10	-0.250284	0.00142486
Lnx1	-1.2512	0.00142926
Zyg11b	-0.242211	0.00145969
Sirpa	-0.343938	0.0014624
Pabpc1	-0.137123	0.00147214
Xpr1	-0.226501	0.00148527
Bcas2	-0.18248	0.00149806
Fam126a	-0.328899	0.00151441
Hgsnat	-0.225183	0.00151948
Pgap2	-0.461567	0.00153643
Rab11fip4	-0.196066	0.00158434
Rnf213	-0.189167	0.00159778
Psmg4	-0.28133	0.00160416
Carnmt1	-0.209314	0.00161986
Vkorc1l1	-0.158202	0.0016524
Ercc6l2	-0.402893	0.00165942
Prpsap2	-0.214225	0.00166027
Mme	-0.204864	0.00166282
Plekhm3	-0.36966	0.00168035
Mreg	-0.148298	0.00168775
Slc2a3	-0.11667	0.0016934
Egln3	-0.247687	0.00171727
Rel	-0.516695	0.00172418
Sash3	-1.35212	0.00172457
Fbxo45	-0.265007	0.00173674
Raph1	-0.202902	0.00174299
Clcn3	-0.183997	0.00177946
Csde1	-0.140845	0.00178587
Gcsh	-0.146196	0.00179797
Krt7	-1.13684	0.00179917
Wipi1	-0.368124	0.00182808
Tpm4	-0.150069	0.00187579
Rpl39	-0.13036	0.00195085
Ralbp1	-0.153951	0.001951
Cyp51	-0.160646	0.00197823
Tasor	-0.169564	0.00198378
Acap2	-0.980242	0.00200252
Rsbn1l	-0.216271	0.00202887
Acoxl	-1.50599	0.00209428
Nadk2	-0.168435	0.00217171
Wdr76	-0.190851	0.00218826
Arhgap5	-0.183919	0.00219778
Lypla1	-0.203438	0.00219784
Tulp3	-0.178854	0.00220582
Efr3a	-0.184143	0.0022686
Rab1a	-0.145071	0.00232112
Atmin	-0.148319	0.00233805
Acsl1	-0.210998	0.00234898
Pycr1	-0.183149	0.00237359
Ntan1	-0.291918	0.00239314
Atox1	-0.2248	0.00246885
Zdhhc2	-0.335393	0.00247579
Klhl13	-0.193306	0.00247881
Slc1a1	-0.44909	0.00256327
Selenot	-0.191725	0.00257422
Fam126b	-0.324091	0.0025743
Trp53inp1	-0.339705	0.00259211
Arl15	-0.208473	0.00259595
Satb2	-0.309462	0.00266306
Capza1	-0.154693	0.00268027
Rprd1a	-0.212029	0.00272539
Lifr	-0.158064	0.00272931
Ipmk	-0.166008	0.00277262
Nptx1	-0.834297	0.00278915
Fam91a1	-0.1938	0.00279435
Heatr5a	-0.172517	0.00280189
Brcc3	-0.301399	0.00280502
Dnah17	-0.521504	0.00282198
Desi2	-0.302065	0.00285681
Mrpl35	-0.243586	0.00287537
Nampt	-0.188339	0.00288318
A2m	-0.269416	0.00289011
Mtmr7	-0.193553	0.00289084
Kcnk1	-0.323092	0.00289659
Nipal3	-0.317597	0.00290704
Ssr1	-0.14646	0.00293962
Gyg	-0.388043	0.00294197
Tspan14	-0.225843	0.0029565
Sfi1	-1.25262	0.0029573
Fkbp9	-0.144055	0.002987
Kpna1	-0.168803	0.0030371
Rest	-0.139762	0.00306099
Sparc	-0.122903	0.00310455
Ccnt1	-0.167065	0.00311253
Ube2t	-0.212141	0.00313304
Camkk2	-0.277812	0.00314748
Pank3	-0.241055	0.00314822
Slc44a1	-0.18774	0.00317597
Hnrnpll	-0.219684	0.00318766
She	-0.367139	0.00319276
Tmem170b	-0.419202	0.00326509
Fignl1	-0.142785	0.00329887
Dlc1	-0.125351	0.0033162
Dpysl2	-0.506205	0.00339343
Rab5b	-0.169701	0.00339376
Bpnt2	-0.185986	0.00341696
Sucla2	-0.172579	0.0034727
Isoc1	-0.198562	0.00347282
Ulk1	-0.134308	0.00353086
Hipk1	-0.183953	0.00354171
Rdx	-0.134552	0.00355033
Tmem106b	-0.357934	0.00355036
Leprot	-0.175464	0.00358913
Impa1	-0.168166	0.00359038
Xylt1	-0.423649	0.00360632
Fem1b	-0.148261	0.00368457
Rpl30	-0.136753	0.00373299
Zfp729a	-0.276624	0.00374634
Ccdc6	-0.154472	0.00390082
Ifitm1	-0.230035	0.00390272
Ccdc74a	-1.52703	0.00392513
Tmem266	-1.06677	0.00394953
Mbtps2	-0.23256	0.00397809
Smg1	-0.167084	0.00399704
Cfap157	-1.25311	0.00404817
Erlin2	-0.155112	0.00405648
1810037I17Rik	-0.17754	0.00406949
Ccdc43	-0.162469	0.00420133
Aff1	-0.152483	0.00424343
Cdk5rap1	-0.259055	0.00425499
Nemp1	-0.204236	0.00427208
Sbk1	-0.166373	0.00427853
Ppp1cb	-0.166428	0.00428021
Tdgf1	-0.122007	0.00429561
Ncoa1	-0.251183	0.00439364
Hnrnpa3	-0.137942	0.00440594
Cct4	-0.112647	0.00441305
Prickle2	-0.730086	0.00441751
Gfpt1	-0.172192	0.00448533
Baz2a	-0.114156	0.00455017
Amd2	-0.392322	0.00456806
Tekt1	-0.494445	0.00459496
Slc39a10	-0.188873	0.00461209
Zdhhc17	-0.409597	0.00464035
Elmod2	-0.36724	0.00468145
Nid2	-0.119861	0.00477259
Rpl23	-0.13821	0.00477538
B4galt6	-0.15451	0.00478536
Slc12a2	-0.197699	0.00482995
Prps1	-0.134715	0.00487343
Tnpo1	-0.14951	0.00490826
1700019D03Rik	-0.171843	0.00491671
Ywhae	-0.129503	0.00502234
Fndc3b	-0.284445	0.00511473
Dyrk2	-0.295826	0.00512796
C2cd5	-0.170192	0.00518395
Cpd	-0.190013	0.00519718
Gpr137b	-0.459111	0.0052493
Aspa	-0.78324	0.00525883
Rnf7	-0.14465	0.00530631
Clic4	-0.12875	0.00531848
B4galnt2	-0.524575	0.00532643
Enpp4	-0.420462	0.00534121
Tes	-0.436603	0.00535733
Ireb2	-0.161238	0.00545962
Jpt2	-0.122361	0.00546569
Eif2s2	-0.135391	0.00547052
Man1a2	-0.187126	0.00549599
Uqcrc2	-0.14443	0.00550709
Slc38a6	-0.145425	0.00551665
Mtap	-0.148647	0.00560016
Dyrk1a	-0.161637	0.00563193
Fxyd6	-0.170623	0.00564816
Cert1	-0.186987	0.00566217
Tsn	-0.164414	0.00573564
Aldoc	-0.250447	0.00575055
Tspan3	-0.18915	0.00576619
Cxcl14	-0.55985	0.00580429
mt-Co1	-0.141955	0.00583701
Sptlc2	-0.277366	0.00583771
Susd2	-0.358933	0.005862
Rlf	-0.154824	0.00589613
Alpl	-0.143438	0.00589957
Chpt1	-0.486245	0.00595497
Ptbp3	-0.18458	0.00599112
Cggbp1	-0.198685	0.0060283
Pals2	-0.176348	0.00607866
Wdr64	-1.78871	0.00613931
Denn2b	-0.21961	0.00623367
Fbxo15	-0.131129	0.00625728
F2r	-0.313696	0.00626265
Ablim2	-0.526661	0.00628199
Bach1	-0.194198	0.00628398
Glrx	-0.285847	0.00631253
Suz12	-0.142299	0.00634326
Ggta1	-0.179787	0.00637061
Ocrl	-0.202263	0.00640244
Tm9sf3	-0.144085	0.00647813
Hprt	-0.145681	0.00654487
Surf1	-0.315311	0.00654605
Igf2bp3	-0.152137	0.00656279
Mia3	-0.16521	0.00657449
Rc3h1	-0.206029	0.00657969
Prr14l	-0.166064	0.00663874
Yipf5	-0.170074	0.0066517
Prkci	-0.130539	0.00684268
Fam81a	-0.194714	0.00685578
Lsm12	-0.143716	0.00692329
Rpl9	-0.122162	0.00701708
Tomm7	-0.138212	0.00705682
Crk	-0.143465	0.00707529
Sacs	-0.240648	0.0071214
Gjb5	-0.213044	0.00719296
Hsd17b12	-0.143108	0.00725712
Reep1	-0.284128	0.00727491
Atp5g2	-0.338488	0.00727742
Tmem159	-0.454807	0.00736431
Nbeal1	-0.253795	0.00743832
Commd8	-0.411597	0.00744813
Gna13	-0.140973	0.00752647
Exoc4	-0.134786	0.00755941
Casp3	-0.143125	0.00758476
Acp1	-0.150319	0.00759467
Lats1	-0.245348	0.00761901
Usp37	-0.214964	0.00767107
Gli3	-0.374401	0.00770569
Unc93a2	-1.10812	0.00771721
Zfp422	-0.342445	0.00783822
Tcp11l1	-0.706974	0.00791009
Pip4p2	-0.231833	0.00795537
Aktip	-0.180222	0.00805217
Coq10a	-0.441692	0.00805711
Ptger4	-0.921752	0.00806318
Pttg1ip	-0.166598	0.00810698
Calm2	-0.113201	0.00818903
Pfkfb3	-0.219959	0.00823546
Yae1d1	-0.250406	0.00825062
Ablim1	-0.305394	0.00827938
Lpar1	-0.232316	0.00838168
Ddx19b	-0.1372	0.0084161
Rpl35a	-0.11532	0.0084575
Dcbld2	-0.188966	0.00851825
Dhx36	-0.156357	0.00857014
Atp6v1a	-0.128725	0.00863462
Cfap206	-1.12815	0.0086729
Slc9a6	-0.402626	0.00867429
Slc25a46	-0.247291	0.00867626
Anapc5	-0.124037	0.00881765
Rps27l	-0.11585	0.0088212
Acss2	-0.258879	0.00883558
Tdrp	-0.199596	0.00891322
Tmtc4	-0.380762	0.0089261
Rock1	-0.230714	0.00893411
Rps6	-0.113318	0.00897804
Atad2b	-0.206982	0.00904523
Dr1	-0.204983	0.00906219
Cmtm4	-0.13433	0.00911324
Commd1	-0.190838	0.00912637
AW549877	-0.188381	0.00923258
Ctsl	-0.137487	0.00926945
Eef2kmt	-0.299788	0.00927949
Mpi	-0.221051	0.00942114
Rhoa	-0.102087	0.00947037
Elf3	-0.153077	0.0095246
Igf1r	-0.211374	0.00953791
Syndig1	-0.395106	0.00953981
Zfp248	-0.579195	0.00962751
Brsk2	-0.870508	0.00963773
Ccl25	-0.515017	0.00965182
Ldha	-0.112256	0.0096626
Hipk3	-0.297363	0.00968415
Abcb7	-0.205054	0.0096994
Tfap2c	-0.21411	0.00971159
Inpp5k	-0.286505	0.00971438
Etfa	-0.144882	0.00972093
Strip2	-0.526274	0.0098051
Csgalnact2	-0.369383	0.00981699
Fundc1	-0.354578	0.00991315
Mib1	-0.161085	0.00996438
Wdr5	-0.100629	0.00998428
Crot	-0.233333	0.0099899
Dcaf7	-0.124364	0.00999636
Arsg	-0.909022	0.0100134
Atxn7l3b	-0.15677	0.0100357
Atp5j2	-0.120971	0.0100625
Abcc1	-0.166899	0.0100625
Litaf	-0.188486	0.0100767
Gsta4	-0.110942	0.0102077
Oxr1	-0.166322	0.0102099
Fig4	-0.129199	0.0102734
Srsf3	-0.118702	0.0103311
Psme4	-0.13447	0.0104538
Ube2d2a	-0.134693	0.010473
Fam3c	-0.182192	0.0104976
Piga	-0.260611	0.0105146
Ufsp2	-0.226311	0.0105327
Sfmbt2	-0.253664	0.0105884
Ptp4a1	-0.158252	0.0106202
Mrfap1	-0.116837	0.0106225
Tmem18	-0.233448	0.0106656
Atp6v1b2	-0.122874	0.0107553
Rps27rt	-0.855399	0.0108135
Fbxw2	-0.166537	0.0108256
Add3	-0.182109	0.0108295
Cyp20a1	-0.328013	0.0108299
Smurf2	-0.191518	0.0108453
Nek8	-0.404483	0.0108602
Rbx1	-0.153937	0.0108714
Slc45a4	-0.137323	0.0108949
Mitf	-0.254733	0.0109461
Vps35	-0.13063	0.0109716
Txndc16	-0.396542	0.0110101
Rps25	-0.103954	0.0110497
Ywhab	-0.116396	0.0110871
Edem1	-0.187577	0.0111343
Pde1b	-0.233532	0.0112201
Fzd4	-0.433934	0.0112552
Olfr784	-0.687048	0.0112557
Mlec	-0.119456	0.0113641
Plekhb2	-0.163039	0.0113724
Bend6	-1.25553	0.0113799
Mzt1	-0.189713	0.011409
Cd302	-0.501074	0.0114117
Cldnd1	-0.268175	0.0114701
Mlxipl	-0.722824	0.0114991
Crls1	-0.230056	0.0115264
Rab6b	-0.250782	0.0115332
Nfatc2ip	-0.122112	0.0116505
Tbl1x	-0.148576	0.0117124
Tmem64	-0.229125	0.0117824
Rbm18	-0.227438	0.0118691
Vps54	-0.146291	0.0119118
Pvr	-0.206394	0.0119198
Clasp2	-0.16859	0.0119846
Mrps18c	-0.236181	0.0119892
Dsg2	-0.129629	0.0119967
Gdi2	-0.103586	0.0119977
Pls3	-0.229404	0.012008
Ott	-2.41372	0.012106
Atp1b1	-0.126643	0.0121089
Golph3	-0.162329	0.01216
Gnl3l	-0.12417	0.0123559
Tmem235	-1.02798	0.0123572
Dcp1a	-0.17528	0.0123931
Lpl	-0.24202	0.0124197
Slc39a11	-0.233963	0.0124259
Tmem198b	-0.334656	0.0124736
1110051M20Rik	-0.335942	0.0124857
Nsmce4a	-0.129333	0.0125685
Lman1	-0.150504	0.0125883
Sppl2a	-0.239304	0.0126721
Dcstamp	-0.754721	0.0126772
Maskbp3	-0.291898	0.0127213
Ubxn7	-0.155059	0.01284
Pou2f1	-0.13278	0.0129304
Ppp1r1a	-0.317181	0.0129934
Pum2	-0.148165	0.0130209
Fam234b	-0.211313	0.0130488
Macroh2a1	-0.145061	0.013105
Rnf181	-0.122794	0.0132013
Tex2	-0.172356	0.0132818
Il1rap	-1.0419	0.0132844
Tpgs2	-0.23186	0.0132927
Slc51a	-0.996175	0.0134314
Dym	-0.175329	0.0134474
Pik3c2a	-0.241696	0.0136143
Dnajc10	-0.130798	0.0136703
Psap	-0.120156	0.0137537
Rpl37a	-0.107623	0.0138027
Tet1	-0.128881	0.0138203
Rpe	-0.162923	0.0138285
Usp54	-0.184373	0.0138449
Bbs9	-0.253755	0.0138723
Derl1	-0.195906	0.013873
Map2k6	-0.231168	0.0138779
Copz1	-0.119312	0.0138848
Ldah	-0.187209	0.0139535
Med12l	-0.294836	0.0139539
Agps	-0.155811	0.0139951
Prelid2	-0.265819	0.014009
Mtg1	-0.223817	0.0140274
Rps6ka6	-0.151315	0.0140471
Lap3	-0.12257	0.0140617
Mfsd11	-0.530772	0.0141842
Jak2	-0.355412	0.0142701
Rpl37	-0.114678	0.0142741
Zbed4	-0.158544	0.0143124
Rnf170	-0.258779	0.0143604
Hcfc2	-0.362901	0.014415
Sqle	-0.141523	0.0145943
Eloa	-0.172245	0.0147581
1700066M21Rik	-0.323584	0.014821
Ppp1r15b	-0.129387	0.0148237
Rab28	-0.280861	0.0148238
Cdin1	-0.201522	0.0149007
Trim37	-0.125992	0.0149476
Tcf24	-0.581538	0.0149512
Tgm2	-0.261849	0.0149951
Cobl	-0.112245	0.0150218
Atp5j	-0.151953	0.0150406
Cnot1	-0.132209	0.0151352
Atp1b2	-0.25362	0.0151796
Lonrf1	-0.175865	0.0151879
Dhcr7	-0.13677	0.0151934
Gltp	-0.160596	0.0152124
Mapk8	-0.213664	0.0152636
1700025G04Rik	-0.348679	0.0154501
Cth	-0.133933	0.0154629
Dnajc6	-0.154657	0.0155397
Tm7sf3	-0.124831	0.0155895
Epb41l4b	-0.211137	0.015629
Capza2	-0.145952	0.0157262
Taok1	-0.146595	0.0158181
Egln1	-0.167792	0.0158227
Slc25a5	-0.104482	0.0158435
Spg20	-0.197217	0.0159125
Pign	-0.284542	0.0159635
AA467197	-0.580741	0.0160185
Ids	-0.346367	0.0161327
Cat	-0.127432	0.0163376
Vwf	-0.360253	0.0163986
Kdm5a	-0.137415	0.0164212
Cox7a2l	-0.139497	0.0164289
Ldhc	-0.471727	0.0166534
Cep57	-0.137268	0.016714
Car13	-0.294944	0.0167506
Vbp1	-0.161186	0.0167672
Api5	-0.103476	0.0167752
Nedd1	-0.251493	0.017029
Tigd2	-0.242427	0.0171247
Cox7c	-0.106032	0.0172032
Wwp1	-0.200689	0.0172632
Cdc73	-0.164899	0.0172795
H2-T3	-1.72707	0.0172997
Smim14	-0.238017	0.0173149
Fads1	-0.144518	0.0173965
mt-Atp8	-0.234498	0.0175035
Zfp184	-0.315861	0.0175112
Rdh11	-0.245711	0.0175263
Rps29	-0.122519	0.0175803
Arih1	-0.158067	0.0176515
Zfand6	-0.173742	0.0176588
Rlim	-0.149943	0.0176923
Gnai1	-0.249119	0.0177
Lrig1	-0.302463	0.0177315
Strn	-0.193543	0.0177834
Trpm7	-0.164298	0.0178503
Cacul1	-0.14887	0.0178869
Zfp382	-0.463723	0.0181234
Plpp5	-0.708151	0.0182063
Rab6a	-0.126022	0.0182088
Pgm2	-0.167912	0.0182835
Lgalsl	-0.205436	0.0182862
Ap2b1	-0.108225	0.0182991
Zfand4	-1.80511	0.0184021
Map2k1	-0.124029	0.0184371
Ppp1r2	-0.141512	0.0185505
Gnb1	-0.101754	0.0185812
Actr2	-0.105471	0.0187494
Borcs5	-0.348488	0.0190107
Tfdp2	-0.142777	0.0190154
Car9	-0.824335	0.0192102
Asap1	-0.15733	0.019238
Abracl	-0.270523	0.0192479
Rnf4	-0.101823	0.0192935
Bard1	-0.147824	0.0192937
Clcn5	-0.336575	0.0193254
Ralb	-0.149293	0.0193901
Tmem184a	-0.618544	0.0193932
Exo1	-0.125792	0.0194944
Pcnp	-0.155893	0.0195174
Olfr735	-1.1607	0.0195793
Plxna4	-0.938607	0.019615
Scpep1	-0.114983	0.0197706
Ugcg	-0.16417	0.0197893
Cbfa2t2	-0.110058	0.0198075
Rcn2	-0.193209	0.0198384
Tollip	-0.132295	0.0198572
Vps35l	-0.156964	0.019921
Slco4c1	-0.324975	0.019956
Rbbp4	-0.09273	0.0200499
Cadm1	-0.203975	0.0200786
Retreg1	-0.346581	0.0200931
Btbd7	-0.191904	0.020142
Usp24	-0.131216	0.0201608
Mapk1ip1l	-0.109617	0.0201936
Twf1	-0.116503	0.020209
Ppp2r2c	-0.130424	0.0202864
Pias2	-0.120019	0.0204077
Mapk8ip2	-0.465763	0.020493
Sohlh2	-0.142915	0.0205641
Dtnb	-0.728025	0.0206618
Chek2	-0.181637	0.0207206
Uba6	-0.143329	0.0207228
Kdm5b	-0.0966356	0.0207473
Rab9	-0.180618	0.020868
Scrn3	-0.243885	0.020995
Nav1	-0.142652	0.0209961
Tmed5	-0.234902	0.0210299
Rufy2	-0.224748	0.0210876
Paip2	-0.110447	0.021108
Zfp429	-0.702254	0.0211383
Lrch3	-0.255402	0.021187
Bace1	-0.347902	0.0212039
Cox7b	-0.119878	0.0213462
Sumo1	-0.121331	0.0213681
Sdcbp	-0.167489	0.0213814
Clk1	-0.274607	0.021701
Ube2q2	-0.169624	0.0217383
B230219D22Rik	-0.161331	0.021742
Abcd3	-0.201097	0.0219388
Plgrkt	-0.367775	0.0219904
Ccdc127	-0.175354	0.0221696
Glb1	-0.149339	0.0222508
Sod2	-0.142395	0.0222856
Stard7	-0.154614	0.0223626
Nck1	-0.227614	0.022369
C9orf72	-0.250996	0.0224027
Cdv3	-0.0973981	0.0225549
Slc26a6	-0.543974	0.0225931
Acyp1	-0.292765	0.0226386
Paip1	-0.141804	0.0226769
Tnni1	-1.24173	0.0227518
Slc38a4	-0.124246	0.022769
Cox7a2	-0.127204	0.0228808
Atp6v1g1	-0.137428	0.0229127
Pgam1	-0.0919114	0.0231067
Slc44a3	-0.749102	0.0232028
Nfib	-0.254901	0.0232847
Arl14epl	-0.121609	0.0234506
Tm2d1	-0.320288	0.0236106
Mfsd14a	-0.141974	0.0236934
Unc13b	-0.191418	0.0237974
Mapre2	-0.162773	0.0238114
Ppt1	-0.214809	0.023814
Ostm1	-0.209524	0.023863
Ipo8	-0.118316	0.0239172
Hesx1	-0.555642	0.0239923
Dusp16	-0.164678	0.0240099
Cd3g	-0.747752	0.0240437
Saraf	-0.176452	0.0241285
Gskip	-0.393114	0.0242313
Cog5	-0.237112	0.0242679
Rps15a	-0.0966728	0.0242998
Abhd2	-0.139003	0.0243226
Zfp26	-0.308438	0.0243474
Aldh9a1	-0.130997	0.0243825
Slc25a51	-0.149708	0.0244707
Lsm5	-0.174031	0.0245256
Plekha8	-0.153495	0.0245654
Ccdc93	-0.145633	0.0246068
Acss1	-0.249562	0.0246916
Me1	-0.152003	0.0248273
Kdelr3	-0.163147	0.0250209
Gm4631	-0.186572	0.0251471
S100a11	-0.141303	0.025156
Dtl	-0.125168	0.0251891
Cdk18	-0.227337	0.0252107
Tdrd12	-0.155772	0.0253407
Nudcd1	-0.1644	0.0253564
Tbl1xr1	-0.18722	0.0253823
Cmah	-0.147639	0.0255164
Arhgap28	-0.215967	0.0255196
Insr	-0.219234	0.0255604
Strbp	-0.146093	0.0255782
Fxr1	-0.105143	0.0256753
Acly	-0.0967149	0.025676
Rpl4	-0.0836572	0.0257025
Nlrp4a	-0.512341	0.0258564
Rcor1	-0.149027	0.0258988
Serpinb6c	-0.350932	0.0259046
Mgarp	-0.285454	0.0259498
Ostc	-0.13148	0.0259542
Mief1	-0.181489	0.025985
Tubgcp5	-0.327024	0.0262363
Trim13	-0.148813	0.0262539
Asns	-0.102628	0.0263828
Gmfb	-0.138437	0.0264602
Tfrc	-0.13876	0.0264801
Ppp1r3g	-0.829776	0.0265138
Brat1	-0.260267	0.0265834
Mob3a	-0.232603	0.0265984
Phlpp2	-0.219977	0.0266585
Cd81	-0.0991811	0.0266772
Armcx5	-0.35523	0.0266933
Pkn2	-0.147042	0.0267623
Rab14	-0.134354	0.0269274
Rad18	-0.275835	0.0269907
Golga7	-0.108116	0.0272727
Etnk1	-0.123114	0.027311
Cox6c	-0.113374	0.0273546
Gm3298	-0.869622	0.0274179
Abhd17b	-0.205581	0.0275461
Mier3	-0.227775	0.0277487
Gng12	-0.212894	0.0277606
Commd2	-0.237056	0.027876
Rab11fip1	-0.170719	0.0279441
Usp14	-0.123084	0.0279979
Jam2	-0.102918	0.0279981
Naca	-0.0924366	0.0280461
Cpped1	-0.19769	0.028223
Zfp940	-0.332716	0.0282239
Mok	-0.289531	0.0282829
Cbl	-0.113925	0.0283549
Atp6v0a1	-0.188727	0.028539
Gsdme	-0.511634	0.0287547
Prkar2a	-0.135323	0.0287946
Nusap1	-0.107323	0.0289813
Ugp2	-0.171653	0.0289917
Rpl17	-0.102657	0.0290144
Tor1aip2	-0.116167	0.0290733
Kantr	-0.537235	0.0290743
Osbp	-0.142867	0.0291014
Ttc19	-0.214897	0.0291061
Itm2a	-0.232655	0.0292558
Polr2m	-0.0925703	0.0293302
Slc16a1	-0.100423	0.0293674
Ethe1	-0.261012	0.0293789
Tm9sf4	-0.152023	0.0294492
Ly6g6e	-0.226328	0.0295042
Map6d1	-0.529476	0.0295541
Txn1	-0.0934796	0.0296684
Rpl34	-0.0938735	0.0296961
Net1	-0.120483	0.0298081
Srsf7	-0.0983576	0.0298877
Fhl1	-0.256522	0.0299064
Fbxo30	-0.148681	0.0299417
Paqr8	-0.377455	0.0299898
Mthfs	-0.533183	0.0300136
Rnft1	-0.212424	0.030035
Dnajc18	-0.251097	0.0300909
Fkbp14	-0.71468	0.0302057
Gcat	-0.143305	0.0303462
Hnrnpu	-0.107182	0.0304093
B3galnt2	-0.225496	0.030467
Pknox2	-0.28976	0.0305672
Hat1	-0.0945068	0.0306645
Eif4e	-0.107068	0.0306951
Klhl20	-0.259606	0.030768
Tspan5	-0.371479	0.030777
Kcns3	-0.437699	0.0308965
Klf6	-0.205703	0.0309147
Celf1	-0.0941984	0.0311016
Gnai3	-0.105589	0.03112
Lin7c	-0.137701	0.0311681
Rpl12	-0.240183	0.0312139
Atp5e	-0.161281	0.0314615
Car8	-0.288404	0.0315514
Prss38	-0.499281	0.0316013
Rras2	-0.123318	0.0316826
Dcaf12	-0.114775	0.0317661
Myo5c	-0.228663	0.0317767
Mfsd1	-0.137156	0.0317836
Dhtkd1	-0.185288	0.0318617
Rab2b	-0.264673	0.0320455
Hbp1	-0.178811	0.0320715
Mrpl9	-0.153699	0.0321933
Mycl	-0.187211	0.0322038
Adgrv1	-0.470164	0.0322832
Cpsf4l	-0.245811	0.0322844
Cdcp1	-1.17268	0.032339
Schip1	-0.122397	0.032374
Mff	-0.151886	0.0323744
Larp4	-0.112635	0.0323803
Sms	-0.170228	0.0325144
Atp5md	-0.133121	0.0325445
Ttc7b	-0.137783	0.0327527
Nfatc3	-0.137597	0.0327593
Elovl6	-0.103712	0.032893
Ccna2	-0.11625	0.033075
Mcl1	-0.0991978	0.0332042
Lrrc28	-0.314999	0.0333286
Pex1	-0.280329	0.0335218
Mrps36	-0.20154	0.0337345
Mbtd1	-0.142627	0.0337754
Ppat	-0.0998085	0.0338506
Golt1b	-0.133672	0.0338796
Onecut3	-1.01433	0.0339691
Med13	-0.1396	0.0339855
Pank2	-0.21686	0.0341488
Hibadh	-0.140479	0.0342872
Acy3	-0.510764	0.0343558
Impa2	-0.118684	0.0345786
Pla2g4b	-0.93166	0.0346108
Tlcd2	-0.571828	0.0346208
Zfp967	-0.401383	0.0346226
Iars2	-0.115205	0.0346484
Prrc2b	-0.0956163	0.0347488
Rtl10	-0.413114	0.0348037
Cebpg	-0.209305	0.0348039
Ska2	-0.170298	0.0348192
Tnpo3	-0.0946382	0.034845
Suv39h1	-0.215487	0.0348537
Uhrf2	-0.144234	0.0349677
Osr2	-0.831122	0.0349897
Sobp	-0.393697	0.035056
Xxylt1	-0.143434	0.0350955
Nfia	-0.639805	0.0351547
Tdp2	-0.145148	0.0351841
Slc25a39	-0.120385	0.0352517
Ubl5	-0.13723	0.03536
Haus1	-0.157059	0.0356303
Strap	-0.0939037	0.0357166
Fam160b1	-0.196462	0.0357799
Jcad	-0.250218	0.0358012
Gtf3c3	-0.136309	0.0358536
Ahcy	-0.104493	0.0358605
Micos13	-0.161511	0.0360125
Gm2a	-0.140803	0.0360791
Acvr2b	-0.156903	0.0361679
Echs1	-0.125689	0.0363355
Zfp558	-0.882462	0.0363626
Hexb	-0.155183	0.0363751
Vash2	-0.600112	0.0364512
Sbf2	-0.123925	0.0364517
Zfp934	-0.304762	0.0364756
Ddr2	-0.451338	0.0364844
Psmd10	-0.191086	0.0365414
Ncf2	-0.297395	0.0366051
Ccdc88a	-0.165894	0.036737
Imp3	-0.1496	0.0371437
Rpl39l	-0.127832	0.0371561
Cdon	-0.191456	0.0372306
Cd59b	-0.157932	0.0372842
Mettl4	-0.166356	0.0374221
Cryz	-0.172001	0.0376901
Lsm8	-0.171569	0.0379084
Pecam1	-0.102535	0.0379405
Tceal9	-0.12269	0.0380358
Zfp322a	-0.178792	0.0380675
Ddb2	-0.407019	0.0381692
Fuca2	-0.258912	0.0382784
Slc25a16	-0.238046	0.0386749
Ccnb2	-0.106271	0.0387898
Arpc5	-0.124059	0.0388934
Atl3	-0.139631	0.0389223
Uhmk1	-0.147368	0.0389969
Prkd3	-0.146334	0.0390137
Slc5a3	-0.225555	0.0390265
Tspan13	-0.18999	0.0390471
Ado	-0.132652	0.0391667
Snx6	-0.148418	0.0392174
Rpl3	-0.077406	0.0393308
Bag5	-0.240275	0.0393429
Nebl	-0.914636	0.0393459
Vangl1	-0.134857	0.0393537
Rps11	-0.0884425	0.0393819
Dynlrb1	-0.129379	0.0393932
Abi2	-0.144288	0.0394709
Slc25a13	-0.102463	0.0395402
Kif21b	-0.176415	0.0396835
Slc30a5	-0.159229	0.0397525
Rab39	-0.483572	0.0398714
Mapk1	-0.0931146	0.0401517
Rps23	-0.11183	0.0402239
Cdk17	-0.163704	0.040248
Snx18	-0.119699	0.040356
Csnk1g1	-0.16059	0.0403593
Rbpj	-0.105182	0.0404816
Lrrc8b	-0.342516	0.0405343
Adam17	-0.174018	0.0408262
Ankrd28	-0.107455	0.0410656
Galnt2	-0.116668	0.0413302
Cd1d1	-0.360112	0.0413588
Mep1b	-0.29476	0.0416648
Syngr3	-0.688055	0.0417478
Pik3ca	-0.160954	0.0417479
Nhlrc3	-0.266443	0.041775
Mocs2	-0.256654	0.0417997
Tmem265	-0.407869	0.0418849
Stard8	-0.260663	0.0419395
Arih2	-0.101364	0.0419453
Med21	-0.177211	0.0419973
Inpp5d	-0.0927864	0.0420196
Thpo	-0.594779	0.0421121
Eif5a2	-0.21994	0.0422059
Deptor	-0.123596	0.0422898
Knop1	-0.0967253	0.0423688
Prps1l3	-0.140224	0.0424342
Fbxw11	-0.132101	0.0426095
Sf3b1	-0.0933423	0.0427167
Crebrf	-0.250141	0.0427276
Nopchap1	-0.104447	0.042805
Ncoa6	-0.147823	0.0429402
Zfp655	-0.150385	0.0430494
Gabpa	-0.117966	0.0430676
Olfr814	-0.762046	0.0432112
Arl8b	-0.1624	0.0432343
Snx10	-0.1956	0.0432501
Rpl14	-0.0799503	0.0434205
Tmem167b	-0.208439	0.0434858
Rhbdd1	-0.240738	0.0436152
Marchf9	-0.274861	0.0436885
Vsig10l	-0.957954	0.0437797
Prkcz	-0.17056	0.044177
Cfap77	-0.830349	0.0444343
Armc1	-0.114904	0.0446049
Atf2	-0.211693	0.0446929
Ptprj	-0.165214	0.0447644
Bicral	-0.114904	0.0448256
Tmem38b	-0.208772	0.0448508
Kif13a	-0.117571	0.0448862
Npnt	-0.226081	0.044889
Zbtb4	-0.526293	0.0449646
Nr3c2	-0.709213	0.0450137
Syn1	-0.285295	0.0450372
Rpl10	-0.141333	0.0451499
Borcs8	-0.450908	0.0451686
Tunar	-0.358231	0.0451709
Slc7a6	-0.138365	0.0452378
Atp5pb	-0.144255	0.0453591
Stk33	-0.726005	0.0455914
Oxa1l	-0.116675	0.0457604
Ro60	-0.270121	0.045925
Chmp4c	-0.159647	0.0459623
Hdgfl3	-0.192624	0.0459891
Tmed8	-0.18173	0.0461796
Nsf	-0.0951009	0.0463816
Atg5	-0.175583	0.0464585
Igfbp2	-0.091001	0.0464946
Atpaf2	-0.211373	0.0465053
Plppr3	-0.941798	0.0467749
Chml	-0.243515	0.0468165
Rfesd	-0.334128	0.0472141
Gnal	-0.249257	0.0472346
N4bp2l2	-0.180913	0.0472491
C130074G19Rik	-0.276688	0.0472883
Susd5	-0.559458	0.0474711
Hoxc12	-0.72113	0.0476427
Fam216a	-0.165203	0.0476948
Mrpl50	-0.122815	0.0477631
Snap23	-0.133841	0.0477767
Pdia5	-0.178205	0.0478579
Tuba3a	-0.122846	0.0478616
Rrm2b	-0.257489	0.0479242
Spata24	-0.490058	0.0485845
Cdc27	-0.132195	0.0487516
Parg	-0.107656	0.048801
Glce	-0.135958	0.0488307
Map3k3	-0.123978	0.04884
B3glct	-0.214754	0.0490247
Btf3l4	-0.12511	0.0491194
Atp1b3	-0.105991	0.0491454
Dennd4c	-0.155454	0.0493748
Cdk5rap2	-0.2053	0.0498014
