# Supplementary material for: Conserved shifts in sperm small non-coding RNA profiles during mouse and human aging
Source: EMBO J. 2026 Jan 20;45(4):1362–80. doi: 10.1038/s44318-025-00687-8 (PMC12909834; doi:10.1038/s44318-025-00687-8)
Supplement: Supplementary file 4 — Table EV4 [file 44318_2025_687_MOESM4_ESM.xlsx]

## Sheet: Table_EV4
Table EV4: Upregulated genes in old-combo transfection compared to vehicle group (associated with Fig.4c)
	logFC	PValue
Dnmt3l	0.259031	7.30868e-07
Slc7a7	0.39077	7.71696e-07
Ankfy1	2.02569	1.36829e-06
Nop56	0.233689	2.22107e-06
Rab19	2.01173	2.70128e-06
Chrnb2	2.87393	2.74679e-06
Gm20390	0.392501	3.20638e-06
Myrf	0.449411	5.64861e-06
Rab40c	0.719134	7.06632e-06
Ier2	0.36012	7.09386e-06
Srsf5	0.263515	8.89934e-06
Pdzrn3	1.84874	9.71077e-06
Fen1	0.253472	1.07341e-05
Slc12a5	2.27087	1.3265e-05
Hmces	0.284277	1.71427e-05
Folr1	0.28254	2.15176e-05
Etv4	0.275583	3.90599e-05
Septin1	0.222974	4.13348e-05
Cavin1	0.445674	4.47173e-05
Kifc3	0.346326	5.44886e-05
Pdzd4	0.270623	6.018e-05
Nop2	0.262587	9.06389e-05
Plch1	1.09038	0.000121576
Map3k11	0.557426	0.000165006
Supt6	0.239692	0.00016835
Stk11ip	0.398989	0.000182799
Incenp	0.281382	0.000190961
Tcf15	0.403447	0.000209516
Pelp1	0.250108	0.000222511
Kifc5b	0.359243	0.000240162
Tarbp2	0.226239	0.000288263
Las1l	0.250191	0.000294878
Dnmt3b	0.193595	0.000301925
Mgat1	0.426747	0.000309995
Shkbp1	0.360259	0.000345945
Lsg1	0.359091	0.000350437
Aamp	0.266861	0.000355631
Tmsb4x	0.20778	0.000362599
Insl6	1.42923	0.000365305
Brf2	0.429111	0.000415351
Anp32b	0.233022	0.000422865
Enc1	0.185954	0.000433081
Exoc3l	0.893547	0.000458898
Matn4	2.07413	0.000482195
Rtkn	0.243454	0.000498204
Rarg	0.237048	0.000504657
Vsig2	1.12815	0.000516751
Csrnp1	0.434086	0.000524628
Tars2	0.239607	0.000563081
Adck5	0.635558	0.000599981
Pycrl	0.323695	0.000612515
Polr1a	0.495246	0.000627437
Deaf1	0.480097	0.000660692
Nectin2	0.218009	0.000671308
Kansl2	0.263315	0.000685454
Dhx9	0.206049	0.000735081
Rrp1	0.214425	0.000749493
Slc4a1ap	0.300679	0.000764183
S1pr2	0.222588	0.000837507
Mogs	0.302231	0.000874684
Psmd4	0.180954	0.000888535
Dnmt3a	0.214365	0.000915687
Dhx37	0.228987	0.000916853
Pusl1	0.534312	0.00107018
Pdcd11	0.238746	0.00108642
Parvb	0.195192	0.00109727
Ap3d1	0.212034	0.00110558
Sfn	0.285754	0.00111417
Rapgef3	0.7873	0.00114231
Shq1	0.297218	0.00114576
Mul1	0.3037	0.00115351
E2f2	0.317446	0.00118529
Rrp9	0.20869	0.00122071
Grwd1	0.228747	0.00124941
Mrpl12	0.265811	0.00126225
Mat2a	0.18928	0.00128391
Mllt6	0.247321	0.00128516
Nlrp12	0.515051	0.00134351
Ino80e	0.208319	0.0013466
Sars	0.175877	0.001386
Mad1l1	0.3032	0.00139825
Gadd45a	0.224095	0.00150794
Lmna	0.275201	0.00155009
Scn2b	0.808218	0.00160019
Rhox5	0.238456	0.0016108
Lin28a	0.180698	0.00161678
Cdc37	0.185135	0.00168541
Lck	0.463184	0.00170907
Gmppb	0.417364	0.0017956
Sesn2	0.195071	0.00180832
B3gntl1	0.506344	0.00182014
B3gnt7	0.26621	0.00182121
Id1	0.419098	0.00185132
Tctn1	0.494855	0.00186125
Ylpm1	0.295691	0.00186265
Ccnl1	0.556207	0.00188754
Spr	0.202489	0.00190131
Naa10	0.217712	0.00192522
Sac3d1	0.327353	0.00192726
Myc	0.510323	0.00196401
Soga3	0.554206	0.00201643
Acsbg3	0.283367	0.00206779
Acap1	0.625358	0.00208867
Ppm1j	0.300248	0.00209035
Gbx2	0.385404	0.00209909
Nr0b1	0.250407	0.00209971
Prpf38b	0.279546	0.00212265
Ppp1r18	0.417274	0.00218841
Wdr55	0.283563	0.00227253
G6pdx	0.234759	0.00227851
Serpina3i	1.53934	0.00229004
Safb	0.266474	0.00235285
Pcbp4	0.201408	0.00242424
Fam98b	0.254436	0.00244637
Erf	0.267671	0.0024466
Tbx15	1.46057	0.0025197
Dusp9	0.23288	0.00255258
Prx	0.32641	0.0025719
Trf	0.386053	0.002601
Col7a1	1.46791	0.00260111
Gipc1	0.183996	0.00260144
Tfpt	0.430536	0.00260597
Spire2	0.404608	0.00261222
Taf15	0.418418	0.00264785
S100a6	0.689591	0.00267249
Mst1	0.558442	0.00268253
Pim3	0.184416	0.00274229
Babam1	0.19995	0.00275111
Spindoc	0.27801	0.00282001
Apex1	0.166775	0.00282394
Uqcc1	0.859662	0.00283667
Ddx39b	0.155861	0.00295218
N4bp3	0.245697	0.0030337
Clip1	0.302013	0.0030597
Nip7	0.17651	0.00310022
Htatsf1	0.231838	0.00312004
Manba	0.160195	0.00313116
Cdk10	0.362628	0.0032199
Nr2c2ap	0.207319	0.003236
Noc2l	0.164796	0.00329926
Prmt6	0.457336	0.00333501
Metrn	0.420955	0.0034281
Spsb4	1.49333	0.00363601
Ormdl3	0.372346	0.00371607
Tmem88	0.472911	0.00372793
Cntfr	0.512506	0.00372912
Lta4h	0.192158	0.00377939
Kifc1	0.178422	0.00381733
Rabl6	0.196759	0.0040875
Nkx6-3	0.9809	0.00413814
Sytl1	0.586368	0.00416782
Pik3cd	0.230348	0.00420845
Ubtf	0.193185	0.00427625
Obsl1	0.30074	0.0042963
Coasy	0.333811	0.00429656
Jrk	0.491126	0.00438048
Bst2	0.205037	0.00443381
Rrp12	0.221136	0.00445384
Fjx1	0.594006	0.00449879
Rbm38	0.18365	0.00449923
Itgb7	0.42328	0.00450058
Atg101	0.223009	0.00452699
Leo1	0.222433	0.00461826
Cd2bp2	0.189065	0.00470319
Mapkapk5	0.268965	0.00477118
Zfp276	0.749375	0.00480567
Wdr74	0.217801	0.0048746
Pla2g4f	2.18321	0.00491283
Dohh	0.224803	0.00504027
Ftsj3	0.181631	0.00526637
Slc25a19	0.284705	0.00527209
Pcdhga11	0.690521	0.00535316
Gatb	0.567149	0.00535452
Cacng7	0.226016	0.00537513
Glul	0.158387	0.00539354
Phlda1	0.338377	0.00539739
Def6	0.226161	0.00543456
Peg10	0.181159	0.00560728
Ptp4a3	0.174034	0.00564234
Xndc1	0.461839	0.00568841
Spta1	0.931504	0.00570654
Spcs2	0.21229	0.00573826
Mical1	0.313593	0.00575074
Tmem69	0.366337	0.00580054
Slc37a1	0.626402	0.00582459
Shc1	0.18114	0.00584962
Jtb	0.338904	0.00596803
Tcp11	0.767301	0.0060576
Rbp4	1.11402	0.00609196
Timm22	0.259134	0.00613737
Pdgfrl	0.956393	0.00615468
Vasp	0.157939	0.00617805
Pick1	0.279842	0.00618946
Maml2	1.41134	0.00627581
Trh	0.293293	0.00627927
Cul7	0.494342	0.00628325
Dusp27	0.23757	0.00629292
Eif4g1	0.13375	0.00651224
Safb2	0.260411	0.00661582
Scrn2	0.381735	0.00662374
Spry4	0.225461	0.0066651
Ehd2	1.22518	0.00673907
Serpinh1	0.154029	0.00676808
Ap2m1	0.147572	0.00678633
Inpp5a	0.217683	0.00679159
Thrap3	0.185576	0.00686092
Ubxn1	0.182786	0.00690441
Atg4d	0.664327	0.00693554
Bax	0.190532	0.00694032
Wdr4	0.309815	0.0069539
Taf1a	0.359543	0.00708385
Nrn1l	1.10337	0.00718623
Eif3a	0.181022	0.00722033
Cars	0.163865	0.00730478
Bcl2l1	0.230284	0.00736857
Sox4	0.284251	0.00740125
Slc1a3	0.464929	0.00745851
Mvp	0.254864	0.00752929
Jade2	0.248127	0.00754271
Clstn3	0.328119	0.0076549
Sh3gl3	0.501231	0.00766293
Lfng	1.00181	0.00768884
Lims2	1.4741	0.00783835
Naprt	0.649187	0.00793946
Synpo2	1.10178	0.00802762
Rars	0.154513	0.00805873
Mkrn1	0.125176	0.00816781
Polr2c	0.163804	0.00823768
Dhx8	0.153828	0.00824744
Mest	0.190062	0.00827452
Trim26	0.351667	0.00863183
Sap30bp	0.192356	0.00894109
Pes1	0.1451	0.00908032
Gtf2ird2	0.728095	0.0090852
Plekhg5	0.201482	0.0090894
Abhd17a	0.204913	0.00924773
Fam43a	0.273353	0.00938168
Itpk1	0.15386	0.00949944
Cenpb	0.294861	0.00954029
Grhl2	0.963494	0.00955058
2210016L21Rik	0.278169	0.00959892
Bcam	0.168245	0.00962266
Bex1	0.163574	0.00970252
Hrob	0.189946	0.00976921
Ccnl2	0.270474	0.00977654
Tigd5	1.22402	0.00979199
Skiv2l	0.36855	0.00984975
Tuba4a	0.188169	0.00995218
Hoxd8	0.963526	0.00996607
Ppm1g	0.145004	0.00997492
Phgdh	0.167993	0.0101408
Bysl	0.157946	0.010247
Slc4a2	0.329915	0.0102514
Prdm11	0.571114	0.010281
Dock7	0.269597	0.0104386
Tuba1c	0.148436	0.010456
Aste1	0.506481	0.0105151
Lrp2	0.213835	0.0105266
Pou5f1	0.132423	0.0106094
Rexo1	0.162839	0.0106518
Snrnp70	0.251912	0.0106755
Tbcc	0.327647	0.0106801
Pelo	0.258241	0.0107366
Arhgef5	0.809024	0.0107785
Ccne1	0.15216	0.0108669
Ccdc86	0.22809	0.0109232
Snx17	0.21605	0.0111134
Rnf220	0.185481	0.0111345
Wls	0.771565	0.0113206
Sart1	0.248708	0.011354
Slc7a3	0.173168	0.0114709
Tex19.1	0.20722	0.0115833
Gm20594	0.291769	0.0115948
Pycr2	0.169364	0.0117005
Phf7	0.689418	0.0117722
Dhx16	0.148513	0.0117948
Med22	0.247782	0.0118105
Accsl	0.549718	0.0118866
Atad3a	0.194448	0.0120304
Smg5	0.169895	0.0120499
Cdc42ep1	0.499342	0.0122836
Cilp2	0.660699	0.0124023
Fbxl19	0.247338	0.0124795
Med20	0.272571	0.0125269
Ppan	0.181232	0.0125438
Pfkm	0.174357	0.0125566
Cotl1	0.31218	0.012664
Letm1	0.214126	0.0127183
Cep250	0.343367	0.0128669
Rangap1	0.149621	0.0128974
Rasal1	0.430122	0.012987
Clasrp	0.276357	0.0130551
Atf4	0.145023	0.0131534
Eml2	0.232489	0.0132748
Top1mt	0.418208	0.0133309
Traf4	0.14227	0.013338
Dus3l	0.255809	0.0134244
Cenpt	0.161439	0.0135572
Zscan10	0.145211	0.0135935
Clasp1	0.208861	0.0135986
Mrps7	0.203079	0.0136238
Eif1ad3	0.975245	0.0136249
Foxd3	0.283296	0.0136263
Slc35d3	0.975255	0.0137368
Rbm19	0.168966	0.0137829
Zbtb48	0.424752	0.0139808
Mink1	0.211546	0.0140026
Gstt2	0.798757	0.0140755
Nat10	0.158611	0.0141361
Trnau1ap	0.23945	0.0141391
Jund	0.165164	0.0142917
1500009C09Rik	0.990128	0.0143123
Rpl10-ps3	0.280275	0.0143673
Snx8	0.239754	0.0144132
Supt4a	0.191233	0.0145385
Lzts2	0.297941	0.0145727
Itfg2	0.227822	0.0149192
Mymx	0.165475	0.0150234
Gm19935	0.733599	0.0151094
Olfr1459	0.41475	0.0151366
Irf2bp1	0.354594	0.0151734
Ptms	0.229476	0.0152021
Cars2	0.316694	0.0152293
Wdr83	0.270981	0.0152394
Eno1b	0.134103	0.0152789
Wdr6	0.149013	0.0153349
Aar2	0.204563	0.0153439
Pkn1	0.193023	0.015399
Gigyf2	0.218109	0.0154104
Uaca	0.202435	0.0155134
Dmpk	1.86121	0.0155232
Cc2d1b	0.189905	0.0155824
Trmt9b	1.65278	0.0155913
Rabggta	0.233374	0.0156554
Phf23	0.263565	0.0158666
Alkbh2	0.284298	0.0159742
Fam98a	0.195433	0.0160866
Gm18336	0.40314	0.016155
Znrd2	0.27878	0.0162155
Sphk2	0.265389	0.0163132
Nsfl1c	0.141617	0.0163265
Creld1	0.27587	0.016343
Nudt18	0.43829	0.0163455
Iba57	0.514825	0.0164011
Zfp553	0.209067	0.0165152
Podxl2	1.01298	0.0165939
Folr2	1.11415	0.01667
Hgh1	0.257773	0.0166864
Mdh2	0.136898	0.0167191
Ctdp1	0.172565	0.0168685
Lsr	0.252933	0.0169765
Baz1b	0.161078	0.0170284
Chpf2	0.541453	0.017036
Gas8	0.449225	0.0171105
Clip2	0.398863	0.017135
Rrbp1	0.234826	0.0171848
Ajuba	0.217081	0.0172497
Zfp740	0.148349	0.0174144
Plcd1	0.194953	0.0174681
Etv2	1.0127	0.0175058
Flrt3	1.08312	0.0176692
Arfgap1	0.253851	0.0177264
Fnbp4	0.172669	0.0178304
Mcm10	0.17979	0.0180629
Ercc6	0.336978	0.0181167
Cdc6	0.146796	0.0181582
Pdap1	0.196377	0.0182262
Cdca2	0.127707	0.0182573
Galk1	0.178854	0.0183214
L1td1	0.136009	0.0184261
Rbm42	0.174903	0.0184435
Ewsr1	0.149498	0.0184859
Tsen34	0.190819	0.018515
Hspbp1	0.173782	0.018605
B4galnt3	0.473629	0.018661
Abhd14a	0.208534	0.0187443
Ctsd	0.112262	0.0188891
Gsg1	1.63848	0.0189993
Trib1	0.184433	0.0190259
Usf1	0.190086	0.0190543
Fbl	0.266039	0.0190891
Abcf1	0.129083	0.0191429
Tsr2	0.313991	0.0195801
Cdc42bpg	0.177883	0.0198071
Flywch1	0.268102	0.0198513
Cdh4	0.337635	0.0198549
Czib	0.365216	0.0198858
Dhodh	0.166948	0.0198922
Agpat4	0.310752	0.0199456
Fam110a	0.311475	0.0199866
Pdyn	0.848583	0.0200517
Rhob	0.226545	0.020151
Fibp	0.285348	0.0201797
Cyth2	0.359812	0.0202134
Map2k7	0.150514	0.0202415
Mrm3	0.368785	0.0204025
AI837181	0.258052	0.0204813
Lysmd1	0.602265	0.0204855
Bbs2	0.273733	0.0204969
Exosc5	0.152914	0.0205173
Rbm28	0.178319	0.0205385
Pla2g6	0.168542	0.020623
Gm20767	0.94037	0.0207069
Ypel1	0.888522	0.0207369
Efl1	0.194181	0.0207689
Suds3	0.177185	0.0208717
Nolc1	0.137384	0.0208789
Abcc5	0.136731	0.0209186
Chd4	0.117583	0.0210653
Sertad1	0.319807	0.0211263
Des	0.276889	0.021149
Cc2d1a	0.2389	0.0211491
Galns	0.491345	0.0211746
Thoc3	0.14962	0.0213073
Slc3a2	0.11224	0.0213835
Ncapd3	0.173672	0.0215116
Slc25a25	0.260893	0.0217056
Cspp1	0.254652	0.0217204
Emb	0.218972	0.0217355
Ccdc9	0.370633	0.0217377
Nup62	0.126335	0.0218792
Armc6	0.287449	0.0219212
Hirip3	0.210199	0.022078
Kank3	0.315588	0.0222283
Trabd	0.351189	0.0223826
Zfp759	0.459253	0.022395
Eif6	0.173315	0.0224975
Eno3	0.25512	0.0225346
Zfp628	0.699805	0.0225437
Cnih2	0.644174	0.0225761
H2-Ke6	0.496116	0.0226733
Eif4a3	0.119127	0.0226911
U2af1	0.134651	0.0227411
Trim21	0.58511	0.0228253
U2af2	0.129245	0.0228867
Prpf38a	0.1271	0.0229214
Psmd9	0.225259	0.0229792
Junb	0.262917	0.0229845
Lamtor3-ps	0.468448	0.023002
Chpf	0.20805	0.0230406
Tyw1	0.19191	0.0231498
Acot8	0.302146	0.0232065
Zc3h7a	0.239295	0.0233039
Olfr365	0.78586	0.0233598
Lss	0.157407	0.0233817
Nab2	0.278412	0.0234647
Mylpf	0.190681	0.0235281
2310022A10Rik	0.139711	0.0235854
Osgep	0.229462	0.023587
Col6a4	1.16537	0.0236882
Mark2	0.162501	0.0237996
2610318N02Rik	0.249243	0.0238927
Pomt1	0.303938	0.0240298
Ccdc85b	0.372306	0.0241083
Actr1a	0.154674	0.0242578
Klc1	0.263255	0.0242957
Prrt4	0.581472	0.0244229
Ddx5	0.121113	0.0244443
Pcnt	0.210108	0.0245232
Creb3	0.43898	0.0245869
Plod3	0.183177	0.0246448
Palm3	0.191038	0.0246807
Ap1m2	0.397678	0.0246935
Six5	0.478164	0.0249391
Vill	0.293695	0.0249421
Srm	0.118806	0.0249422
Dact2	0.219397	0.0249769
Ambra1	0.151228	0.0249925
Trafd1	0.304457	0.0251543
Egln2	0.227976	0.0252838
Trip6	0.264911	0.0253515
Ube2s	0.140145	0.0253587
Mepce	0.24727	0.025565
Traip	0.194116	0.0257778
Selenok	0.372926	0.0259014
Wscd1	0.623174	0.0259729
Kif7	0.26954	0.0260036
Ric3	0.651399	0.0260186
Paf1	0.218908	0.0261628
Impdh1	0.136214	0.0261868
Ccdc9b	1.04642	0.0261987
Bik	0.834885	0.0262843
Ncdn	0.227181	0.026329
Eif3g	0.127006	0.0263874
Slc22a18	0.857188	0.0265217
Arhgap22	0.482624	0.0267394
Cdk4	0.119795	0.02677
Pbx2	0.184674	0.0271327
Mindy1	0.166667	0.0271358
Atp5l	0.14221	0.0271769
Eno2	1.08674	0.0273279
Papolb	0.562814	0.0273328
Rad51d	0.434993	0.0273717
Sf3b3	0.10664	0.0274136
Chtf8	0.107478	0.0274636
Smim12	0.312578	0.0274735
Spout1	0.17103	0.027485
Trim28	0.113177	0.0275034
Ttc12	0.746873	0.027668
Clstn1	0.12258	0.0276896
Zdhhc4	0.370929	0.027703
Ybx2	0.395173	0.0277401
Zfp57	0.113954	0.0282804
Utp20	0.113107	0.0283878
9930012K11Rik	0.511045	0.0286298
Spata6	0.399764	0.0287111
Cfl1	0.118724	0.0287167
Gns	0.215426	0.0289306
Psen2	0.481729	0.0290354
H2aw	0.665945	0.0290839
Ccdc124	0.168753	0.0291379
Stk32c	1.20917	0.0291406
Vars2	0.235091	0.0292073
Axin1	0.166246	0.0293515
Lars	0.10875	0.0294377
Sumf2	0.373847	0.0294493
Atp6v1c2	2.29403	0.0297321
Zfp947	0.808878	0.0300398
Madd	0.362268	0.0300441
Ssrp1	0.110018	0.0301509
Gstp1	0.159336	0.0302462
Usp20	0.32017	0.0303933
Ddx24	0.14496	0.030581
Otud7a	0.837488	0.0308566
Ube2e2	0.894824	0.0310614
Foxp4	0.194761	0.0311786
Pgd	0.123035	0.0312643
Prmt1	0.110267	0.0315888
Mrpl16	0.217649	0.0316345
Proser3	0.387319	0.031947
Slc25a28	0.467861	0.0320396
Arhgap30	0.299637	0.0321957
Smagp	0.218423	0.0322036
Psma5	0.117929	0.0322234
Rbm10	0.131162	0.032306
Dusp4	0.261276	0.0330786
Acin1	0.144926	0.0332375
Preb	0.182734	0.0332839
Ticam1	0.451368	0.0334305
Lcmt2	0.309897	0.0335093
Enkd1	0.306709	0.0335134
Srrt	0.148763	0.0335519
Themis3	0.887002	0.0336537
Slc35f6	0.386943	0.0337916
Tmbim1	0.196706	0.0339106
Mmp14	0.29349	0.0339245
Ltbp4	0.131791	0.033945
Mphosph8	0.160117	0.033999
Rpl8	0.117346	0.0340784
Hvcn1	0.225559	0.0341645
Tmed9	0.121267	0.0344298
Ctdsp1	0.208666	0.0344488
Ciapin1	0.134276	0.0348118
Nudt1	0.189493	0.0350561
Rex1bd	0.241323	0.0350836
Ifngr1	0.565883	0.0351249
Ttyh1	0.455241	0.0351677
Mybbp1a	0.116425	0.0352544
Plpp7	1.08656	0.0353106
Epp13	0.997208	0.0353343
4933427D14Rik	3.2639	0.0353549
Mthfd1	0.102968	0.0354005
Ehmt2	0.120647	0.0354551
E4f1	0.702032	0.0354945
Adssl1	0.553841	0.0356057
Tada3	0.1278	0.0356331
Rps3	0.118669	0.0358403
Loxl3	0.890384	0.035889
Arfgap2	0.150776	0.0360667
Mrpl24	0.125325	0.0361913
Spry2	0.134336	0.0361949
Slc39a14	0.186973	0.0365202
Rexo2	0.203095	0.0367045
Chst12	0.335874	0.0367896
Arhgap9	0.279934	0.036985
Nr4a1	0.169841	0.0371727
Gar1	0.339321	0.0371794
Rhoc	0.193519	0.0372022
Ttc5	0.177748	0.0373579
Abt1	0.187073	0.0374611
Apobec1	0.286778	0.0374663
Pin1	0.145885	0.0375215
Cd74	0.593395	0.0375445
Map2k2	0.19477	0.0376532
Mtif3	0.250751	0.0377453
Cdc42se1	0.155371	0.0377602
Emc8	0.121298	0.0379416
Dusp6	0.218673	0.0379802
Fkbp8	0.141576	0.0381482
Mier2	0.195798	0.0382438
Prr23a1	0.702467	0.0382487
Nxn	0.122755	0.0382894
Zbtb17	0.194977	0.0383214
Atp5h	0.161944	0.0386698
Trim46	1.33049	0.0387309
Mapk11	0.482147	0.0388567
Hip1r	0.278796	0.0391921
Bcat2	0.120186	0.0392554
Slc66a2	0.347146	0.0394563
Aip	0.170955	0.0395732
Tgfbi	0.510073	0.0398494
Whrn	0.290099	0.0399406
Dus2	0.203515	0.0399495
Pmm1	0.13387	0.0399876
Use1	0.18116	0.0400888
Camk2d	0.919265	0.0401082
Mettl17	0.535997	0.0401871
Bop1	0.145304	0.0402538
Bsdc1	0.170284	0.0403025
Lamb1	0.150507	0.0403917
Nodal	0.132792	0.0405014
Ptrh1	0.504734	0.0405316
Cry1	0.14793	0.0405557
Atp13a1	0.121326	0.0405933
Psmd7	0.114465	0.0409689
Pus1	0.141622	0.0410159
Ube2g2	0.177333	0.0412251
Hmgxb4	0.225359	0.0412559
Rbm4	0.232939	0.0413569
Gprasp1	0.137034	0.041474
Tmem45b	0.717849	0.0415419
St6galnac4	0.289987	0.041544
Bcl7c	0.29362	0.0415734
Zfp746	0.212534	0.0416195
Prob1	0.826657	0.0416316
Hmgxb3	0.168494	0.0417801
Mdn1	0.109034	0.0417821
Rcl1	0.135038	0.0418564
Eef1akmt4	0.31784	0.0419329
Dppa2	0.118611	0.0419511
Prickle3	0.569977	0.0419609
Polr2h	0.141193	0.0421474
Emg1	0.114371	0.0422327
Chmp1a	0.133863	0.0423276
Ahdc1	0.113423	0.0426314
H2ac7	0.826348	0.0426936
Ehd1	0.110365	0.0427119
BC003965	0.243418	0.0427515
Timeless	0.152472	0.0428356
Lrrfip1	0.257444	0.0428646
Cep126	0.862114	0.0429163
Rspo1	0.799245	0.0429483
Tubd1	0.320622	0.0429621
Siah1b	0.170683	0.0429817
Synj1	0.28026	0.0431197
Trip10	0.141385	0.043171
Farsa	0.148517	0.0437253
Ankrd13d	0.796254	0.043731
Fxr2	0.169361	0.0437809
Cdc25b	0.203482	0.0438593
Zfp622	0.172827	0.0438666
Snrpg	0.14319	0.0439123
Sptbn4	0.17631	0.0439633
Vps9d1	0.601105	0.0440586
Irx3	0.884084	0.0440774
Trir	0.144545	0.0445361
Trim41	0.190348	0.0445369
Fbxo17	0.41012	0.0445613
Atg3	0.239339	0.0447337
Ddx56	0.132365	0.0448376
Rxra	0.156964	0.0452275
Bcar1	0.129839	0.0452399
Kif1c	0.141188	0.0452513
Prxl2b	0.296641	0.0452919
Pex11g	0.419878	0.0453587
Zswim9	0.64218	0.0454033
Chmp4b	0.201227	0.0458114
Cant1	0.167652	0.0458243
Dixdc1	0.322929	0.0458443
Sae1	0.101104	0.0458791
Nudt9	0.184149	0.0459727
Gm21992	1.21968	0.0460025
Tbc1d17	0.801587	0.0461541
Tbc1d19	0.330272	0.0461762
Pcsk9	0.692106	0.0461989
Fzr1	0.183969	0.0463195
Alkbh4	0.286222	0.0463268
Srebf1	0.12068	0.0463343
Aldh1l2	0.549276	0.046394
Tcam1	1.59776	0.0465113
Slc9a5	0.423141	0.0465751
Nnat	0.85419	0.0465829
Cyb5r3	0.14813	0.0466744
Decr2	0.234208	0.0469868
Tubb4b	0.105822	0.0470565
Cep104	0.191504	0.0472026
Fdx2	0.254838	0.0472277
Dlg3	0.643817	0.0473034
Eif3d	0.108572	0.0473157
Lrrn2	0.941022	0.047353
Cttn	0.111317	0.0475626
Gpatch3	0.293465	0.0478663
Sh3gl1	0.140439	0.0479836
Gps1	0.111291	0.0480137
Taf1d	0.235857	0.0480169
Gm42742	0.204013	0.0480217
Ribc1	0.369874	0.0480571
Kcnab2	0.568662	0.0480936
Sfpq	0.120938	0.0480967
Ggcx	0.412946	0.0481441
Arap1	0.170155	0.0482288
Cracd	0.685589	0.0482778
Mindy3	0.236486	0.0483452
Rasgrp4	0.325668	0.0483936
Flad1	0.209576	0.0485863
Tbkbp1	0.206073	0.0487712
Slc38a5	0.849479	0.0487823
Cldn4	0.141494	0.0488289
Pcolce	0.127193	0.0488527
Hagh	0.21021	0.0488574
Ptprcap	0.55137	0.0488778
Pik3r2	0.129689	0.0489855
Rbfa	0.182312	0.0489975
Bin1	0.23132	0.0490598
Ripply1	0.705528	0.0490652
Arrdc1	0.330487	0.0491533
Asb8	0.215172	0.0491705
Armc5	0.304072	0.0492101
Ddx27	0.127951	0.0493436
Fbxo46	0.36111	0.0496371
Psmc5	0.112426	0.0498024
