# Supplementary material for: Conserved shifts in sperm small non-coding RNA profiles during mouse and human aging
Source: EMBO J. 2026 Jan 20;45(4):1362–80. doi: 10.1038/s44318-025-00687-8 (PMC12909834; doi:10.1038/s44318-025-00687-8)
Supplement: Supplementary file 5 — Table EV5 [file 44318_2025_687_MOESM5_ESM.xlsx]

## Sheet: Table_EV5
Table EV5: Upregulated genes in young-combo transfection compared to vehicle group (associated with Fig.4c)
	logFC	PValue
Dnmt3l	0.297994	1.48157e-12
Mid1	0.338556	4.72169e-11
Tmsb4x	0.350715	2.10184e-10
Peg10	0.411182	2.40846e-10
Srsf5	0.32108	5.80566e-10
Septin1	0.295442	2.8568e-09
Mdn1	0.319745	1.50257e-08
Cntfr	0.866166	7.9533e-08
Mest	0.358424	8.30006e-08
Dnmt3a	0.346919	8.70596e-08
L1td1	0.238649	8.75083e-08
Phlda1	0.545266	1.48e-07
Rarg	0.347376	1.63359e-07
Incenp	0.420736	1.80055e-07
Kifc3	0.441407	2.00865e-07
Spta1	1.4504	2.0186e-07
Lrp2	0.423069	2.03931e-07
S1pr2	0.325236	2.04279e-07
Eif4g1	0.285848	2.27809e-07
Supt6	0.316948	3.11688e-07
Gadd45a	0.328883	3.84401e-07
Hmces	0.299373	4.17175e-07
Slc7a7	0.395339	5.03142e-07
Trf	0.59029	5.82076e-07
Soga3	0.873504	5.89819e-07
Eif3a	0.297299	6.02116e-07
Pelp1	0.379686	8.77652e-07
Sfn	0.376528	9.52862e-07
Enc1	0.225177	1.00877e-06
Serpinh1	0.26392	1.05235e-06
Ier2	0.379085	1.13953e-06
Id1	0.57536	1.18944e-06
Etv4	0.305999	1.5184e-06
Cep250	0.635544	1.5648e-06
Nodal	0.286375	1.66067e-06
Gigyf2	0.475024	2.30765e-06
Nop56	0.204196	2.38703e-06
Crmp1	0.531911	3.07051e-06
Gtpbp4	0.339102	3.36728e-06
Nat10	0.265351	3.37902e-06
Cacng7	0.356508	3.44174e-06
Anp32b	0.31867	3.96682e-06
Pcnt	0.453182	4.0525e-06
Sesn2	0.261327	4.08587e-06
Dusp27	0.371932	4.96584e-06
Rrbp1	0.440576	5.9704e-06
Las1l	0.37553	6.23593e-06
Dhx9	0.23783	6.7145e-06
Rhox5	0.304141	8.13149e-06
Dhx8	0.224574	9.0293e-06
Dnmt3b	0.263493	9.24799e-06
Thrap3	0.260405	1.08548e-05
Clasp1	0.313105	1.34247e-05
Paf1	0.361797	1.38799e-05
Pdcd11	0.326855	1.42423e-05
Myrf	0.571102	1.44222e-05
Gm42669	0.394278	1.54712e-05
Rab19	1.80226	1.62384e-05
Agpat4	0.534033	1.85588e-05
Nectin2	0.27462	1.93069e-05
Lmna	0.355298	2.10601e-05
Tcf15	0.430664	2.56756e-05
Kansl2	0.296593	2.63882e-05
Trim26	0.454682	2.7229e-05
Zfp142	0.394537	2.81273e-05
Ap3d1	0.262518	2.81785e-05
Tpr	0.222251	3.00945e-05
Leo1	0.306795	3.13102e-05
Cavin1	0.449689	3.15339e-05
B3gnt7	0.322091	3.53181e-05
Mybbp1a	0.212929	3.64905e-05
Snx17	0.309415	4.17859e-05
Maml2	1.77878	4.46654e-05
Chd2	0.365448	4.91926e-05
Nasp	0.174855	5.32505e-05
Cd80	0.478777	5.39984e-05
Brd2	0.204612	6.0804e-05
Gbx2	0.490082	6.42249e-05
Flywch1	0.377938	6.84638e-05
Rbbp6	0.222081	7.02324e-05
Eno3	0.414963	7.33895e-05
Ylpm1	0.323748	7.35595e-05
Cdc42bpg	0.293229	7.66597e-05
Zc3h13	0.292339	8.75796e-05
Unkl	0.409549	9.05171e-05
Manba	0.176269	9.23288e-05
Acin1	0.261765	9.35389e-05
Chpf2	0.79548	9.50198e-05
Tchh	0.923775	0.00011172
Palm3	0.341226	0.00011441
Gm20594	0.440268	0.000116358
Pes1	0.200253	0.0001169
Xkr5	0.348769	0.000119712
Folr1	0.238244	0.000123207
Rab40c	0.629239	0.000126534
Myc	0.606324	0.000133845
Nop2	0.236398	0.000137596
Ddx27	0.241407	0.00014217
Tars2	0.244289	0.000143762
Junb	0.403268	0.00014441
Camsap3	0.235827	0.000151899
E2f2	0.353688	0.000152123
Hirip3	0.388231	0.000156176
Slc6a1	0.658586	0.000159943
Bysl	0.210241	0.000167214
Akap8	0.365081	0.000174282
Topors	0.238053	0.000182644
E4f1	1.12064	0.000185601
Mllt6	0.306381	0.000188616
Polr1a	0.503245	0.000196261
Zgpat	0.715676	0.000216612
Sptbn4	0.329093	0.000224652
Ercc6	0.484774	0.00022909
Spindoc	0.319388	0.000231268
Gpatch3	0.512713	0.000238637
Psmd4	0.207047	0.000241433
Cars	0.217012	0.000245248
Timeless	0.258227	0.00024719
Trip10	0.242508	0.000259458
Exoc3l	1.00297	0.000262937
Ppan	0.257114	0.000274783
Ehd2	1.65588	0.000284483
4933427D14Rik	3.82762	0.000290577
Safb	0.312896	0.000310574
Ltbp4	0.176032	0.000321666
Erf	0.320427	0.000329491
Pdzd4	0.254096	0.000359334
Tmem69	0.42991	0.000370017
Cul7	0.563467	0.000375909
Top1mt	0.526022	0.000379093
Dusp9	0.263904	0.00039363
Parvb	0.181613	0.000399692
Rhoc	0.271677	0.00040457
Bex1	0.195838	0.00043107
Nefm	0.779021	0.000431486
Ssrp1	0.167279	0.000444029
Birc6	0.183639	0.000470494
Obsl1	0.331779	0.000492894
Ubtf	0.215859	0.000515775
Eif4a3	0.168626	0.000533408
Enox1	0.325154	0.000543965
Lcmt2	0.464967	0.00055214
Utp20	0.172341	0.000553
Rrp12	0.292361	0.000561494
Cyb5r3	0.272978	0.000567423
Ino80e	0.218639	0.000570647
Zfp423	0.308908	0.000574225
Myh10	0.338275	0.0005763
Rad9b	0.831141	0.000582629
Slc9a8	0.402904	0.000583177
Rhob	0.335926	0.00060913
Myh14	0.440416	0.000612066
Ccn1	0.267832	0.000644831
Nubp2	0.290963	0.000659838
Gas8	0.556841	0.000664643
Slc35d3	1.26228	0.000673276
Ehmt2	0.182819	0.000702978
Lsg1	0.334454	0.000706223
Def6	0.259279	0.000738364
Spsb4	1.68815	0.000745173
Ttyh3	0.392318	0.000756855
Mvp	0.297774	0.00075865
Adnp	0.230175	0.000766331
Ccdc9b	1.51724	0.000770994
Arvcf	0.187502	0.000771829
Ccne1	0.181756	0.00078605
Lamb1	0.206031	0.000820795
Dpm1	0.885807	0.000821239
Map1a	0.384074	0.000824805
Setd6	0.274197	0.000836043
Rbm38	0.189056	0.000843282
Plcg2	0.224393	0.000861758
Smagp	0.29717	0.000901771
Ipo13	0.364669	0.000902581
Spry4	0.266308	0.000907833
Lin28a	0.182894	0.000916732
Ssc5d	0.731963	0.000926539
S100a6	0.665861	0.000952443
Sox4	0.316199	0.000957667
Zfp532	0.232941	0.000974095
Nop58	0.148985	0.000996104
Epop	0.206593	0.00102084
Ythdc1	0.242207	0.00107297
Cdipt	0.372957	0.00107587
Dus3l	0.325306	0.00108336
Ddx42	0.163138	0.00108771
Jrk	0.523446	0.00110825
Mical1	0.34941	0.00111111
Szt2	0.277695	0.00113995
Rsrc2	0.365419	0.00115749
Pusl1	0.508942	0.00117036
Ryr1	0.335175	0.00117584
Ppm1j	0.316555	0.00117918
Cog7	0.351559	0.00118302
Nsfl1c	0.182781	0.00118323
Col7a1	1.47315	0.00120861
Sgsm3	0.23781	0.00121487
Ahdc1	0.173489	0.00122725
Trio	0.309737	0.00123167
Trmt61a	0.387426	0.0012365
Bckdha	0.24073	0.00123941
Brf2	0.381052	0.00124623
Myg1	0.366289	0.00125422
Vill	0.404457	0.00126181
Ajuba	0.284461	0.00132202
Prss50	0.720944	0.00132251
Bcar1	0.200893	0.00132398
Ik	0.160844	0.0013253
Csrnp1	0.367586	0.00133121
Ppp1r10	0.238089	0.00133665
Baz1b	0.207989	0.00136139
Sec1	0.77272	0.00136273
Cdk10	0.36379	0.00136528
Ubr5	0.145921	0.00138054
Tex19.1	0.231376	0.00138194
Mkrn1	0.131575	0.00139091
Tcof1	0.179651	0.00140177
Selenok	0.459736	0.00145934
Bms1	0.160683	0.00147291
Mphosph10	0.228367	0.00147726
Cabin1	0.169638	0.0015141
Fip1l1	0.176997	0.00152817
Mat2a	0.171483	0.00154342
Nolc1	0.187046	0.00156431
Kif7	0.389948	0.00158209
Amotl2	0.194192	0.00158386
Cdca5	0.204512	0.00158868
Mrpl12	0.213543	0.00159069
Hectd1	0.153048	0.00161668
Nlrp12	0.492754	0.00162924
Adck5	0.557692	0.00163209
Mocos	1.12414	0.00165292
Rrp1	0.196132	0.00168675
Stk11	0.207231	0.00172048
Hrob	0.232468	0.00172556
Actr5	0.369679	0.00173624
Trub2	0.258148	0.00174646
Pxn	0.21258	0.00177803
Ankfy1	1.27063	0.0017956
Fndc7	1.19153	0.00180578
Plch1	0.807922	0.00180843
Dido1	0.169808	0.00182423
Fnbp4	0.227462	0.00182685
Safb2	0.31068	0.00187786
Gm42742	0.303194	0.00189236
Traf4	0.169634	0.00189723
Dusp4	0.369282	0.00195577
D1Pas1	0.194663	0.00196045
Cotl1	0.385299	0.0019868
Grwd1	0.213478	0.00202071
Pcolce	0.174164	0.00203023
Spout1	0.217656	0.00204255
Letm1	0.252889	0.00206857
Tarbp2	0.178147	0.00210557
Bclaf1	0.177786	0.00217653
Agtrap	0.178327	0.00217723
E130309D02Rik	0.249935	0.00220454
Ewsr1	0.187466	0.00226669
Sugp1	0.208174	0.00226899
Vasp	0.16902	0.00228724
Bik	1.06793	0.00229463
Lcat	1.75494	0.00229966
Rabl6	0.194177	0.0023615
Egr1	0.609947	0.00237137
Cdh4	0.417844	0.00238957
Ptms	0.225985	0.00241394
Trib1	0.228859	0.00244932
Dock7	0.30858	0.00245996
Gon4l	0.169981	0.00247283
Crtc1	0.586355	0.00250402
Sart1	0.293258	0.00254661
Chd4	0.167091	0.00258408
Ccdc3	0.703853	0.00261493
Pml	0.145255	0.00262039
Mcm3ap	0.145948	0.00263107
Map1b	0.233997	0.00265175
Piezo1	0.212414	0.00265542
Ntn1	0.407119	0.00265816
Notum	0.529957	0.00272595
2310022A10Rik	0.168696	0.002745
Dhx38	0.202003	0.00274878
Ccnl1	0.517048	0.00282176
Eef1d	0.138728	0.00284074
Clip1	0.292578	0.00287275
Cass4	0.92042	0.00293078
Gm21897	0.335668	0.00295179
Rexo1	0.183737	0.00296257
Ctdsp1	0.27968	0.00297897
Kif1c	0.182368	0.00302183
Nptxr	0.340985	0.00307509
Nudt18	0.458544	0.00309385
Slc9a5	0.559266	0.00312946
Lfng	1.09089	0.0031903
Vgf	1.47949	0.00325127
Mcm10	0.215138	0.00331969
Map2k2	0.215975	0.00335033
Zscan10	0.151269	0.00340043
Rtn2	0.400019	0.00340286
Matk	1.71828	0.00340636
Pycrl	0.292472	0.00342181
Gpatch4	0.336857	0.00342228
Spire2	0.371478	0.00343523
Atad3a	0.200637	0.00347412
Fen1	0.154065	0.00348509
Gpx3	0.200508	0.00350735
Mink1	0.233607	0.00351906
Rrp9	0.175598	0.00355313
Slc39a14	0.232019	0.00361051
Noc2l	0.137766	0.00361465
Snx8	0.274608	0.00363387
G6pdx	0.18894	0.00367046
Nav2	0.212173	0.00371359
Tyw1	0.214279	0.00371956
Vsig2	0.909923	0.00373372
Ccdc86	0.254725	0.00374288
Pask	0.203224	0.0038448
Itga5	0.159084	0.00384988
Lims2	1.57915	0.00390383
Ftsj3	0.171048	0.00393702
Snapc2	0.236936	0.00393947
Itpk1	0.151033	0.00394585
Mrps7	0.217695	0.0040263
Gprasp1	0.184419	0.00408559
Nol8	0.170979	0.00415765
Zfp598	0.148889	0.00417592
Pla2g6	0.198458	0.00417746
Zfp335	0.256478	0.00419318
Pnn	0.174441	0.00426209
Ranbp3	0.146118	0.00428452
Mogs	0.253161	0.00431653
Ptk7	0.144556	0.00438146
Ktn1	0.247363	0.00445905
Ccnl2	0.302685	0.00447939
Snrnp70	0.282333	0.0044913
Map3k6	0.587522	0.00453569
Slc4a1ap	0.251588	0.00456512
Rtkn	0.18072	0.00459676
Mgat1	0.359736	0.00466664
Gga1	0.284532	0.00470832
Ambra1	0.181133	0.00471436
Mcm3	0.137998	0.00475051
Ptp4a3	0.158535	0.00481119
Jund	0.17473	0.00484006
Gtf2f1	0.241781	0.00484451
Spsb3	0.357945	0.00485698
Taf15	0.387608	0.00487195
Sh3gl3	0.447954	0.00493213
Fkbp8	0.167881	0.00499798
Vps8	0.246878	0.00514793
Pcbp4	0.180892	0.00517725
Nup62	0.133356	0.00523651
Aplp1	0.218766	0.00526225
Inhbb	0.208962	0.00531045
Slx4	0.389277	0.00534131
Sh3tc1	0.398557	0.0053538
Slx1b	0.712378	0.00536314
Pex14	0.266449	0.00536766
Fkbp15	0.414975	0.00538518
Bax	0.164232	0.00545624
Cpsf1	0.179362	0.00545952
Cep104	0.245112	0.00557975
Rbck1	0.149392	0.00565515
Snw1	0.139951	0.00568051
Rapgef3	0.659803	0.00573896
Jade2	0.244532	0.00582402
Gse1	0.15067	0.00584846
Ttc8	0.980263	0.00588886
Foxp4	0.241462	0.00590026
Hook2	0.224876	0.00591975
Usp40	0.376709	0.00593979
Chtf8	0.125327	0.00601644
Gm18336	0.468447	0.00606937
Six5	0.524018	0.00607697
Hydin	0.284755	0.0061128
Ddx10	0.158084	0.00628842
Rnf8	0.714884	0.00639508
Dlg3	0.727781	0.00645246
Zc3h15	0.18694	0.00645558
Megf8	0.229346	0.00655097
2610318N02Rik	0.290806	0.00661468
Zc3h18	0.18445	0.00661564
Spry2	0.158212	0.0066692
Wdr6	0.156347	0.00669259
Aamp	0.172196	0.00683453
Phc1	0.127902	0.00685336
Scaf4	0.190798	0.00692729
Dcaf1	0.151598	0.00693881
Lzts3	0.655037	0.006948
Smg5	0.172336	0.00695688
Cd2bp2	0.167684	0.00696818
H1f0	0.209994	0.00697877
Prph	0.496062	0.00709039
Midn	0.136011	0.00713647
Vwa1	0.944205	0.00714522
Crtc2	0.440488	0.0071719
Heatr1	0.148638	0.00717298
Nefh	0.179365	0.00720291
Ccm2	0.265667	0.00724991
Thoc6	0.186668	0.00739439
Taok2	0.197072	0.00758697
Serpinf1	1.62125	0.0076403
Trir	0.167704	0.00767641
Rbm5	0.380216	0.00768971
mt-Nd2	0.157528	0.00772788
Prmt1	0.128518	0.00776199
Mrpl17	0.152039	0.00780705
Ptgis	0.270645	0.0078098
Gipc1	0.154392	0.0078763
Vmn1r51	1.64209	0.00789834
Spryd3	0.369356	0.00795804
Gsk3a	0.166975	0.00798112
Zfp830	0.264953	0.00800874
Tbkbp1	0.26442	0.00806841
Slc25a27	1.24178	0.00811086
Exoc1	0.24816	0.00819346
Epb41l2	0.143472	0.00820635
Rfx1	0.198259	0.00828902
Zc3h7a	0.278076	0.00834011
H2aw	0.81388	0.00835328
Metrn	0.381063	0.00840634
Insyn2a	1.12684	0.00849653
Armc5	0.362582	0.00849896
Gm49342	0.349446	0.0085807
Phf23	0.281949	0.00858758
Utf1	0.146948	0.00861603
Cltb	0.197589	0.00861725
Pdap1	0.214279	0.00866368
Map7d1	0.219468	0.00866705
B3gntl1	0.4167	0.00875106
Dohh	0.190575	0.00878953
Riox2	0.18948	0.00879227
Grhl2	1.23729	0.00879713
Rufy1	0.360823	0.00882888
2310033P09Rik	0.290943	0.00888904
Naa10	0.16812	0.00896001
Mt2	0.13006	0.00897248
Rspo1	0.985488	0.0090622
H2ac24	0.203793	0.00908488
Phf3	0.135471	0.00909043
Zfp553	0.19891	0.00912285
Fam83h	0.466567	0.0091666
mt-Nd1	0.123911	0.00918544
Haus3	0.234064	0.0091986
Stk11ip	0.293266	0.00928935
Chd5	0.498192	0.0093885
Fam186a	0.911237	0.0093921
St6galnac4	0.323197	0.00939395
Srrt	0.192078	0.00945711
Eif3d	0.124948	0.00951212
Zfp57	0.125022	0.00956893
Rac3	0.564165	0.00957998
Sf3b2	0.131297	0.00960696
Adap1	0.413193	0.00964103
Ube2j2	0.156111	0.00973189
Gabbr1	0.214192	0.00973935
Glt1d1	0.255348	0.00976701
Rxra	0.218336	0.0097902
Gdf15	0.337551	0.00986649
Tsr2	0.325518	0.00991641
Cspp1	0.297204	0.0099485
Prx	0.291874	0.00995641
Mthfd1	0.114866	0.0099594
Ctdp1	0.181959	0.0100531
Trim44	0.136459	0.0101197
Atg101	0.171616	0.0101601
Ptprcap	0.666902	0.0101882
Rtn1	0.937862	0.0102697
Prdm11	0.509303	0.0102765
Zscan4-ps3	1.09942	0.0103077
Gpr4	0.491322	0.0103918
Gemin5	0.140596	0.0104327
Gmppb	0.349192	0.0104772
Fam160b2	0.469653	0.010494
Bcat2	0.138041	0.0105468
Hdgfl2	0.175934	0.0107966
Sart3	0.149031	0.0108136
Trh	0.316249	0.0108604
Spa17	0.896785	0.0109728
Prpf38b	0.249504	0.0110131
Slc25a25	0.273	0.0110259
Inpp5a	0.194274	0.0110536
R3hdml	1.19731	0.0111086
Gpn1	0.159448	0.0111243
Ubxn1	0.166316	0.011149
Gstt1	1.02967	0.0112256
Wdr18	0.161179	0.0113273
Agap3	0.211792	0.0113404
Tcf19	0.351134	0.0114039
Chaf1a	0.221163	0.0114047
Zfp319	0.427432	0.01151
Galns	0.528656	0.0115257
Ube3b	0.245891	0.0115821
Sh3pxd2a	0.185533	0.0116353
Pdlim7	0.26507	0.0116376
Tnrc18	0.182089	0.0116606
Ap1s1	0.167495	0.0117201
Acap3	0.612417	0.0117276
Thop1	0.172111	0.0117479
Pycr2	0.160109	0.0117829
Zswim4	0.222759	0.0117997
Sult4a1	0.229258	0.0118743
Tchp	0.428607	0.0119339
Xndc1	0.374438	0.0119454
Abt1	0.220079	0.0120234
Lin28b	0.383595	0.012075
Slc48a1	0.247623	0.0122265
Bst2	0.16604	0.012288
9930012K11Rik	0.64996	0.0123694
Stn1	0.297897	0.0124828
Ankrd13d	0.957641	0.0125419
Vwce	1.1091	0.0125968
Bmp4	0.48354	0.0126
Pik3cd	0.189593	0.0126914
Raly	0.1441	0.0127083
Elac2	0.145216	0.0127107
Abhd16a	0.375085	0.0127409
Jun	0.382588	0.0128125
Fzr1	0.211622	0.0128477
Ddx58	0.461693	0.012893
Kctd9	0.435938	0.0129097
Ptpn7	0.410259	0.01296
Prr23a1	0.829471	0.0130946
Mageb4	1.19879	0.0131618
Socs2	0.172819	0.0131873
Gm19935	0.756172	0.0132399
Zfp219	0.220258	0.0132428
Mylpf	0.187764	0.0132442
Cdc42ep1	0.465503	0.0133428
Tubb4b	0.133791	0.0133848
Srsf4	0.141793	0.013437
Fjx1	0.513795	0.0135676
Gja1	0.141643	0.013632
Trim21	0.58776	0.0136951
Acap1	0.512776	0.0137958
BC051019	0.760402	0.0139168
Bicra	0.431641	0.0139397
Rexo2	0.226432	0.0139561
Psmb9	0.855104	0.0139661
Ppp6r1	0.197684	0.0140373
Syk	0.15705	0.0140706
Cep85	0.126464	0.0141007
Zc3h4	0.174802	0.0141179
Trappc5	0.201059	0.0141313
Wdr4	0.312807	0.0142126
Cic	0.118297	0.0142864
Scn1b	0.333504	0.0142959
1300017J02Rik	0.505861	0.0144483
Lama5	0.145971	0.0145484
Ppm1g	0.140315	0.0147335
Cenpb	0.271432	0.0147775
Hexim1	0.299386	0.0148387
Ubald2	0.205652	0.0149383
Col22a1	0.634066	0.0150067
Nr0b1	0.193734	0.015012
Bbc3	0.306155	0.0150632
Adat1	0.215774	0.0151052
B4galnt3	0.453518	0.0151829
Zfp445	0.18455	0.0151932
Ints6	0.163458	0.0152081
Smg6	0.190257	0.0153664
Gm20390	0.139268	0.0153726
Akr1b8	0.342774	0.0153752
Spata31d1b	0.887359	0.0153917
Cd74	0.624118	0.0154747
Ppp1r12c	0.221126	0.0155991
Preb	0.190374	0.0156187
Sac3d1	0.24924	0.0156494
Phf21b	0.61233	0.0157394
Ndufs8	0.149099	0.0158354
Mapt	0.168193	0.0158786
Pcf11	0.170703	0.0158851
Cdca2	0.128613	0.0159349
Zdbf2	0.143537	0.0159507
Shisa2	0.293688	0.0159908
Rasa3	0.186971	0.0160347
Atf5	0.283048	0.0160466
Clip2	0.387333	0.0161498
Cep126	1.04603	0.0162098
Fam135a	0.414352	0.0162336
Ddx56	0.149011	0.0162382
Rbm28	0.173751	0.0162588
Rangap1	0.121696	0.0163333
Zfp947	0.784426	0.0164756
Ddx5	0.105049	0.0164899
Taf1d	0.264264	0.0166027
Hmox1	0.148602	0.016708
Efl1	0.188633	0.0167461
Ctr9	0.168749	0.0169345
Sigirr	0.23299	0.0169788
Ttc12	0.718015	0.0171587
Jag2	0.228579	0.017177
Abcf1	0.124444	0.017217
Fut11	0.524572	0.017237
Arhgef2	0.163197	0.0172464
Hmgb2	0.135759	0.017251
Fgfr1	0.113142	0.0172604
Gm29695	0.906481	0.0172679
Sfswap	0.235289	0.0174011
Tbc1d10b	0.125429	0.0174459
Mier2	0.208374	0.0176393
Dnajc30	0.333985	0.0177502
Kif3a	0.257849	0.0177588
Myh9	0.17997	0.0178037
Ccdc124	0.171557	0.0178144
Tmem234	0.295668	0.0178209
Itpripl2	0.348719	0.0178803
Ms4a6d	0.831902	0.0178991
Col4a2	0.203712	0.017915
Bet1l	0.239761	0.0179186
Deaf1	0.311934	0.0180377
Cachd1	0.390055	0.0180638
Kifc1	0.123695	0.0180783
Nab2	0.285953	0.0180877
Map3k11	0.376866	0.0182759
Mrps26	0.433833	0.0183671
Cep89	0.382735	0.0183884
Gata6	0.761682	0.0185216
Bcl7c	0.332809	0.0185545
Tap1	0.33795	0.0186267
Syne4	0.355061	0.0186451
Ccdc166	0.517322	0.018669
Pcdhga11	0.567304	0.0187934
Sfrp4	0.456503	0.0188011
Clstn3	0.264483	0.0188289
Ccdc63	0.409401	0.0188369
Srxn1	0.189245	0.0190926
Cep131	0.362648	0.0191616
Zyx	0.341426	0.0191682
Chst12	0.313174	0.019339
Mad1l1	0.233995	0.0194015
Kifc5b	0.219841	0.0194293
Ercc2	0.248508	0.0194551
N4bp3	0.171863	0.019569
Smpdl3b	0.289377	0.0197644
Ube2s	0.121492	0.0197986
Htatsf1	0.169814	0.0198435
Prpf19	0.115698	0.0198451
Xab2	0.140259	0.0198858
Pomt1	0.28842	0.0199145
Fam98b	0.1898	0.0199916
Clasrp	0.234597	0.0200314
Adamts14	0.267147	0.0201433
Kat5	0.262451	0.0204814
Dgcr8	0.166473	0.0204936
Gigyf1	0.168836	0.0205226
Pip5k1c	0.243264	0.0206205
Foxh1	0.173193	0.0207814
Pim3	0.126787	0.0208109
Fkbp10	0.311235	0.0208738
Hnrnpm	0.119856	0.0209411
Klf13	0.178877	0.0210219
Men1	0.144101	0.0211206
Cldn9	1.00222	0.0213206
Jmjd6	0.143957	0.0213333
Cln3	0.34057	0.021349
Pdgfrl	0.791417	0.021374
Irf3	0.38375	0.0214512
Zic3	0.132616	0.0214659
Arhgdia	0.117054	0.0215113
Dok2	0.849126	0.0215735
Cilp2	0.594257	0.0216316
Dgke	0.185503	0.021636
Ide	0.159245	0.0217576
Ep300	0.115807	0.0217764
Lars	0.110974	0.021788
Sptan1	0.121841	0.0218336
Plaur	0.494591	0.021865
Ppl	0.539957	0.021866
Hjv	0.905523	0.0220199
Mepce	0.24464	0.0220681
Mpdu1	0.156046	0.0220989
Bop1	0.163077	0.0222232
Gnl2	0.145999	0.0222413
Mst1	0.418966	0.0223213
Sp2	0.148106	0.0223264
Creb3	0.411045	0.0223347
Pum3	0.188586	0.0225427
Zfp428	0.227852	0.0226077
Tuba4a	0.167134	0.0227146
Jmjd1c	0.156079	0.0228129
Zbtb45	0.208747	0.0230073
Mbd6	0.175385	0.02301
Etv1	0.400964	0.0231405
Klc1	0.249195	0.0231853
Fbxo17	0.438786	0.0233014
Ube2e2	1.01487	0.0234155
Dmtf1	0.251898	0.0235339
Smarce1	0.15977	0.023699
Ppm1f	0.125558	0.023782
Klhl18	0.506998	0.0238206
Prkcsh	0.127975	0.0238259
Ncln	0.175294	0.0239909
Rnf39	0.900256	0.0240243
C2cd2	0.357714	0.0240981
Rreb1	0.139645	0.0241242
Lemd2	0.308149	0.0241537
Basp1	0.217992	0.0241673
Cc2d1a	0.231321	0.0241687
Fxr2	0.183486	0.0242284
1190005I06Rik	0.259257	0.0242332
Nudt9	0.195992	0.0243216
Tbc1d17	1.04523	0.0243688
Trmt1	0.147344	0.024527
Foxi3	0.983085	0.024932
2410002F23Rik	0.189053	0.0250923
Terf1	0.1348	0.0250968
Dnttip2	0.201125	0.0252595
Tmprss6	0.941077	0.0253908
Oaf	0.580223	0.0254141
Timm22	0.20256	0.0254439
Skiv2l	0.335767	0.0254481
Ssbp4	0.133886	0.0255536
Itgb7	0.347905	0.025648
Adssl1	0.55799	0.0256748
Mmp14	0.299905	0.0257094
Glul	0.148491	0.0258247
U2af2	0.121624	0.0258301
Rhd	0.537652	0.0258331
Pced1a	0.632047	0.0259261
Nadsyn1	0.893902	0.02593
Cdk6	0.166663	0.025959
Dusp6	0.213226	0.026053
Nr1h2	0.157489	0.0261233
Rps6kc1	0.366362	0.0261451
Cdc37	0.138103	0.0261708
Shc1	0.139893	0.0261987
Cpz	0.504273	0.0262266
Spn	0.433032	0.0262351
Isyna1	0.113813	0.0262878
Arhgef5	0.664174	0.0264631
Plod3	0.160249	0.0265208
Olfr152	0.707634	0.026536
Pramel45	1.56066	0.0265605
Lta4h	0.136996	0.0265946
Tmem120b	0.408321	0.0266216
Dlx3	0.833583	0.0266522
Fam83g	0.524321	0.0267893
Aplp2	0.101723	0.026951
Nudc	0.151989	0.0269954
Bcorl1	0.199731	0.0269994
Ccdc136	0.203838	0.027127
Mindy3	0.214572	0.0271856
Gadd45gip1	0.1309	0.0272825
Gtse1	0.125108	0.0273161
Des	0.243399	0.0273727
Vcpkmt	0.312902	0.0274224
Ccdc9	0.346173	0.0275605
Slc25a12	0.453288	0.0276217
Pou5f1	0.0984198	0.0276411
Cwc22	0.271823	0.027699
Stub1	0.188807	0.0278557
Nom1	0.218298	0.0283168
Lpar2	0.224749	0.0283209
Bcl2l1	0.167865	0.028346
Dus2	0.216713	0.0283663
Itga3	0.144208	0.0285056
Rbm20	0.585578	0.0285482
Tmem229a	0.932975	0.0285929
Col4a1	0.157988	0.0286346
Vil1	0.647736	0.0287529
Adgrb2	0.304245	0.028812
Dok4	0.550008	0.0288557
Rrs1	0.155814	0.0290558
Bin1	0.25854	0.0292239
Arhgef26	0.474934	0.0292846
Adam23	0.308004	0.0294437
Syngap1	0.579998	0.0294502
Nefl	0.229722	0.0296551
Rcbtb2	0.263607	0.0296569
Naprt	0.564534	0.0299421
Slc2a9	0.967046	0.0300054
Sfpq	0.107353	0.0300078
Ddx39b	0.109387	0.0301789
Gpr89	0.264108	0.0301898
Tmem88	0.330176	0.0302561
Tcerg1	0.115751	0.0302899
Hspa4	0.0894622	0.0303728
Lck	0.271555	0.0303821
H1f2	0.761792	0.0303828
Sars	0.104398	0.0304186
Dennd6b	0.755492	0.0306729
Mrps24	0.19328	0.0306833
Fam193a	0.188109	0.0307297
Cenpt	0.140241	0.0307626
Rinl	0.232568	0.0309095
Ddx47	0.128951	0.0309285
Accsl	0.461506	0.030936
Arfgap1	0.251889	0.0310157
Prpsap1	0.135522	0.0311282
Sh2b2	0.485607	0.0311845
Exosc10	0.150225	0.0312193
Igsf21	0.369979	0.0312262
Gtf2ird2	0.558693	0.0312267
Itpr3	0.146028	0.0313971
Chmp4b	0.203122	0.0314827
Scamp4	0.16085	0.0315286
Golga4	0.14688	0.0317618
Lrrfip2	0.188067	0.0318301
Sap30bp	0.146791	0.0318898
Ppil2	0.126279	0.0319641
Sytl1	0.428337	0.0322035
Pcdhgc3	0.232118	0.0323159
Nlrx1	0.341556	0.0323574
Znrd2	0.260188	0.0324042
H2bc4	0.392111	0.0324496
Taf1a	0.30312	0.0326391
Sf3b3	0.0890161	0.032728
A430005L14Rik	0.188548	0.032842
Git1	0.139992	0.0328666
Cldn4	0.145036	0.0328745
Mrgbp	0.416349	0.032987
Aprt	0.115354	0.0331252
Apoe	0.167841	0.033157
Nagpa	0.292352	0.0334789
Pomt2	0.201522	0.0335006
Oasl1	1.0152	0.0335236
Arhgap22	0.423281	0.0336727
Ankrd52	0.153355	0.0337708
Cep152	0.246076	0.0338364
Ccdc171	0.764469	0.0338639
Slc43a1	0.290466	0.0339231
Kif20b	0.342003	0.0340832
Smtnl1	0.196766	0.0341288
Fbxl18	0.14093	0.0342131
Mboat7	0.285191	0.0342813
Abcc5	0.124441	0.034398
Hnrnpa2b1	0.130349	0.034407
Tyw5	0.46986	0.0345329
Pkn1	0.167257	0.0345734
Kif18b	0.115916	0.0347596
Tmem131l	0.179013	0.0347978
Gpn2	0.18555	0.0348069
Anpep	0.214709	0.0348226
Utp3	0.163191	0.034823
Psmd7	0.115329	0.034841
Mcm2	0.0915925	0.0349021
Myh7b	0.296579	0.0349211
H1f10	0.162974	0.0349801
Tns3	0.103211	0.0350894
Plekhh1	0.134058	0.0351136
Zfp746	0.1982	0.0351194
Adam8	0.433595	0.0353299
Rbm42	0.138867	0.0354068
Taf1	0.216108	0.0356006
Lrch1	0.234341	0.0356274
Kctd17	0.275396	0.035684
Ppia	0.151048	0.0357491
Mfn2	0.146539	0.0357632
Atg2a	0.153226	0.0357957
Lrrc29	0.884	0.0358344
Snf8	0.146361	0.035886
Hsph1	0.151592	0.0359793
Nelfe	0.139364	0.0360305
Hic2	0.11643	0.0360703
Podn	0.95143	0.0361521
Elp1	0.136019	0.036544
Bptf	0.0902616	0.0365468
Tnni3	0.671785	0.036662
Smchd1	0.140564	0.0367355
Tbp	0.173692	0.0367982
Clpp	0.164708	0.0370987
Plet1	0.270122	0.0371072
Hnrnpul2	0.147506	0.0372203
Tcp11	0.632354	0.0373624
Stk32c	1.09837	0.037373
Mapkapk5	0.169713	0.037449
Top2a	0.0923927	0.0374495
Polr2c	0.105062	0.0374897
Gclc	0.1492	0.0375026
Ccdc137	0.27061	0.0375159
Pfkm	0.150612	0.0375613
Ski	0.20154	0.037642
Pak4	0.163779	0.037719
Eno2	1.0035	0.0377296
Efcab12	1.16507	0.0378402
Cmtr1	0.165112	0.0380007
Car7	0.794077	0.0380024
Wdr74	0.153119	0.0380407
Hmga1	0.0915561	0.0381022
Olfr1336	0.796016	0.0381811
Apol8	0.763111	0.0382185
Ino80b	0.217379	0.0385546
Trafd1	0.257515	0.0385808
Dctn1	0.155836	0.0386488
Rbm34	0.132575	0.0387617
Ptpa	0.128836	0.0388138
Brpf3	0.169243	0.0389727
Olfr769	0.31566	0.0389881
Jam3	0.313469	0.0391019
Apol7b	1.79544	0.0391176
Phldb1	0.244755	0.0392343
Plekhh3	0.735881	0.0392527
Pick1	0.217853	0.0392623
Maco1	0.154927	0.0392824
Zfp622	0.169328	0.0392908
Dnase2a	0.229617	0.0393452
Nomo1	0.106678	0.0393754
Ccdc12	0.204019	0.0393925
Psmc1	0.0926301	0.0394089
Rbp4	0.836402	0.0395141
Camk2g	0.199552	0.0395333
Taok3	0.295742	0.0403759
Mrpl16	0.176528	0.040468
Aste1	0.388149	0.0405071
Aar2	0.166946	0.0405142
U2surp	0.126032	0.0405226
Plekhg3	0.186433	0.0406092
Pla2g4c	0.742265	0.0408209
Ina	0.397361	0.0408338
Inppl1	0.134511	0.0411111
Ppp1r15a	0.254967	0.0411938
Slc4a5	0.224435	0.0412438
Farsa	0.145753	0.041307
Fam43a	0.222695	0.0413538
Mapk8ip3	0.202646	0.0413846
Cep290	0.374577	0.0414212
Kcnab2	0.575966	0.0414304
Madd	0.346048	0.0414475
Nphs1	0.242644	0.0414883
Mthfsl	0.652831	0.0415811
H2aj	0.214606	0.0415854
Acsbg3	0.201929	0.0415946
Srsf2	0.0869526	0.0416036
Fgd5	0.309604	0.0416992
Zfta	0.295311	0.0418298
Lrmp	0.259513	0.0421076
Nfkbia	0.257805	0.0421735
Mcam	0.0878777	0.0425648
Elapor2	1.39073	0.0426551
Pde9a	0.31004	0.0428581
Rslcan18	1.11448	0.0428693
Ring1	0.352312	0.0430193
Trmt10a	0.207254	0.0430602
Bcam	0.125101	0.0430648
Ell3	0.253623	0.0430764
Zfp946	0.617518	0.0431691
Mif4gd	0.168949	0.0432809
Chpf	0.181035	0.0434459
Zfp647	0.521664	0.0434608
Ruvbl2	0.0897107	0.0434738
Dda1	0.165702	0.0435038
Puf60	0.131847	0.0436183
Phgdh	0.113915	0.043698
Mgat4e	0.824698	0.0437359
Gpatch2	0.219588	0.0438054
Lyst	0.247305	0.0438374
Urm1	0.220255	0.0441152
Lig1	0.0904502	0.0441363
Slc37a1	0.489218	0.0442234
Nutf2	0.217705	0.044329
Reg2	0.286961	0.0443411
Ticam1	0.417526	0.0444033
2700097O09Rik	0.259444	0.0444073
Vmn1r88	0.35821	0.0445251
Laptm5	0.101333	0.0445412
Trappc3	0.15291	0.0445423
Scyl1	0.198707	0.0445802
Prr12	0.135886	0.0445974
Gpaa1	0.247304	0.0446581
Tmc6	0.171986	0.0447433
Trim36	0.579478	0.0449705
Ppp1r18	0.299927	0.0451799
Ppard	0.136065	0.045183
Ccar2	0.136966	0.0452283
Lmnb1	0.11833	0.0454048
Adprh	0.105967	0.0454592
Ttc14	0.255944	0.0454923
Ece1	0.205945	0.0455558
Vps72	0.162907	0.0456234
Unc5b	0.134248	0.0456251
Cd3eap	0.192369	0.0457474
St3gal3	0.219243	0.0458225
Dnmt1	0.0974075	0.0462548
2510039O18Rik	0.127463	0.0464232
Zfp65	0.276428	0.0465376
Pcdh1	0.245906	0.0465778
Ttyh1	0.337745	0.046601
Hsp90b1	0.094364	0.0467182
Vim	0.124039	0.0470306
Zfp513	0.288082	0.047067
Mcm5	0.0888437	0.0472149
Kptn	0.382127	0.0474939
Gm2237	0.493013	0.0475662
Plekhg5	0.144045	0.0477689
Atg4d	0.473673	0.0480207
Mrpl52	0.171794	0.0481409
Taf1c	0.233019	0.0481794
Zfp968	1.63113	0.0484216
Mtus2	0.405416	0.0484295
Dffa	0.210705	0.048433
Gbx1	0.763378	0.0484689
Rrp8	0.16888	0.0485411
Slc25a19	0.196093	0.0487318
Mki67	0.115754	0.0488929
Slc1a3	0.3369	0.0489293
Tmem63b	0.127945	0.0490187
Lrrc42	0.153658	0.0490839
Lysmd1	0.494663	0.0491232
Phf5a	0.133004	0.0492627
Usp35	0.796204	0.0495424
Akt2	0.111819	0.0497601
Atg3	0.226123	0.0498323
Eif2b2	0.155593	0.0499386
Setdb1	0.107736	0.0499597
