# Supplementary material for: Conserved shifts in sperm small non-coding RNA profiles during mouse and human aging
Source: EMBO J. 2026 Jan 20;45(4):1362–80. doi: 10.1038/s44318-025-00687-8 (PMC12909834; doi:10.1038/s44318-025-00687-8)
Supplement: Supplementary file 6 — Table EV6 [file 44318_2025_687_MOESM6_ESM.xlsx]

## Sheet: Table_EV6
Table EV6: Downregulated genes in old-combo transfection compared to young-combo transfection (associated with Fig.4d)
	logFC	PValue
Slc6a1	-0.699528	4.98227e-06
Ttn	-0.337366	7.14469e-06
Gm21897	-0.457364	2.96138e-05
Rrp1b	-0.286014	3.70126e-05
Zfhx3	-0.265033	5.0105e-05
Mdn1	-0.209787	5.56242e-05
Rbbp6	-0.216739	6.76522e-05
Adnp	-0.297208	8.21189e-05
Bend4	-0.293288	8.80447e-05
Cep250	-0.291687	0.000149126
Slc15a4	-0.453499	0.000159785
Maco1	-0.265466	0.000169813
Prrc2c	-0.162774	0.000197982
Zmiz1	-0.255557	0.000314935
Peg10	-0.229076	0.000322345
Ermp1	-0.461739	0.000323539
Smg6	-0.223148	0.000348494
Tpr	-0.164904	0.000370339
Mki67	-0.155242	0.000387743
Pdgfc	-0.850926	0.000445432
Tnfrsf1a	-0.539303	0.000653444
Zc3h13	-0.220092	0.000659873
Rrbp1	-0.204949	0.000672742
Akap8	-0.280725	0.00069454
Riok3	-0.546257	0.000725054
Nr4a2	-1.28362	0.000852629
Bptf	-0.152111	0.00112479
Nemf	-0.212154	0.0012274
Ccn1	-0.206805	0.00124813
Capn3	-1.27119	0.00128905
Pcnt	-0.242416	0.00135104
Chd2	-0.253638	0.00141934
Trim36	-0.780351	0.00167152
Gulp1	-1.5523	0.0016882
Epha4	-2.01854	0.00177894
Zfp457	-1.3427	0.00185469
Dlat	-0.182488	0.00193679
Gm42669	-0.275605	0.00211481
Atn1	-0.200141	0.00215814
Lrp2	-0.208356	0.00230305
Rslcan18	-1.68036	0.00240177
Crmp1	-0.32688	0.00242552
Gigyf2	-0.255534	0.00249824
Gpr68	-1.18783	0.00250254
Topors	-0.182925	0.00252729
Cplane1	-0.217878	0.00255186
Apc	-0.152576	0.00264688
Ascc3	-0.226092	0.00277547
Eif4g1	-0.151148	0.0027915
Cyth4	-1.10854	0.00285621
Zdhhc20	-0.231435	0.0029297
Unkl	-0.277613	0.00301648
Zfp423	-0.212476	0.00304655
Tnrc6b	-0.163969	0.00327465
Tet2	-0.169351	0.00335944
Mtss1	-0.16485	0.0034031
Gtpbp4	-0.206292	0.00342177
Sfswap	-0.223043	0.00345757
Mageb4	-0.843868	0.00353318
Ampd2	-0.176901	0.00356273
Ncald	-0.827461	0.00359
Sfrp4	-0.45924	0.00359986
Col4a2	-0.192304	0.00368551
Ndst2	-0.433832	0.00377329
Pou2f1	-0.152053	0.00422478
Dpm1	-0.771091	0.00431764
Uxt	-0.541867	0.00478626
Il17b	-0.974787	0.00492163
Ythdc1	-0.17697	0.00515167
Camsap3	-0.17721	0.00531978
Col26a1	-0.608853	0.00543582
Ndufa5	-0.464186	0.00553836
Alms1	-0.183121	0.0056394
Notch3	-0.14802	0.00564594
Peg3	-0.141555	0.00569783
Mest	-0.16742	0.00613601
Fat1	-0.126791	0.00619116
Ttyh3	-0.341147	0.00625529
Rpn2	-0.200571	0.00638764
Ttc9b	-1.3484	0.0065064
Micall2	-0.251201	0.00655784
Lman2l	-0.385007	0.00667278
Gm2237	-0.686375	0.00668449
Ankrd11	-0.195596	0.00675348
Odf2l	-0.389505	0.00688788
Afdn	-0.162246	0.0070604
Spen	-0.191615	0.0072559
Lzts3	-0.460611	0.00739671
Map1a	-0.237681	0.00743019
Inppl1	-0.130767	0.00759679
Ik	-0.127143	0.00763286
Nodal	-0.152558	0.00787168
Nt5dc1	-0.428936	0.00796746
Prkcd	-0.208278	0.00830436
Cass4	-0.642632	0.00855821
Birc6	-0.138715	0.00858269
Slfn3	-0.83597	0.00877101
Setd4	-0.481467	0.00919799
Nsd2	-0.142724	0.00932969
Colec12	-0.589094	0.00935837
Cntfr	-0.35234	0.00957716
Eif2a	-0.154732	0.00967902
Zfp532	-0.181592	0.00997074
Hmgb2	-0.117136	0.0100891
Ano3	-0.464292	0.0101209
Gm21962	-0.826429	0.0104098
Soga1	-0.184336	0.010908
Ccdc63	-0.514907	0.0110204
E2f8	-0.149767	0.0113018
Fnbp1l	-0.146586	0.0113195
Prpf39	-0.285302	0.0113927
Porcn	-0.37787	0.0114073
Camsap2	-0.189696	0.0114145
Nin	-0.365057	0.0114543
Scaf11	-0.178175	0.0114652
Palm3	-0.149194	0.0118915
Ect2	-0.115237	0.0123367
Mycbp2	-0.158283	0.0123723
Tmem63b	-0.140832	0.0124901
Zgpat	-0.427688	0.0125594
Tmsb4x	-0.14198	0.0127608
Zfp335	-0.324823	0.0132858
Slc48a1	-0.249747	0.0133496
Rbms1	-0.146645	0.0134183
Nckap1l	-0.192199	0.013713
4932438A13Rik	-0.152608	0.0140126
Ccdc59	-0.22345	0.0142954
Enox1	-0.183486	0.0144055
Agpat4	-0.222554	0.0144383
Atf7	-0.21919	0.0144958
Tmem229a	-0.818785	0.0145347
Igsf9	-0.287465	0.0148369
Tnnt1	-0.397836	0.0150032
Incenp	-0.138459	0.0151342
Stat6	-0.144128	0.0152267
Taok2	-0.146212	0.0154257
Ipo13	-0.182177	0.0156578
Huwe1	-0.0967416	0.0157029
Gpnmb	-0.861404	0.015711
Scaf4	-0.178725	0.0157601
Rev3l	-0.374781	0.0158581
Dyrk1b	-0.381139	0.0159413
Brca2	-0.131396	0.0159699
Taf1b	-0.315326	0.0160962
Chd5	-0.279342	0.0161232
Slc25a38	-0.282983	0.0161257
Acin1	-0.115981	0.0161476
Fam122a	-0.43456	0.0164825
Mid1	-0.181529	0.0165451
H2-Eb1	-0.421627	0.0165857
Serpinh1	-0.10887	0.0165957
Qars	-0.271927	0.0166015
Xpc	-0.22927	0.0169909
Ddx27	-0.11244	0.017016
Naa16	-0.389949	0.0170513
Epb41l2	-0.108354	0.0171785
Lrrc29	-0.95798	0.0171968
Gclc	-0.158295	0.017221
Ttc28	-0.282239	0.0172817
Eif2ak2	-0.222981	0.0174819
Adarb1	-0.450004	0.0175794
Coch	-0.410112	0.0177075
Cyb5r2	-0.82799	0.0178903
Olfr152	-0.746911	0.017988
Ube2o	-0.143912	0.0180505
Sec24b	-0.140632	0.0181197
Uty	-0.333995	0.0185337
Akr1b8	-0.334196	0.0185596
Fn1	-0.15358	0.0186859
Tex15	-0.253598	0.0187533
Kif19a	-1.0808	0.0189008
Brd4	-0.137253	0.0191874
Sptbn4	-0.151881	0.0192024
F2rl2	-0.848901	0.0194047
Kctd3	-0.14333	0.0194356
Plekhh1	-0.149308	0.0195301
Ciao3	-0.235178	0.0198334
Brd2	-0.158232	0.0198585
Ep300	-0.158081	0.019906
Clk2	-0.248882	0.0200274
Ski	-0.139171	0.0200656
Hspg2	-0.124181	0.0203122
Cic	-0.147133	0.0206675
Dnmt3a	-0.131694	0.0208776
Ccdc65	-0.768939	0.0209123
Bms1	-0.107222	0.0211315
Hbegf	-0.275031	0.0212064
Taok1	-0.120311	0.0212084
Cd2ap	-0.13705	0.021415
Ccdc158	-0.407241	0.0217556
Usp34	-0.119474	0.0218462
Fbxo11	-0.18127	0.0221663
Klk8	-0.425386	0.0222878
Tasor2	-0.150705	0.0223716
Slc52a3	-0.300354	0.0224274
Map3k6	-0.333973	0.0225629
Elk3	-0.244538	0.0227177
Pcm1	-0.114218	0.0227904
Rad9b	-0.429794	0.0229407
Agap1	-0.149516	0.0229571
Scaf1	-0.11305	0.0229824
Igdcc4	-0.244267	0.0231545
Atad5	-0.197255	0.0232682
Stom	-0.221171	0.0233268
Enah	-0.0922067	0.0233671
Adad2	-0.444537	0.0236836
Gm20594	-0.147113	0.0237633
Slc10a7	-0.19803	0.0237868
Cog3	-0.161315	0.0238062
Fkbp15	-0.242328	0.0238688
Nr3c1	-0.214684	0.0239436
Slu7	-0.182149	0.0239686
Ccdc30	-0.526641	0.0240374
Cep128	-0.281573	0.0241714
Rnf111	-0.136228	0.0241956
Syt9	-0.18975	0.0247793
Myg1	-0.208569	0.0250357
Serpinf1	-1.01867	0.0251904
Klhl11	-0.228854	0.0255135
Cacna2d2	-0.413322	0.025552
Palb2	-0.194262	0.0256403
Taf10	-0.325584	0.0257202
Hivep1	-0.207226	0.0257536
Sntb1	-0.275477	0.0257615
Plagl2	-0.210814	0.0259382
Vmn1r87	-0.94697	0.0261371
Tcof1	-0.104604	0.0263269
Mus81	-0.359365	0.0265496
Soga3	-0.318896	0.0265626
Sgce	-0.458059	0.0272258
Zfp219	-0.110936	0.0273683
Ofd1	-0.183731	0.0274327
Lrp1	-0.107978	0.0276668
Tbrg4	-0.147399	0.0276789
Cwc22	-0.236443	0.0277848
Ak3	-0.304403	0.0278986
Eif3a	-0.115227	0.0279188
Mrpl17	-0.116018	0.0280744
Cwf19l1	-0.593039	0.0281017
Emp1	-0.193782	0.0281429
Srrm2	-0.103229	0.0281489
Cdc42bpg	-0.114241	0.028322
Nefm	-0.349968	0.0283281
Atg2a	-0.122728	0.0283683
Kmt2c	-0.116149	0.0284416
Spta1	-0.518429	0.0286205
Bahcc1	-0.142956	0.0286897
Cyb5r3	-0.123997	0.0286922
Dhh	-0.751075	0.0290954
Mns1	-0.198857	0.0291858
Plekha4	-0.434952	0.0292328
Rtp3	-0.752653	0.0293174
Fnip2	-0.167505	0.0294142
Dusp27	-0.133446	0.0298232
Zc3h4	-0.124063	0.0299648
Dmwd	-0.18135	0.0299894
Ubr5	-0.0898236	0.0301346
Sigirr	-0.203852	0.0301369
Wdr43	-0.104419	0.0302498
Cfap97	-0.182006	0.0304608
Grik5	-0.633802	0.0305064
Vps13d	-0.127523	0.0305419
Nipbl	-0.115311	0.0306889
Smc4	-0.197942	0.0306943
Nasp	-0.10996	0.0308075
Map1b	-0.171242	0.0308261
Rif1	-0.108584	0.0308296
Rarg	-0.109439	0.0309011
Urm1	-0.181469	0.030981
Dmtf1	-0.200684	0.0312283
Mgat5b	-0.295032	0.0313116
Rnf225	-0.622105	0.0316268
Anxa3	-0.649397	0.0318178
Trrap	-0.105847	0.0318477
Sema4a	-0.535851	0.0320628
Acap3	-0.349318	0.0321081
Cd80	-0.251287	0.03214
Ccdc88c	-0.135068	0.0323348
Nat10	-0.105745	0.032394
Serpini1	-0.737864	0.0324854
Meioc	-0.247164	0.0325506
Btg3	-0.173661	0.0325963
Zfp938	-0.696841	0.032669
Tec	-0.840557	0.0327814
Fkbp10	-0.254177	0.0328038
Gclm	-0.118442	0.032915
Mob1b	-0.231264	0.0329529
Dhx38	-0.0992385	0.0329936
Fbxo41	-0.490908	0.0333609
Akap13	-0.162026	0.0335567
Kdm2a	-0.10293	0.0335818
Lama5	-0.116711	0.0339125
Ide	-0.117498	0.0339617
Med1	-0.136254	0.0339728
Nrbf2	-0.184676	0.034069
Ctdspl2	-0.234807	0.0341491
Arid1a	-0.106571	0.0342764
Morn2	-0.502321	0.0342819
Dpp8	-0.2088	0.0343674
Ccdc34	-0.13945	0.0347618
Hexim1	-0.134671	0.0348922
Kcp	-1.10082	0.0352711
Prkacb	-0.153358	0.0357353
Ssh1	-0.147093	0.0358114
Tap1	-0.244183	0.0359216
Zfp36l2	-0.126433	0.0362269
Tead1	-0.113843	0.0364586
Piezo1	-0.126919	0.0368169
Mzf1	-0.690821	0.0369623
Evi5	-0.131631	0.037026
Mapk8ip3	-0.18349	0.0371345
Taf1	-0.216083	0.03718
Inca1	-0.678013	0.0372311
Agtrap	-0.129371	0.037399
Chd9	-0.104232	0.0374099
Poglut2	-0.182011	0.0375563
Slc16a4	-0.545242	0.0375696
Wdr26	-0.13435	0.0379357
Klf7	-0.272776	0.0381193
Amotl2	-0.107349	0.0381506
Zfp316	-0.599829	0.0382607
Epas1	-0.120462	0.0384134
Lexm	-0.584915	0.038422
Usf3	-0.228011	0.03853
Phlda1	-0.20583	0.0388495
Sipa1l3	-0.151962	0.0390516
Pyroxd1	-0.394689	0.0392385
Bicdl1	-0.202769	0.0392557
Cdyl	-0.141501	0.0394145
Taf4	-0.11937	0.0394303
Kif18b	-0.13499	0.0395884
Pnldc1	-0.366423	0.0397072
Myo7a	-0.269752	0.0399979
Nav2	-0.145445	0.0403556
Gpc4	-0.130224	0.0405061
Fip1l1	-0.113529	0.0407034
Sapcd1	-0.838708	0.0407141
Cobll1	-0.572986	0.040834
Slc25a27	-0.749731	0.0408502
Naf1	-0.105692	0.0408656
Zbtb7c	-0.272145	0.0409131
Rbl2	-0.234955	0.0409143
Olfr63	-0.667833	0.0409925
Cog7	-0.196769	0.0410281
Dnai1	-0.69242	0.0410457
Micall1	-0.205518	0.0411901
Oas1d	-0.880545	0.0412842
Erc2	-0.528482	0.041436
Hmmr	-0.0962124	0.0417197
Elf4	-0.147335	0.0417773
Basp1	-0.0924941	0.0423928
Xrn1	-0.12345	0.0424256
Mybbp1a	-0.0956228	0.042667
Golim4	-0.290003	0.0427592
Fam83h	-0.238241	0.0428425
Zfp597	-0.29759	0.0428818
Kat6a	-0.103428	0.0431296
Shisa2	-0.232386	0.0431559
Tnfrsf12a	-0.253933	0.0431572
Wdfy3	-0.14351	0.0432155
Tmem68	-0.290462	0.0432902
Tarbp1	-0.126872	0.0436511
Cul9	-0.918071	0.043661
Cenpv	-0.164169	0.0437091
Klhl34	-0.648655	0.0438169
Atp6v1g2	-0.811151	0.0438308
Slk	-0.12228	0.0440377
Fam135a	-0.308278	0.044721
Qser1	-0.13096	0.0450432
Mmp25	-0.673122	0.0451455
Plekhg3	-0.130657	0.0451915
Spsb3	-0.206628	0.0453939
Marf1	-0.115023	0.0454591
Lclat1	-0.25986	0.0456213
Tchh	-0.397214	0.0456966
Capn12	-0.753863	0.0458054
Sec23b	-0.176099	0.045835
Tjp1	-0.0906748	0.0462656
Dst	-0.111778	0.0462994
Car5b	-0.445193	0.046424
Dnal1	-0.236554	0.0464516
Nphs1	-0.245527	0.0464961
Ssbp2	-0.332091	0.0465429
Golga3	-0.126237	0.0468968
Rnf114	-0.192034	0.0469645
Ktn1	-0.152792	0.0470125
Wdcp	-0.246714	0.0470819
Hirip3	-0.177367	0.0470847
Ikzf5	-0.186041	0.0472455
Itsn2	-0.174126	0.0473139
Insyn2a	-0.745524	0.0473854
Pelp1	-0.128722	0.0474065
Adam23	-0.247688	0.0475047
Itpripl2	-0.29402	0.0476161
Bcorl1	-0.163876	0.047648
Zfp598	-0.0985281	0.0478535
Asf1a	-0.187376	0.0478576
Dbt	-0.155193	0.0478919
Asf1b	-0.118736	0.0480175
Cdk12	-0.126469	0.0486961
Josd1	-0.124679	0.0487019
Trp53i11	-0.145178	0.0488085
Stx12	-0.12718	0.049147
Gbf1	-0.308937	0.0493558
Glcci1	-0.455526	0.049377
Trim44	-0.0918316	0.0497243
Ryr1	-0.175733	0.0499113
