# Supplementary material for: Conserved shifts in sperm small non-coding RNA profiles during mouse and human aging
Source: EMBO J. 2026 Jan 20;45(4):1362–80. doi: 10.1038/s44318-025-00687-8 (PMC12909834; doi:10.1038/s44318-025-00687-8)
Supplement: Supplementary file 7 — Table EV7 [file 44318_2025_687_MOESM7_ESM.xlsx]

## Sheet: Table_EV7
Table EV7: Upregulated genes in old-combo transfection compared to young-combo transfection (associated with Fig.4d)
	logFC	PValue
Matn4	2.23792	4.67488e-08
Trim47	1.99742	8.45643e-07
Gtpbp3	1.7567	8.71034e-07
Adgrb1	1.22771	2.09206e-06
Ntan1	0.41982	4.70506e-06
Olfr735	1.36012	0.000183382
Mapk8ip2	0.675749	0.000194285
Sfrp1	0.167775	0.00027416
Borcs5	0.496882	0.000420034
Ttc5	0.246894	0.000626883
Stab2	1.88295	0.000882428
Brat1	0.358593	0.000890502
Smc6	0.255681	0.000934585
Ypel1	0.997118	0.000955253
Sprtn	0.196277	0.00103716
Gm20390	0.254452	0.00104824
Fabp3	0.180215	0.00113293
Slc39a1	0.191348	0.00119179
Dnah17	0.489607	0.00123471
Serpina3i	1.42238	0.00128457
Rbak	0.716149	0.00139551
Ermard	0.457384	0.00143969
Zfp940	0.407013	0.00161972
Bcl7b	0.277544	0.00176826
Mtf2	0.174269	0.0017905
Ooep	0.172411	0.00185162
Prrc1	0.160237	0.00227484
Surf1	0.42443	0.00268812
Cox5a	0.174248	0.00280309
Mcfd2	0.244461	0.00296229
Acy3	0.561917	0.00317747
Slc35f6	0.410278	0.00319866
Ckb	0.159865	0.00322238
Spcs2	0.199639	0.00331516
Nsun3	0.819399	0.00368575
Mthfs	0.621686	0.00389672
Rps3	0.144885	0.00397496
Shkbp1	0.250539	0.0041421
Pip4p1	0.201667	0.00440466
Wls	0.517433	0.00464029
Rbfox3	1.08164	0.00482029
Bbs9	0.311639	0.00519639
Vps35l	0.196558	0.00539686
Nkx6-3	0.826689	0.00542038
Acsl1	0.168964	0.00544372
Decr1	0.337285	0.0058153
Khdc3	0.133259	0.00583459
Gm4724	1.02235	0.00629092
2210016L21Rik	0.241941	0.00648266
Ak4	0.116745	0.00651519
Dppa5a	0.15566	0.00661993
Arl6ip1	0.119947	0.00680983
Mpp3	1.01981	0.00695204
Mslnl	0.624842	0.00745446
Pex1	0.241307	0.00755949
Elf2	0.155305	0.00759243
Fancd2	0.130574	0.0077739
2210016F16Rik	0.184011	0.00785999
Adck2	0.486401	0.00788736
Ripply1	0.878386	0.00810613
Impdh2	0.110114	0.00825227
Atp5mpl	0.195929	0.0082583
Trpv4	0.663782	0.00830017
Esd	0.140761	0.00834008
Opa1	0.133443	0.00846097
Rpl18a	0.116076	0.0084798
Morf4l2	0.116698	0.00852707
Atp5j2	0.132138	0.00859176
Rpl30	0.116291	0.0086434
Stap2	1.19619	0.00866182
Tmem243	0.336862	0.00877176
Pars2	0.294837	0.00877579
Echs1	0.156133	0.00880326
Clptm1l	0.14729	0.00926503
Mmadhc	0.208269	0.00929422
Ankfy1	0.755587	0.00934057
Atp6v1b2	0.115976	0.00938488
Gstm7	0.801297	0.00938541
Adam17	0.208318	0.00939719
Psma5	0.131737	0.00947583
Gins1	0.17482	0.00958928
Glb1	0.150823	0.00959
Ppt1	0.23449	0.00984857
Fundc1	0.31172	0.00989846
Hsd17b14	0.421853	0.0101245
Usp46	0.167886	0.0102599
Smtnl2	0.125632	0.0104358
Zfp809	0.254513	0.0104363
Lmo2	0.889705	0.0104585
Mtarc2	0.250631	0.0104853
Colgalt1	0.108371	0.0105561
Pla2g4b	1.01835	0.010824
Polg	0.288217	0.0108886
Syngr3	0.704531	0.0111292
Rnaseh2b	0.14981	0.011157
Cd9	0.117179	0.0112086
Nhlrc3	0.403863	0.0113502
Srsf7	0.116784	0.0114855
Slc25a14	0.769487	0.011534
Elp4	0.246756	0.0115954
Pcsk7	0.435513	0.0116609
Fam214a	0.365131	0.0116753
Ldhb	0.143414	0.0120426
Zfp770	0.241349	0.0122141
Msmo1	0.134456	0.0122656
Rpl10-ps3	0.270822	0.012423
Cuedc2	0.16159	0.012611
Cxcl14	0.445586	0.0132342
Zfp287	0.886412	0.0136162
Phyh	0.149626	0.0137058
Creld1	0.266699	0.0140479
Nhsl1	0.221348	0.0140589
Ttyh2	0.243227	0.0142486
H2-Ke6	0.454841	0.0142509
Coprs	0.18873	0.0142941
Gsta4	0.140664	0.014295
Atg4b	0.172214	0.0144754
Fbl	0.120455	0.014688
Avpi1	0.170081	0.0150881
Rnf170	0.22213	0.0150895
Acta2	0.860117	0.0152079
Pttg1	0.14283	0.0152136
Pnpla7	0.311021	0.0154508
Mboat2	0.222926	0.0154957
Tusc3	0.212595	0.0157916
Asns	0.105373	0.0158446
Gm10184	0.122967	0.0158931
Dbndd2	1.46777	0.0165995
Gm34653	0.630521	0.0169221
Ghitm	0.111358	0.017245
Supt4a	0.166851	0.0173419
Rwdd2b	0.359857	0.0173637
Atp6v1g1	0.141881	0.0173807
Apln	0.714378	0.0174091
Ift43	0.432722	0.0175633
Acss1	0.263002	0.0177101
Gm14325	0.352842	0.0178473
Mdh2	0.0963513	0.0180761
Cnep1r1	0.205708	0.0180827
Hsd17b12	0.125569	0.018117
Clptm1	0.22113	0.0182095
Tmed9	0.106527	0.0187114
Tfap2a	0.543391	0.0194045
Nip7	0.108606	0.019494
Vhl	0.183833	0.0195002
Adcy1	0.377874	0.0195654
Commd1	0.169903	0.019574
Kpna1	0.126735	0.0197257
Susd2	0.266582	0.0197338
Rbis	0.159816	0.0201008
Wdr19	0.347612	0.0201158
Tmem167	0.139401	0.0201956
Gcm2	1.45882	0.0201996
Zc3hav1	0.109748	0.0202184
Itfg2	0.191562	0.0204538
Dgat2	0.422928	0.0208641
Slc36a4	0.948853	0.0218212
Abcb8	0.219214	0.0219712
Fignl1	0.105951	0.0220377
Camk2b	0.240334	0.0221962
Fam229b	0.60318	0.022284
Ddb2	0.429939	0.0222952
Ndufb9	0.147264	0.0223049
Ubl5	0.145601	0.0223723
Kcnk1	0.259752	0.0226165
Entpd6	0.177579	0.0226693
Vps26c	0.153226	0.0228417
Kif5a	0.352866	0.0229146
Paip1	0.12995	0.0229716
Ddit3	0.293177	0.0231097
Fan1	0.485898	0.0231984
Brsk2	0.826933	0.023228
Slc35e4	0.46322	0.0235096
Wdr5	0.0897419	0.0235362
Lsm6	0.125677	0.0235939
Fance	0.279223	0.0237735
Il1rap	0.901107	0.0243814
Tgm2	0.206253	0.0245628
Acaa1b	0.411053	0.0248135
Ctns	0.339891	0.025206
Tnfrsf19	0.238339	0.025291
Prmt9	0.185683	0.0253731
Artn	0.789013	0.0254468
Ppat	0.102129	0.0254674
Csnk2b	0.125758	0.0254843
Acap2	0.501302	0.0264794
Tspan14	0.133552	0.0265564
Cfap77	0.821114	0.0266016
Nek3	0.26253	0.0267017
Prpsap2	0.162177	0.0268953
Snrpe	0.150937	0.027126
Ttc7b	0.137268	0.0271442
Rassf4	0.444341	0.0274233
Abcd3	0.190847	0.0277052
Cd3d	0.593377	0.0280795
Insl6	0.839309	0.0284769
Mtg1	0.193664	0.0286415
Npepl1	0.211226	0.0286923
Nr2c2ap	0.173304	0.0287299
Kit	0.102441	0.0287498
Ankrd12	0.304271	0.0288769
Eml2	0.18706	0.0289879
Tdh	0.0932024	0.0289927
Pgk1	0.090603	0.0290568
Gpc3	0.134895	0.0291159
Ifitm3	0.0942665	0.0291408
Rpl39	0.0994863	0.0293518
Psap	0.0981949	0.0295043
Fxyd6	0.124285	0.0296098
Ttc4	0.1355	0.029637
Sgo2b	0.591324	0.0296434
Scnm1	0.244164	0.0297202
Ankrd9	0.247835	0.030004
Olfr161	0.762161	0.0300659
Uqcc1	0.659144	0.0301037
Smim3	0.395105	0.030235
Pnpo	0.187444	0.0302761
Amt	0.100901	0.0305305
Elmod2	0.209468	0.0307572
Polr2h	0.136876	0.0307722
Uhrf2	0.138944	0.0308502
Atox1	0.151516	0.0310643
Gria3	1.65643	0.0311916
Cop1	0.157424	0.0312044
Alg3	0.225414	0.0312487
Ocrl	0.138418	0.0313318
Rwdd2a	0.405669	0.0314478
Eif1ad3	0.799611	0.0315273
Socs6	0.166123	0.0315279
Cuedc1	0.301168	0.0316318
Fads2	0.121352	0.0318183
Shq1	0.155811	0.0320507
Tspan31	0.140305	0.0320971
Vdac3	0.103402	0.0324521
Tmem14c	0.138415	0.0325178
Nt5c3	0.258925	0.0327055
Kdelr3	0.157339	0.0327578
Tex9	0.51393	0.0328598
St7	0.674338	0.0329766
Prmt6	0.25907	0.0329944
Btbd19	0.262706	0.0332389
Dkkl1	0.466063	0.0333288
Cox7a2l	0.12247	0.0338502
Fcho2	0.20891	0.0338737
U2af1	0.0909615	0.033965
Prob1	0.700298	0.0341517
Csrp2	0.159724	0.0345638
Mul1	0.167667	0.0346266
Saa1	0.689476	0.0347865
Pebp1	0.0973339	0.0348259
Timp1	0.201191	0.034908
Ndufb11b	0.238379	0.0350722
Lsm8	0.17942	0.035511
Capza1	0.110384	0.0356386
Cox7c	0.0929264	0.0357779
Zfp768	0.685419	0.0358988
Nfrkb	0.189057	0.0359058
Tmed3	0.422576	0.0359963
Phf7	0.417299	0.0361565
Uap1l1	0.206056	0.0363809
Use1	0.135861	0.0367834
Med21	0.164579	0.0369363
Mms22l	0.125784	0.0371308
Jtb	0.234804	0.0371482
Immp2l	0.468005	0.0377416
Rpl22l1	0.144323	0.0377701
Kctd6	0.219319	0.037914
Mrfap1	0.104216	0.0380952
Sppl2a	0.201798	0.0384841
Smim14	0.20387	0.0384877
Arf3	0.102663	0.0386167
Mtmr7	0.139921	0.03865
Gabarapl2	0.107648	0.0388903
Aspa	0.61185	0.0393784
Fzd2	0.261428	0.0394701
Gm28845	0.922394	0.0397954
Aldoc	0.164672	0.0398956
Snapin	0.255296	0.0399553
Rpl39l	0.125884	0.0405231
Taf11	0.156568	0.0406232
Rdm1	0.124726	0.0406562
Zmym6	0.253097	0.0406564
Zfp12	0.620812	0.040714
Lin37	0.273282	0.0415615
Amd2	0.27411	0.0422497
Acadm	0.104928	0.0424117
Cmtm6	0.116043	0.0426054
Dpm3	0.394195	0.0427167
Cox6a1	0.139028	0.0427908
Rab3il1	0.448701	0.0429014
Qpctl	0.242328	0.0429225
Marveld1	0.183228	0.0440227
Pdzrn3	0.919957	0.0441616
Olfr1459	0.3132	0.0445385
Fbxo30	0.1328	0.0445503
Wdr24	0.250273	0.0445544
Inka2	0.427137	0.0446857
Babam1	0.113272	0.044686
Sin3b	0.0997838	0.0449474
Ssr1	0.0913955	0.0452206
Olfr784	0.464275	0.0453936
Sat1	0.160129	0.0456375
Mcoln1	0.182394	0.0456609
Fen1	0.100526	0.0460444
Gars	0.0866955	0.0463724
Usp15	0.231	0.0467898
Fbxw2	0.140616	0.046815
Foxc2	0.720726	0.0474828
Soat1	0.233292	0.0475917
Zfp551	0.484919	0.0479356
Eno1b	0.102629	0.0479392
Alkbh5	0.103202	0.0484412
Txndc16	0.307018	0.048454
Pramel7	0.346207	0.0485376
Gata4	0.39435	0.0486031
Eif3m	0.107166	0.0486208
Tmem208	0.294206	0.0486398
Nup37	0.123033	0.0490966
Copz1	0.0976524	0.0491173
Thra	0.182677	0.049188
Arl3	0.172899	0.0492254
Pdcl2	0.32173	0.0492294
Nhsl2	0.627887	0.0492784
Tmem134	0.247394	0.0499959
