# Supplementary material for: Conserved shifts in sperm small non-coding RNA profiles during mouse and human aging
Source: EMBO J. 2026 Jan 20;45(4):1362–80. doi: 10.1038/s44318-025-00687-8 (PMC12909834; doi:10.1038/s44318-025-00687-8)
Supplement: Supplementary file 8 — Table EV8 [file 44318_2025_687_MOESM8_ESM.xlsx]

## Sheet: Table_EV8
Table EV8: The top KEGG pathways associated with the upregulated genes in the old-combo group compared to the young-combo group. (Associated with Fig.4e)
Term	PValue	Genes
mmu01100:Metabolic pathways	8.50253e-06	AMD2, ENO1B, MSMO1, COX6A1, SAT1, COX7C, FADS2, PPAT, ACADM, COLGALT1, ATP6V1G1, DGAT2, ACSL1, PLA2G4B, ENTPD6, AMT, ALG3, OCRL, DPM3, COX7A2L, ATP6V1B2, ALDOC, ASPA, NDUFB9, ECHS1, ACAA1B, AK4, ADCY1, HSD17B12, NT5C3, COX5A, MTMR7, LDHB, UAP1L1, ESD, PNPO, PGK1, TDH, CKB, ACSS1, MDH2, MBOAT2, ASNS, MTHFS, GSTA4, GLB1, IMPDH2, PPT1, GSTM7
mmu01212:Fatty acid metabolism	0.000423231	FADS2, ECHS1, ACSL1, PPT1, ACAA1B, ACADM, HSD17B12
mmu01200:Carbon metabolism	0.00319405	ECHS1, MDH2, ENO1B, ESD, AMT, PGK1, ALDOC, ACSS1
mmu05016:Huntington disease	0.00973654	PSMA5, NDUFB9, COX7A2L, DNAH17, KIF5A, VDAC3, POLR2H, COX6A1, COX7C, COX5A, GRIA3, TGM2
mmu04066:HIF-1 signaling pathway	0.01018	CAMK2B, LDHB, ENO1B, PGK1, ALDOC, TIMP1, VHL
mmu05012:Parkinson disease	0.0117091	CAMK2B, PSMA5, NDUFB9, COX7A2L, DDIT3, KIF5A, VDAC3, COX6A1, COX7C, SLC39A1, COX5A
mmu05010:Alzheimer disease	0.0205572	NDUFB9, FZD2, COX6A1, COX7C, COX5A, PSMA5, ADAM17, COX7A2L, DDIT3, CSNK2B, KIF5A, VDAC3, SLC39A1
mmu00010:Glycolysis / Gluconeogenesis	0.0214436	LDHB, ENO1B, PGK1, ALDOC, ACSS1
mmu04137:Mitophagy - animal	0.021927	GABARAPL2, USP15, OPA1, FUNDC1, CSNK2B, MUL1
mmu00190:Oxidative phosphorylation	0.0244398	NDUFB9, ATP6V1G1, COX7A2L, ATP6V1B2, COX6A1, COX7C, COX5A
mmu05020:Prion disease	0.0294097	PSMA5, NDUFB9, COX7A2L, DDIT3, CSNK2B, KIF5A, VDAC3, COX6A1, COX7C, COX5A
mmu05022:Pathways of neurodegeneration - multiple diseases	0.0414995	CAMK2B, NDUFB9, FZD2, DNAH17, COX6A1, COX7C, COX5A, PSMA5, COX7A2L, DDIT3, CSNK2B, KIF5A, VDAC3, GRIA3
mmu00071:Fatty acid degradation	0.0489733	ECHS1, ACSL1, ACAA1B, ACADM
mmu04146:Peroxisome	0.0490127	PHYH, ABCD3, ACSL1, ACAA1B, PEX1
