# Supplementary material for: Conserved shifts in sperm small non-coding RNA profiles during mouse and human aging
Source: EMBO J. 2026 Jan 20;45(4):1362–80. doi: 10.1038/s44318-025-00687-8 (PMC12909834; doi:10.1038/s44318-025-00687-8)
Supplement: Supplementary file 9 — Table EV9 [file 44318_2025_687_MOESM9_ESM.xlsx]

## Sheet: Table_EV9
Table EV9: Sequencing reads information for mouse sperm samples along with age information
Sample_ID	Species	Tissue	Treatment	Sample_Age	Reads
sp-10-1-p	Mus Musculus	mature sperm	PANDORA-seq	10-week	14588699
sp-10-2-p	Mus Musculus	mature sperm	PANDORA-seq	10-week	11541586
sp-10-3-p	Mus Musculus	mature sperm	PANDORA-seq	10-week	13262220
sp-10-4-p	Mus Musculus	mature sperm	PANDORA-seq	10-week	18570057
sp-30-1-p	Mus Musculus	mature sperm	PANDORA-seq	30-week	7942528
sp-30-2-p	Mus Musculus	mature sperm	PANDORA-seq	30-week	11468866
sp-30-3-p	Mus Musculus	mature sperm	PANDORA-seq	30-week	13547464
sp-30-4-p	Mus Musculus	mature sperm	PANDORA-seq	30-week	12156548
sp-50-1-p	Mus Musculus	mature sperm	PANDORA-seq	50-week	9673713
sp-50-2-p	Mus Musculus	mature sperm	PANDORA-seq	50-week	15340852
sp-50-3-p	Mus Musculus	mature sperm	PANDORA-seq	50-week	13524788
sp-50-4-p	Mus Musculus	mature sperm	PANDORA-seq	50-week	10813047
sp-70-1-p	Mus Musculus	mature sperm	PANDORA-seq	70-week	11678684
sp-70-2-p	Mus Musculus	mature sperm	PANDORA-seq	70-week	14168453
sp-70-3-p	Mus Musculus	mature sperm	PANDORA-seq	70-week	14873204
sp-70-4-p	Mus Musculus	mature sperm	PANDORA-seq	70-week	11078762
sp-90-1-p	Mus Musculus	mature sperm	PANDORA-seq	90-week	11077487
sp-90-2-p	Mus Musculus	mature sperm	PANDORA-seq	90-week	14362185
sp-90-3-p	Mus Musculus	mature sperm	PANDORA-seq	90-week	11146696
sp-90-4-p	Mus Musculus	mature sperm	PANDORA-seq	90-week	30898476
sp-10-1-c	Mus Musculus	mature sperm	traditional	10-week	8948125
sp-10-2-c	Mus Musculus	mature sperm	traditional	10-week	14223865
sp-10-3-c	Mus Musculus	mature sperm	traditional	10-week	10526255
sp-10-4-c	Mus Musculus	mature sperm	traditional	10-week	8097820
sp-30-1-c	Mus Musculus	mature sperm	traditional	30-week	9720325
sp-30-2-c	Mus Musculus	mature sperm	traditional	30-week	11215378
sp-30-3-c	Mus Musculus	mature sperm	traditional	30-week	12076976
sp-30-4-c	Mus Musculus	mature sperm	traditional	30-week	10375247
sp-50-1-c	Mus Musculus	mature sperm	traditional	50-week	9054549
sp-50-2-c	Mus Musculus	mature sperm	traditional	50-week	10960763
sp-50-3-c	Mus Musculus	mature sperm	traditional	50-week	11001503
sp-50-4-c	Mus Musculus	mature sperm	traditional	50-week	11892557
sp-70-1-c	Mus Musculus	mature sperm	traditional	70-week	11263515
sp-70-2-c	Mus Musculus	mature sperm	traditional	70-week	18678704
sp-70-3-c	Mus Musculus	mature sperm	traditional	70-week	8514019
sp-70-4-c	Mus Musculus	mature sperm	traditional	70-week	9575453
sp-90-1-c	Mus Musculus	mature sperm	traditional	90-week	7992783
sp-90-2-c	Mus Musculus	mature sperm	traditional	90-week	14211469
sp-90-3-c	Mus Musculus	mature sperm	traditional	90-week	14726462
sp-90-4-c	Mus Musculus	mature sperm	traditional	90-week	9194753
sph-10-1-p	Mus Musculus	mature sperm head	PANDORA-seq	10-week	16287565
sph-10-2-p	Mus Musculus	mature sperm head	PANDORA-seq	10-week	15719150
sph-10-3-p	Mus Musculus	mature sperm head	PANDORA-seq	10-week	17747852
sph-10-4-p	Mus Musculus	mature sperm head	PANDORA-seq	10-week	12121236
sph-30-1-p	Mus Musculus	mature sperm head	PANDORA-seq	30-week	15912190
sph-30-2-p	Mus Musculus	mature sperm head	PANDORA-seq	30-week	16255538
sph-30-3-p	Mus Musculus	mature sperm head	PANDORA-seq	30-week	21462195
sph-30-4-p	Mus Musculus	mature sperm head	PANDORA-seq	30-week	14487901
sph-50-1-p	Mus Musculus	mature sperm head	PANDORA-seq	50-week	17743844
sph-50-2-p	Mus Musculus	mature sperm head	PANDORA-seq	50-week	12294454
sph-50-3-p	Mus Musculus	mature sperm head	PANDORA-seq	50-week	11865891
sph-50-4-p	Mus Musculus	mature sperm head	PANDORA-seq	50-week	14997180
sph-70-1-p	Mus Musculus	mature sperm head	PANDORA-seq	70-week	13828936
sph-70-2-p	Mus Musculus	mature sperm head	PANDORA-seq	70-week	11701007
sph-70-3-p	Mus Musculus	mature sperm head	PANDORA-seq	70-week	18426326
sph-70-4-p	Mus Musculus	mature sperm head	PANDORA-seq	70-week	12296360
sph-90-1-p	Mus Musculus	mature sperm head	PANDORA-seq	90-week	12479583
sph-90-2-p	Mus Musculus	mature sperm head	PANDORA-seq	90-week	9989257
sph-90-3-p	Mus Musculus	mature sperm head	PANDORA-seq	90-week	9648132
sph-10-1-c	Mus Musculus	mature sperm head	traditional	10-week	17811192
sph-10-2-c	Mus Musculus	mature sperm head	traditional	10-week	25659631
sph-10-3-c	Mus Musculus	mature sperm head	traditional	10-week	20612880
sph-10-4-c	Mus Musculus	mature sperm head	traditional	10-week	14531776
sph-30-1-c	Mus Musculus	mature sperm head	traditional	30-week	14955269
sph-30-2-c	Mus Musculus	mature sperm head	traditional	30-week	17203479
sph-30-3-c	Mus Musculus	mature sperm head	traditional	30-week	15371877
sph-30-4-c	Mus Musculus	mature sperm head	traditional	30-week	12481858
sph-50-1-c	Mus Musculus	mature sperm head	traditional	50-week	9888475
sph-50-2-c	Mus Musculus	mature sperm head	traditional	50-week	13603951
sph-50-3-c	Mus Musculus	mature sperm head	traditional	50-week	15554789
sph-50-4-c	Mus Musculus	mature sperm head	traditional	50-week	15327437
sph-70-1-c	Mus Musculus	mature sperm head	traditional	70-week	13996387
sph-70-2-c	Mus Musculus	mature sperm head	traditional	70-week	16140857
sph-70-3-c	Mus Musculus	mature sperm head	traditional	70-week	16338285
sph-70-4-c	Mus Musculus	mature sperm head	traditional	70-week	11815516
sph-90-1-c	Mus Musculus	mature sperm head	traditional	90-week	13015185
sph-90-2-c	Mus Musculus	mature sperm head	traditional	90-week	11323252
sph-90-3-c	Mus Musculus	mature sperm head	traditional	90-week	9269794
sph-90-4-c	Mus Musculus	mature sperm head	traditional	90-week	9112195
