# Supplementary material for: Conserved shifts in sperm small non-coding RNA profiles during mouse and human aging
Source: EMBO J. 2026 Jan 20;45(4):1362–80. doi: 10.1038/s44318-025-00687-8 (PMC12909834; doi:10.1038/s44318-025-00687-8)
Supplement: Supplementary file 10 — Table EV10 [file 44318_2025_687_MOESM10_ESM.xlsx]

## Sheet: Table_EV10
Table EV10: Sequencing reads information for human sperm samples (cohort-1) along with age information
sample_ID	species	Tissue	treatment	Sampling_Age	Reads
Donor-1-P	Homo Sapiens	sperm head	PANDORA-seq	52	11944508
Donor-1-P	Homo Sapiens	sperm head	PANDORA-seq	68	13099553
Donor-2-P	Homo Sapiens	sperm head	PANDORA-seq	41	10740473
Donor-2-P	Homo Sapiens	sperm head	PANDORA-seq	64	11636557
Donor-3-P	Homo Sapiens	sperm head	PANDORA-seq	41	9752483
Donor-3-P	Homo Sapiens	sperm head	PANDORA-seq	49	12719643
Donor-4-P	Homo Sapiens	sperm head	PANDORA-seq	34	11795627
Donor-4-P	Homo Sapiens	sperm head	PANDORA-seq	54	14051715
Donor-5-P	Homo Sapiens	sperm head	PANDORA-seq	36	11108690
Donor-5-P	Homo Sapiens	sperm head	PANDORA-seq	57	15962943
Donor-6-P	Homo Sapiens	sperm head	PANDORA-seq	37	17442556
Donor-6-P	Homo Sapiens	sperm head	PANDORA-seq	43	11912399
Donor-7-P	Homo Sapiens	sperm head	PANDORA-seq	46	13521472
Donor-7-P	Homo Sapiens	sperm head	PANDORA-seq	60	10502997
Donor-8-P	Homo Sapiens	sperm head	PANDORA-seq	38	12405461
Donor-8-P	Homo Sapiens	sperm head	PANDORA-seq	52	16046839
Note: smoking and alcohol use were exclusion criteria for donors in cohort-1
