# Supplementary material for: Conserved shifts in sperm small non-coding RNA profiles during mouse and human aging
Source: EMBO J. 2026 Jan 20;45(4):1362–80. doi: 10.1038/s44318-025-00687-8 (PMC12909834; doi:10.1038/s44318-025-00687-8)
Supplement: Supplementary file 11 — Table EV11 [file 44318_2025_687_MOESM11_ESM.xlsx]

## Sheet: Table_EV11
Table EV11: Sequencing reads information for human sperm samples (cohort-2) along with age/smoke/alcohol information
sample_ID	species	Tissue	treatment	Sampling_Age	Somke	Alcohol	Reads
1CM5	Homo Sapiens	sperm head	PANDORA-seq	35		Yes	19106243
1KC2	Homo Sapiens	sperm head	PANDORA-seq	33			20082120
3DF9	Homo Sapiens	sperm head	PANDORA-seq	33			12181906
4M9C	Homo Sapiens	sperm head	PANDORA-seq	26			15632397
5KW5	Homo Sapiens	sperm head	PANDORA-seq	36		Yes	14096918
5RP9	Homo Sapiens	sperm head	PANDORA-seq	27		Yes	19605997
6A01	Homo Sapiens	sperm head	PANDORA-seq	34	Yes	Yes	24140586
8DR6	Homo Sapiens	sperm head	PANDORA-seq	41			20588348
9IN0	Homo Sapiens	sperm head	PANDORA-seq	42		Yes	18887651
83PN	Homo Sapiens	sperm head	PANDORA-seq	51			18235849
88Q1	Homo Sapiens	sperm head	PANDORA-seq	45		Yes	25891898
91KW	Homo Sapiens	sperm head	PANDORA-seq	37		Yes	14595888
322M	Homo Sapiens	sperm head	PANDORA-seq	26		Yes	17889069
AB6M	Homo Sapiens	sperm head	PANDORA-seq	39			17214156
BB5N	Homo Sapiens	sperm head	PANDORA-seq	41		Yes	17250318
CN0E	Homo Sapiens	sperm head	PANDORA-seq	45	Yes	Yes	15887938
CP7S	Homo Sapiens	sperm head	PANDORA-seq	35		Yes	17637144
DP83	Homo Sapiens	sperm head	PANDORA-seq	43			15095736
DX1E	Homo Sapiens	sperm head	PANDORA-seq	34		Yes	11323988
EL9H	Homo Sapiens	sperm head	PANDORA-seq	44		Yes	23175037
HG9H	Homo Sapiens	sperm head	PANDORA-seq	43		Yes	13222065
IE1C	Homo Sapiens	sperm head	PANDORA-seq	25			15149783
IM6U	Homo Sapiens	sperm head	PANDORA-seq	44			17666997
J8YP	Homo Sapiens	sperm head	PANDORA-seq	41			14020741
J561	Homo Sapiens	sperm head	PANDORA-seq	37			11503533
JK0P	Homo Sapiens	sperm head	PANDORA-seq	36			14952681
JT37	Homo Sapiens	sperm head	PANDORA-seq	42			26404252
LI6X	Homo Sapiens	sperm head	PANDORA-seq	35			16011137
N22T	Homo Sapiens	sperm head	PANDORA-seq	47			21934581
NG6Q	Homo Sapiens	sperm head	PANDORA-seq	33		Yes	7933696
OY3Y	Homo Sapiens	sperm head	PANDORA-seq	35			13787469
OYN4	Homo Sapiens	sperm head	PANDORA-seq	40		Yes	13689272
P7NV	Homo Sapiens	sperm head	PANDORA-seq	27		Yes	22093849
PI63	Homo Sapiens	sperm head	PANDORA-seq	41		Yes	13790278
PV5D	Homo Sapiens	sperm head	PANDORA-seq	26			14428356
QG7P	Homo Sapiens	sperm head	PANDORA-seq	42			17261128
SY3L	Homo Sapiens	sperm head	PANDORA-seq	45			19162072
SY3T	Homo Sapiens	sperm head	PANDORA-seq	26			16925436
U91Z	Homo Sapiens	sperm head	PANDORA-seq	48		Yes	15654709
VW9T	Homo Sapiens	sperm head	PANDORA-seq	33			14300754
VX1Y	Homo Sapiens	sperm head	PANDORA-seq	46		Yes	16354299
VX6C	Homo Sapiens	sperm head	PANDORA-seq	36		Yes	5676797
W6C9	Homo Sapiens	sperm head	PANDORA-seq	33			17349598
YU26	Homo Sapiens	sperm head	PANDORA-seq	45		Yes	16293542
ZD0S	Homo Sapiens	sperm head	PANDORA-seq	25			17924695
ZG5B	Homo Sapiens	sperm head	PANDORA-seq	42		Yes	21709279
ZK7T	Homo Sapiens	sperm head	PANDORA-seq	40		Yes	21294786
Note1: for the two "Yes" in self-reported smoking, 6A01 is a regular cigarette smoker, CN0E smokes 1-2 cigar/month
Note 2: "Yes" means self-reported "some alcohol consumption" (1-2 times/week), no heavy drinkers included in cohort-2
