# Supplementary material for: Conserved shifts in sperm small non-coding RNA profiles during mouse and human aging
Source: EMBO J. 2026 Jan 20;45(4):1362–80. doi: 10.1038/s44318-025-00687-8 (PMC12909834; doi:10.1038/s44318-025-00687-8)
Supplement: Supplementary file 13 — Dataset EV1 [file 44318_2025_687_MOESM13_ESM.zip]

Archive with 70 entries (67 files):
- Dataset_EV1/
- __MACOSX/._Dataset_EV1
- Dataset_EV1/.DS_Store
- __MACOSX/Dataset_EV1/._.DS_Store
- Dataset_EV1/Code/
- Dataset_EV1/README.txt
- __MACOSX/Dataset_EV1/._README.txt
- Dataset_EV1/Data/
- Dataset_EV1/Code/percentage.R
- __MACOSX/Dataset_EV1/Code/._percentage.R
- Dataset_EV1/Code/coexpression.R
- __MACOSX/Dataset_EV1/Code/._coexpression.R
- Dataset_EV1/Code/transcriptomic_analysis.R
- __MACOSX/Dataset_EV1/Code/._transcriptomic_analysis.R
- Dataset_EV1/Code/aging_index_m.R
- __MACOSX/Dataset_EV1/Code/._aging_index_m.R
- Dataset_EV1/Code/coverage.R
- __MACOSX/Dataset_EV1/Code/._coverage.R
- Dataset_EV1/Code/pcoa.R
- __MACOSX/Dataset_EV1/Code/._pcoa.R
- Dataset_EV1/Code/aging_index_cohort1.R
- __MACOSX/Dataset_EV1/Code/._aging_index_cohort1.R
- Dataset_EV1/Code/README.txt
- __MACOSX/Dataset_EV1/Code/._README.txt
- Dataset_EV1/Code/rpm_len.R
- __MACOSX/Dataset_EV1/Code/._rpm_len.R
- Dataset_EV1/Code/coverage_len.R
- __MACOSX/Dataset_EV1/Code/._coverage_len.R
- Dataset_EV1/Code/aging_index_cohort2.R
- __MACOSX/Dataset_EV1/Code/._aging_index_cohort2.R
- Dataset_EV1/Data/rsrna_m.anno
- __MACOSX/Dataset_EV1/Data/._rsrna_m.anno
- Dataset_EV1/Data/rsrna_cohort2.reads
- __MACOSX/Dataset_EV1/Data/._rsrna_cohort2.reads
- Dataset_EV1/Data/transfection_transcriptomic.count
- __MACOSX/Dataset_EV1/Data/._transfection_transcriptomic.count
- Dataset_EV1/Data/rsrna_m.reads
- __MACOSX/Dataset_EV1/Data/._rsrna_m.reads
- Dataset_EV1/Data/rsrna_cohort1.reads
- __MACOSX/Dataset_EV1/Data/._rsrna_cohort1.reads
- Dataset_EV1/Data/rsrna_cohort2.anno
- __MACOSX/Dataset_EV1/Data/._rsrna_cohort2.anno
- Dataset_EV1/Data/tsrna_m.reads
- __MACOSX/Dataset_EV1/Data/._tsrna_m.reads
- Dataset_EV1/Data/mouse_rRNA_18S.fa
- __MACOSX/Dataset_EV1/Data/._mouse_rRNA_18S.fa
- Dataset_EV1/Data/transfection_transcriptomic.tpm
- __MACOSX/Dataset_EV1/Data/._transfection_transcriptomic.tpm
- Dataset_EV1/Data/cohort2_age.idx
- __MACOSX/Dataset_EV1/Data/._cohort2_age.idx
- Dataset_EV1/Data/sncrna_category_cohort2.reads
- __MACOSX/Dataset_EV1/Data/._sncrna_category_cohort2.reads
- Dataset_EV1/Data/mouse_rRNA_28S.fa
- __MACOSX/Dataset_EV1/Data/._mouse_rRNA_28S.fa
- Dataset_EV1/Data/rsrna_cohort1.anno
- __MACOSX/Dataset_EV1/Data/._rsrna_cohort1.anno
- Dataset_EV1/Data/mm10-mt_tRNAs_CCA.fa
- __MACOSX/Dataset_EV1/Data/._mm10-mt_tRNAs_CCA.fa
- Dataset_EV1/Data/mm10-tRNAs_CCA.fa
- __MACOSX/Dataset_EV1/Data/._mm10-tRNAs_CCA.fa
- Dataset_EV1/Data/tsrna_m.anno
- __MACOSX/Dataset_EV1/Data/._tsrna_m.anno
- Dataset_EV1/Data/sncrna_category_m.reads
- __MACOSX/Dataset_EV1/Data/._sncrna_category_m.reads
- Dataset_EV1/Data/cohort1_age.idx
- __MACOSX/Dataset_EV1/Data/._cohort1_age.idx
- Dataset_EV1/Data/sncrna_category_cohort1.reads
- __MACOSX/Dataset_EV1/Data/._sncrna_category_cohort1.reads
- Dataset_EV1/Data/sncrna_m.expr
- __MACOSX/Dataset_EV1/Data/._sncrna_m.expr
