# Supplementary material for: Conserved shifts in sperm small non-coding RNA profiles during mouse and human aging
Source: EMBO J. 2026 Jan 20;45(4):1362–80. doi: 10.1038/s44318-025-00687-8 (PMC12909834; doi:10.1038/s44318-025-00687-8)
Supplement: Supplementary file 13 — Dataset EV1 [file 44318_2025_687_MOESM13_ESM.zip › Dataset_EV1/README.txt]

Key data and code for reproducibility purposes

- pcoa.R
Perform PCOA on tsRNA/rsRNA family abundance
Perform PCOA on sperm head tsRNA/rsRNA species abundance (PANDORA-seq)

- percentage.R
Calculate percentage of individual sncRNA categories

- coverage.R
Calculate tsRNA/rsRNA coverage pattern along parental RNAs

- aging_index_m.R
Calculate mouse aging-index at individual rsRNA length

- rpm_len.R
Calculate RPM of rsRNAs with different length in mouse sperm head (PANDORA-seq)

- coverage_len.R
Calculate rsRNA-28S coverage pattern along parental RNA for rsRNA species with 43nt, 44nt, 16nt, and 17nt, respectively.  

- aging_index_cohort1.R
Calculate cohort-1 aging-index at individual rsRNA length

- aging_index_cohort2.R
Calculate cohort-2 aging-index at individual rsRNA length

- coexpression.R
Generate co-expression matrix for tsrna/rsrna in sperm head (PANDORA-seq)

- transcriptomic_analysis.R
Perform PCA on gene expression (TPM)
Perform differential expression analysis (young combo vs. old combo)
