# Supplementary material for: Conserved shifts in sperm small non-coding RNA profiles during mouse and human aging
Source: EMBO J. 2026 Jan 20;45(4):1362–80. doi: 10.1038/s44318-025-00687-8 (PMC12909834; doi:10.1038/s44318-025-00687-8)
Supplement: Supplementary file 13 — Dataset EV1 [file 44318_2025_687_MOESM13_ESM.zip › Dataset_EV1/Code/percentage.R]

#calculate percentage of sncrna categories
e = read.delim("sncrna_m.expr")
e = e[c(1:81),]
e = e[,41:79]
e = e[,1:19*2]

cl = c()
cl[grepl("rRNA", rownames(e)) & (rownames(e)!="12S-rRNA" & rownames(e)!="16S-rRNA")] = 1
cl[grepl("rRNA", rownames(e)) & (rownames(e)=="12S-rRNA" | rownames(e)=="16S-rRNA")] = 2
cl[grepl("mature-tRNA", rownames(e))] = 3
cl[grepl("mature-mt_tRNA", rownames(e))] = 4
m = rowMeans(e)
slices = aggregate(m ~ cl, FUN=sum)[,2]
pct = round(slices/sum(slices)*100, 2)
names(pct) = c("grsrna", "mrsrna", "gtsrna", "mtsrna")
