# Supplementary material for: Conserved shifts in sperm small non-coding RNA profiles during mouse and human aging
Source: EMBO J. 2026 Jan 20;45(4):1362–80. doi: 10.1038/s44318-025-00687-8 (PMC12909834; doi:10.1038/s44318-025-00687-8)
Supplement: Supplementary file 13 — Dataset EV1 [file 44318_2025_687_MOESM13_ESM.zip › Dataset_EV1/Code/coexpression.R]

#generate co-expression matrix for tsrna/rsrna in sperm head - pandora-seq
e = read.delim("sncrna_m.expr")
e = e[c(1:81),]
e = e[,41:79]
e = e[,1:19*2]

r = matrix(NA, ncol=nrow(e), nrow=nrow(e))
for (i in 1:nrow(e))
{
  for (j in 1:nrow(e))
  {
    if (i==j)
    {
      r[i,j] = NA
    }
    else
    {
      tmp = cor.test(t(e[i,]), t(e[j,]), method="spearman")
      r[i,j] = tmp$estimate
    }
  }
}
rownames(r) = rownames(e)
colnames(r) = rownames(e)
