# Supplementary material for: Conserved shifts in sperm small non-coding RNA profiles during mouse and human aging
Source: EMBO J. 2026 Jan 20;45(4):1362–80. doi: 10.1038/s44318-025-00687-8 (PMC12909834; doi:10.1038/s44318-025-00687-8)
Supplement: Supplementary file 13 — Dataset EV1 [file 44318_2025_687_MOESM13_ESM.zip › Dataset_EV1/Code/transcriptomic_analysis.R]

library(edgeR)
library(ade4)


#PCA
e = read.delim("transfection_transcriptomic.tpm")
e = e[rowMeans(e)>0,]
group = c(rep("Vehicle", 4), rep("Old-combo", 4), rep("Young-combo", 4))
pca_out = dudi.pca(t(e), scannf = FALSE, nf = 2)
p1 = data.frame(pca_out$l1, group)
pc1 = pca_out$eig[1]/sum(pca_out$eig)
pc2 = pca_out$eig[2]/sum(pca_out$eig)


#differential expression - young vs old
e = read.delim("transfection_transcriptomic.count")
e = e[,5:12]
group = c(2,2,2,2,1,1,1,1)
y = DGEList(count=e, group=group)
keep = rowSums(cpm(y)>1) >= 3
y = y[keep, ,keep.lib.sizes=FALSE]
y = calcNormFactors(y, method="TMM")
design = model.matrix(~group)
y = estimateDisp(y, design)
fit = glmFit(y, design)
lrt = glmLRT(fit, coef=2)
t = topTags(lrt, n=100000, p.value=1)
write.table(t, "young_vs_old.txt", sep="\t", quote=F)
