# Supplementary material for: Conserved shifts in sperm small non-coding RNA profiles during mouse and human aging
Source: EMBO J. 2026 Jan 20;45(4):1362–80. doi: 10.1038/s44318-025-00687-8 (PMC12909834; doi:10.1038/s44318-025-00687-8)
Supplement: Supplementary file 13 — Dataset EV1 [file 44318_2025_687_MOESM13_ESM.zip › Dataset_EV1/Code/coverage.R]

library(Biostrings)
library(seqinr)

calc.coverage <- function(expr, start, len, large_rna_length)
{
  coverage = rep(0, large_rna_length)
  for (i in 1:length(expr))
  {
    for (j in start[i]:(start[i]+len[i]-1))
    {
      coverage[j] = coverage[j] + expr[i]
    }

  }
  coverage
}

start_position <- function(parental_rna, sncrna)
{
  match_result = matchPattern(sncrna, parental_rna, max.mismatch=1)
  if (length(match_result) > 0) 
  {
    return(start(match_result)[1])
  } else {
    return(NA)
  }
}


#coverage of tsrna
e = read.delim("sncrna_category_m.reads")
total = t(e["total",])
e = read.delim("tsrna_m.reads")
e = sweep(e, MARGIN=2, total, "/") * 1000000
anno = read.delim("tsrna_m.anno")

seq = unlist(read.fasta("mm10-tRNAs_CCA.fa", seqtype="DNA", as.string=T, forceDNAtolower=F))
seq1 = seq[c("Mus_musculus_tRNA-Arg-CCT-1-1", "Mus_musculus_tRNA-Leu-CAA-1-1")]
seq = unlist(read.fasta("mm10-mt_tRNAs_CCA.fa", seqtype="DNA", as.string=T, forceDNAtolower=F))
seq2 = seq[c("Mus_musculus_mt_tRNA-His-GTG-1-1", "Mus_musculus_mt_tRNA-Thr-TGT-1-1")]
seq = c(seq1, seq2)
s = paste("mature-", sub("Mus_musculus_", "", names(seq)), sep="")
s = substr(s, 1, nchar(s)-4)
for (i in 1:length(seq))
{
  anno_i = anno[grepl(s[i], anno$Annotation),]
  z = match(rownames(e), anno_i$Sequence)
  e_i = e[!is.na(z),]
  e_i = e_i[rowMeans(e_i)>0,]
  
  start = mapply(start_position, seq[i], rownames(e_i))
  e_i = e_i[!is.na(start),]
  start = start[!is.na(start)]
  len = nchar(rownames(e_i))
  
  coverage = c()
  for (j in 1:ncol(e_i))
  {
    coverage = cbind(coverage, calc.coverage(e_i[,j], start, len, nchar(seq[i])))
  }
  colnames(coverage) = colnames(e_i)
  rownames(coverage) = 1:nchar(seq[i]) 
  write.table(coverage, paste(names(seq)[i], ".coverage", sep=""), quote=F, row.names=F, sep="\t")
}


#coverage of rsrna
e = read.delim("sncrna_category_m.reads")
total = t(e["total",])
e = read.delim("rsrna_m.reads")
e = sweep(e, MARGIN=2, total, "/") * 1000000
anno = read.delim("rsrna_m.anno")

seq1 = unlist(read.fasta("mouse_rRNA_18S.fa", seqtype="DNA", as.string=T, forceDNAtolower=F))
seq2 = unlist(read.fasta("mouse_rRNA_28S.fa", seqtype="DNA", as.string=T, forceDNAtolower=F))
seq = c(seq1, seq2)
names(seq) = c("18S-rRNA", "28S-rRNA")
for (i in 1:length(seq))
{
  anno_i = anno[grepl(names(seq)[i], anno$Annotation),]
  z = match(rownames(e), anno_i$Sequence)
  e_i = e[!is.na(z),]
  e_i = e_i[rowMeans(e_i)>0,]
  
  start = mapply(start_position, seq[i], rownames(e_i))
  e_i = e_i[!is.na(start),]
  start = start[!is.na(start)]
  len = nchar(rownames(e_i))
  
  coverage = c()
  for (j in 1:ncol(e_i))
  {
    coverage = cbind(coverage, calc.coverage(e_i[,j], start, len, nchar(seq[i])))
  }
  colnames(coverage) = colnames(e_i)
  rownames(coverage) = 1:nchar(seq[i])
  write.table(coverage, paste(names(seq)[i], ".coverage", sep=""), quote=F, row.names=F, sep="\t")
}
