# Supplementary material for: Conserved shifts in sperm small non-coding RNA profiles during mouse and human aging
Source: EMBO J. 2026 Jan 20;45(4):1362–80. doi: 10.1038/s44318-025-00687-8 (PMC12909834; doi:10.1038/s44318-025-00687-8)
Supplement: Supplementary file 13 — Dataset EV1 [file 44318_2025_687_MOESM13_ESM.zip › Dataset_EV1/Code/pcoa.R]

library(ape)
library(vegan)


#PCOA on tsRNA/rsRNA family abundance
#pcoa - sperm - pandora-seq
e = read.delim("sncrna_m.expr")
e = e[c(1:81),]
e = e[,1:40]
e = e[,1:20*2]
dist = vegdist(t(e), method="clark")
PCOA = pcoa(dist)
print(PCOA)

#pcoa - sperm - traditional sncrna-seq
e = read.delim("sncrna_m.expr")
e = e[c(1:81),]
e = e[,1:40]
e = e[,1:20*2-1]
dist = vegdist(t(e), method="clark")
PCOA = pcoa(dist)
print(PCOA)

#pcoa - sperm head - pandora-seq
e = read.delim("sncrna_m.expr")
e = e[c(1:81),]
e = e[,41:79]
e = e[,1:19*2]
dist = vegdist(t(e), method="clark")
PCOA = pcoa(dist)
print(PCOA)

#pcoa - sperm head - traditional sncrna-seq
e = read.delim("sncrna_m.expr")
e = e[c(1:81),]
e = e[,41:79]
e = e[,1:20*2-1]
dist = vegdist(t(e), method="clark")
PCOA = pcoa(dist)
print(PCOA)


#PCOA on sperm head tsRNA species abundance - pandora-seq
e = read.delim("sncrna_category_m.reads")
total = t(e["total",])
e = read.delim("tsrna_m.reads")
e = sweep(e, MARGIN=2, total, "/") * 1000000
anno = read.delim("tsrna_m.anno")
e = e[,41:79]
e = e[,1:19*2]
anno_gtsrna = anno[grepl("mature-tRNA-", anno$Annotation),]
z = match(rownames(e), anno_gtsrna$Sequence)
e_gtsrna = e[!is.na(z),]
e_gtsrna = e_gtsrna[rowMeans(e_gtsrna)>0.01,]
anno_mtsrna = anno[grepl("mature-mt_tRNA-", anno$Annotation),]
z = match(rownames(e), anno_mtsrna$Sequence)
e_mtsrna = e[!is.na(z),]
e_mtsrna = e_mtsrna[rowMeans(e_mtsrna)>0.01,]
#pcoa - genomic tsrna
dist = vegdist(t(e_gtsrna), method="clark")
PCOA = pcoa(dist)
print(PCOA)
#pcoa - mitochondrial tsrna
dist = vegdist(t(e_mtsrna), method="clark")
PCOA = pcoa(dist)
print(PCOA)


#PCOA on sperm head rsRNA species abundance - pandora-seq
e = read.delim("sncrna_category_m.reads")
total = t(e["total",])
e = read.delim("rsrna_m.reads")
e = sweep(e, MARGIN=2, total, "/") * 1000000
anno = read.delim("rsrna_m.anno")
e = e[,41:79]
e = e[,1:19*2]
anno_grsrna = anno[anno$Annotation!="12S-rRNA" & anno$Annotation!="16S-rRNA",]
z = match(rownames(e), anno_grsrna$Sequence)
e_grsrna = e[!is.na(z),]
e_grsrna = e_grsrna[rowMeans(e_grsrna)>0.01,]
anno_mrsrna = anno[!(anno$Annotation!="12S-rRNA" & anno$Annotation!="16S-rRNA"),]
z = match(rownames(e), anno_mrsrna$Sequence)
e_mrsrna = e[!is.na(z),]
e_mrsrna = e_mrsrna[rowMeans(e_mrsrna)>0.01,]
#pcoa - genomic rsrna
dist = vegdist(t(e_grsrna), method="clark")
PCOA = pcoa(dist)
print(PCOA)
#pcoa - mitochondrial rsrna
dist = vegdist(t(e_mrsrna), method="clark")
PCOA = pcoa(dist)
print(PCOA)
