# Supplementary material for: Conserved shifts in sperm small non-coding RNA profiles during mouse and human aging
Source: EMBO J. 2026 Jan 20;45(4):1362–80. doi: 10.1038/s44318-025-00687-8 (PMC12909834; doi:10.1038/s44318-025-00687-8)
Supplement: Supplementary file 13 — Dataset EV1 [file 44318_2025_687_MOESM13_ESM.zip › Dataset_EV1/Code/rpm_len.R]

#calculate rpm of rsrnas with different length in mouse sperm head - pandora-seq
e = read.delim("sncrna_category_m.reads")
total = t(e["total",])
e = read.delim("rsrna_m.reads")
e = sweep(e, MARGIN=2, total, "/") * 1000000

e_sph = e[,41:79]
e_sph = e_sph[,1:19*2]
len_sph = nchar(rownames(e_sph))
l = c()
for (i in 1:ncol(e_sph))
{
  tmp = aggregate(e_sph[,i]~len_sph, FUN=sum)
  l = cbind(l, tmp[,2])
}
rownames(l) = 15:45
colnames(l) = colnames(e_sph)
write.table(l, "rpm_len.txt", sep="\t", quote=F)
