# Supplementary material for: Conserved shifts in sperm small non-coding RNA profiles during mouse and human aging
Source: EMBO J. 2026 Jan 20;45(4):1362–80. doi: 10.1038/s44318-025-00687-8 (PMC12909834; doi:10.1038/s44318-025-00687-8)
Supplement: Supplementary file 13 — Dataset EV1 [file 44318_2025_687_MOESM13_ESM.zip › Dataset_EV1/Code/coverage_len.R]

library(Biostrings)
library(seqinr)

calc.coverage <- function(expr, start, len, large_rna_length)
{
  coverage = rep(0, large_rna_length)
  for (i in 1:length(expr))
  {
    for (j in start[i]:(start[i]+len[i]-1))
    {
      coverage[j] = coverage[j] + expr[i]
    }

  }
  coverage
}

start_position <- function(parental_rna, sncrna)
{
  match_result = matchPattern(sncrna, parental_rna, max.mismatch=1)
  if (length(match_result) > 0) 
  {
    return(start(match_result)[1])
  } else {
    return(NA)
  }
}


e = read.delim("sncrna_category_m.reads")
total = t(e["total",])
e = read.delim("rsrna_m.reads")
e = sweep(e, MARGIN=2, total, "/") * 1000000
anno = read.delim("rsrna_m.anno")

#28S coverage of length category
anno_i = anno[anno$Annotation=="28S-rRNA",]
z = match(rownames(e), anno_i$Sequence)
e_i = e[!is.na(z),]
e_i = e_i[,41:79]
e_i = e_i[,1:19*2]

rna = unlist(read.fasta("mouse_rRNA_28S.fa", seqtype="DNA", as.string=T, forceDNAtolower=F))

len_list = c(16:17, 43:44)
for (l in len_list)
{
  e_i_l = e_i[nchar(rownames(e_i))==l,]
  start = mapply(start_position, rna, rownames(e_i_l))
  e_i_l = e_i_l[!is.na(start),]
  start = start[!is.na(start)]
  len = nchar(rownames(e_i_l))
  
  coverage = c()
  for (j in 1:ncol(e_i_l))
  {
    coverage = cbind(coverage, calc.coverage(e_i_l[,j], start, len, nchar(rna)))
  }
  colnames(coverage) = colnames(e_i_l)
  rownames(coverage) = 1:nchar(rna)
  write.table(coverage, paste("28S-rRNA_", l, ".coverage", sep=""), row.names=F, quote=F, sep="\t")
}
