# Supplementary material for: Conserved shifts in sperm small non-coding RNA profiles during mouse and human aging
Source: EMBO J. 2026 Jan 20;45(4):1362–80. doi: 10.1038/s44318-025-00687-8 (PMC12909834; doi:10.1038/s44318-025-00687-8)
Supplement: Supplementary file 13 — Dataset EV1 [file 44318_2025_687_MOESM13_ESM.zip › Dataset_EV1/Code/aging_index_cohort2.R]

#cohort2 aging-index (rho) matrix
e = read.delim("sncrna_category_cohort2.reads")
total = t(e["total",])
e = read.delim("rsrna_cohort2.reads")
e = sweep(e, MARGIN=2, total, "/") * 1000000
anno = read.delim("rsrna_cohort2.anno")
rho_matrix = c()

rsrna_list = c("all-rRNA", "18S-rRNA", "28S-rRNA", "12S-rRNA", "16S-rRNA")
for (i in 1:length(rsrna_list))
{
  if (rsrna_list[i] == "all-rRNA")
  {
    e_i = e
  } else {
    anno_i = anno[anno$Annotation==rsrna_list[i],]
    z = match(rownames(e), anno_i$Sequence)
    e_i = e[!is.na(z),]
  }
  
  e_sph = e_i
  pheno = read.delim("cohort2_age.idx")
  z = match(colnames(e_sph), pheno$id)
  pheno = pheno[z,]
  age_sph = pheno$age
  
  len_sph = nchar(rownames(e_sph))
  l = c()
  for (i in 1:ncol(e_sph))
  {
    tmp = aggregate(e_sph[,i]~len_sph, FUN=sum)
    l = cbind(l, tmp[,2])
  }
  rownames(l) = 15:45
  l_sph = l

  rho = c()
  for (i in 1:nrow(l))
  {
    rho = append(rho, cor.test(l[i,], age_sph, method="spearman")$estimate)
  }
  rho_sph = rho

  rho_matrix = cbind(rho_matrix, rho_sph)
}
rownames(rho_matrix) = 15:45
colnames(rho_matrix) = rsrna_list
write.table(rho_matrix, "rho_matrix_cohort2.txt", sep="\t", quote=F)

#correlation between aging-index and length
a = read.delim("rho_matrix_cohort2.txt")
cor.test(15:45, a[,"all.rRNA"], method="spearman")
cor.test(15:45, a[,"X18S.rRNA"], method="spearman")
cor.test(15:45, a[,"X28S.rRNA"], method="spearman")
cor.test(15:45, a[,"X12S.rRNA"], method="spearman")
cor.test(15:45, a[,"X16S.rRNA"], method="spearman")
