# Supplementary material for: Conserved shifts in sperm small non-coding RNA profiles during mouse and human aging
Source: EMBO J. 2026 Jan 20;45(4):1362–80. doi: 10.1038/s44318-025-00687-8 (PMC12909834; doi:10.1038/s44318-025-00687-8)
Supplement: Supplementary file 13 — Dataset EV1 [file 44318_2025_687_MOESM13_ESM.zip › Dataset_EV1/Data/transfection_transcriptomic.count]

Cont_1F	Cont_2F	Cont_3F	Cont_4F	Old_1F	Old_2F	Old_3F	Old_4F	Young_1F	Young_2F	Young_3F	Young_4F
mt-Nd1	61920	56065	75002	67233	73420	73539	72069	63711	85928	104608	87324	95768
mt-Nd2	31661	29335	39481	34150	38900	39624	27775	35189	46653	55999	43685	51398
mt-Co1	296539	263129	355659	290351	287841	290031	278986	274572	335133	406824	332751	364892
mt-Co2	112375	99360.2	131310	113672	115839	114788	123613	100519	130037	160610	137742	140895
mt-Atp8	6097.46	6197.48	7858	6849	6920	6315	5864	5946	8022.46	9110.44	6175	6865
mt-Atp6	68996.5	63824.3	85566	74668	75463	75144	63319	61453	89225.5	108144	77091	90333.9
mt-Co3	103874	90632	116754	101910	109258	108192	94881	100939	123220	146101	113078	134357
mt-Nd3	4065.02	4290.66	5185.84	4256.24	4550.35	4783.87	3990.92	4380	5832.15	7154.6	5546.05	5694.85
mt-Nd4l	6125	5638	7445	6901	6834	6991	5937	6217	8161	9462	7471	8639
mt-Nd4	57064	52851	73209.1	63678	62455	63948.7	46568.8	56410	75165	92901	71155.4	82694
mt-Nd5	56542	51101	71031	59246	58629	60185	51794	51966	73033	86052	66654	75853
mt-Nd6	20114	17552	25975	22108	21857	21522	23610	18681	25194	30722	27690	27050
mt-Cytb	62422	58037	75238	65092	70177	71949	62566	61842	82202	101983	78529	86935
Vmn1r186	0	0	0	0	0	0	0	0	0	0	0	0
Csprs	1	0	0	0	0	0	0	0	0	0	1	0
Gm16367	0.0625116	0	0	0	0	1.04534	0	0	2.74149	0	2.37252	0
Gm20816	0	0	0	0	0	0	0	0	0	0	0	0
Gm20817	0	0	0	0	0	0	0	0	0	0	0	0
Gm28490	0	0	0	0	0	0	0	0	0	0	0	0
Gm33815	0	0	0	0	0	0	0	0	0	0	0	0
Gm21094	0	0	0	0	0	0	0	0	0	0	0	0
Gm28079	0	0	0	0	0	0	0	0	0	0	0	0
Gm29644	0	0	0	0	0	0	0	0	0	0	0	0
Gm21118	0	0	0	0	0	0	0	0	0	0	0	0
Gm29423	0	0	0	0	0	0	0	0	0	0	0	0
Gm20838	0	0	0	0	0	0	0	0	0	0	0	0
Gm20888	0	0	0	0	0	0	0	0	0	0	0	0
Gm20869	0	0	0	0	0	0	0	0	0	0	0	0
Gm20870	0	0	0	0	0	0	0	0	0	0	0	0
Gm20855	0	0	0	0	0	0	0	0	0	0	0	0
Gm20843	0	0	0	0	0	0	0	0	0	0	0	0
Gm20896	0	0	0	0	0	0	0	0	0	0	0	0
Gm20903	0	0	0	0	0	0	0	0	0	0	0	0
Gm20835	0	0	0	0	0	0	0	0	0	0	0	0
Gm29110	0	0	0	0	0	0	0	0	0	2.66616	0	0
Gm20905	0	0	0	0	0	0	0	0	0	0	0	0
Gm21913	0	0	0	0	0	0	0	0	0	0	0	0
Gm20738	0	0	0	0	0	0	0	0	0	0	0	0
Gm20814	0	0	0	0	0	0	0	0	0	0	0	0
Gm20850	0	0	0	0	0	0	0	0	0	0	0	0
Gm20897	0	0	0	0	0	0	0	0	0	0	0	0
Gm21776	0	0	0	0	0	0	0	0	0	0	0	0
Gm21173	0	0	0	0	0	0	0	0	0	0	0	0
Gm21865	0	0	0	0	0	0	0	0	0	0	0.333333	0
Gm21882	0	0	0	0	0	0	0	0	0	0	0	0
Gm21650	0	0	0	0	0	0	0	0	0	0	0	0
Gm20867	0	0	0	0	0	0	0	0	0	0	0	0
Gm21797	0	0	0	0	0	0	0	0	0	0	0	0
Gm29564	0	0	0	0	0	0	0	0	0.5	0	0	0
Gm20795	0	0	0	0	0	0	0	0	0	0	0	0
Gm21800	0	0	0	0	0	0	0	0	0	0	0	0
Gm20806	0	0	0	0	0	0	0	0	0	0	0	0
Gm20917	0	0	0	0	0	0	0	0	0	0	0	0
Gm29276	0	0	0	0	0	0	0	0	2	0	0	0
Gm20916	0	0	0	0	0	0	0	0	0	0	0	0
Gm21760	0	0	0	0	0	0	0	0	0.5	0	0	0
Gm21739	0	0	0	0	0	0	0	0	0	0	0	0
Gm28897	0	0	0	0	0	0	0	0	0	0.459263	0	0
Gm20911	0	0	0	0	0	0	0	0	0	0	0	0
Gm21317	0	0	0	0	0	0	0	0	0	0	0	0
Gm28827	0	0	0	0	0	0	0	0	0	0.459263	0	0
Gm21256	0	0	0	0	0	0	0	0	0	0	0	0
Gm20792	0	0	0	0	0	0	0	0	0	0	0	0
Gm21095	0	0	0	0	0	0	0	0	0	0	0	0
Gm21394	0	0	0	0	0	0	0	0	0	0	0	0
Gm28553	0	0	0	0	0	0	0	0	0	0	0	0
Gm21409	0	0	0	0	0	0	0	0	0	0	0	0
Gm21209	0	0	0	0	0	0	0	0	0	0	0	0
Gm20854	0	0	0	0	0	0	0	0	0	0	0	0
Gm28870	0	0	0	0	0	0	0	0	0	0	0	0
Gm20820	0	0	0	0	0	0	0	0	0	0	0	0
Gm20883	0	0	0	0	0	0	0	0	0	0	0	0
Gm21117	0	0	0	0	0	0	0	0	0	0	0	0
Gm21477	0	0	0	0	0	0	0	0	0	0	0	0
Gm20906	0	0	0	0	0	0	0	0	0	0	0	0
Gm20920	0	0	0	0	0	0	0	0	0	0	0	0
Gm28102	0	0	0	0	0	0	0	0	0	0	0	0
Gm21294	0	0	0	0	0	0	0	0	0	0	0	0
Gm21258	0	0	0	0	0	0	0	0	0	0	0	0
Gm21996	0	0	0	0	0	0	0	0	0	0	0	0
Gm20747	0	0	0	0	0	0	0	0	0	0	0	0
Gm20837	0	0	0	0	0	0	0	0	0	0	0	0
Gm20929	0	0	0	0	0	0	0	0	0	0	0	0
Gm21748	38	24	18	51	71	33	55	23	48	51	61	56
Gm20931	0	0	0	0	0	0	0	0	0	0	0	0
Gm21858	0	0	0	0	0	0	0	0	0	0	0	0
Sly	0	0	0	0	0	0	0	0	0	0	0	0
Gm21943	0	0	0	0	0	0	0	0	0	0	0	0
Gm28961	0	0	0	0	0	0	0	0	0	0	0	0
Gm21861	0	0	0	0	0	0	0	0	0	0	0	0
Gm28891	0	0	0	0	0	0	0	0	0	0	0	0
1700040F15Rik	0	0	0	0	0	0	0	0	0	0	0	0
Gm21497	0	0	0	0	0	0	0	0	0	0	0	0
Gm21518	0	0	0	0	0	0	0	0	0	0	0	0
Gm20823	0	0	0	0	0	0	0	0	0	0	0	0
Gm21627	0	0	0	0	0	0	0	0	0	0	0	0
Gm20908	0	0	0	0	0	0	0	0	0	0	0	0
Gm20924	0	0	0	0	0	0	0	0	0	0	0	0
Gm20736	0	0	0	0	0	0	0	0	0	0	0	0
Gm20852	0	0	0	0	0	0	0	0	0	0	0	0
Ssty2	0	0	0	0	0	0	0	0	0	0	0	0
Gm20937	0	0	0	0	0	0	0	0	0	0	0	0
Gm31571	0	0	0	0	0	0	0	0	0	2.66616	0	0
Gm21366	0	0	0	0	0	0	0	0	0	0	0	0
Gm20809	0	0	0	0	0	0	0	0	0	0	0	0
Gm21921	0	0	0	0	0	0	0	0	0	0	0	0
Gm21773	0	0	0	0	0	0	0	0	0	0	0	0
Gm20890	0	0	0	0	0	0	0	0	0	0	0	0
Gm21488	0	0	0	0	0	0	0	0	0	0	0	0
Gm20894	0	0	0	0	0	0	0	0	0	0	0	0
Gm29582	0	0	0	0	0	0	0	0	0	0	0	0
Gm29289	6	0	0	0.673943	2.00122	0	0	0	0	0	6	0
Gm21677	0.25	0	2.5	1.66303	1.66626	0.580269	0	2	8	6.5	0	0
Gm21693	0.25	0	2.5	0	1.66626	0	0	0	0	0	0	0
Gm21704	0	0	0	0	0	14.377069	0	0	0	0	0	0
Gm21708	0.25	0	2.5	1.66303	1.66626	0	2.98837	2	0	6.5	0	0
Gm3376	0.25	0	2.5	0	0	0	18.0233	0	0	0	0	0
Gm20918	0	0	0	0	0	0	0	0	0	0	0	0
Gm21820	0	0	0	0	0	0	0	0	0	0	0	0
Gm21854	7.23036	0	0	0	8.80363	0	0	0	9.77878	0	6.80801	0
Gm20914	0	0	0	0	0	0	0	0	0	0	0	0
Gm28171	0	0	0	0	0	0	0	0	0	0	0	0
Gm21778	0.819797	0	0	1.20944	1.19458	11.4648	13.1162	0	0	0	1.00954	0
Gm20873	0	0	0	0	0	0	0	0	0	0	0	0
Gm28919	0	0	0	0	0	0	0	0	0	0	0	0
Gm21719	0	0	0	0	0	0	0	0	0	0	0	0
Gm20830	0	0	0	0	0	0	0	0	0	0	0	0
Gm21244	30.8424	21.1408	53.1237	47.1491	33.4222	31.5932	55.7585	11.7573	21.304	48.7093	69.5524	30.5048
Gm28998	0	0	0	0	0	0	0	0	0	0	0	0
Gm20826	0	0	0	0	0	0	0	0	0	0	0	0
Gm28576	0	0	0	0	0	0	0	0	0	0	0	0
Gm29049	0	0	0	0	0	0	0	0	0	0	0	0
Gm20825	0	0	0	0	0	0	0	0	0	0	0	0
Gm20824	0	0	0	0	0	0	0	0	0	0	0	0
Gm20815	0	0	0	0	0	0	0	0	0	0	0	0
Gm21292	0	0	0	0	0	0	0	0	0	0	0	0
Gm21721	0	0	0	0	0	0	0	0	0	0	0	0
Gm21812	0	0	0	0	0	0	0	0	0	0	0	0
Gm21874	0	0	0	0	0	0	0	0	0	2.5627	0	0
Gm20821	0	0	0	0	0	0	0	0	0	0	0	0
Gm21310	0	0	0	0	0	0	0	0	0	0	0	0
Gm20834	0	0	0	0	0	0	0	0	0	0	0	0
Gm28510	0	0	0	0	0	0	0	0	0	0	0	0
Gm20737	0	0	0	0	0	0	0	0	0	0	0	0
Gm20777	0	0	0	0	0	0	0	0	0	0	0	0
Gm20828	0	0	0	0	0	0	0	0	0	0	0	0
Gm29554	0	0	0	0	0	0	0	0	0	0	0	0
Gm20812	0	0	0	0	0	0	0	0	0	0	0	0
Gm20807	0	0	0	0	0	0	0	0	0	0	0	0
Gm21891	0	0	0	0	0	0	0	0	0	0	0	0
Gm21425	0	0	0	0	0	0	0	0	0	0	0	0
Gm21828	0	0	0	0	0	0	0	0	0	0	0	0
Gm21440	0	0	0	0	0	0	0	0	0	0	0	0
Gm21454	0	0	0	0	0	0	0	0	0	0	0	0
Gm21725	0	0	0	0	0	0	0	0	0	0	0	0
Gm21866	0	0	0	0	0	0	0	0	0	0	0	0
Gm20773	0	0	0	0	0	0	0	0	0	0	0	0
Gm21767	0	0	0	0	0	0	0	0	0	0	0	0
Gm30737	0	0	0	0	0	0	0	0	0	0	0.333333	0
Gm20822	0	0	0	0	0	0	0	0	0	0	0	0
Gm20877	0	0	0	0	0	0	0	0	0	0	0	0
Rbm31y	0	0	0	0	0	0	0	0	0	0	0	0
Gm21904	0	0	0	0	0	0	0	0	0	0	0	0
Gm20772	0	0	0	0	0	0	0	0	0	0	0	0
Gm20831	0	0	0	0	0	0	0	0	0	0	0	0
Srsy	0	0	0	0	0	0	0	0	0	0	0	0
Gm21764	0	0	0	0	0	0	0	0	0	0	0	0
Ssty1	0	0	0	0	0	0	0	0	0	0	0	0
Gm21822	0	0	0	0	0	0	0	0	0	0	0	0
Gm35134	0	0	0	0	0	0	0	0	0	0	0.333333	0
Gm29866	0	0	0	0	0	0	0	0	0	0	0	0
Gm20909	0	0	0	0	0	0	0	0	0	0	0	0
Gm20865	0	0	0	0	0	0	0	0	0	0	0	0
Zfy1	30	24	45	26	35.57	48.8608	34.4438	13	62	61	66	63.9513
Uba1y	172.00013	197.63	174.8351	207	226.99	229.9073	273.248000645067	224.7588	263.33942	306.526	225.937	249.1633
Kdm5d	17.2716	3.14367	30.266	5.06273	16.3433	19.8321	13.6939	18.0361	7.13331	19.3367	31.5279	24.9582
Eif2s3y	479.049	402.211	438.175	447.35	382.571	369.663	565.861	350.489	523.211	695.892	493.423	535.924
Uty	232.7672	250.006345	394.552600136116	277.1894	231.4791	219.80563	276.6	224.4425	307.9093	476.4943	343.392758030115	352.8897
Ddx3y	618.935	566.606	1142.11	479.373	550.914	479.864	680.045	540.717	657.741	814.62	877.63	535.064
Usp9y	3	1	8	7	0	12	8	1	4	8	12	10
Zfy2	0	0	0	4	14.43000664089	1.1391600772722	2.55617	2.00000116477	0	12.00000668429	0	1.04873
H2al2c	0	0	0	0	0	0	0	0	0	0	0	0
Sry	3.75042	9.22702	43.1004	0	26.3836	21.2771	12.3233	20.0324	15.3452	12.1599	22.4317	0
H2al2b	0	0	0	0	0	0	0	0	0	0	0	0
Gm4064	0	0	0	0	0	0	0	0	0	0	0	0
Rbmy	0	0	0	0	0	0	2.98837	0	0	0	0	0
Gm10256	0	26	0	0	0	0	0	0	0	0	0	10
Gm10352	0	0	0	0	0	7.04268	0	0	0	0	0	0
Chst9	0	0	0	0	0	0	0	0	0	0	0	0
Cdh2	50	76	92.0033	46.00001	79.00004	70	68	33	78.8356	113	32	70.0027
Cep120	1721.6197	1440.9441	1780.1798	1614.6516	1757.632	1687.4573	1806.995	1551.6935	1880.3078	2301.754	2068.4613	2063.0407
Csnk1g3	946.233	763.2317	1201.139	776	1022.633	901.342	1055.914	929.779	998.946	1365.27	1144.908	1095.528
Dsc3	0	0	0	0	7.000001	0	0	0	0	4	0	0
Zfp608	0	0	0	0	0	0	0	0	0	12	0	0
Gramd3	17.75284951684	7.8780841704	29.0952	18.5834	25.487797878	16.43170936126	36.3844239199	30.32802	21.5276109377	54.693595227	28.90942	56.95387
Dsc2	25	0	36	14.5549	13.98848	15.4965	36	33	21.7002	36	5.17449	11.7282
Dsc1	0	5	0	0	0	1	0	0	0	1	0	0
Dsg1c	0	0	0	0	0	0	0	0	0	0	0	0
Dsg1a	0	0	0	3	0	0	0	0	0	0	0	0
Dsg1b	13.0193	10	0	0	0	3.00731	0	3.00676	0	4.0677	9.00277	2.02774
Aldh7a1	3435.468	3286.76	3775.812	3233.55725	4191.7188	3609.8925	4887.766	3255.59688	3999.8681	5274.667625861	4615.308568	4654.78312
Dsg4	0	0	0	0	0	0	3	0	0	0	0	0
Phax	1291.335108136	1352.235	1594.1826	1667.066	1488.075	1457.4657	1897.912	1385.549	1724.808	2121.334	1805.999	1873.591
Gpr50	4	0	7	25	8	0	7	1	12	9.53015	3	3.71312
Tex43	0	0	0	0	6	0	0	0	0	0	0	0
Slc16a2	0	0	0	0	0	0	0	6	0	6	0	10.9625
Lmnb1	15052	15801	16599.7	17980.1	18751.8	17963.2	22834.1	16225	19945.9	25793.1	23627	25008.2
Gm10488	0	0	0	0	0	0	0	0	0	0	2.65777e-08	0
Marchf3	32.40771	30.7816	63	57.1878	28.7716	45.819	64.45747	36.2162	22.18828	62	34.7012	42.4471
Vma21	643.132	587.8838	729.9476	602.932	604.6436	633.9866	920.4328	518.9914	719.1679	983.7396	753.4765	778.3974
Dsg3	0	7.00221	7	4.0003	9	2.00074	1	3	12	6.0002	0	12.00429
Gm14632	0	0	0	0	0.499216	0	0	0	1.85714	0	3.387507	0
Lratd1	30.38307	26.2237	15.985154	62.3321	65.8986	21.1361	51.5402	37.6054	40.54897	62.9628	36.3987	63.9729
Htr2c	0	0	0	0	0	0	0	0	0	0	0	0
C330018D20Rik	303	256.0001	364	298.0002	364.7103	276.00026	387.9999	259	337.00032	458.99981	384.9998	473.9999
Rlim	2876.74	2642.94	3644.41	2884.779	2721.865	2568.601	3325	2592.57	3303.23	3976.39	3562.34	3454.85
Trib2	103	57	76.99999	75	102.000000033181	56.744	96.00002	84.00004	116	133.9996	100.99998	121.00018
Dsg2	3254.8159	2991.1705	3785.66807	3328	3452.91	3157.4431	3613.99086	2971.43319	3512.7711	4754.4419	3924.4786	3982.5645
Heatr5a	2928.68	2561.1	3353.48	3092.23	2692.76781	2801.4503	3027.8	2593.0601	3201.38603	3914.4676	3236.8176	3619.6869
Gm1141	3	10	9	2	0	1	12	6	11	15	10	21.00001
Ttr	2	1	0	1	2	0	0	11	0	1	3	0
Gm10487	0	0	0	0	0	0	0	0	1.85714	0	0.442787	0
B4galt6	3930.83	3461.38	4469.05	3974.84	4029.6	3681.92	4552.11	3742.57	4174.97	5637.56	4561.31	4457.72
Btbd35f29	0	0	0	0	0	0	0	0	0	0	0	0
Prrg3	135.078	184.01	70.0002	128.0171	106.02147	134.002	230.258	88.0033	141.0046	168.240000950391	175.959	201.815
Spin2f	0	0	0	1	0	0	0	0	0	0	0	0
Megf10	0	0	0	0	0	0	0	0	2	0	0	0
Nexmif	1587.311	1380.964	1724	1616	1717.995	1763.999	1750	1501	1764.094	2413	2126	1997.999
Btbd35f26	0	0	0	0	0	0	0	0	0	0	0	0
Btbd35f19	0	0	0	0	0	0	0	0	0	0	0	0
Spin2e	0	0	0	0	0	0	8.63187	0	0	0	15.3553	0
Fate1	0	0	0	0	0	0	0	0	0	0	0	0
Dtd2	913	884	1038	1018	973	863	1160	947	873.0005	1475.995	1096	1201.997
Btbd35f25	0	0	0	0	0	0	0	0	0	0	0	0
Gm21637	0	0	0	0	0	0	0	0	0	0	0	0
Gpr33	0	0	0	0	0	0	0	0	0	0	0	0
Btbd35f22	0	0	0	0	0	0	0	0	0	0	0	0
Vrtn	0	0	0	0	0	3	0	0	4	8	7	13.00004
Il13ra2	0	0	0	0	0	0	0	0	1	0	0	0
Prrc1	3043.48	2630.11	3365.61	2985.47	3243.82	3017.74	3610.06	2686.53	3133.61	3739.39	3471.92	3381.9
Cnga2	0	0	0	0	0	0	0	0	0	4	0	0
Ctxn3	0	8	0	0	0	0	0	0	0	0	0	1
Btbd35f2	0	0	0	0	0	0	0	0	0	0	0	0
Magea4	35	19	9	37	34	19	27	3	32	30	32	13
Trappc8	2470.9849	1954.8371	2788.691	2116.4549	2315.6787	2405.80591	2808.9692	2249.0219	2686.99836	3446.168	2795.4811	2844.51154
Syndig1l	2	7	4	12	6	4.000004	9.00000169845	0	2	3	0	11
Btbd35f1	0	0	0	0	0	0	0	0	0	0	0	0
Vmn1r239-ps	0	0	0	0	0	0	0	0	0	0	0	0
Abcb7	2166.32	1738.7	2413.53	1970	1879	1913.06	2326.66	1756.77	2204	2855.11	2337.55	2090.55
Nubpl	912.43	742.763	914.147	735.501	893.002	796.276	1034.24	804.48	811.359	1216.41	1034.83	993.493
Gm5926	0	0	0	0	0	0	0	0	0	0	0	0
Npc2	3660.18	3640.74	4261.76	3891.51	4807.94	4423.94	4202.47	3682.58	4805.31	5591.33	5398.75	5256.47
Btbd35f21	0	0	0	0	0	0	0	0	0	0	0	0
Uprt	55.3012	61	54.0499	52.4346	64.0006	49	82.0004	47.915	69.7997	98.0006	89.0011	87.0004
Gabre	3.46297	17.3438	40	36.3993	0	12.1131	0	25.9826	12.1147	27.7021	29.4726	20.7884
Ccdc192	0	0	0	0	0	0	0	0	0	0	0	0
Btbd35f5	0	0	0	0	0	0	0	0	0	0	0	0
Isca2	435.80453	403.54732	491.95449	487.54996	457.92618	532.73373	466.4737	352.6756	556.82126	643.0995	480.90834	501.72835
Btbd35f12	0	0	0	0	0	0	0	0	0	0	0	0
Magea10	10	0	0	8	0	0	0	3	2	7	2	0
Rnf125	438.9995	445.9998	542.9998	405.0002	444.0002	470	572.0005	406.0002	462.9999	631	632	563.0001
Btbd35f15	0	0	0	0	0	0	0	0	0	0	0	0
Arhgap5	3417.987	2744.996	3856.996	3188.983	3063.997	3014.981	3825.996	2856.001	3386.994	4447.003	3827.992	3687.994
Zdhhc15	582	468	602	432	557	582	741	494	532	843	582	666
Slc12a2	1450	1370	1556	1621	1358	1194	1912	1357	1465	1950	1806	1716
Dio3	38.99995	42.99998	115	128.9997	83	86	71	52	94	79	86	79.99999
Btbd35f13	0	0	0	0	0	0	0	0	0	0	0	0
Btbd35f14	0	0	0	0	0	0	0	0	0	0	0	0
Akap6	1.07694	7.00113	0	0	0	3.00074	1.00005	0	0	12.0129	0	5.09042
Magee2	46.0012	34.6155	55.0005	42	41.0004	77.072	70.0788	76.964	50.4937	97.0006	58.9479	63.2085
Btbd35f6	0	0	0	0	0	0	0	0	0	0	0	0
Rnf138	2224.13281013719	1634.6798492	2343.6367836	2039.9737191	1882.5670414846	2015.2444	2756.3920982	2137.379	2329.512	3213.672976	2733.2016644	2532.15476
Btbd35f9	0	0	0	0	0	0	0	0	0	0	0	0
Spin2g	0	0	0	0	0	0	0	0	0	0	0	0
Btbd35f8	0	0	0	0	0	0	0	0	0	0	0	0
Gabra3	0	0	0	0	0	0	0	0	5	1	2	0
Npas3	0	3	3	1	8	6	11	3	5	10	9	10
Mep1b	321.412	258.17	328.078	340.438	354.107	289.444	362.2	242.238	256.811	372.582	352.542	368.313
Egln3	1681	1533	2000	1444	1377	1392	1784	1379	1589	2135	1766	1936
Gm10486	0	0	0	0	0	0	0	0	0	0	0	0
Garem1	480.00037	317.9998	413.0004	302.99997	480.0003	388	493.0001	312	446	585	521.99981	516.99998
Sptssa	745	669	845	654.364	745.658	702.392	889	696.188	728.452	992.396	794	915
Ltbp2	58.84776	46.0326	79.14198	27.6277	56.90415	55.04355	74.001343	37.5292	71.717364	87.2015	84.78298	56.3228
Fbn2	8	4	8.89306	21	44.0248	18.0121	27.9724	14.7245	22.0247	32.5179	28.0118	42.053
Gabrq	5	0	0	0	0	3.01208	0	3	0	1	0	0
Gm14819	0	0	0	0	0	0	0	0	1.85714	0	0.442787	0
Klhl14	0	0	0	0	0	3	5	0	1.69696	0	0	0
Eapp	1036.34324	733.7781	1197.48474	1071.96021	1025.14635	944.38807	1231.26115	985.8341	1072.3783	1534.0591	1283.88691	1340.1464
Slc27a6	0	0	0	0	0	0	0	0	0	0	0	0
Cetn2	921.0007	891.00007	1062	960	1044	958.0007	1204	902	975	1304.00025	1282.00019	1274.0002
Isoc1	1859.94	1512.71	2138	1803.6	1595.42	1714.83	1855.318	1598.00215688	1937.59	2323.68	2062.7800000726	2066.0048
Lrch2	293.59200926599	319.26982	354.4811196	302.60642095	348.63267022	276.56790901	422.93983181	258.99994249	362.546279	450.9790613	360.5926214	375.58611195
Adamts19	0	0	0	9.68355	0	0	0	1.30852	7	6	6	3.51434
Ppp2r5c	6557.818	5884.6323	8121.993	6662.6008	6503.9933	5948.992	8113.9944	6068.995	6836.951	9227.002	8115.996	8037.534
Ccdc178	0	0	0	0	0	0	0	0	0	0	0	0
Pbdc1	1773.9339	1782.9831	2161.002	1878.9991	2068.824	1800.859	2682.912	1803.9118	2100.889	2951.961	2551.957	2781.7516
Minar2	0	0	0	0	0	0	0	0	0	0	0	0
Nsdhl	1172.61	852.228	1250	1281	1422	1095.22	1395.36	920.833	1226.61	1629	1417.67	1493.71
Snx6	2083.9675	1911.4107	2374.66	1962.96	2095.36	1858.198	2462.16	1827.9702	2164.27836	3138.1	2286.89	2398.35
Chsy3	8.89644	0	14.8603	41	0	0	0	0	0	0	4.53119	15.9421
Magee1	71	54	99	83	76	103	85	80	83	86	102	84
Gm4951	2.00097	0	0	0	0	0	5	4	0	0	0	0
Gm4841	19.8318	5.3484	35.7426	37.8421	23.0502	23.5443	26.4018	16.8704	16.9912	25.903	23.589	48.5653
Gm15128	3.38817	0	0	0	0	0	10.8702	0	0	0	27.42896	6.79196
F830016B08Rik	12.3887	0	10.0066	10	10.0108	1.00072	17	10.014	14.0062	18.0063	20.0063	28.0693
Asxl3	47	11.0000121292	127	51	35.0000100889	48.00003	53	31	65.00001686	93	59.0000278282	67.0000143046
Arel1	1262.97579	1201.95737	1595.9996	1111.29	1248.79	1173.21227	1472.38728	1207.658	1386	1881.90613	1707.01479	1850.63321
Gm15080	0	0	0	0	27.5813	7.79221	0	4.9464	0	0	0	0
Cypt2	0	0	0	0	0	0	0	2	0	0	0	0
Fgf16	3	0	0	0	0	2	4	2	3	0	0	0
Iigp1	8	0	0	0	0	0	0	0	0	4	0	0
Gm15107	9.1107	16.3517	11.2073	0	0	0	8.5758	6.36961	2.68396	15.1436	0	0
Smim3	129	162	314.992	147.951	280	199.94	379	171.996	180	288	226	253.965
Dctn4	1262.884	1139.00138206	1596.995	1494.99911573	1490.971	1483.7314	1679.6256	1539.953	1573.3675	2177.189	1748.657	1624.203
Gm15114	0	0	0	0	0	2.31964	0	0	0	0	0	0
Gm8334	12	6	4	2	3	0	0	15	8	26	12	23
Zfp185	576	386.9999	529	458	518	576.9997	555	373.0005	456	543	620.9996	565.9999
Dync1h1	15185.7	13372.3	16963.8701	16065.7	17256.8	15275.9	17048.4	13074.9	16125.7	20548.3	21313.3	21286
Nol4	0	7	0	3.20794	3	14.66065	9	0	1	28.00002	0	5
Gm15127	0	0	0	0	0	0	0	0	0	9.15358	0	0
Cfl2	553.942	562.926	635.78	702.055	485.481	530.016	725.049	497.934	727.059	768.912	745.471	715.789
Pnma5	1367.09	1074.06	1162.3372	1240.445	1400.405	1405.091	1780.726	1333.174	1538.338	1922.02	1928.123	1816.264
Pnma3	35.9101	31.9396	39.6634	42.5553	39.5945	44.9091	38.277	15.8252	9.66174	66.9821	57.8729	28.7378
1700001K19Rik	4	5	0	0	4	6	0	0	4	3	7	2
Xlr4a	349.20905	383.4239	592.9197	353.4122	500.13822	415.5512	447.8918	297.5845	458.2925	649.827	437.75089	455.9033
Fcf1	2116.7318	1939.002	2546.0023	2251.6176	2263.0022	2114.7661	2755.7144	1889.8062	2447.5036	2946.1727	2760.1824	2610.498
Luzp4	1.58809	12.9881654591	15.71082	0	0	12.89431	17.90224	46.64818	11.96891	0	3.96003	8.59864
Rbm22	1877.41	1714.76	2351.94	2186.1	1793.08	2011.08	2091.32	1687.1	2058.4	2893.24	2494.94	2511.8
Baz1a	1845.90713	1637.00161	2544.06154	2242.003	2071.36415	1946.8142	2938.5741	1930.504	2372.45947	3038.92882	3136.597	3056.08137
Dock11	876	730.0002	1000.00024	1003.9998	968	801.9994	1006.9993	714.0001	1002.99979	1323.0001	1096.0002	1155.0002
Myoz3	35.1383	9.31129	13.0022	51.7044	43.0716	40.0314	28.8108	18.0108	31.7084	23.5135	23.2798	25.1504
Synpo	27.6773714693	65.1448	21.3373	19.8464609211	44.9971	26.43272	19.00004	45.727712488	30	24.1312	36.4453	84.6550946126
Ndst1	1620.0001	1434.99998	1713.0001	1514.00115	1729.99989	1837	1977.0003	1532.00062	1749.9997	2409.99935	2220.9995	2169.9965
Gm20403	3	0	0	0	7.3977	1	0	3.22395	0	7.07295	6.05815	0
Hsp90aa1	111588.72352	99247.6576	136934.5236	116837.49693	115979.7124	116135.88457	151403.59447	100376.1965	132298.01976	167788.0025	150682.03719	144692.7035
Smug1	842.11303	756.536	751.7186	694.3998	748.0835	724.71212	899.528363	780.543116	805.5213	1053.7408	1051.5467	955.2923
Ccdc134	295.882	223.802	208.085	234.479	288.29	262.42	237.16	190.517	322.14	349.432	377.544	347.916
Rps14	35769.72241	33933.51004	42073.8983	40370.68215	44508.7616	39030.2226	55317.284652258	36817.6787	42791.77974	56707.109	48556.7778	52817.71864
Mroh2b	0	0	0	0	0	0	0	0	0	0	0	0
2700097O09Rik	427.859	320.92	500.754	495.15	531.632	444.417	707.776	438.527	673.015	778.599	664.515	621.415
Dtna	43.0003	61.99999	40.0001	58.00009	55.613614	70.5274	71.0178	52.99954	71.577423	68.00013	74.01101	44.525243
Xlr3a	2328.361	1988.864	2576.399	2019.692	2333.3057	2075.812	2869.3912	2028.097	2491.087	3125.277	2609.083	2568.415
Lpin1	2879.9998092825	2510.0000400517	3089.99740025343	2699.5881	3187.0035	2789.99746	3330.99696	2750.5989	3350.83173	4453.29593	3773.0008	3728.00267784
Cbx5	17835.04712	15990.00957	20481.9983	16712.0167	16701.7572	16099.0494	20324.9824	14875.3881	18421.82098	23636.3999	20715.9712	20569.2822
Ott	30.9993	27.98121	48.1356	0.810669	12.14151	0.758919	23.69514	0	0	8.58699	18.29586	0
C7	40	39	61	85	36	51	83	52	58	57	75	118
Card6	82.0156	96.0314	67.0563	63.0039	114.00728	96.0326	85.849348	77.0108	136	129.36204	90.99998	169.251
Rpl37	10112.3	8626.02	11358.7	10737.2	10943.8	9160.19	11499.9	9266.54	10946	13628.6	12036.5	13166.7
Prkaa1	1250.998	977	1355	1125.9986962	1310	1268.997	1762	1180.0027103	1369	1828.005	1677.001	1358
Gm15093	0	0	0	15.5699	0	29.7068	3.17897e-05	0	0	0	0	0
Il13ra1	200	135	263	171	168	205	259	147	168	220	185	206
Srebf2	9474.239	8489	9916.4795102842	10116.31232	10350.1207	10140.006	12104.1769	8605.9570541344	10524.67597	13801.7763	12524.5143	12505.1722
Gm15085	10.3331	9.32707	16.0452	0.270223	4.04717	0.252973	7.89838	0	0	2.86233	6.09862	0
Cd74	116	52.9537	109.44647	78	162.8253	114.1567	209.7299	100.4548	140.8231	232.9996	173.2632	179.592
Zcchc12	7	9	14	28	17	1	17	5	6	15	24	31.000002304
Mtbp	1182.3377	985.5531	1261.2256	1031.98	1338.6854	1164.6815	1453.4161	1194.55477	1293.50438	1811.3462	1470.871	1498.99677
Gm10439	0	0	0	27.0661	0	0	0	5.40295	0	12.9102	2.06773	5.93048
Xlr5a	962.7384	1046.8172	1461.788	1007.799	1008.059	988.73	1428.476	1077.2244	1168.4124	1468.872	1239.287	1442.478
Mapre2	1394	1328	1783.528	1704	1664.0052	1541.00023	1641.001	1380.00005	1567.99943	2020.99941	1856.70869	1876.83066
Pwwp4a	300.395	160.3832672	367.195	285.465	65.0892	276.188	417.123	243.063	239.077	527.176	362.951	551.577
Pwwp4b	135.394	353.617	48.439	287.535	472.911	283.636	240.671	235.745	360.664	446.53	499.826	258.423
Lonrf3	211.266	114	157.8185	153.99996	137.00001	189.99958	133.00006	141	176	253.00049	199.214	259.00023
Wdr20	668.7184	677.61033	772.3857	486.17591	719.08639	654.78231	835.0088	631.3165	489.4934	903.5795	875.9063	863.94727
Shisa8	458.9996	459	401.9998	466.99989	511	510.000309916	688.0001	447	560.9998	719.9996	727	576.0002
Ntsr2	0	0	0	0	0	0	0	0	0	0	0	0
Sntb1	291.002	255	366.001	272	290.001	278.044	342.947	261	375.912	502.001	446.002	415.206
Gm15097	43.7141	42.3324	33.2546	18.2646	49.1543	43.1838	31.8404	45.2241	19.2361	64.8177	51.553	70.80989
Zfp397	758.64894	517.8187	808.9399	736.327	643.13139	709.3035	826.3348	645.8407	742.7984	1007.02415	839.1962	815.1027
Ylpm1	1651.854	1164.635	1668.0217	1578.181	2231.527	2050.61	2008.34400001446	1690.381013779	1981.222	2741.5257511	2705.493	2605.56500617455
Zfp35	1048	792	973	1036	966	1142	1205	936	1155	1314	1160	1186
Ttc33	771.0004	617.9994	939	747.9999	687.0001	686	989.99985	707	747.00084	1102.9991	948.00016	909.00035
Gm6268	3	0	0	0	0	0	0	0	0	0	3	8
Zfp24	1254.9999	1053.0001	1334.0034	1330.996	1229.0002	1056.0004	1385.0009	1087.0004	1320.0003	1706.996	1515.999	1406.0011
Gm14569	0	5	7	12.6792	3	0	15	6	9.6082	3	1	4
Pgrmc1	2218	2111	2764	2291	2463	2443	2854	2195	2740	3681	3030	3032
Ino80c	1004.9999	896	1191.0025	1111.9996	1259.9966	996.99949	1076.9999	960.99962	1269.99963	1647.003	1431.9956	1411.9998
Gm15091	79.8664	89.0195	215.646	73.9764	101.076	101.091	129.218	105.409	94.4832	167.103	131.596	178.658
Tnfrsf13c	35.8401	91	40.0004	53	24.0003	60	50.0003	45.57776	43.6585	53.0227	77.00101	48.00021
Tcof1	7707.583	8184.003	9421.3113	9214.97246	10100.821	9853.67875	11153.803	8235.46	10752.4803	14117.257	13179.7313	13817.293
Has2	6	5	0	2	5	10	24	2	21	3	9.06095	17
Atrx	5563.35532	4253.23099	6653.2621	5761.22302	5609.8741	5555.64298	7674.34387	5183.62145	6590.65377	8508.5001	7610.098	7840.95853
Hnrnpa1	50003.756	45264.757	48909.76	51329.576	51870.464	48822.737	62919.528	44208.372	54696.524	68788.222	59583.42	60887.575
Mok	354.5196	323.3721	364.1795	381.0398	383.8298	318.47984	438.53238	302.69677	328.51614	456.99117	352.7849	409.2229
Krtap20-2	0	0	0	0	0	0	0	0	0	0	0	0
Krtap21-1	0	0	0	0	0	0	0	0	0	0	0	0
Srp54a	2650.88	2230.66014	3851.99	2887.40007	3269.5288	2780.612	3928.101646	2711.47364	3187.2469	3805.84	3766.7	3559.31776
Krtap6-2	0	0	0	0	0	0	0	0	0	0	0	0
Ifitm7	36.3571	17.20361	7.00308	14.45842	24.7468	29.50374	42.5918	22.68001	35.4181	21.01327	48.558	16.006
Krtap8-1	0	0	0	0	0	0	0	0	0	0	0	0
Krtap7-1	0	0	0	0	0	0	0	0	0	0	0	0
Krtap11-1	0	0	0	0	0	0	0	0	0	0	0	0
Bmerb1	591.8613	525.7962	680.13674	591.211	785.1072	564.7892	647.7823	564.3197	737.8439	896.723	748.611	869.9999
Ptger4	47	67.000000906146	43.000000346782	46.00000021957	33	20.00003	27	47	36	38	35	34
Rabl3	411.437	329.286	274.417	421.149	540.828	550.648	498.379	345.91	413.181	570.745	565.95	572.276
Fam177a	815.204	635.586	1046.55	810.355	725.736	910.702	1048.28	819.512	898.402	1237.41	1056.8	1182.45
Prox2	21	4	29.99996	0	22	25.00901	21.003	13.5998	29.0017	25	21	9.95762
Hgd	0	0	0	0	0	0	0	0	4	0	0	8
Zfp839	257.8967	241.5751	218.4533	156.4992	323.0468	194.0285	317.6945	238.884	290.9957	307.85523	495.5683	411.8335
Slc22a22	0	0	0	0	0	0	0	0	0	0	0	0
Srp54b	1707.11	1231.14384	1248.18	1586.16997	1338.77716	1773.99	1476.481146	1192.90864	1661.46	2133.48	1650.46	1979.09
Ndufb4	752.155	714.99	755.196	908.163	838.968	764.589	674.148	695.3	776.337	950.595	891.2	1026.48
Nfe2	9.999996	11	50.00002	21.00004	28.000002256048	26.0000346	35	37.9999544	16.999973	39.99998	36	28.99995696442
Marf1	2868.8867	2042.817	3292.924	2434.9436	2309.1971	2479.3185	3100.921	2211.3416	2931.788	3711.796	3394.402	3328.72
Arsi	4	17	23	0	3	4	22	11	20	0	2	23
Galnt1	3023.7071	2758.9785	3667.6507	2980.996	3228.9151	2852.3862	3902.0738	2893.8501	3553.6348	4630.948	3433.6308	3792.7753
Cenpm	1518.5812	1457.3781	1983.994	1666.0427	2044.002	1882.5406	2235.9973	1567.764	1901.8665	2840.675	2372.99581	2229.208
Fam177a2	0	14.3871	0	0	0.000279224	0	0	0	0	0	0	0
Akap17b	499.99985	399	461	546.0005	488.999507	382.0005	572.0003	434.9998	525.0003	656.9995	564.0003	673.9998
Cinp	1539.8449	1385.8957	1644.4688	1353.33695	1670.5643	1722.06766	1797.0358	1425.6716	1722.904	2174.0675	1766.5451	2011.8997
Fstl1	2677.92	2481.87	2989.7	2737.75	2830.26	2737.53	3335.24	2523.97	3147.96	4274.25	3448.08	4126.84
Xlr5b	805.9884	723.8633	806.538	872.9344	898.361	793.504	1236.741	694.6465	987.716	1325.401	1089.344	1147.844
Gm36028	0	0	0	0	0	0	0	0	0	0	0	0
Lrrc58	2443.49	2075.95	2727.42	2128.86	2256.44	2063.85	2917.86	1949.54	2507.17	3386.52	2712.25	2970.55
Zhx2	28	17	23	3	14	22	45	26	39	32	47	40
Gpr156	0	19	18	2	22	6	14	5	11	5	2	0
1500009C09Rik	32	30	40	12	48	55	99	48	93	33	36	61
Derl1	1510	1448.73	2042.32	1558.71	1611	1580	1942.43	1480.2	1595	2213.71	1997	1761.71
Gsk3b	2397.335	2045.754	2457.289	2273.297	2338.6347	2107.107	2617.492	2139.068	2482.42	3412.668	3020.125	2774.935
Slc25a43	32	21	14	50.9754	40.1074	30.5075	49.7099	47.5488	21.2417	54.7969	38	61.2342
2700062C07Rik	385.079	360.931	579.798	519.894	569.242	459.958	375.081	459.142	562.767	662.979	602.796	738.193
Dlst	3837.41	3724.38	4505.16	4075.44	4835.7	4250.21	5088.11	4067.16	4849.72	6157.9	5635.93	5422.36
Spin2d	21	8	22	19	17	9.56662	9.81399	18	19	21	30.6447	30
Copz1	5130.0815	4650.9809	6151.8039	5392.8237	5722.5483	5158.24035	7141.7785	4753.7827	5663.3382	7080.5262	6350.399	6821.7089
Slc25a5	15800	15645.4	19011.5	17441.6	18573.3	17068.3	19559.3	15433.6	18009.9	23705.9	20252	21693.1
Rprd1a	2135.67	1718.3	2184.51	1945.54	2091.38	1770.6	2356.91	1766.03	1882.22	2790.28	2338.09	2145.64
Xlr3b	870.664	849.933	1190.52	1099.15	1091.81	957.739	1412.16	967.519	1096.66	1511.19	1306.41	1214.26
Slc39a6	1141	850.0004	1233.11	999	1069.03	973.218	1145	826.197	1081.77	1464	1312.17	1196
Gpr84	0	0	5	0	0	1	0	0	0	0	2	0
Nr1i2	28	7	10	28	54	25	66	15	21	40	28	10
Zfp385a	1260	1031.9994	1362	1313.9993	1273	1481.0008	1365.0003	1197	1442.9991	1726.9996	1777	1644.0002
Tmem29	3.62544	1.61677	0	8.39953	2.42258	0	0	0	0	6.05064	2.42746	0
Tbc1d31	508.3265	522.7398	635.517	416.2958	575.2038	684.6795	629.455	599.5181	698.3155	872.872	777.5275	800.388
Nde1	3120.0337	2938.7242	3674.2827	3638.5501	3496.40123	3401.0934	3692.0367	3037.52	3485.522	4758.8285	4587.6336	4142.142
Camk2a	174.43422	184.2025	137.623	153.6324	203.382	184.1204	216.2378	149.18367	198.0001	277.0571	205.3124	292.2958
Srp54c	1767.418	1461.8200745902	1926.45	1549.13	1479.1300453442	1486.08	2342.4	1492.211121	1742.9041	2351.3384	1982.889582	2073.9400184355
Steep1	894.364	665.515	1062.1556	726.623	661.81977	801.08681	849.133	649.408	947.6044	1113.57	905.1022	986.4774
Greb1	19.3128000144002	23.296700508665	56.776310695112	60.7117	33.880850103092	66.5520000214282	53.0000600160531	33.372506976652	51.803860130907	61.635600319021	97.846740690876	100.000080013899
Itga5	2976.51	2851.12	3780	3107.77	3792.93	3643	4383.5	3060.9	4013.56	5223	4620.46	4906.77
Magt1	1656.7738	1378.00200022366	1957.237	1536.2131	1441.942	1445.4355	1778.827	1301.19820240323	1633.6035	2116.0031	1739.49703	1664.8651
Tiam1	903.85989	767.776801	1225.21923	1072.27134	1126.76535	870.2872499	951.8418	733.44484	776.196852	1515.324061	1194.73008	1247.99726
Septin3	629.45112	540.1664	630.49646	574.0001	569.16105	618.0473	723.9531	551.6446	587.08791	794.6862	695.963	775.387
Ppp2r3c	981.672	876.208	988.622	776.631	1038.46	898.162	1163.11	871.098	1142.67	1298.13	1025.21	1144.68
Slc6a7	24.6227	12	11	22	22	28	56	31	47	12	74.634	42
Rps6kl1	79.72414	80.0567	115.3184	123.8996	84.0943	124.3602	71.5399	167.646	111	175.9536	119.9443	182.154
Cdx1	53	23	36	47	73	20	63	42	48	84	35	102
Elp2	4690.22	4462.55	5296.14	4590.54	5293.36	4700.11	6380.55	4424.46	5258.85	6956.17	6498.4	6045.92
Xlr4b	476.82984	459.544081	593.8736	450.2663	600.83207	463.46432	685.2161	363.614637	606.28773024177	644.57991	643.76360263142	616.82859
E2f6	448.257	332.654	468.474	680.672	396.695	602.374	544.314	303.515	536.401	623.426	615.803	456.404
Cfap91	212.06	187.0247	325.1779	287.3367	291.1674	266.3566	330.9351	231.1192	276.4229	442.047	350.3985	400.3986
Pgf	27.3774	51	28	41	20	35	42.0734	24	15	30.9193	49	19.3574
Wbp2nl	111	63	107	80	60	101	118	77	132	103	92	180
Naga	488.71233	449.8141	545.9334	440.90917	589.3936	377.3726	636.5913	398.5545	580.9617	709.9025	531.82208	607.50056
Tecpr2	1161.447554	933.8810266732	1320.7008	940.54546066	1106.61423372	1189.5558	1312.906716	1072.776	1156.98078	1715.707782	1450.602032	1448.45
Cox17	2005.974	1778.83	2364.724	2000.8305	2117.382	2018.558	2951.05	1845.286	2412.247	2869.7127	2778.177	2726.6237
Gm21987	0	0	0	11.8686	0	0	0	0	0	0	0	0
Cox7b	3679.47	3370.78	4163.87	3807.72	4007.49	3341.97	3970.93	3328.55	3859.14	5344.9	4285.21	4850.57
Sod1	12757	12322.9	14737.5	13656.2	16285	13849.7	20880.6	12436.7	15975.5	20323.1	18829.4	18957.5
F8a	200	158	198	227	237	184	300	183	179	335	240	272
Popdc2	32.3759	26.2406	29.5636	27.2722	26.09289	19.107	86.3309	27.3433	31.23738	76	50	72.1869
Ube2a	1155.3065	1002.705	1321.164	1074.00053	1175.095	1057.74026	1613.163	1065.286	1288.509206	1688.0004	1426.4152	1563.639
Pla1a	344	333.65	479	293	316	295	340	337	306	447.939	410	448
Mocos	44	20.0297	40.0873	66.7026	85	23.4575	85	72.8015	98.6432	110.212	170	108
Adprh	6072.54	6082	6504.41	6416.05	7241.51	7010.99	9449.42	6023.48	7473.14	10392.4	8755.23	9313.62
Pheta2	53	22	49	25	12	49	69	33	42	78	61	40
Cd80	447.5207	389.9996	550.3253	470.357	504.7673	621.7119	724.2664	497.1294	641.72692	973.7629	799.2217	1021.1223
Eif2b2	1586.6327	1352.4004	1533.2955	1650.7583	1853.5857	1859.9953	2025.392	1509.83141	1703.1301	2731.8699	2274.9667	2395.6044
Smdt1	1447.44	1185.58	1708.09145	1589.69902	1670.34215	1584.2454	2109.8853	1518.17	1652.05	2529.6968	1871.34603	2087.2653
Pdgfrb	115.00000506171	127.00035	137	98.99999	138.99976	126	149.00039	112	149.000000043324	181.99958	108.00009	143.99998
Timmdc1	763.131	668.507	645.562	864.72	831.057	880.753	1125.29	767.502	830.371	1187.51	1105.15	883.612
Gtsf1	179.99974	219.99988	354	235.9999	226.00027	204.99994	250.99944	207.00018	285.0001	274.99922	266.99993	302
Prorp	923.456	1002	1491	1024.555	1060	1179.001	1199.95500013913	1089.428	1085.08748	1615.889	1470.4108	1467.6611
Apex2	533.3753	497.022	538.6117	484.5547	623.067	590.5987	752.8201	453.7248	550.11562	728.77997	657.5653	803.9833
Poglut1	2446.8	2174.33	2167.21	2279.32	2518.16	2297.3	2816.36	2096.98	2607.26	3216.83	2969.57	2860.57
Pspc1	1888.118	1860.479	2571.047	2029.062	2330.02	2187.38	2675.946	2054.727	2092.999	3220.042	2931.485	2768.757
Scaf4	1284.098	1160.4362	1562.041	1303.072	1353.92	1497.1	1561.168	1331.769	1628.958	2298.566	1935.886	2165.578
Dach1	5	0	0	0	0	0	0	0	0	2	0	0
Csf1r	3.00162	0	1	1.12107	0	14.725	14	3	1.99541	5.9999976	1.99965	1.00017
Ankrd9	471.0001	400.000200631674	476.999200564932	505.9995	559.0004	466.0004	733.9996	490.000400122545	526.0005	701.0005	542.001100302792	538.000000103908
Ndufa6	1859.6113	1522.2393	2234.3323	1951.68497	2061.1729	1779.7028	2380.7246	1659.2453	1944.20269	2701.3323	2355.6474	2402.076
Nkrf	674	607	856	714	897	722	1084	761	1030	1234	1051	943
Psma6	5071.02	5264	6165	5281	5714.6	5169	6560	4882	5929	7835.36	6616	7197
Xlr4c	306.65037	279.89165269	409.9561	410.07293	335.7392	328.6188	524.1804	313.381	478.7435	535.5819	480.1332	396.769
Gtsf2	0	0	0	0	1	1	0	0	0	0	0	0
Cyp2d22	1	8	0	0	2.15518	13.298	2.19996	3	10	3.65725	16.6043	6.32563
Rpl36a-ps1	11.4614	8.82465	10.1716	12.9064	13.2638	8.88	23.8012	22.2498	5.21273	8.6809	25.211	19.8341
Klf9	5250.52	4789	5817.62	5490	5455	5033.43	6091.16	5199.92	5929.16	7772.61	6898.33	6819
Zmym5	292.438600159001	210.1256	447.5427	335.2115	280.2378	343.98000002022	386.624	305.1319	336.7964	392.526	486.6854	373.0715
Rcor1	1823	1479.9988	2069	1900.997	1723.9987	1824.9951	1924	1627.005	1834.996	2540.003	2029.002	2271.997
Rbm14	3720.701	3297.644	3899.582344	3761.405	4233.736	3978.431	4334.588	3241.723	4388.626	5245.57	4964.11	4927.994
Hunk	758.0004	735.9997	818.084	666.358	863.7258	798.4335	991.71	592.792	886.976	1325.56	1048.55	1166.9
Xlr3c	2148.79	1902.17	2545.96	1930.1	2173.42	1906.57	2607.47	1766.81	2473.1	2983.34	2504.15	2514.65
Cyp2d11	0	0	0	0	0	0	0	0	0	0	0	0
Hmgxb3	2274.101	1739.36	2806.23	2138.393	2770.72	2777.462	3118.55	2166.862	2865.775	3754.87	3030.92	3298.28
Habp2	0	0	0	0	0	0	0	0	0	0	0	0
Nckap1l	925.221	799.867	1144.84	964.37	898.215	928.433	1097.54	826.262	1083.76	1486.65	1404.83	1283.4
4930595D18Rik	0	0	0	0	0	0	0	0	0	0	0	0
Xlr5c	933.7642	767.2332	1303.015	1029.9056	1000.203	1033.336	1264.413	866.046	1238.1314	1396.324	1293.442	1272.013
Mlh3	1430.964	1143.17	1788.583	1313.023	1673.601	1476.289	1683.95	1465.038	1713.069	2169.687	1969.4675	1908.637
Mzt1	1722.7735	1425.3977	1702.24	1782.914	1580.54	1513.7318	2082.485	1475.98483	1714.36	2305.416	1913.89	1775.6255
Alas2	6	6.13774	0	0	0	3.102	11	0	0	0	4	0
Wdhd1	3010.1921	2572.9138	3340.24192	3167.3834	3269.72957	3189.155	3593.3855	3109.7946	3874.8952	4282.384	4156.3712	4139.0914
Mis18a	704.961	805.404	947.252	679.045	731.824	661.517	986.548	800.412	825.236	965.121	918.123	1172
Mrap	4	16.9689	0	5	2	8	14	6	3	12	19	0
Tmem39a	3131.0331	2545.6976	3093.7495	3221.1555	3293.701	3194.594	3829.7506	2889.411	3525.03623	4365.8119	4202.0649	3904.383
Nfkbia	556.29	748.53	636.145	628.983	781.833	776.363	865.243	654.492	838.254	1145.34	1117.76	1010.98
Slc26a2	1028.0663	942.1676	1140.936	1062.599	1041.932	1037.3192	1343.338	1013.6727	1308.7137	1649.3752	1381.6481	1388.65637326
Fer1l6	1	0	0	0	0	0	0	0	0	0	0	5
Aldoart2	0	0	8	0	7.0003	4	35.0003	2	0	0	1.00003	3.00003
Gm45015	28.1011	11.0613	33.7398	22.8602	13.142	14.5136	37.712	19.6486	31.9479	39.452	49.0209	40.5944
Insm2	0	0	0	0	0	0	0	2	0	0	0	0
Atp7a	765.8127	630	829.384	704.3557	693.5414	767.394	826.35	625.733	849	908	789.716	845.368
Fhod3	631	458.9998	621.689	628.925	518	640.956	616.727	502.6886	663	711.9998	726.1531	811.8157
Acyp1	370.99964	361.0003	495.00033	499.9997	290.00041	353.9998	451	351.00048	383.99979	534	456.00019	490.00045
Cyp2d10	0	0	0	0	0	0	0	0	0	0	0	0
Rock2	2481.541093	1960.04245	2661.7363	2416.938939	2203.6922	2324.10078	3172.2005	2000.9998	2577.0483	3148.4087	3112.1513	3116.3536
Ccs	1382.1495	1104.927	1132.44	1160.23404	1382.7901	1194.6118	1729.68235	1094.0083	1268.3161	1663.9392	1624.5385	1679.69992
Socs4	964.487	842.492	1170.41	921.00003	911	885.149	1215.015	844.573	967.34271	1463.99857	1148.1	1117.88887
Tmem65	666.25	667.628	706.836	721.937	706.476	576.402	853.912	643.626	768.227	998.163	846.63	926.348
Zmym2	1716.876	1433.919	2058.0161	1776.744	1663.266	1809.598	1943.403	1630.8966	1939.676	2642.965	2081.168	2330.095
Urb1	3061.43	2658.84	3529.72	3412.32	3437.47	3428.17	4369.74	3036.44	3612.54	5038.43	4691.3	4645.22
Ccdc87	9	10	8	11	9	3	5	6	6	22	2	22
Ctsf	242.146	235.965	200.606	257.501	162.045	272.281	285.89056	237.086	204.237	354.216	322.869	288.649
Trmt12	175	153	173	209	190	137	313	182	218	343	236	303
Rnf139	837.252	532.108	933.848	799.15	777.376	755.442	778.467	723.729	768.26	1047.37	921.407	940.983
Tlr13	0	5	0	0	5	0	0	0	2	5	3	0
Zfp275	929.717	756.00000003113	1098	905	963.0004	887.917	908	875	1047.0005	1247	1047	1315.002
Dab2	150.0002907256	112.000005743269	190	151.000010035329	141	97.99998	141	116	151.71676614	230.999932	95.0000625579	163
Bora	1212.58	1202.91	1411.89	1188.09	1427.68	1221.74	1558.54	1065.59	1472.93	1741.73	1620.35	1549.18
Gm18336	1754.61	1940.56	1088.78	2143.75	2447.2	2426.49	3029.48	2186.49	2652.51	3392.96	3439.44	3419.41
Zfp92	8.18893	5.00483	23.7954	4.03965	1.68056	2.00043	4.171571	7.00451	16	23.02	0	29.0163
Myh11	9	1	8	0	6.0000000110333	2	3	7	2	1	24	7
Actn3	243.486	107.238	207.566	223	260.921	198	278	188	199.713	254	324	339
Zc2hc1c	83.6117	69	100.8658	67.3853	67.13831	79.9425	91.1071	77.4828	75.1754	75.5273	59	95.6752
Pgk1	34928.9	31894.2	39625.1	33387.1	35137.9	32282.1	42618.8	30344.7	35043.9	45991.6	40862.2	39197.2
Nek9	2896	2884	2703	2874	2849	2677	3173	2674	3200	4327	3474	3547
Gja3	5	8	7	20	4	5	9	9	32	7	16	30
Mapk1ip1l	9244.8847	8205.9445	11199.999	9305.9502	9507.9708	9228.8182	11506.7366	8384.996461	9940.2401	13567.6429	11402.9037	11611.6145
Smc5	3039.1878	2372	3267.47100407	2598	2664	2775.46	3715	2654.32000006541	3273.6	4041.000225212	3605.0000222716	3326.497813
Trex2	2	0	0	0	0	11	8	2	9	11	10	0
Taf9b	148	91	243	114	155	103	184	145	172	193	156.00047	185
Gjb2	28	17	30	27	19	21	30	43	55	38	43	46
Traf3	711.0903	706.0859	932.8897	831.4722	798.3994	775.6962	842.8527	754.1259	905.063	1056.8912	973.8909	960.9991
Gm4491	0	0	0	0	0	0	0	0	0	0	0	0
Gjb6	0	0	0	0	0	0	0	0	0	0	0	0
Pde6a	16.4814	9.03218	19.0026	24.00795	2.00756	15.6666	7.42946	15.69829	30.55956	17.0043	18.48431	7.45784
Cryl1	270.405	202.306	226.208	219.995	339	265.518	312.499	248.549	272.393	458.164	322.043	367.572
Septin6	381.0003	402.0004	425.9997	445.0001	489.9998	525.9998	496.00004	364.0003	578.99985	722.98337	548.0007	677.9997
Dis3	376.4	302.445	729.158	469.367	442.425	416.381	543.121	478.934	575.563	552.311	577.025	665.4
Gm9955	0	0	0.461844	0	0	0	0	0	0	0	0	0
Tmed10	2921.92	2530.49	3723.64238655	3005.9353	3493.14227	2810.039658	3709.016	2904.53	3370.8036151	4722.3428794	3991.4359818	3917.68
Tpgs2	791.9578	722	1004.9997	904.99573	800.9773	842.1439	969.9855	718.91339	826.8691	1034.9532	1038.6071	942.00009
Pqlc3	926.1227	690.667	935.918	707.971	934.059	812.21	788.796	743.396	884.15	1171.491	1018.4289	1110.593
Ppargc1b	204	279	363	296.00038162	281	306	334.0004	280	301.78	359	418.9997	368
Lgals3	386.0001	310.0004	508.9999	513.0001	399.99932	475.0002	563.9993	399.9996	429.0006	718.9993	537.0001	553.99929
Amn	52	35	15.5498	35.4376	11.0907	6.61452	52	36	28.6738	46.3709	17.7296	17.6928
2410004P03Rik	67.47111	69.7743	83.5937	57.69752	55.0103	53.7119	43.7484	71.0393	68.70537	77.4921	96.77566	81.1787
AW554918	303.294	349.4052001392	296.8681	288.647000012858	381.9999	306.8187	395.8412	282.0367	374.6502	392.213000319294	410.2809	386.6228
Sowahd	1	0	0	0	1	2	0	0	5	0	0	2
Zdhhc24	177.765	230.539	318.598	167.052	308.637	171.608	250.446	284.798	295.961	442.129	302.106	534.127
Ift88	456.988	333.177	481.716	373.114	372.442	388.541	385.877	359.359	426.062	574.299	551.641	576.282
Kcnf1	43	66	29	42	41	40	44	47	60	51	74	73
Pfkfb1	266.7708	183.5481	377.6304	274.8046	331.655	334.0804	366.375	193.5422	279.1706	419.73567	333.6956	386.108
Fos	130	90.4874	89.9949	163.971	158.973	160.825	131.238	119.55	176.004	265	146.427	288
Arhgap31	1	13	7.27351	6	16.0003	14	32	3.00042	32	22.9462	16.0015	28
Mamdc2	0	0	0	2	0	0	0	0	7	0	0	0
Jdp2	601	592.00006193	581	557	625.000000086087	596	787.000000022337	517.99993	551.9996	891	745.000162	743.999
Arhgef37	40.263	36.2775	3.78027	7.60482	27.2844	11.3391	33.2982	15.5548	21.2665	34.3027	45.7697	40.4046
Cep20	581.574	555.516	803.349	560.166	737.322	718.813	561.757	602.41	670.055	883.812	858.431	828.662
Batf	4	0	0	16	0	4	20	3	0	29	4	23
Flvcr2	149.419	212	203	175	150.617	207	212.691	155	183	266	238	202.485
1700028P14Rik	0	0	7	0	0	0	0	0	0	9	0	0
Cyp2d9	0	0	0	0	0	1	0	0	0	0	0	0
Pibf1	261.618	223.642	447.081	330.983	297.995	290.066	413.233	263.663	441.306	478.928	295.088	443.893
B4galt4	150.86572	176.9996	221.0005	240.0003	201.2173	124.1549	155.289	190.6442	228.9996	273.19381	160.3885	151.8035
Celf4	265.77576	243.07509	266.99979	212.9999	248.51809	275.7674	259.00181	224.3603	304.0132	411.0951	366.0004	419.5568
Pdia6	11012.62	10718.99	11187.06	11471.779	12265.92	11124.09	15245.66	10199.96	12164.36	16973.01	13865.38	14673.53
Ptar1	1242.92573	886.163	1394.9568	1218.2202	1072.0957	981.8	1345.0739	943.49	1379.96	1735.9	1248.0739	1437.32518
Haus7	894.725	980	1123	763.9996	1129.999	1047.9998	1325	818.8209	1054.8038	1425.003	1293.004	1341.9968
Bbs1	193.30312	149.13985	215.435	124.388	173.965	226.915	187.023	190.16	158.13	335.631	242.168	237.2433
Eva1c	24.99996	27	45.9999638	35.2163	14.32203	32.000000464911	25	41.01684	52.0958	53.99997	61.0141	36.1903
Il17d	233	287	235	327	269	337	439	280	408	493	360	502
Cdc42bpb	3391.0578	3169.99	3538.3381	3596	3683.99667	3646.9967	4095	2976.8836	3777.0033	4971.039	4759.99946	4728.0019
Zmiz1	1641.073	1676.348	2113.401	1988.648	1618.256	1785.952	1911.102	1590.788	2077.549	3002.123	2358.251	2743.173
Tatdn1	88.97658	51.0596	42.3264	72.12576	61.7979	79.1974	103.483	85.0541	138.313	160.256	103.87	84.13911
Rpl39	11835.4	10729.7	13551.9	12589	13581	11473.7	15047	11412.7	13080.9	16693.9	14130.8	14920.2
Fnd3c2	0	0	0	0	0	0	0	0	0	0	0	0
Apba1	36.99997	22	17	17	16	33	19.00003	23.8469	37	42.6398	24.00004	31.99997
Upk1b	2	0	3	0	0	3	0	0	0	0	0	1
Ndufb9	2461.76	2639	3234	2324.71	3052	2525	3829	2387	2764.72	3581.18	3194.42	3400.51
Tex55	0	0	0	0	0	0	0	0	6	0	0	0
C9	0	0	0	0	0	0	0	0	0	0	0	0
Upf3b	1217.964	911.099	1337.107	1144.47	1336.252	1219.104	1487.134	1094.264	1243.681	1639.189	1555.697	1443.844
Cfap298	1254.1556	1103.00000025741	1191.437	1102.8746	1506.339	1348.9338	1682.5767	1134.492817	1376.4492	1667.561	1677.99695	1675.3024
Erg28	1384.60638	1205.66554	1472.27228	1211.9423	1255.6514	1469.7017	1419.40694	1232.8628	1436.40855	1815.1319	1418.936	1728.18836
Eef1akmt1	308.0057	285	591.234	348.2419	369	451	487	395	435.2806	766	552	534.1723
Fam189a2	147.331	163	231	159.942	211	191.481	135	125.492	123.093	225.635	220	205
Lbhd2	0	7	0	0	0	0	0	0	0	4	0	5
Klf5	7904.0039	6858.9967	8913.00438	8564.0036	8487.9987	8152.9957	8500.004	7371.9965	9111.0009	11923.9667	9678.0032	10060.9687
Pde1b	744.66	700.885	873.496	759.412	731.032	703.595	880.2	554.076	782.207	966.272	810.097	902.123
Exoc3l4	5.72816	3.91232	8.0074	0	6	0	2	2.60272	7.16278	15.7175	17.49	18.2221
Igsf11	1.00001	7	12.0001	10	17	18.00001	9	9	14.0001	4	15.0001	3
Dpp3	5204.826	4974.82	5384.5605	5791.0531	6039.22669	5606.89697	7735.3175	5009.61495	5988.72937	7760.2097	7250.2299	7493.1263
Klf12	83.8231	56.58305	120.00114	97	91	121.22138	147.5172	123.74270010488	134.08555	133.00012	128	194.1431
Nkap	894.006	840	1039.73	909	828.184	935.742	1279.35	780.657	1032	1368	1258.63	1146.26
Lsamp	1	0	0	0	0	0	0	0	0	0	0	0
Prr30	0	0	0	0	0	0	0	0	0	0	0	0
Akap14	0	0	0	0	0	0	0	0	0	0	0	0
Xpo4	6342.5717	5229.7056	7168.22	5249.9	5534.5971	5869.22	7191.74	5100.534	6600.82	8580.090422	7065.83	7072.0177
Ndufa1	856	827	915	856	967	729	1018	776	954	1217	1045	1163
Atp6v1c2	15.99999	3	0	0	39.00003261	30	0	31	8	45	18.28899	10.6918
Pik3c3	1154.99573	961.3348	1326	1133.9989	1267.002	1131.0048	1351.38	1174.99927	1471.00076	1599.47578	1591.9994	1806.9967
Rnf113a1	158	224	194	190	173	179	290	145	210	286	205	233
Bgn	37.0004	27	34.6225	60.523100447642	30.411	29	34.1504	26.6693	31	65.0002	35.8895	37.395
Ppp1r1a	551	406.319	543.791	468.177	431.081	320.029	405.141	352.144	384.031	586.602	576.567	552.262
Abcc1	2930.22193	2419.85	3510.59511	2898.82	3096.67844	2838.63419	2936.17632	2683.70544	3154.6447	3637.83	3545.46748	3421.19923
Cyp2d12	0	0	0	0	0	0	0	0	0	0	0	0
Lats2	448.00029	411.84794	614.50438	360.4762	400.98134	462.9975	613.00516	409.9997	395.78626	664.54986	567.0005	566.7594
Glycam1	0	0	0	0	0	0	0	0	0	0	0	0
Gm9	72	76	89	72	64	36	98	68	90	55	68	109
Tjp2	6464.998	6434.8282	8115.7200322932	7847.992	8108.00000024117	8034.5286	9642.99148	7276.001	8316.8443	11574.996	10309.5779	10850.63843
Rhox1	169	123	109	190	155	172	214	154	172	260	207	212
Cyp2d34	0	0	0	0	0	0	0	0	0	0	0	0
Rhox2a	81.8382	87.3107	149.588	152.083	119.695	74.8617	143.649	61.939	91.3359	178.3513	121.4195	145.3701
Fndc3c1	0	0	0	0	2	3	0	0	0	0	4.66069	4
Sap18	573.1194	451.3216	563.008	486.10086	483.97772	439.9273	667.60388	397.88873	564.9699	778.9932	611.72382	560.73788
Mucl1	0	0	0	0	0	0	0	0	0	0	0	0
Fyb	0	0	0	0	0	0	2	0	0	0	8	0
Tnfaip2	8.48447	17.99996	0	2	5.8917	15.4406	6	0	11.927	0	7	3.67589
Ska3	1479.75	1319.99	2067.65	1778.2	1811.48	1580.16	2244.28	1568.59	1810.56	2487.76	2112.13	2148.53
Gap43	36	5.5504	48.1745	47.9702	75	38	87	28	41	81	82.9868	57
Dlgap5	4000.319	3661.6683	4501.877	4273.5529	4684.7577	4448.8284	5374.6199	3900.8853	4781.3372	6932.7047	5588.5619	5733.4505
A630010A05Rik	23	15	16	21	9	19	17	32	41	55	40	21
Cysltr1	0	0	0	0	0	0	0	0	0	1.00024	3.42486	0
Snai2	13.082	23.0702	30.9201	7.0326	24.6501	27.1881	8.92682	17.8306	11.0965	45.8898	32.234	33.0808
Rhox3a	0	0	0	0	1.04379e-06	0	0	0	0	0	0	0
Rit2	0	0	0	0	0	0	0	0	0	0	0	0
Mtss1	2220.3228	2007.1817	2747.204	2319.80855	2069.1438	2057.50521	2481.77743	1967.0957	2500.63633	3408.5269	3019.2651	2882.6966
Efcab1	18	6	17.3934	8.98047	8.98832	2.98554	16	20.9325	16	26	0	8
Rhox4a	0	25.5326	0	0	0	0	0	0	0	0	0	0
Peli3	66.5436	82	55.9947	49.000014	93	64	68	32.7028	51.51801	74	85.40028	94.00002
Syt4	0	0	4	0	0	0	14	1	7	5	7	7
Gm5127	0	0	3	0	0	1	0	0	1	0	0	0
Gm266	9	9	14	0	8	1	6	1	8	20	13	19
Nol10	2776.9	3026.73	3408.14	3195.54	3366.08	3144	4072.82	2926.49	3496.38	4891.84	4133.93	4205.1
Csnk1a1	13392.3557	11716.462530574	15752.463	14101.7820000133	13982.5615	13359.61008	16255.92504	12274.71083	15000.0452	19953.8844	17269.7681	17036.8842
Rhox3a2	0	0	0	0	0	3	0	0	0	0	0	0
Gm21897	503.653	390.613	550.734	431.475	498.723	481.182	474.839	396.29	676.385	859.527	727.289	863.537
Fxn	240.865	250.552	361.169	323.633	364.917	354.65	401.5	303.336	298.537	397.872	398.564	447.471
Rhox4a2	10.7042	0	0	10.7741	0	14.2992	10.36	11	36.5516	6.756	10.5522	10.2302
Synj1	762.3267	453.8437	680.60490383059	552.10933	819.45361	877.6586	897.40870622	614.3853	799.6119351908	1025.6446926325	684.6415191779	915.68597
Rtl3	0	0	0	0	0	0	0	0	0	0	0	0
Rhox2b	10.1186	12.6305	3.01888	24.076	26.8311	5.70821	20.6996	14.1538	29.3879	27.1659	23.866	22.7057
Mrpl11	1921.9285	1573	2011.4691	1818.9999	1965.8195	1770.53442	2822.68	1756.1156	1965.5132	2730.84	2413.36822	2413.7035
Lpar4	57	48	129	52	96	51	116	65	59	93	125	96
Odc1	26718.2	25697.6	31902	28029.2	29938.6	29352.2	38946.8	26969	32467.5	42372.4	37059.7	39158.9
Rhox4b	0	0	0	0	0	0	0	0	0	0	11.3259	0
Mucl2	0	0	0	0	0	0	0	0	0	0	0	0
P2ry10	0	0	0	0	0	0	0	0	0	0	0	0
Npas4	0	0	0	0	0	0	0	0	0	0	0	0
Rhox2c	3.04325	2.02265	4	0	28.7942	15.85269	10.27041	12.4063	17.1401	0	6.556	19.8739
Cyp2d40	0	0	0	0	0	0	0	0	0	0	0	0
Mrpl57	485.126	461.503	451.038	392.372	416.35	471.101	718.155	401.022	483.219	667.145	598.658	625.361
P2ry10b	0	3.0094800104732	0	0	0	0	19.00004	0	0	0.9999996	0	0
Hpcal1	945.0003	784	1195.0049	791.7628	953.3996	1058.8698	1458.0026	766.3541	1014.8211	1327.8041	1228.4091	1362.4584
Pip5k1b	255.655	120.795	307.9266	219.767	260.222	250	237	180.871	193.5	367.33	181.221	275.682
Sqle	3484.444	3638.0644	4331.3775	3990.26	3959.10566	3846.6595	4890.64388	3393.9523	3957.6773	4972.5953	4653.29	4946.5767
Tbc1d4	268.691000155073	140.88061	351	227.6459	194.378	309.74938	347.9999	234.7271	192.964259	427.457600036926	299.8765	379.9434
Rhox3c	0	0	0	0	1.5	0	0	0	0	0	0	0
Rhox4c	0	0	0	0.319636	0	0	0	0	0	0	0	0
Tro	462.000144225559	278.0950863595	525.9598626	386.3904127	544	389.87663335	589.7881	396.99990041646	479.99986	692.9999197092	533.8342034	618.993900010126
Cyp2d26	0	0	0	0	0	0	0	0	0	0	0	0
Ube2v2	2667.5029	2094.248	3003.3812	2537.121	2547.582	2616.925	3035.287	2366.081	2822.6373306	3900.5094	3101.251	3086.2977
Tcf20	6530.99917	5927.98203	7463.97345	6456.9968	7207.97974	6706.0331	7573.5514	5920.99117	7467.73956	9658.9951	8320.9983	8869.4914
5730507C01Rik	1186.526	931.141	1522.201	1036.097	1250.04	1195.824	1352.5	1098.259	1287.675	1576.125	1414.694	1432.099
Mcm4	12497.9543	11428.0384	14940.0255	12664.9526	13590.95652	13080.98026	16410.9806	12285.99871	14183.9737	18913.0254	17041.0128	17220.9605
Fam122a	139	156	177	120	169	117	162	129	195	244	247	269
Tmem252	17.0002	27	6.00025	2.05623	14.0001	6	2.02271	12	20.0002	21.0001	9.00039	17.4217
Pgm5	9	8	0	1	0	0	0	0	0	0	4.76052	0
Rictor	1455.63	1195.46	1644.17	1072.09	1259.28	1359.53	1627.33	1299.88	1602.29	1986.7	1923.2	1599.62
Eif5	9442.26448	8367.7513	11618.3794	9436.883	9708.70041	10122.0091	13174.48874	9357.2954	11401.4225	15426.90653	12805.99462	12778.3622
Gm10053	1980.08	2213.74	2300.36	1997.01	2155.68	1859.98	2668.79	1768.17	2397.39	3021.94	2309.7	2621.78
Foxd4	0	2	0	0	2	0	0	0	0	0	0	0
Nrap	3	0	10	5	0	2	0	0	2	3.71369	12	0
Paxbp1	539.786	429.744	599.917	624.603	498.363	563.696	981.854	627.319	671.577	912.066	816.395	893.236
Zdhhc20	1174.2624	1037.9344	1294.2934	1090.7236	1151.03	971.2189	1134.4653	896.9362	1352.355	1667.85000001058	1517.289	1434.159
Atp2b3	21.02145	31	28	11.0001	28.36767	27	11	20.00001	15	20	37.0038	38.0001
Fbxo34	1013.0144	666.536253	799.8859	863.11288	836.62282	867.31814	994.670760188233	711.653170022474	770.35216	879.54142	955.3786	1099.022
4932438H23Rik	3	0	5	0	0	3	0	0	0	0	0	0
Olig2	721	651	712	921	935	743	851	634	852	1206	1033	1069
Olig1	477	478	436	659	626	520	621	468	539	774	737	710
Washc5	3260.00152	3025.0000310767	4080	3072	3356	3405	4029.999	3218	3523	5008	4014.9953	4429
Zbtb20	164.69499	106.2276	147.0134	133.5105	177.42789	101.38165	167.9676	128.921	173.5332	223.2828	228.01608	195.3251
Commd6	394.357	407.524	444.6373	352.0078	406.0118	383.014	551.257	411.535	446.075	668.523	513.209	413.6856
Rhox2d	0	0	0	0	12	10.4134	7	0	0	6.34983	2.03732	2.31716
Micu2	309.996	361	238.174	358.429	430.524	254.501	446.76	259.446	344.867	465.66	407.596	419.615
1700029F12Rik	0	0	0	0	0	0	0	0	0	0	0	0
Rhox4d	0	0	0	5.38314	0	0	0	0	0	0	0	0
Dusp9	3870.99	3565	3814.99	4715.16	5118	5167	5745	4294	5248	6973.77	6564	6683
Cntnap3	0	0	0	0	1	1	0	2	13	8	3	21
Uchl3	2038.0393	1864.85	2512.1149	2159.7947	2091.0228	2153.1642	2521.694	2075.656	2292.7225	3056.5722	2789.9748	2701.2145
Gm21863	2	1	8.09861	0	0	5	0	3	0	3	9	10
Gpr174	1.00694	0	0	0	1	0	0	0	0	0	7.12931	0
Ofcc1	0	0	0	0	0	2	0	0	0	0	0	0
Fgf9	3.0134	8.07835	0	7.0171	15	6.08938	12.1468	19.4504	12.2416	27.01547	13.52562	2.01552
Nsmce2	1302.9987	1209.0017	1606.0049	1386.9973	1227.0046	1221.0004	1513.0025	1264.004	1605.004	1844.999	1520.0017	1742.9969
Slc25a46	1094.2	828	1147.84	1016.16	996.266	889.094	1267.72	887.504	1080.29	1150.14	1123.77	1165.09
Rhox2e	0	0	6.39286	8.20072	0	2.70862	0	0	0	17.830246728	0	0
Atg14	2059.99687	1881.99747	2396	2326.99925	2434	2050.00483	2519	1903.00235	2230.99905	3058.999	2699.99543	3171.00024
B930094E09Rik	7.70156	0	8.16222	0	2.6885	2.47339	15.729	13.2521	5.71224	11.6111	16.6604	3.87706
Fam169a	2884.363	2751.697	3509.0055	2457.081	2973.637	3240.2353	4261.843	3110.1595	3528.326	4819.442	4233	4180.367
Il17b	38	15.2185	38	46	19	19	39	18	31.64	71	63.9408	62
Itm2a	827	787	1021	731	734	809	1075	812	922	1025	927	895
Trib1	1008.00261	906	1161.9993	1117.00233	1251.99666	1220	1527.99681	1147.9987	1324.9971	1818.99994	1712.0004	1652.0004
Pcyox1l	692.559	738.45	866.722	659.881	848.601	840.276	920.432	688.131	882.311	1166.54	995.514	963.915
Nfam1	340.9008	352.3749	107.859	334.1002	276.4767	304.9045	360.2564	270.4548	203.585	414.0744	380.5987	337.178
Grpel2	1067.842	1072.392	1244.845	1061.658	1217.031	1146.634	1450.9189	1029	1277.9561	1752.9955	1368.999	1281.206
Rhox3e	0	0	0	0	1.5	0	0	0	0	5	0	0
Mark3	2913.146	2967.553	3397.3227	3027.171	3595.357	3247.986	4021.315	2911.216	3459.386	4734.6484	4229.1895	4365.9565
Spata31	0	0	0	0	0	0	0	0	0	0	0	0
Rhox4e	1.19046	0	14.8056	0	12.3299	7.0279	1.07836	0	0	0	9.14966	8.87733
1700129C05Rik	0	0	0	0	0	0	0	0	0	0	0	0
Afap1l1	150.612	86.2463	85.0121	102.967	156.305	155.871	155.042	80.7254	145.147	139.843	193.955	188.387
Rhox2f	6	0	0	7	2.4949	1.01193	11.0437	8.50096	2	7.09223	0	0
Gm6169	3.09437	0	0	3.00636	1.51512	8.51502	7.88547	3.00693	6.28356	15.0892	13.5352	25.7063
Rhox3f	0	0	0	0	0	0	0	0	0	0	0	0
Gm5142	0	0	0	0	0	0.5	0	0.5	0	0	0	0
Spata31d1c	0	0	0	0	0	0	0	0	0	0	0	0
Tigit	0	14.6855	2.00572	0	10.3663	1.18021	5.73658	1.51659	3.20118	0	0	1.2902
Rcbtb1	3029.40511	2567.302	3364.3194	2922.23045	2749.6765	2909.33	3886.42764	2593.16741	3355.27515	4209.81483	3453.6378	3738.7214
Rhox4f	0	3.33249	0	0	0	0	0	0	0	0	0	0
Nsa2	4746.7	4607.21	5616.39	5031.44	5318.5	4941.51	5928.88	4556.2	5645.85	7142.97	5924.83	6087.45
Prkdc	1960.48	1451.65	2105.25	1836.59	1857	1901.24	2330	1749.67	2110.71	2605.68	2341.35	2598.6
Rhox3g	0	0	0	0	0	0	0	0	0	0	0	0
Rhox2g	0	0	0	11.6399	0	8.44342	7	5	5.04774	5.1701	8.12123	4.73288
Prss47	0	0	0	0	0	0	0	0	0	0	0	0
Mfsd14b	1590.892	1266.418	1650.004	1314	1552	1196	1804	1425.949	1747	2254.004	1548.44	1658
Tbx22	0	0	0	0	0	1	0	0	0	1	0	0
Sap130	3218.14773	3101.44459	3774.00267	3786.0976	4012.0846	3678.34067	3570.91257	3139.39364	3951.6818	5204.95566	4628.397	4960.98125
4933412E24Rik	4	0	0	0	0	4	0	0	0	0	0	0
Osmr	0	0	0	0	0	1	0	0	10	0	0	0
Phf11a	3	4	0	2.00585	0	0	1	1.00604	13.4767	6.01431	5.00678	11.0183
Olfr465-ps1	3.0123	2	0	7	6	4	0	1	8	1	5	1.00075
Olfr466	21.408	15.7457	18.4346	7.26387	4.2357	29.8374	26.3821	11.6453	45.343	16.384	10.7307	34.9395
Phf11b	3.11482	0	9.50804	13.2297	3.06593	12.4482	14.7745	2.09269	14.508	14.6996	7.32138	9.29669
Rhox4g	18.6823	0	0	9.17438	1.36934	16.5055	7	9	3.14081	32.244	2.79554	14.6236
Epdr1	530.369	464.42635	468	468.9998	569.0775	507.455	617.6524	407.9997	497.6985	835.03098	777.9715	625.929
2610002M06Rik	298.169	122.79	248.143	199.591	268	239.536	214.719	203.385	254.688	304.716	313.074	301.104
Lmo7	1375.9824	649.33104	1123.365	812.88049	1212.9848	1088.6347	1305.0283	1008.3856	1146.577	1547.0393	1620.4107	1534.7879
Tfap2a	222.48635	144.343200010699	273.50593	245.5263	359.1786	251.913	214.8320375701	217.24082436064	209.9465	281.3493	130.0176	265.5565
Rhox3h	0	0	0	0	0	0	0	0	0	0	0	0
Ralgapa1	675.973	580.9998	835.47552	800.9783	771.80144	736.10807	1003.708	711.000100053454	859.9405	1207.898	834.9167	919.999600083703
Slc29a2	532.8857	560.46109361	630.001	562	584.0947	669.7278	657.9998	486.19722	595.954	760.13278803	742.754	702.00048
Rhox2h	5	1.03614	0	0	22.1845	11	8.33755	0	9.08837	10.0404	6	8
Ablim3	12	1	24	5	9	1	15	16	26	31	11	14
Tent5d	0	0	0	0	0	0	0	0	0	0	0	0
Lratd2	59	80	101	58	92	48	122	70	100	148	66	126
A1bg	0	0	0	0	0	0	0	0	0	0	0	0
Wmp	0	0	0	0	0	0	0	0	0	0	0	0
Drd3	0	0	0	0	0	0	0	0	0	0	4	0
Maged2	593.609200068248	562.00003366	580.5393	361.308	606.0001	575.7787	744.64636084	522.7889	552.515	986.00022	682.00041	748.5735
Sfrp4	226.0171	110.01224	229.09510005272	219.0005	246	222.071379	201.0337	164.6778	296.2095	417.176	365.7061	334.5736
Serhl	351.415	367.322	439.65023	432.842	524.164	419.77038	747.23178	327.10194	421.83647	611.79837	613.73908	495.0893
Ammecr1l	804.52257799	934.7978	905.909	1000.4711	1119.67573128	827.76391	1006.8992	806.085	946.3648641	1440.642	971.431	1093.8119
Mzt2	486.6481	502	628.0003	679.9993	614	612.9999	806	523.99931	494.9151	847.9997	735.6499	786.0004
Cebpd	76.672	42.9849	140.69	122.898	97.8324	91.2186	123.394	86.2232	121.073	113.259	113.05	159.694
B4gat1	545.354	596.9997	483.7204	442.9999	543.2247	512.6832	685.736	432.4966	558.0003	801	592.5787	615.0004
Qtrt2	530.722	761.02	694.88422209	679.1003	767.695	804.308	784.619	705.634	792.022	1063.474	785.427	936.411
Cbwd1	915.329	973.251	1050.37	986.101	767.042	911.789	1126.82	790.009	1100.19	1450.84	1063.68	1193.31
Polr2d	1536.002	1466.9966	1621.003	1412.9966	1566.003	1566.0016	2031.004	1310.0009	1539	2142	1888.005	1984.003
Nlrp4f	2232.28241	1912.3287364545	2813.65906	2383.997483	2355.45903	2381.0734	3371.06715	2314.3791	3084.25714	3845.76017	3244.73616	3243.3351
Sh3tc2	169.00015	122	59.0452770718	229.0003	222.0002	174.9997	229.0001	91.3283453872	137	256.9998	124.234	217
Phf11d	2083.532	1846.935	2350.029	2116.468	2134.47	1919.738	2245.445	1998.419	2323.818	3053.585	2363.716	2445.846
Ifnar2	353.9997	401.22468	382	385	427.0001	346.9999	396.99994	304.9996	352.9998	484	430.0001	436
Myc	205.0001	289.9999	305.00027	265.0001	444.0006	421	437.00032	339.999935	419.9997	640.000253	483.9995	621.9994
Casp7	435.825	328	455.364	437.65	400.182	452	329.768	317.999	439.872	499.234	382.684	514.85
Gm10775	15.3948	9	33.6835	8.13832	23.3073	29.3411	2	9.12723	15.0154	19	3.0784	10.0057
Brms1	619.83852	724.409	500.8437	868.00046	844.453	868.427	1099.4106	733.87925	892.33366	1018.76709	962.37152	1194.0972
Rrp7a	2667.2929	2641.75	2325.51	2785.65	3066.7598	3063.3806	3834.0373	2463.4262	2954.49815	4163.5045	4145.4154	4187.3131
Gcnt2	2783.002	2473.202	3195.1404	2608.998	3003.477	2738.384	2909.003	2597.532	3167.031	4331.061	3708.2206	3647.462
Pnck	122.6612	115.0000256914	95	98.2631	186.29172	107.04036	144.999989	79.0000098	106.3499	137.7117	139.5516	151.599200047459
Mrpl47	921.959	878.19	1054.71	820.995	1006.11	915.56	1148.63	786.383	1060.38	1230.53	1076.96	1206.32
Kctd12	116	136	123.861	114.632	106.176	105.586	131	122.001	160.122	137.932	153.918	164.001
Adrb2	245	145	198	189	264	219	344	190	279	319	241	255
Phf11c	25.9819	26.9364	21.8326	42.7153	28.1284	43.6312	47.5311	39.1314	31.0733	52.8117	74.7912	53.7424
Wdr33	3580.527	3333.3041	3780.256	3614.0565	4150.87629	3835.4856	4945.4649	3576.0835	4213.7005	5594.3166	5077.1898	5058.9779
Dock8	50.4541	26.0985	20.1532	30.0695	27.8324	27	27.0133	30.0106	27.0423	72	23.0159	60.0279
Acod1	0	0	0	0	0	0	0	0	0	0	0	0
Cln5	582	505	692	638	566	499.731	633	562	654.803	745	687	716
Zfp369	321.7279	292.831	440.2004	432.93987	462.1294	333.1531	461.0466	368.49976	444.3233	510.64264	503.8456	618.32832
Il12a	0	0	0	0	0	0	0	0	0	0	0	0
Fbxl3	1196.7295	1005.2841	1421.04689	1204.2286	1295.1088	1113.5129	1673.4229	1183.3567	1397.7239	1617.35643	1240.8637	1490.8563
Spidr	1648.28	1226.87	1834.08	1624.26	1722.82	1636.87	1872.84	1592.79	1802.39	2448.4	1927.9	1975.74
Poldip3	7032.3	7121.41	8301.89	7557.92	7996.75	7998.61	9761.08	6874.76	7983.06	10922.75	9760.74	10524.88
1110032F04Rik	34	35	50	69	23	42	18	45	48	50	47	48
Nme8	0	0	0	0	0	0	0	0	0	0	0	0
Adgrl4	0	0	0	0	0	0	0	0	0	0	0	0
Setdb2	440.7557	447.721	458.08999	433.0001	435	467	619	431.7322	540.99989	589.2417	536.0004	596.92938
Sft2d3	160	170	161	110	137	152	131	158	169	263	184	258
Htr4	3	0	11	0	1	10	1	2	4	2	8	4
Rin1	295.1383	243.249	292.83587	338.6187	339.30958	302.86853	435.305	264.4439	354.8203	476.24943	432.45619	424.8997
Btg1b	0	0	0	0	0	0	0	0	0	0	0	0
Btg1c	0	0	0	0	0	0	0	0	0	0	0	0
Gm21970	0	11.6861	0	0	0	0	0	0	0	0	0	0
Pkp2	1195.56	1103.84	1455.44	1264	1315.28	1307.29	1819.93	1201.42	1481.37	2109.27	1800.26	1724.71
Rhox10	7	2	7	10	10	1	21	31	21	26	13	20
Ndufb5	2272.46474	2060.9906	2712.118	2348.97509	2597.92517	2148.1411	3386.9366	2162.41662	2604.3147	3309.86346	3118.6368	3035.18
Gsdmc	0	0	0	8.000000370113	0	0	0	0	0	0	0	0
Rhox11	0	0	0	0	0	0	0	0	0	0	0	0
Lims2	23.4568	0	12	24	41	48.00004	51.99998	36	40.0284	76.7752	67.9006	50.6322
Il10rb	61.3264	38.4039	98	47.2465	63.0691	73.8162	36.1181	36	43.3718	100	42.7153	68
Rhox12	0	0	0	0	0	0	0	0	0	0	0	0
Cd248	41	19	33	66	19	39	36	28	28	8	36	50
Rhox13	186	183	159	238	192	140	272	189	199	311	253	273
Tmem151a	13.52026	32	24	37	21.2689	14.16171	45.6992	41.81217	22.26339	3.08358	29	28
Pak1ip1	2579.52	2527.45	3364.81	2820.22	2975.71	2919	4094.78	2385.8	3088.88	4340.85	3647.31	3977.81
Zbtb33	445.9999	422.9999	601.0003	343.000021	452.9998	468.9995	729.0001	482.0005	539	788	585	612
Cyb5r3	2945.9975	3436.002	3482.94	3176.92579	4028	3824.0029	4585.99741	3289.99782	4194.9956	5555.00819	5460.7329	5781.885
Kank1	993	925	1024.6	905.9999	1102	1145.21000006914	1141.7896	962.249	1125.68	1517	1376	1372
Brwd3	1622.88	944.194	1664.12	1472.82	1322	1488.02	1474.27	1150.78	1723.6	1646.16	1815.99	1500.93
Slc30a7	752	616.736	710.378	727.95	599.634	740.684	895.841	624.814	743.928	923.206	804.545	772.761
Cab39l	1280.335	998.2993	1511.6	1212.19922	1223.8441	1117.58029	1540.26286	1024.032	1268.035	1708.509	1425.55866	1528.81455
Ccdc191	281.6735	234.62855	254.822	138.5712	228.11446	248.10792	343.7692	248.3209	232.75568	267.4593	307.7275	320.18
Gpr17	0	0	0	0	0	0	4	1	0	0	0	0
Fbxo38	2508.31963	2027.03	2872.29	2459.11	2947.3561	2561.5663	3065.64	2423.22	2870.59	4051.5683	2941.9181	3604.1152
Ifi44	2.00029	0	0	7	0	2.00012	0	0	0	0	0	0
Gpr141b	0	0	0	0	0	2	0	0	0	0	0	5.5986
Dmrt1	397.00009	294	339	420	494.9999	336	475	349	492	568	550	417
Gm10139	0	0	0	7	0	1	0	0	2	0	0	1
Tmem14c	2166	2142	2473	2280	2648	2404	3083	1993	2616	3168	2770	2633
Myo7b	0	21	6	9	3	0	0	0	0	0	0	2
Yars2	1133.48537	916.8367	1267.3033	1264.7733	1040.49581	1041.2586	1379.48396	1226.17518	1438.16826	1696.425	1428.9374	1433.2344
Gpr141	0	0	0	0	2	0	0	4	0	0	0	0
Dmrt3	43	53	72	51	71	69	82	90.00001	85.99996	95	106.99991	97.99999
Cdadc1	337.681	237.84458	269.6824	270.7669183	308.764	345.639	469.0437	344.12922	349.3509	460.1339	391.94409	461.5647
Ifi44l	0	0	0	0	0	0	0	0	0	0	0	0
Lifr	3498.4816	2864.6427	3787.0642	3326.153	3091.98454	3275.888	3766.2165	2818.61141070544	3449.5235	4523.17785	3920.9567	4077.98
Dmrt2	17	34	8	13	28	21	7	0	15	17	28	36
Tdrkh	179.617	117.39808	179.0002	161.90931	204.5457	188.0007	271.0501	124.7632	215.1375	194.128100459942	241.9846	321.000147
Zdhhc23	153.0009	131.00007	207.0009	142	176.00009	143.99995	118.99985	188.00009	203.70662	213.0007	242.73211	192.0003
Yif1a	773.174	599.243437	842.016	718.9925	829.661	853.358	1076.8098	773.99903	762.6244259514	1127.1497	1003.639	986.1203
Elmo1	481.35234	355.9522	495.20555	432.788	488.38052	433.652	417.175	407.528	501.189	667.814	501.217	540.8997
Ifnar1	1202.8	1006.22000396266	1314.39	1303.84	1212.76	1330.0747	1408.91	1027.68	1272.87	1751.65	1511.2206	1517.31
Gnl3l	5147.339	5071.0876	6001.54782	5584.96618	5291.8405	5231.18589	6194.1900964038	4993.88211	5778.28554	7599.44407	6250.8849	6892.50326
Shisa2	366	352	362	353	395	428	491	314	499	631	575	629
Atp8a2	3.44756	0	15	13.0098	4.00001	0	4.59656	1.0016	16.0644	9.01395	0	17.0132
Spink10	39.00007	18.121962	21.99996	17	40.99997	34.99997	25.05488	12.01736	35.14975	28.00004	33	22.15769
Nhlrc2	1669.17	1481.43	1777	1633	1722.55	1702.46	2005.58	1543.63	2086.58	2498.63	2226.51	2139.76
Ckb	11969.2	11090.6	14205.6	13558.9	14253.2	12401.1	15449.4	10566.3	12096.4	15470	15615.4	14350.1
Ptgfr	0	10	0	0	1	1.00844	1.00021	0	0	0	4	0
Ifngr2	88.5948	176.966	165.55	114.448	147.996	143.785	233.212	148.92	213.036	269.638	213.344	250.394
Trmt61a	597.0067	544.7206	555.5319	747	800.005287265	780.0001	1205.0066	528.9997	811.004	1190.007	1120.011	1142.28274
Adrb1	46	62	72	54	55	28	36	49	23	95	71	78
Tmem50b	889.579	985.245	1030	1131	1015.04	920.303	1187.09	896.186	1106.64	1374	1249.61	1121
Cnih2	58.6186	66	102	58	119	129.133	153.794	81	106.065	125.537	151	123
Usp13	536.9997	531.4156	493.5355	497.323	551.0002	618	607.0104	465.22926	495.0299	790.9995	658.966	642.2093
Gm36368	0	5.85645	3.90746	0	6	0	0	0	0	0	2.00057	0
Aoah	388.004	288	491.003	385	545.004	374	576.969	341.68	452.002	606.034	524.005	572
Bag5	497.0002	599.9997	622	663.9996	607.0003	550.00021	730	548	589.99957	755	667	665.99989
Spink7	0	0	0	0	0	0	0	0	0	0	0	0
Spink13	0	0	0	0	0	0	0	0	0	0	0	0
Brms1l	811.569	513	947.655	868.716	884.369	797.705	907.075	781.724	793.948	1062.92	922.325	979.39
Mycbp2	2170.275	1783.3782	2417.5214	2077.0528	2152.246	2129.33358	2562.7689	1835.4196	2550.053	3448.856	2634.78	3237.037
Ccdc186	905.88416	693.4116	969.9542	864.6732409588	909.13472	877.0076	1039.56	848.832	925.0755	1262.8014	1144.4726	1157.6379
Gramd1c	11	0	0	8	2	1	12	7	3	10	4	8.9999970821
Hmgn5	202	143	184	172	227	218	282	164	252	258	300	189
A4galt	1000.1855	902.2325	1261.06287	1081.987	1061.95924	1193.9658	1044.02661	1034.43142	1173.38124	1297.53598	1309.62841	1312.6551
Iws1	2193.4926	1976.747	2243.267	2219.356	2267.8075	2094.2101	2911.6895	1923.1149	2453.2483	3335.0483	2756.1441	2948.6717
Sh3bgrl	117.299	70.6673	134.84	49	105	90.8419	172.434	69.9731	108.098	87.1519	111.549	158.882
Coa8	617.1413	573.25471	826.875	605.8025	709.9213	677.82722	841.7634	671.56	722.6645	1085.7599	921.81	922.3698
Gsdmc2	0	0	0	0	0	0	0	0	0	0	7.99982	0
Extl2	127.00000237405	129.00000423992	160	208.99999973	207.00012346	147	210.842	124	138.9999532913	255.9424	192	189
Tmem255a	1	0	0	0	0	0	0	0	4	0	0	0
Rab1b	2824.9984	2921.0044	2719	3308.00188	3270.00055	3290.00376	3964.0042	2725.00313	3360.00032	4427.9954	4052.00009	3794.9955
Olfr1370	0	0	0	0	0	0	0	0	0	0	0	0
Uqcrb	3042.25	2709.36	3465.81	2870.74	3326.43	2766.81	4334.69	2713.67	3435.29	3994.61	3928.87	3588.5
Mbip	348.748	328.681	381.878	415.741	440.419	382.398	573.573	408.19	362.739	604.802	579.248	491.428
Gm10767	2.00602	12.04283	3.00696	26.0518	6.01294	22.02119	39.1503	23.0772	12.0441	26.0788	22.07845	31.1779
Dnajc28	82	75.00003	147	112	107	101	125	93.99999	144	155	171.0005	153.00006
Olfr1369-ps1	16.4496	19.0008	20.5359	3.05091	1.01354	22.3814	11.4648	5.00598	3.1309	12.1406	8.15916	7.00704
Arfgap3	530.2764	398.53868	523.519	523.0004	642.0663	463.79473	521.3649	380.59217	509.43869	693.8251	654	733.1105
Olfr263	5	1	12	0	0	1	5	0	0	0	11	5
Klc2	593.881	657	794.065	709	726	725.00012	931.53687	701.942	821.0005	1091	1014.93278	1000.76609
Atp6v1a	7106.70165	6297.0608	8026.44555	6701.61411	6930.5824	7111.9916	8295.00097	6202.69971	7554.2737	9784.7316	8340.02669	8354.6443
Olfr1368	0	0	0	0	0	0	0	0	0	0	0	0
Apcdd1	285.715	208.0001	284.1120354297	337.321	278.6135	314.292	253.8105	219.0216	270.518	342.0855851	326.02	280.569400684483
Gipc2	121.524	100.63	138.06	120.077	148.499	84.5129	158.694	60.4941	130.647	245	117.527	128.574
Nkx2-1	0	0	0	11.1108	0	2.0002	0	0	11	0	0	0
Mak	101.8378	54.6007	89.72807	74.62648	65.33047	64.21158	56.0761	67.82503	75	86.123827877	116.9664	55.74217
Gm6377	0	0	0	0	0	0	0	0	0	0	0	0
Nkx2-9	119.704	136	135.84	83.0032	120.02	138	209.978	87	127.826	227.003	213.787	218.002
Proc	28.99997715	8.00000115	0	1.99999711	17.00001606	6.999996389	25.99998934	12.99999456	24.9999532	25.00004147	20.95684868	15.99996463
Gsdmc3	0	0	0	0	0	0	0	0	0	0	0.000183254	0
Pax9	11.398	27.3234001205	0	5.00048	0	9.92404	4.12398	0	0	2.59266	0	0
Fgd1	4818.86	4214.49	5048.91	4989.72	5381.8	5175.07	5643.46	4725.1	5303.88	7241.35	6330.74	6078.76
Oaz3	1.02732	0	0	5	0	5	0	1.01223	2.01336	0	3.05437	0
Ttll5	870.48889	694.81972	953.32983	729.01159197728	730.37976	915.76414	622.60826	585.45062	771.82083	1152.71176	836.83468	1025.42187
Gsdmc4	0	0	0	0	0	5	16	0	2	9	0	3
Map3k2	677.881	532.218	817.618	534.374	579.509	528.498	612.307	588.132	678.321	903.851	837.563	626.422
Pacs1	859.348	934.519	1200.8	990.555	1106.22	1064.9	999.849	758.575	1181.9066	1240.48	1218.21	1219.7
Mrpl9	1908.47057	1729.13	1797.1176	1864.37299	2028.2933	1708.3863	2533.82658	1563.9606	1882.283	2583.75693	2157.0897	2112.17296
Egflam	3.99972	0	7.99795	0	6.99897	0	0	2.14763	0.999863	0	0	4.99939
Dnm1l	4570.7898	3718.2	5083.21	4261.8	4303.551	4337.44278	4993.04451	4179.395	4960.444	6235.4514	5048.612	5451.177
Ercc3	2193	2101.99	2686	2743.2	2651	2392.44	2574.85	2137.66	2615	3406	2811.26	3187.95
Pou3f4	3.00105	9.22774e-06	0	0	0	0	3.37557e-06	3.69386e-06	0	0	0	4.00437
Atp1b4	0	0	0	0	0	0	0	0	0	0	0	0
Dnajb4	233.9997	148.9996	263.0002	211.0621	180.00033	235.0605	271.58153	175.9996	224.9663	286.9091	280.5607	261.3008
Tsr2	382.925	333.389	501.007	522.705	552.982	549.992	745.428	489.772	613.058	823.257	759.777	677.047
Ift80	741.3437	572.175	881.4407	745.62684	730.70759	818.30181196792	673.507143	773.542600046383	780.38534565	1136.28000019756	833.782353	940.4347
Napg	761.84974	598.6288	985.95044	787.5015	735.3662	773.088	964.4111	716.4639	783.27522	1074.0345	1022.581	1083.0887
Trim27	4212.489	4127.0552	4735.9278	5043.297	4992.265	4738.1416	6112.786	4502.884	5254.964	7121.401	6110.249	6452.809
Sf3b2	9947.6443	9554.82245	10751.8757	10845.2635	11905.207	10970.7921	15250.5213	9888.9658	12628.1626	15868.0247	15364.6564	15807.0857
Gm49336	2631.7824	2305.1535	3091.8446	2699.096	2584.065	2664.0224	2860.7847	2518.4872	3012.0783	3810.733	3205.98	3471.405
Wnk3	680.151	622.74	920.505	685.309	724.187	606.8098	775.353	624.4359	972.2743	1041.59	804.7114	912.0147
Gfm2	2720.22657	2428.65614	2562.0172895988	2564.0861	3154.31688	2541.38128	3135.30810007684	2510.421	2952.2237	3801.6808	3350.04525029269	3743.6416
Pacsin2	3496.235	3430.79947271	3821.2110406534	3960.01410699549	3808.1330901	3778.0262004902	4466.34570360765	3572.01544093489	4057.1165	5490.0450189915	4735.6097	4979.2495
Gal3st3	182.576	152.186	150.349	204.585	185.471	168.78	297.879	173.639	251.217	301.734	245.062	348.898
Bin1	651.0851	700.0004	679.9631	909.091	924.238	887.5377	1123.659	817.3939	1012.3589	1300.588	1070.057	1293.8378
Catsper1	0	0	0	0	0	0	0	0	0	0	0	0
Slc6a8	3061.1398	2810.579	3924.9240848	3471.87833	3792.94	3251.69032	4490.2646	3432.499	4170.519	5080.47	4514.9534	4654.662
Gdnf	0	0	0	0	0	3	0	0	0	0	0	0
Wdr70	1807.734	1741.004	2307.705	1890.271	2265.525	1977.555	2672.747	1904.57	2030.184	2987.09	2808.778	2670.441
Riiad1	0	0	0	1.83959	0	0	3	0	1	0	5	0
Cst6	20	13.6776	6	1	3	4	8	4	5.65387	6	10.0013	4
Dennd6a	1683.235	1533.377	1969.1746	1650.59331	1831.623	1520.4264	2007.281	1663.6084	1911.8853	2436.519	1979.2181	1949.0646
Naa50	10915	8734.19	12100.104	10392.186	10295.31	9764.736	12914.04	8975.22	11492.623	15412.78	12544.99	13041.48
Tdrd1	11.02916309	31.999992	18.0027311	39.0010338	16.0033631	11.99997129	25.00101413	8.0000005	30.006537	32.4475977	20.3227526	29.9872429
Vcam1	5.37066	0	0	0	1	0	0	2.59656	0	0	0	2.00109
Cyrib	3844.8545	3350.9173	4504.8118	4129.9985	3819.0002	3667.91970081038	4692.9993	3331.8451	4276.89752	5747.004	4732.3779	4944.662
Usf3	668.5547	469.9995	727.0001	589.5214	578.0004	550.7681	552.7507	517.8098	765.2894	891.9998	724.7495	786.0004
Gart	19736.26322	19593.7488	22960.0072151293	21889.9952	23713.4967	23464.5789000122	27106.92227	19575.41765	24171.6742	31435.672030837	27721.59715	31153.3329
Ttll1	742.9258	629.67355	788.7229	735.17378	825.81796	758.7515	817.0898	792.30942	867.37078	1153.759	995.2283	1119.6001
Gpr88	0	0	0	0	0	0	0	0	0	0	0	0
Smc4	6620.125	4123.4997	7884.4831	6932.5784	4959.73	6717.6495	8580.1301	5484.0096	8195.6083	9515.678	9443.4414	8677.3019
Gm35060	0	0	0	0	0	0	0	0	0	0	0	0
Gypc	5	3	0	14	5	0	6	0	0	7	11.999957	5
Tslp	0	0	0	0	0	0	0	0	0	0	0	0
Bik	38.00002	32	21	42	68.99997	77	79	36.99996	75	115.99997	113	70.99999
Wdr36	4806.11	4675.51	5533.88	4911.036	5434.48	5264.46	6133.76	4832.12	5889.21	7686.31	6294.04	6929.28
Mcat	1046.99669	1076.9965	1096.0049	1069	1319	1272.9966	1564.92	1033.99952	1325.24357	1751.5987	1618.9982	1560.99675
Tspo	446	428	491	469.0004	425	448	789	418	541	617	501	515
Mtmr6	563.272	716	574.024	552.4197	785	537.218	755.0004	666.00013	689.3829	966.9999	876	856.0002
Ttll12	2294	2361	2707	2495	3218	2748	3309	2334	2773	3716.93	3432.47	3575
Trim59	4902.862	4013.444	5308.279	4360.8	4684.266	4525.455	6126.747	4342.769	5011.789	6610.917	5725.964	5763.282
Lamp2	1990.2713	1575.1166	2125.6286	1488.9044	1877.319	1788.5531	2076.5276	1750.1294	1939.4083	2329.5053	2197.842	1813.1593
Cdc14a	167.942000072827	111.937000069031	93	201.2023	156.56394	160.969000168574	260.8069	143.0148	215.1808	270.0002	181.0000814	207.632
Amer2	1	5	6.0217	8	20.00002	4.0192	18.00839	5	4.03673	18.00005818	5	18.01558
Nup155	4855.33	4159.64	5944.68	4426.47	5495.31	5020.58	6191.53	4538.38	5524.11	7223.81	6258.82	6439.42
Gcm2	0	0	13	40	41.771	40.00295	42.1	41	6.97139	0	45	20.9434
Camk4	5	0	0	0	0	0	0	0	0	0	0	0
Arf4	5292.84	4353.373	5668.289	4927.11	5486.16	5032.02	5384.88	5055.31	5647.37	6902.88	5674.116	6873.54
Mterf3	566.11865	480.8715	545.689	447.30878	496.3868	574.5557	749.88611	605.345	733.95198	872.1934	736.56015	781.6912
Stard4	2283.9749	1980.00137	2466.1502	2078.2262	2009.8537	2024.65673	2257.68478	1809.3511	2080.12273	2765.4969	2486.2881	2449.3308
Slc25a21	0	0	0	0	0	0	0	0	6.06338	0	0	0
Scel	0	0	0	0	0	0	0	0	0	0	0	0.9999998107
Nrep	100	74	175	90.00004	186.0004	118.00016	142.0002	104	154.006798	158.0003	110.00119	173.16566
Prps1l3	1447.59	1491.33	1842.92	1712.32	1725.27	1556.47	1820.93	1336.15	1705.74	2263.92	1859.24	1972.8
Tgfb3	0	4	0	0	0	0	0	3	0	0	6	6
Banf1	5636.07	5491.8188	6186.8769	5911.7221	6602.804	6319.674	7965.381	5464.8903	6505.197	8889.294	7934.98	7685.416
Bcap31	3221	2950	3756	3381	3933	3703	4678	3196	3775	5300	4270	4414
Gpx5	0	0	0	0	0	0	0	0	0	0	0	0
Kpna4	4659.9978	4319	5491	4305.002	4697.3	4766.56	5832.81	4280.595	5590.99453	7087.91	5830.9993	6247
Sidt1	0	0	0	0	0	0	0	0	0	0	0	0
Eif1ad	1954.39	1878.59	2147.35	1964.46	2296.81	2151.48	2693.09	1917.15	2500.43	3103.15	2604.8	2826.12
Asap2	1581.687	1250.9594	1563.0123	1374.299	1579.83	1587.364	1689.961	1218.74	1692.816	2191.63	2069.528	1853.1737
Epb41l4a	2632.43	2394.79	3051.89	3016.24	3117.8	2990.73	3142.75	2603.12	3114.17	4355.99	3814.58	3769.29
Gpx6	36	34	89	48	73	63	107	36	60	119	57	60
Fam120c	126	116	144	92	162	119	155	128	185	211	181	219.227
Vwa2	9	22	55	23	34	22	19	33	19	26	35	41
Olfr1367	0	0	0	0	0	0	0	0	0	0	0	0
Cplane1	1206.99	931.256	1603.71	1121.27	1118.86	1116.93	1437.6	1060.54	1517.32	1923.62	1542.38	1750.12
Sycp2l	268.0907	168.9049	265.0001	250.0005	183.3507	198.1938	184.9354	213.9939	235.0003	320.1618	245.8367	271.0709
Pde12	1243.22	1039.11	1479	1223.68	1437.4	1265.41	1732.04	1176.95	1562.31	2130.32	1608.95	1837.16
Hexb	2292.61	2360.89	3030.58	2684.59	2796.05	2486.19	3149.17	2289.02	2784.81	3719.12	3067.4	2739.75
Spata13	1006.597	1014.9999	1123.409	1306.0001	1294.004	1305.99980013691	1391.0027	1015.9997	1314.0019	1794.003748083	1498.9008	1706.9112126
Arl14	0	0	0	0	0	0	0	0	0	0	0	0
Rtca	1541.38	1468.04	1796	1512.48	1842.71	1551.62	2079.37455	1469.78249	1581.24	2408.0043	1908.33	2236.52
Abcd1	348	280	322	490.00028	409.0001	432.33634	468	349	430.417	578	640.9995	642.9996
Sart1	2940.47327	3001.4293	2501.78	3213.11	3636.78	3635.86	4829.10844	3103.5	3770.12088	5240.373	4943.59976	5181.15581
Piezo2	0	0	11	7	0	11	0.944999	7.60804	1.53692	13	0	0
Zscan12	713.903	460.9998	653.021	592.275	710.40851	533.0366	630.0692	488.0004	686.965	904.856	752.096	783.849
Nipbl	3599	2975	4308	3728	3660	3552	4386	3591	4368	5906	5096	4856
Plxnb3	0	0	0	0	0	0	0	0	29.1112	0	0	0
Ppm1l	414.906	308	395.016	409	381.049	369	359.028	348.622	414	651	472.771	457
Enc1	4755	4407	5309	5004	6012	5660	6720	5507	6430	8411	7357	7965
Ptdss1	1724.38	1518.85	1591.09	1851.07	1982.62	1710.43	1740.12	1489.24	1788.51	2534.49	2040.26	2154.05
C1qtnf9	24	41	26	34	51	42	67	41	77	40	57	45
Spice1	793.272	683.841	766.58	734.664	516.695	733.747	768.147	521.257	769.548	989.013	914.428	836.532
Celf3	0	22.61356	0	21	0	0	7.01772	1	2.52925	3.0954415	6.39276	2.10956
Slain1	174	254.0003	353.9998	355.00022	166.99965	273.9998	243.000300197372	218.0003	253	323.0003	358.99973	271.99953
Tsga10ip	72.00003	67	46	38	88	78	66.00004	63	91.99999	129.9998	78	124
Dnah12	86	58.00005	45	29	62	53	71	31	55.99997	62	83	62
Elovl2	554	443	705	457.0004	528	469	592	440.00013069	570	857	695	625
Drap1	2211.2064	2066.7854	2020.4037	2246.657	2665.6072	2383.339	2975.4453	2029.3346	2409.533	3489.4204	3289.1249	2997.999
Cfap44	10	5.22801	34.8643	8.70963	7.49218	8.24776	33.6803	25.5232	5.87989	46.3614	15.7326	40.8329000553922
Scube1	11	0	24.6278	40.0000353	23.6032	11	18.01299	4.3263	23.5876	6.7316889121	18.2007	5.05191
Ift43	192.99976	176.0004	208.9997	204.0004	245.00037	173.0001	293.9996	245.6574	184.00029	285.0001	176.9747	228.0002
Srpk3	0	2	6.03238	0	0	6	6	6.06833	11	0	4.86249	2
Zfp712	150	126	101	105	183	123	119	68	150	208	166	134
Ednrb	8.05787	0	5.79383	0	0	15.141586	0	2.08856	1.07802	4.00499	0	1.06586
Smim13	341	396	452	446	502	390	476	323	472	650	426	455
AI837181	549	659.9999	715	714.0001	880.9998	798	1069	690	707.9997	1192	1058.9998	965
Rps18-ps6	19.1605	1.63466	18.7183	24.1854	5.75709	30.4177	24.6832	9.26292	9.07565	10.376	12.2058	13.2953
Son	9587.814	8339.412	10853.789	9429.312	9937.773	10006.912	10176.887	9218.937	10551.783	14050.065	13583.978	12965.018
Gm17364	0	0	0	0	0	0	0	0	0	0	0	0
Fosl1	11	2.67173	3.547688	5.49756	16.50328	10.025	4.30318	5.53452	12.34068	14.827	15.76353	11.746689
Pou4f1	149.461	103.868	67.3156	139.548	93.5218	108.486	129.528	135.811	103.687	189.97	197.988	178.158
Rps6ka6	1975.999000029	1758.00002558	2230.00173189	1858.99769	1776.99970005628	1846.99980181999	2674.00310142678	1788.00025262354	2081.001	2571.0030114	2304.002911	2350.996
Zfp708	119.2818	21.80214	93.954482	32.81873	62.1297	44.5688	15.5071	53.7795	107.470867	28.3243	3.31211	53.4114
Obi1	108.4277	111.7518	153.0005	104.28258	79.4006	119.8532	185.3284	135.73557	105.2506	232.0002	163.1932	177.7514
Ccdc85b	405.003	483.985	342.45202	553.5025	651.0351	607.4014	793.801	491.471	633.59393	761.797	741.66934	743.6434
Itgb1bp1	549.5371	401.33	772.6430802861	607.6207	613.9999	548.4349	799.3084	614.235	631.5738	807.732	736.459	629.366
Afap1l2	125	100.38500001173	87	134.148	176	109	174.491	100	133	277	199	144
Zkscan3	580.636600068612	385.50620107321	566.2184	465.40274	530.9007	408.6969	545.444000018797	479.20841	554.542	704.64067	583.56381	575.9238
Mipep	1069.76	1168.0024	1396	1235.29	1405.00219	1472.00479	1566.99588	1054.66	1236.99691	1771.9987	1441.33516	1627.00319
B3galnt1	362	222	361	309	302	311	397	296	359	409	360	382
Dbt	1204.50145	937.481	1328.34103	1136.16	1174.13616	1086.82658	1438.92	1065.2516	1423.63282	2007.2375	1419.75	1658.56
Mipol1	329.9057	277.8913	347.5259	290.92719	314.5618	299.4585	353.0812	263.2618	413.5608	396.87705396	413.6868	376.6568
Slc1a3	282.14284	233.7123	267.067	213.575	458.503	336.3875	359.567	328.597	284.363	550.6821	382.1968	474.7394
Lrrc39	7.1866	14.7436	15.5365	4.92425	22.8884	20.6391	10.3897	34.3753	4.98115	40.8122	40.1856	12.9702
Boc	125	125	271	162	161	202	190	150	140	210	201	229
Rslcan18	36.0325	15.1197	8.53996	2.08612	30.7185	8.04057	7.74519	0	40.4818	45.9082	52.4831	41.519
Asb14	0	0	0	36.99999	0	0	0	9.85408	12.99999	9	8.42411	21.02039
Nedd9	3	34	0	2	27.99996	9	10	3	15.000043	22	31	17.00004
Nmd3	1241.03	1105.36	1364.87	1379.83	1125.15614	1403.34	1703.2	1184.16517	1416.8	2098.86675	1819.96	1834.4515
Mpped1	0	26.9999659	22.000041	0	25.9999667	13.99997965	18.3433889367	20.9999845	10	0	4	0.724416
Klc1	1155.6769	951.65674	911.0651	889.9003	1480.0772	1150.6356	1434.6419	1050.7616	1208.53562	1862.228	1593.157	1561.86731
Pgbd1	23.0132	13.4783	0	103.435	0	36.2208	15.6219	40.9605	116.134	48.433600141064	99.4039	0
Appl1	2505.47	2238.25	2939	2414.09	2588.37	2370.89	2916.82	2162.72	2969.84	3328.69	2868.53	3040.41
Fgd4	413.6606	252.95127793	367.98381	354.05717	359.0429	298.18897	384.4829	311.5472	388.0014	491.0477	339.79157	409.9023
Efcab6	0	0	14	20	0	3	3.83222	0	0	7	5.73464	5.73093
Pex5l	0	0	0	0	0	0	0	0	0	0	0	13
Zfp759	118	120	143.499	159	182.00016	213	244	166	136	207	227	282
Fibp	565.458	432.293	581.0723	539.2992	630.257	682.275	951.601	548.749	636.434	996.092	858.708	694.059
Tnfrsf19	484.591080302466	536.9997	431.00027	457.00036	578.0002	518.0005	669.9998	422.9995	490.9999	620.0005	546.00022	602.99983
Zscan26	1130.423	930.1994	1332.443	1076.089	1013.661	1089.902	1302.2257	1082.737	1231.812	1564.192	1343.0791	1378.415
Tmem170b	396.99964	452.9996	544	469	395	470	375.005	432	473	554.00033	406	404.00003
Rsl1	169.989	70.001	192.823	143	172.407	140.331	115.722	134.638	202.587	204.715	188.134	190.555
Idh3g	2564.26	2519.35	3302.16	2792.96	2972.59	2886.96	3179.73	2577.06	3184.78	4254.16	3530.97	3730.36
Zfp455	25	33	53.4423	22	26	42.3664	27	16.999993	47	56	73	43
Ctsw	14	9	13	38	11.8216	27	15.8783	26	5.1312	12	8.14321	15
Zfp458	27.99996	25	40.99995	23.99997	24.00005	23.99996	4.000001	15	23	17.99995	15	37
Apc	3906.05269	2865.2407	3801.15047	3424.2824	3500.8572	3402.9509	3911.3159	2925.0967	4239.187	5335.076	4459.35902	4663.25679
Sult4a1	1396	1360	1490	1153	1623.001	1644.003	1923.996	1379	1620.003	2364.998	2217.001	2239.998
Hesx1	129	85	115	130.9997	88	60.00001	108	101	81.00004	131.0004	98	106
Zfp457	16.9503	16.09317	21.4547	24.7433	8.94633	16.5888	9.23765	7.16866	32.3817	18.9242	37.9011	40.7371
Foxa1	28	26	8	19.4212	9.71661	28	30	37	22	21.5589	15	30
Ttc6	0	0	0	0	0	0	0	0	1	0	0	0
Sacs	1930.813333	1447.61	2227.0018	1553.9682	1453.00179	1500.1657	2035.9981	1377.2704	1835.8547	2269.1532	1874.84554	1989.7858073
Zfp595	202.7195	189.0001	227	290	259.884	162.7628	257.23851	141.42294	206.00028	338.9991	196.6665	317.0001
Efemp2	272.850140022773	188.999710018474	259.0002883	196.99991	261.000460804243	207.07641	295.105390847172	180.45302	264.70278	260.84379	349.03242	244.95953
Pnpla5	0	0	0	0	0	0	0	0	0	0	0	0
Hdx	26.2934	22.000000156519	44.000000181848	58.149400142268	58	45.001	29	24.762	47	56	48.000000106835	50.0000000375929
Gpatch2l	754.823	668.939	884	857	816.844	699.988	852.66	685.958	816.894	1149	1070.883	889
Adtrp	2.21489	0	8	0	3.00631	0	4.10161	6.07693	3	0	9.19404	0
Pnpla3	123.845	76	66	128	125.726	64	72.0227	65	94.8254	108	138.389	151.781
Il17rd	1748.4884	1539.05182	1749.5	1800.197	1807.8408	1817.39301	2115.121	1483.07084	1903.02054	2625.13544	2142.7467	2243.65254
Ssr4	611.355	847.448	1282.748	859.794	818.264	958.217	1228.279	916.305	981.208	1257.901	1107.678	1153.01
Samm50	6182.3	5811.16	6847.67	6906.69	6936.55	7118.27	9020.22	5918.17	7258.02	9684.15	9005.56	8447.01
Sstr1	0	0	0	0	8	0	0	0	0	0	0	0
Clec14a	0	0	0	0	0	5	0	0	0	6	0	0
Xrcc3	457.713	357.501	477.572	491.943	515.388	466.331	520.159	501.291	517.414	715.306	641.384	691.772
Zfp953	359.847	250.592	330.968	362.681	364.273	407.992	443.327	312.868	475.179	558.206	412.929	488.456
Parvb	3773	3364	4095	4184	5162	4527.93	5492.68	3931.96	5074.98	6517.93	5772.91	5768.86
Gm45194	0	0	0	0	0	0	0	0	0	0	0	0
Parvg	18.99998	15	0	3	16	7	10	10	26	31	41	43
Tex16	0	22.0000284	8.00000084	0	0	0	0	0	6.00000078	3.00000158	0	0
Zfp456	120.26036	86.03827	132.5319	108.00021	183.387	91.489	244.03936	106	151.434	153.6	158.225	146.764
Olfr19	0	0	0	0	0	0	0	0	0	0	0	0
Sgcg	40	25	28	6	21	28	40	28	51	29	25	30
Cpsf3	4003.40057	4169.9985	4571.9191	4593.42236	4845.76378	4680.78268	5209.9277	3873.4917	4851.395	6436.14421	5639.25543	5503.23112
Pdzd4	2666.00000105712	2599.0005974	2634	2821	3601.0003	3334	4204.002	2945	3545.002	4549.002	4129	4783.999
Nepro	992.236	1173.25	1519.28	1122.94	1300.41	1225.36	1455.52	1156.31	1375.72	1770.08	1489.13	1568.44
Srp19	1259.10122	1293.1524	1688.8875	1422.2158	1324.3427	1384.46382	1556.1025	1302.2576	1559.3286	1896.6522	1716.8985	1851.6171
Hivep1	743.52358	668.3184	1175.09	894.00019	876.00004	840.00036	821.0005	780.5738	998.99989	1392.00476	1193.00387	1155.99568
Trmt13	43.851734	41.7917	0	48.7332	65.4526	22.51442	56.7617	67.8784	30.3033	78.0714	71.05979	130.037
Shisal1	21.29217	27.21134	15.96649	34.8628	45.042	35.96187	29.7219	44.3171	26.5198	60.050220765	47.8732	70.22342
Arl11	15	24	4	5.00011	12	21	17	14	19	6	6	24
4933403O08Rik	0	0	0	0	0	0	0	0	0	0	0	0
Reep5	792.163	596.1357	794.7198	976.9399	905.835	893.1757	1149.442	642.3576	829.9569	1123.7496	1059.29	942.1545
Mus81	216.18	257.196	305.611	200.135	200.103	304.376	274.305	222.39664	311.992	430.593	453.366	389.214
Spag6l	24.6057	4	48.262	7	30	17.4723	0	17	25	21	40	43.6755
Edn1	10	0	11	38	28	17	24	17	44	46	19	13
Ebpl	449.778	418.184	719.752	404.441	532.894	602.893	604.811	494.223	564.259	642.715	635.033	767.264
Cul4b	7165.9081	5671.004	8371.471	7277.189	7056.316	7755.6546	9338.044	6893.188	8978.275	10976.769	9499.549	9336.864
Arhgef3	590.9995	472	675.00034	527.0004	602.0005	567.999868	677	561.9995	633	897.00054	740	794.0000532599
Zfp429	156.3418	93	159.5955	109	92.8453	127.52499	169.5901	67.3621	133.978	80.8042	117.47219	75.5996
Rtl6	182	261	170	165	214	249	262	183	204	324	327	295
Prr5	769.012	806	936.142	893	895.0772	1005.3	1185.5785002	799.928	1035.01166333	1345.3800156084	1178.021204	1227.802
Txnl1	5570.29163	4940.34321	6128.00489	5666.50506	5481.3146	5418.79935	6690.22398	4754.77452	6390.82674	7815.9941	6697.8127	7212.3317
Igll1	76.5389	54	47.9263	49.788	97.7158	65.854	104.031	45.31	52.2426	91.3687	58.8683	61.5319
Zfp459	988.5138	925.69	1250.79479	872.5257	951.6775	1043.358545	1206.148	894.8908	1107.74	1418.6258	1223.28	1133.7152015275
Vpreb1	110.178	69.8136	95.7492	111.317	128.157	116.544	145	112.066	116.991	205.332	133.587	141.945
Kpna3	5619	4719	6612	5460	5127	5126	6610.62	5017	6345	7929	6483	6599.09
Sec23a	3225.005	2653	3713.899	3389.003	3408.997	3151.82	3705	2962.996	3623.769	4576.997	3869.259	4062.593
Gtpbp8	418.02017	448.1941	404.2323	382.063	351.02749	422.6105	449.89555	407.098	458.22013	638.857	436.40457	484.30077
Sptssb	0	0	0	0	0	0	0	0	0	0	0	0
Capsl	279.9999	323.0002	309.0004	334.00018	242	312.99992	357.9998	323.00007	352.99965	485	325.0001	383.00015
H2bc23	0	23.022	20.3019	3.55311	17.1607	8.89377	0	20.1727	0	40.0736	0	36.9
Arhgap8	447.523616	492.051	640.27862336	434.0989	526.1416	590.1732	558.9921	432.206000025207	529.0851	649.914	642.384	586.3171
H2ac23	0	0	18.4591	12.3889	0	24.0315	10.726	11.1487	2.29651	0	12.4933	23.7198
Rbm26	2939	2009.9994	2986	2756.998	2750.001	2789	3041	2693.004	3260	4003.003	3727.998	3597.9999771
H4c17	8.32548	1	0	0	0	0	0	0	0	6.08248	1.08785	7.07894
H4c18	0	0	11.1843	2	0	28.9254	4	13.0078	8	0	0	0
H2ac24	3594.05	3808.2	5201.96	4537.62	5358.13	4697.41	5708.48	4213.25	5090.69	7020.41	6639.42	7358.08
Otol1	0	0	0	0	0	1	0	0	0	0	0	0
Cd200r1	0	0	0	0	0	0	0	0	0	0	0	0
H2bc24	0	2.52983	2.10024	0.342614	1.5184	0.564424	0	1.84378	14.1894	3.62633	0	3.08161
Iah1	822.99971	754.0004	1042.9995	888.0002	826.99881	914.2881	968.9867	817	970.99982	1276.0012	1105.99988	1292.0048
Pkd2l2	81.5917	100.3614	125.1323	91.7006	57.2068	140.313	110.0143	85.1842	139.4267	165.1347	122.16	158.6537
Cfl1	24824.927	25431.442	28943.993	28485.096	31777.307	29129.661	39411.47	26877.943	32029.969	43416.47	37622.21	39071.05
Zfp874a	647.9875	452.60211	876.6289	530.49	531.13107	496.1271	825.681	575.5284	726.11713	967.5052	819.7742	642.8456
Gemin2	1367.43	1022.94	1558.79	1259.98	1128.2	1197.46	1576.19	1152.63	1383.9	1693.02	1494.69	1576.57
Snx32	12.943	16	9	5	6.78797	11.8021	0	12	0	2.14496	12.552	0
Snx27	4301	3790.001	4636.277	4408.99	4542.1748	4157.915	4988	3759.4328	4544.7648	6257	5276	5709.58
Il7r	1.0014042389	1.24903909	2.000011468	0	2.000536353	2.2453061506	0	0	2.049955496	3.423400998	0	0
Esrrb	16418.6844	14640.9066	18654.8188	18384.672	18870.8956	18485.343	21737.8936	16030.1774	19578.513	25296.9856	23204.6813	22509.438
Donson	934.2044	947.45307	1536.8481	1111.9879	956.10364	953.20686	1306.75286	916.40271	1096.1764	1667.15699	1369.4666	1292.41662
Phf21b	126.98925	81.04150871999	125.33500349363	120	134.123	169.6466	146.144	105.6852	122.9257	230.809	282.2921	286.741
Arhgef28	0	41.5251	1.06275e-07	45.5161	4.57077	30.73117	12.2175	0	22.445	26.5587	14.3336	0
Fam13b	485.569	411.6937	547.334	380.139	499.88622	474.9399	650.5882	446.1283	551.1289	813.0831	675.2277	635.0917
Nscme3l	0	3	0	11	5	3	6	7	9	0	3	10
Ovol1	3	32.5471	27.6838	0	9	7	8.3618	0	29.6422	6	1.11183	10.7374
Ap5b1	54	33.00003	100	65	60	69	96	63	76.00003	99	109.00038	110
Rnaseh2c	664.6929	501.0465	593.70824	727.092	718.239	584.9068	933.6819	544.29006	682.8005	969.9973	865.5288	862.04973
Gm29666	226.124	296.178	282.37	217.501	315.741	237.313	410.059	196.283	237.345	414.484	372.502	419.37
Nup50	4897	4331	5197	5012	5377	4853	6307	4764	5833	7088	6559	6818
Zfyve21	1003.8566	1022.8615	1114.0003	1079.441	1120.865	990.445	1366.729	818.9995	985.7657	1481.2466	1358.60664	1263.772
Apool	423.34981	533.651	646.4675	552.641	677.77923	578.0702	928.9996	558.68817	643.727	812.596	675.8104	801.939
Wnt8a	5	0	0	0	0	10	0	3	15	7	4	13
5031439G07Rik	1691.134	1688.937	1641.319	1931.189	2032.218	1906.107	2353.886	1719.477	2284.147	2797.505	2599.374	2556.094
Atp5o	6553.61938	5994.44764	7623.23	6979.88	7344.9295	6498.98	8863.51	6226.77225	7455.5838	9325.98	8771.37722	8431.7897
Spryd7	401	424	377.014	482.865	497.159	367.53	507.012	480.02	546.126	648.618	492.027	641.726
Nme5	0	0	0	0	0	4	0	8	0	3	3	5.06134
Cd200r4	0	0	0	0	0	10	0	0	0	0	0	0
Smarca2	94.432704827	44.36800620347	71.786936	104.7745393187	111.5251348	99.41997732467	100.397930062012	118.95176	145.938187	103.857669	192.274172	179.23521417136
Sass6	295.374	214.612	420.8676	375.2605	250.0102	233.3788	379.8459	246.7558	278.4265	545.862	334.9368	274.371
Mcts1	496.077	399.272	567.218	543.845	558.667	561.102	618.352	542.79	561.996	715.51	669.61	744.675
Upk3a	1	0	0	9	8	1	9	8	4	8	4	16
Trim13	1308	1226.004	1507	1424.001	1324.001	1175.0037	1502.997	1357.002	1379.997	1873.002	1623.005	1656.9992
Brd8dc	15	0	0	0	0	27	0	0	0	31	0	27
Cd200r2	0	0	0	7	0	3	9	0	2	0	3	6.25117
Fam118a	930.821	679.48143	985.135	1080.69	889.416	900.499	1268.98	877.392	1073.53	1520.38	1128.82	1212.22
Satl1	4	7	0	7	6	0	1	0	0	0	0	0
Tasor	4207.075	3513.86	4927.509	3997.749	4085.603	3936.3739	4981.278	3629.016	4242.229	5607.035	4775.338	4920.524
Wdr7	618.9018	446.4517	800.513	694	688.0002	743.3374	802.91434	631.232642	770.978	962	835.51811	786.399
Top3b	2606.28181	2278.59149	3065.62754	3155.17332	3151.79665	2697.19269	4285.2437	2658.45471	3214.1914	4855.7205	3736.7771	4292.18873
C1galt1c1	92	94	152	175	103	145	162	119	166	228	171	139
Vash1	334	404	454	437	520	470	603	405	487	648	698	643
6030498E09Rik	0	0	0	0	0	0	0	0	0	0	0	0
Trappc6b	790.5858	628.753	881.3465	744.591	791.3412	801.82023	823.845	632.60811	766.187	1172.3747	893.581	875.4262
Cypt15	0	0	0	0	0	0	0	0	0	0	0	0
Spef2	6	15	10	11	5	15	4	12.999999	23	17	17	6
2010106E10Rik	0	0	0	0	0	0	0	0	0	0	0	0
Ndfip2	705.312	607.9087	489.691	532.263	573.589	633.229	860.591	524.477	712.342	921.562	644.715	988.789
Cypt14	0	0	0	0	0	0	0	0	0	0	0	0
Angel1	1117.18	971.506	1274.12	1235.14	1271.19	1250.59	1587	1108.21	1260.94	1860.57	1576.15	1735.35
Mfsd14a	2825.78	2478.91	3331.72	2656.74	3136.53	2613.73	3302.76	2802.77	3107.81	3844.6	3312.26	3233.41
Zfp711	12	16	19	25.99997	30	28.9999801	13	13.6691	0	24.0029	22.00000826	38
Ppp1r13b	712.915	605.0004	676.918	446.892	687	545.385	632	551.593	650	926	785	852.481
Gm43191	0	0	0	0	0	0	0	3.0461	0	0	1.68847	0
Tuft1	520.38853	475.856	545.0001	469	536.0004	485.664	671.24624	453.49600062947	556.0001	659	626.604	434.98081
Pof1b	20	18	29	8	5	15	18	25	14	18	19	46
Zfp184	400.8646	436.0005	558.001	473.06	360.8216	426.53714	587.6397	308.0377	406.06097	658.5758	486.7603	445.164
Ccdc66	466.64	438.267	590.603	452.148	542.481	623.294	473.688	562.702	557.659	780.525	704.43	780.5
Pnn	3025.98	2593.7	3428.5	2700.38	3231.46	3090.88	4161.27	2906.74	3599.82	4861.38	4547.15	4544.14
Zfp874b	379.8393	236.0797	409.0718	385.749	361.609	310.13587	378.567	271.0129	336.828	353.2334	387.1544	423.0645
Pom121l2	3	1	2	0	4	0	6	0	5	0	6	0
Smc1b	841	645	942	731	743	749	1022	680.007	821	1070	1066	902.965
Chm	678.5869	450.494	647.384	402.441	524.611	501.166	616.403	452.541	545.5538	735.821	766.01	563.93
Lrrc74a	4.6948	0.00864891	10.7537	0	0	0	0	0.00515573	0	3	0.0023218	3.40295
Prss16	85.52769	101.8836	81.98841	141.0313	140.0641	80.7985	106.8471	72.6442	89.5718	145.4775	177.0227	102.2924
Spry2	2396.33	2248.17	2652.15	2722.15	3159.72	2903.14	3286.15	2533.55	3106.47	4162.2	3589.15	3970.35
Trim52	140	89	104	124	162	107	105	71	114	137	120	95
Sis	0	0	0	0	0	0	1.0000000627496	0	0	0	0	0
Irf2bpl	3748	3833	4055	4487	4445	4106	5182	3847	4918	6675	5399	5934.08
Zfp58	198.00043	224.0003	228.417	188.99969	241	242	269	185	200.0003	311	222	306
Atp5mpl	1768.56	1483.00216	1958.21344	1934.73	2050.32829	1863.8506	2752.27933	1717.95	2071.43	2303.38839	2123.40401	2358.66296
Cd200r3	0	0	0	3.0809	0	1.01142	4.48312	2.03939	1.02599	3.15526	9.5493	0
Ribc2	0	0	0	0	0	0	0	0	0	10	0	0
Cipc	1137.458	1113.42839	1524.796	1202.05832	1294.27874	1201.97573	1390.30517	1106.43484	1391.5948	1726.70743	1417.358	1601.0699
Asap1	1810.91130745257	1751.99958703	1927.999965	1706.56122080899	1531.59896	1590.00028	1844.695	1616.0005	1775.586068	2463.80193	2121.109	2226.99976026744
Phf8	1650.7144354	1557.607427	1964.88881	1888.00248	1793.5746	1726.1542747809	1985.3625	1664.89512182	1846.98143	2802.0023	2326.00074	2483.1045
H2ac12	1439.89	1344.96	1702.9	1538.37	1731.21	1531.74	2158.21	1517.82	1748.82	2345.17	2322.5	2330.92
Utp15	2287.56	1759.79	2707.52	2284.97	2389.25	2144.05	3128.15	1994.23	2488.89	3183	3024.22	2988.3
Zdhhc22	2.84358	6.02624	10.0239	3	5.1281689	0	8.01461	11.00619	12.4183	7.00484	11.045243925	3.00138
Tdrd9	44	0	37.9532	16.3385	28	3.18827	24.5737	0	26	52.7113	28.598	44.6802
Kcnrg	12	6	28	7	23	12	17	3	21	28	30	47
St8sia3	0	6.00076	1.00005	0	3.00094	0	10.0009	0	4.00019	2.00028	1.0001	2.13784
Slitrk3	1.00016	0	0	0	0	0	0	0	0	0	1.00036	0
Slitrk1	0	0	0	0	0	0	0	0	0	0	0	0
H2bc12	16.6183	34.6755	58.5625	37.7384	37.7434	23.4417	43.7835	36.0774	41.1945	47.5138	44.5347	56.447
H4c9	109.809	66	164.816	173.628	125.436	83.5463	152.003	101.188	122	172.147	122.09	209.343
H2ac11	15.8392	16.8712	29.0339	4.40513	40.5795	27.2924	27.8319	18.3964	22.3707	14.5256	23.6628	45.4942
H2bc11	18.4556	18.1873	23.1082	9.11255	21.5272	10.85	11	5.09822	7	19.7806	8.05811	19.7272
Onecut2	9	11	78.0082	32	14.0057	21	16	32	25.0574	42.3583	47.0068	38
Ppm1f	3468	2941	3442	3287	3503	3448	4430	3374	3880	5447	4830	4892
Bche	12.9091	12.9238	34.4743	27.272	25.8462	19.99997	28.7666	24.3904	18.6405	37	22.9694	43
Zfp87	359.9999	344.99953	591.1628	336.9999	413.0002	395.02742	532	406.9998	498.9999	560.9951	566.9997	509.00035
Dleu7	68.1666	5.72288	53	56	21.8113	43.5888	85	29.829	65.3904	39.3021	65.2033	43.3662
Slitrk6	0	0	0	0	0	0	0	0	0	0	0	0
Brd8	3265.991	3025.61	3665.818	3148.382	3194.615565256	3565.617	4222.933	3052.957	3668.9478	4990.416	4368.922	4515.011
Slc35a3	1105.5559	699.32692	1039.39	932.85119	909.6064	862.536	1138.3882	906.5369	1032.38	1356.4931	1123.62551	1123.16731
Cryzl1	770.00042	648.985800019304	1000.0547	779.0004	713.3239	706.7884	988	694.84758	915.75113	1160.00014	893.0422	986.63809
Rnaseh2b	1624.06	1590.38	2128.69	1911.21	1983.92	1831.73755	2426.62	1788.58	1909.54	2457.35	2312.78054	2171.7468
Vmn1r188	12.045100658633	15.0399120696	14.07230752493	27.05900976612	17.03350346354	20.075400562927	20.03990060664	29.026707715	25.43940462361	22.01560562438	32.0907107927	33.15560494759
Zfp748	477.155	419.729	573	553.872	357.878	543.779	684	456.944	594.42	744.319	601.504	721.204
Vmn1r189	0	0	0	0	0	0	0	2.00000265	0	0	1.00000002	0
Slitrk5	27	7	17	26	27.99999	9	33.99997	39	17	31	12	17
Rd3l	0	0	0	0	0	0	0	0	0	0	0	0
Selenbp2	5.19908	0	0	0	0	0	0	0	0	0	0	5.59133
Tpm3-rs7	20.401	39.9386	25.0868	43.8142	25.5011	36.6325	39.7427	31.1887	48.842	34.5378	38.0583	48.7264
Vmn1r191	0	34.2878	0	10.2503	3.42487	0	0	3.41692	0	0	6.83437	0
Vmn1r192	0	0	0	0	0	0	0	0	0	0	0	0
Zfp729b	689.999	367.784	747.489	675.262	622.177	700.054	873.31	613.85	764.473	1012.1	783.027	991.6279
Aspg	69	47	3.37617	29	36.61343	81.6188	77	52.37841	31.4015	63.9596	72.4479	95.4322
Gm49345	13.7798	0	11.2587	0	0	0	6.34364	0	0	0	23.9878	0
Gucy1b2	0	0	0	0	0	0	0	0	0	0	0	0
Vmn1r193	7.03556	4.04423	7.08648	5.02948	10	12.1081	12.0609	15.2848	8.01363	17.1111	21.0375	13.1107
Vmn1r194	0	0	0	0	0	0	0	0	0	0	0	0
Vmn1r195	0	0	0	0	0	0	0	0	0	0	0	0
Zfp729a	771.271	628.598	848.249	794.193	654.619	725.181	744.045	626.078	656.725	953.058	841.373	877.79
Adam17	1573.117	1375.57	1617.53	1409.93	1747.863	1447.7006	2040.34	1414.88151	1689.94	1763.92	1644.9167	1879.13
Zbbx	11	15	22	21.00005	36	22.99995	40.99999	22.999955965	19.00005	49	59	33.00002
Ccdc80	7	0	1	0	3	6	6.32832	1	11	0	8.16014	2
Vmn1r196	0	0	0	0	0	0	0	0	0	0	0	0
Il12rb2	4.90656	0	6.54593	0	0	12.8734	0	0	1.21019	3.3261	0	1.20112
Phactr1	1.10468	15.2642	9	0	17.01018	6.38637	14.01883	2.21268	3.31286	1.00011	1.321774	8.00293
Gm4131	0	0	0	0	0	0	0	0	1	0	0	0
Slc35a5	285.72068	200.8288	322.13	333.15194	279.4132	294.934730875	396.75497817	257.02193	314.381000036273	374.305	304.62875	329.8004
Fam124a	24.0159	18.8512	85	45.3891	22.4674	38.2482	96.6151	44.2116	34.4772	77.5443	60.3506	69.2349
Gpc5	0	0	0	0	0	0	0	0	0	7.00068	0	0
Atg3	689.446	463.597	750	586	812	704	890	745.563	743	1164.75	958.709	989
Serpini2	0	0	0	0	0	0	0	0	0	0	0	0
Il23r	0	0	0	0	0	0	0	0	0	0	0	0
Serpine3	0	0	0	0	1	0	0	0	0	0	0	0
Agl	1124.6187	1060.7922	1210.6338	963.1337	1191.50499398286	1092.66052	1429.8399	1054.77115	1159.9906	1520.3596	1389.0824	1484.1856
Mapk1	9791.343	8515.73994	10749.217	9862.73258	9620.332	9241.487	11354.313	8714.892	10732.84131	13840.564	11299.017	12393.125
Ints6	1626.061	1527.797	1826.07	1598.439	1680.755	1754.941	2397.38	1574.864	2110.335	2994.09	2264.267	2419.696
Tacstd2	9	1	4	3	12	13	11	3	13	20	0	12
Mug2	0	0	0	0	0	1	0	0	0	0	0	0
Fech	1115.374	983.4554	1205.7659	1280.1009	964.2926	1097.5515	1229.12	958.0251	1093.2345	1843.6595	1309.0629	1604.71
L1cam	108.585509	161.1649	153.130660012	130.695	136.04726	174.51488	164.3916	105.99995	164.127311137	154.10979	255.84846	249.0019
Erc2	97.60695	45.860700011801	155.9357	91.143035	94.2895	92.6691	64.60685014	54.8293	103.2466	146.6778	138.8237	158.5968
Btla	0	0	12	0	0	2	0	0	0	0	0	0
Aplf	152.1068	192.2001	215.7576	263.4217	161.858	263.901	301.3999	183.7552	228.2716	360.6378	285.5225	380.6101
Vmn1r197	9.00862	19.2237	44.2783	18.2529	8.46196	26.5361	13.0433	27.6768	13.9127	19.3961	27.3753	17.8376
Wdr49	0	0	0	0	0	0	0	0	0	0	0	0
Vmn1r198	46	15	15	22	32	28	35	23	27	15	31	57
Cd200	78.3884	27.0601	93	44	34.0715	51.4881	63.201231519	32.6438000438948	68.4292	29.7377	63.25498	72.6523
Zfp738	829.55378	622.92672	818.4954	713.5486	784.20397	760.23165	1006.0182	588.6893	910.83131	1179.38259	957.43198	1021.07609
Pdcd10	1416.918	1270.701	1687.002	1426.109	1363.85	1563.672	1745.54	1414.74933	1611.485	2075.639	1617.04	1898.4352
Vmn1r199	0	0	0	0	0	0	0	0	0	0	0	0
Gm609	0	0	0	0	0	0	6	0	0	0	0	0
Tmem63c	34.9999767	28.556771	35.0000032	27.00002	38.9600548	15.62968199	51.999958	23.0000015	35.99999	36.00003	25.0000296	47.9999625
Try4	0	0	0	0	0	0	0	0	0	0	0	0
Ankra2	563.3853	592.4773	575.0004	523.7319	619.0872	451.0279	659.7246	490.0008	643.117	708.3486	795.8144	684.2189
Kif20a	8199.2146	7643.025	9702.7563	8261.1393	8565.403	8922.7575	10697.5235	7792.33	9586.851	13154.7483	11091.081	11571.336
Ypel1	56.80575	16.58231	73.3363	76.43168	93.580882	84.17363	122.64102	132.35635	59.55222	70.8187	92.88077	43.83976
Serpini1	82.2270000459696	46.05365	51.0312	72.0458	21.0246	52.10938	69.95819	30.9908	76.23988	92.2484	111.115	69.96104
Slco1c1	0	0	0	0	0	0	0	0	0	0	0	0
Cgn	728.996469	331.51253949994	409.223	525.099993	602.175725	596.018722	786.596476	449.886768	464.580085	616.38247	812.361838	857.419635
Gpc6	45.3776	48	68	41	59.1335	49	75	56.52151	70.00581	64.12136	48.00001	51.9999
Gm17783	0	0	0	0	0	0	0	0	0	0	0	0
Slc9c1	0	0	0	0	0	0	0	0	0	0	0	0
Gm21976	0	0	0	2	0	0	0	0	1	0	0	0
Wdfy2	762.249	741.711	856.957	881.571	704.109	709.149	963.669	736.517	821.13	1132.1	956.747	977.548
Gria3	11.8076	8.27993	79.8461	23.1622	67.0966686	40.3717	7.38514	47.02986	3.2218800254606	28.3777	36.0352	0
Cdc23	6072.3	4966.925	5997.018	5663.568	6514.457	5493.203	6819.99	5200.862	6035.984	8222.56	7089.44	7738.4
Vmn1r200	1.000000394341	0	0	3.9999984434513	3.0000038203648	0	1.000000238189	0	0	0	0	0
Kif26a	297	335	349	412	458	435	459.407	298	506	586	548	414
Try5	0	0	0	0	0	0	0	0	0	0	0	0
Defb48	3	0	0	0	0	0	0	0	0	0	0	0
Defb47	0	0	0	0	0	0	4	0	4	0	4	0
Zfp65	366.492	264.9152	379.0864	288.7063	351.7282	430.1001	459.0483	358.2683	474.6036	590.935	456.5559	553.8719
Dct	0	0	0	0	0	0	0	0	0	0	0	0
Try10	0	0	0	0	0	0	0	0	0	0	0	0
Ngb	7	1	8	4.0000017	1.0000004	6.999996	0	6	13.99996	21	7.9999982	6.9999953
Gm815	0	0	0	0	0	0	0	0	0	0	0	0
Defb43	0	0	0	0	0	0	0	0	0	0	0	0
Vmn1r201	2.121885021	1.011825236	0	2.332652883	0	11.02541068	3.010881322	0	8.99999848	1.266791511	0	5.2752119
Wnt5a	1.39918	0	0	2	0	21.3004	0	0	2.29025	12	9.17994	24
Ywhaq	18929.7468	17273.11	21900.579	19283.6477	19468.1183	18907.067	23345.59	17972.669	21485.6948	28623.598	23351.149	25063.426
Gcsam	0	0	0	0	3	2	4	0	9	6	4	7
Vmn1r202	2.00457	2.02169	0	4	0	3.00684	0	1	5.34639	5.01171	18.5305	20
Kat5	955.203	797.26243	1087.4121	739.07197	1182.5897	1226.2038	1095.7257	856.3674	1205.2192	1402.51026004	1644.37315	1402.3258
Prss3	0	0	0	0	0	0	0	0	0	0	0	0
Zfp85	103.392	67.9897	117.625	128.401	85.9912	82.8132	92	66.4899	73.0272	95.5609	150.641	123.478
Defb30	4	20	19	22	0	7	0	18.00001	18	19	17.99995	4
1810020O05Rik	118.684	64	128	96	121	105.421	119	125	150.568	177.796	134.926	206.544
Vmn1r203	11.132239	13.30324	27.51113	11.55894	24.09405	13.91556	14.26591	22.06843	15.71551	18.90955	48.86424	32.53382
Gm29133	0	0	0	0	0	0	0	5	0	0	0	0
BC016579	0	0	0	0	0	0	0	3	1	0	0	0
Vmn1r204	0	0	0	0	0	0	0	0	0	0	0	0
Frrs1	4622.788	3683.045	4636.45	4427.0435	4512.98	4438.78	5288.2	3954.99	5033.9856	6619.19	6073.02	5733.91292
Vmn1r205	0	0	0	0	0	0	0	0	0	0	0	0
Defb42	21.1869	30	49	47	31	22.00004	46	22	20	29	23.7444	43
Vmn1r206	11.0253	0	0	5.21344	5.10082	0	3.00015	7.00225	6.00756	14.0143	16.2949	0
Tmprss7	0	0	0	0	0	0	0	0	0	0	0	0
Gfra3	6	0	6	47	11	7	15	19	15	5	11	9
Gm5771	0	0	0	0	0	0	0	0	0	0	0	0
Zfp493	211.0004	126.86251	254.40762	230.96778	265.2627	219.1046	282.3774	210.6852	301.01881	308.16029	229.662605	298.819
Ctsb	3721.35	3000.39	4532.51	3601.77	4077.98	3739.72	4564.51	3148.38	3988.38	5183.74	4590.88	4562.28
Cdc25c	671.008	726.543	702.871	819.519	682.532	729.126	910.765	710.879	872.889	1194.35	969.639	860.52
Vmn1r207	7.42348	0	8.00838	0	15.0478	3.5047	3.54689	0	1.03338	2.18265	3.4302	0
Dach2	5	6	15.00001	23.48447	18.1659	0	0	0	2	6	0	0
Btf3	20611.257	18808.508	23653.208	21376.398	23063.6	20765.595	25568.249	19167.9694	23329.4766	31163.775	25382.547	27501.405
Fbln1	1519.003	1198	1758.001	1597.001	1798	1533.995	1751.997	1505.001	1959.997	2330.003	2099.996	2047.997
Tgds	610.1405	438.112	687.2013	644.5674	703	607.284	776.8193	601.476	726.4161	876.316	795.0405	796.9999
Tagln3	90	158	93	72	75	117	102	132	52	89	155	112
Abhd10	621.078	490.145	763.571	519.891	545.278	542.818	732.606	572.662	632.263	796.158	646.312	746.774
Gm3550	2.63396	6.94855	1.00165	0	8.0244	9.71427	1.00264	4.34042	21.0044	11.1717	5.53806	4.57684
Palmd	0	0	0	0	0	0	7	6	0	0	0	0
Nars	9806.9732	10308.6236	10833.50481	11016.9613	12220.852	11189.344	13391.2242	10972.369	12685.618	16426.9745	14156.946	14377.973
Pomt2	688.263	665.055	788.135	670.976	834.856	890.885	951.49	712.76	1010.53	1133.86	1052.86	1069.18
Ppil2	1957.94969	1618.1532	2101.28204868	1862.7996	2337.9996	2156.8028	2355.7151	1978.7314	2349.045	3114.0673	2669.2014	2759.2402
Gpr180	515	441	537	483	510	459	591	445	439	673	613	712
4930455H04Rik	0	0	0	0	0	0	0	0	0	0	0	0
Sox21	320.922	284.772	262.936	369.766	351.998	321.938	415.325	249.967	345.847	515.949	419.768	361.733
Gm10334	0	0	0	0	0	0	0	0	0	0	0	0
Vmn1r208	42	42	68	45	57	42	79	47	54	82	59	90
Gm9376	0	0	0	0	0	0	0	0	0	0	0	0
Foxd1	23	13	16	8	30	17	13	25	44	51	36	33
Cacna2d3	8.449609	0	0	0	7.32091	6	6	6.32119	1	0	9	4
Zfp273	89.0729	130.649	186	74.2227	120.764	103.1868	173	110.629	130.289	155.6583	133.3594	132.522
Ttc14	940.995627	698.0175	748.5326	681.71382	685.7584	986.8271	1248.2695	748.9699	1156.6875	1152.6758	1163.2202	1364.13614
Efcc1	2.00013	7.00121	2	7	2	0	4	1	16.0112	6	9.00343	0
Vmn1r209	15.9348000485271	8.11223057901	0	5.752500160627	5.3398700761999	11.1352000154663	40.9885000631819	6.471390126008	7.1493100889345	16.417800304803	0	10.786500106768
Vmn1r210	1.08548	0	0	0	1.00644	5.02092	0	1	3.80482	9.2136	4	1.26661
Thoc2	1715.2003	1392.5388	2107.8463	1815.3894	1749.2842	2014.0173	2222.1736	1651.5194	2022.6293	2621.3221	2259.6756	2476.11222
Klrg1	0	0	0	0	0	1	0	0	0	0	0	0
Gm10320	0	2	0	0	0	0	1.00086	0	1.00205	0	0	0
Atxn10	9266	7827	10713	8795	10067	9215	11919	8714	10104	13638	11835	11857
Tbc1d7	327.49205	304.9999	404.7848	411.0003	323.7391	320.0588	474.6129	328.9997	376.27792	505.0003	485.81278	404.4785
Prss1	0	0	0	0	0	0	0	0	0	0	0	0
7530416G11Rik	1.00134	0	3	0	1.0047	1.0002	0	3.01325	4.13606	9.0725	5	1.00015
Fdft1	4953.157	4847.7081	5726.365	5218.6112529	5557.483	5504.758	5986.079	4476.899	5636.876	7009.548	6263.23110619	6804.836
Adcy8	4.0076500356857	10.00000175421	0	0	1.0000000382991	0	1	0	1.0000000336885	3.000010147522	0	1.0000100271243
Gp9	0	0	0	0	0	0	0	0	0	0	0	0
Rela	647.51944	562.446	691.017	672.87106	640.396	695.702	927.89925	625.641	673.629	932.665	990.37	841.42655
Slco1b2	1	0	0	0	0	14.00001	0	3	6	0	5	0
Lrtm1	0	9.30303	0	23.0131	11.37	20.269	1	5	7	5.01681	6.05566	8
Gm21798	3.00091	2.84765	3.82467	0.845361	3.01975	2.25829	1.06072	2	3.9707	3.00045	7.08996	3.21962
Gm21961	0	0	10.512	0	0	0	0	0	0	0	0	8.76514
2610318N02Rik	728.1143	698.0528	858.684	627.9141	960.1984	831.44805	1232.186	753.8958	923.0466	1447.7961	1082.293	1296.7118
Wnt7b	83	62	153.9996	103	85.999976	114	150.9996	67	105	166.00049	152	114
Neil2	197.616	148.4012	160.054	178.062	202.469	198.7005	183.827	177.864	190.82693	207.04261	184.67593	224.996
Vmn1r211	0	0	0	0	0	0	1	0	0	0	0	0
Gm10037	58	14	76.0001	50.99995	54	51.99996	70	34	62.00001	68	57	54
Gstz1	756.0003	657.9996	761.9484	581.9996	757.0004	644.81265	1018.9999	771.0002	932.9997	1213.96	927.99967	1017.8417
Prss2	0	0	0	0	0	0	0	0	0	0	0	0
BC048507	2	4	0	0	0	0	0	0	0	0	1	0
Vmn1r212	0	0	0	0	0	0	0	0	0	0	0	0
Tmem174	0	0	0	3	0	0	0	0	0	0	0	1
Xiap	2604.21149	1932.96469	2716.0236	2238.002	2048.9301	2371.3735	2822.16812	1987.2888	2488.151	3641.9962	2876.61498	2793.813
Sdf2l1	1645	1403	1254	1541.07	1588	1447	2155	1245	1827	2241	2136	2124.21
Ppara	25	2.11285	0	4.22329	12	14	29.00001	5	29.44726	15	10	39.9195
Gata4	101.00002	73.00006	188	102.00002	138	131.000410972	160.0002	134.000041671	117.99994159	154	132.9996	121
Gm5724	0	9	0	0	10	8	0	0	0	0	0	8
Gfod1	570	507	538	569	642	609	635	626	665	729	682	787
Ccdc116	37.7144	49.221	98.1925	50.3018	67.9051	42.52601	62.102875	50.34909	80.5062	131.6038	142.385	62.43893
M6pr	3720.821	3950.798	4279.011	4106.5072	4322.71	3974.8498	5283.6442	3800.34	4544.578	5856.1	4801.2087	5312.619
Fam53c	1325.561	1361.652	1612.32	1325.543	1553.993	1295.3515	1679.519	1385	1816.003	2002.749	1881.001	1897.749
Tmem171	0	5	0	0	0	4	0	0	0	5	1	0
Vldlr	114.87265	55.8212928379	155.4434	242.7437	97.4154	113.7389	238.00026	114.5997	131.496	207.84148	101.26165	142.6143
Ydjc	686.98266	736.4142	894.2283	904.58738	889.3657	842.33939	1075.87085	706.1369	895.9509	1132.4617	1104.1104	1037.49528
Selenok	327.227	273.965	274.19	244.296	388.735	329.462	441.525	409.096	433.471	588.241	518.872	512.188
Atp8b1	8	0	0	11	10	5	7	0	0	0	0	0
Prlr	12.3582	0	16.08521	9	10.47072	7.97181	0	5.01059	4.57518	2.74829	0	2.73312
Klhl4	0	0	0	0	0	0	0	0	0	0	0	0
Vmn1r213	34.6794	24	43.0612	19.5423	34.0001	34.0671	17.5282	39.4463	42.6952	41.7924	54.8318	76.2771
Tmed8	1515	1581	1891	1393	1605	1473	1703	1455	1492	2389	1784	1840
Blk	0	0	0	0	0	0	0	0	0	0	0	0
Vmn1r214	3.2932534	1.0151688	0	0	4.0024756	0	0	3.0006599	7.001514	2.9999995	2.6983409	2.2624452
Vmn1r215	1.13449	8	15.252	0	0	1	0	8.836	19	4	5.6921	0
Samd15	11.8963	0	10.6398	13.96828	17.99999	9	25	11	7	23	21	20
Vmn1r216	0	0	0	0	0	0	0	0	0	0	0	0
Rab43	140.10005	163.352	254.979	249.61865	154.679	95.86097	185.462	178.5726	133.48	301.81	151.459	335.35984
Vmn1r217	0	0	0	0	0	0	0	0	0	0	0	0
Phldb2	218.0005	168.435048	180.0001	113.906	191.9995	239.9998	214.00037	200.999770547274	236	259.33751	256.0003892	271.2984
9030624G23Rik	552.766	512.214	471.44	533.976	576.744	472.653	650.59	380.52	520.596	777.105	614.89	482.451
Fam167a	31	86	115	69	145	95	64	95	128	69	80	101
Vmn1r218	0	0	0	0	0	0	0	0	0	0	0	0
Noxred1	253	196.9996	322	187.9999	200.9999	252.9998	309.0002	256	279.9995	318.0002	284	234
Abcc4	2535.645	1932.649	2971.68	2618.371	2859.395	2716.557	2698.737	2641.828	2862.983	4118.16	3469.625	3372.795
Vmn1r219	6	6	0	10	0	8	8	3.000001	0	11	10	19
Vmn1r220	12.236167	0	1.0102575	2.257244	0	3.030886	0	0	5.020851	0	0	0
Taf1b	412.865	436.18	492.014	205.88912	419.2331	327.11623	438.5043	286.892	391.432	673.288	603.2081	582.8663
Vmn1r221	6.01906	1.00128	0	0	6.00852	0	0	3.02393	4.66593	2.00446	4.00333	0
Gm45140	18.9676	0	25.8079	0	0	8.15285	59.1537	0	22.2904	20.6665	22.0424	0
Sirt5	273.4759712869	267.6169	238.1756	281.4463109592	281.8878	274.31019	417.6106	223.52617	284.8447	374.3825	294.223184873	327.806923
Kdm3b	5980.592	6168.003	6706.96	6406.799	6738.025	6204.965	7387.599	5764.04	7041.972	9200.45	7662.383	7988.625
Ube2dnl1	26	3	19	8	19	11	23	22	21	6	28	11
Ube2dnl2	3	0	0	0	4	0	0	0	0	2	7	6
Slco1a4	0	0	0	0	0	0	0	0	0	0	0	0
Cpxcr1	0	0	0	0	0	0	0	0	0	0	0	0
Grhl1	227.46	245.725	193.74900183503	182.965	267.3965	242.538824	247.687	193.819	326.96	294.107	311.545	325.748
H2ab2	0	0	0	0	0	0	0	0	0	0	0	0
Vmn1r222	0	0	0	0	0	0	0	0	0	0	0	0
H2ab1	0	0	0	0	0	0	0	0	0	0	0	0
Fubp1	10154.1874797451	8867.59402622016	11806.7446	10298.67758879	10746.00198	10382.9417627	11113.9942528	9649.82484381	11641.28481	15795.5968	12908.74847	13205.35466414
Vmn1r223	1.00052	0	0	0	4	0	0	0	0	0	1	0
Actr8	1524.1426	1419.99	1765.78	1556.2792	1729.43057	1538.19972	1910.8863	1356.54254	1572.8733	2263.1609	2026.2607	1901.35606
Tgif2lx2	0	0	0	0	0	0	0	0	0	0	0	0
Mtrr	1694.3053	1802.13213	1932.4645	1788.82257	1931.1208	1718.5279	1842.87	1402.7861	1772.8289	2938.0849	2021.75892	2108.1093
Tgif2lx1	0	0	0	0	0	0	0	0	0	0	0	0
Pabpc5	0	0	0	0	0	0	0	0	0	0	0	0
Ube2l3	6828.95385	6022.37962	7726.82688	6602.6058	7156.93525	7046.43164	7960.4062	6069.66839	7805.3888	9961.1348	8687.31234	8684.5984
Pcdh11x	5	0	0	0	0	0	0	0	0	0	0	0
Tdh	7749.41	7089.41	9137	8201.75	9144.3	8685.19	10566	7389.53	8581.23	11889.4	10129.9	10492.4
Reep2	211	217	150	209	263	222	280	205	238	241	257	285
Klf11	1359	1100.00312	1578	1366	1373	1418.0018	1712.00492	1148.00183	1568.99672	1827	1860.00184	1795
Rimbp3	233	167	118	169	261	227	233	184	234	271	264	259
Egr1	167.0003	243.9997	222.9995	224.9999	251.0001	245.0003	404.9997	238.0003	283.9995	529.9996	378.9998	576
Plcxd2	124	186	165	92	143	98	199	140	145	218	102	185
Etf1	14637	12826	16494	15192	14262	14033	20063	13817	15755	21269	18549	19361
Vipas39	968.547	920.9997	1123.46	1000.1964	939.527	1150.72090066898	1191.5934	985.713	1064.85	1426.81	1173.5838	1255.68
Hic2	2583.01	2340.07	2772.03	2854	3245.3271	2600.63	3354.72	2803.0729	3343.000312367	4221.4035	3717.19	3853.6574
Cdpf1	282	316.99961	309.0001	311.99965	301.0001	292.0001	419.99967	257.99977	393.999954	361.00022	365.00052	396.00035
Nol7	1150.969	1092.79	1405.145	1413.278	1267.092	1307.025	1446.004	1192.143	1401.20301	1909.751	1465.216	1763.789
Mtmr9	2030.003	1911	2465.003	2257.003	2219.002	2202.004	2710.004	2195.002	2393.999	3429.997	2854.999	2950
H2ab3	0	0	0	0	0	0	0	0	0	0	0	0
Cd96	3	0	4	13	13	1	7	0	7	2	0	11
Hspa9	28107.9	25974.5	32258.6	29753.5	31807.7	29577.2	39007	28050.2	33094.2	45097.1	39455.5	39818.8
Xkr6	4	4.17123	0	0	15.7787	4.24161	0	3.26092	4.15457	24.4431	15.946	3.13045
Nap1l3	63	59	72	52	67	42	77.4182	52	98.0172	97.1847	63	58
Cldn10	0	0	0	6	0	2	1	2	0	0	0	0
Pkdrej	7	0	0	2	0	0	12	8	1	8	0	0
Cldn34c1	8.347912357	22.9999909	26.5562	20.315	15.3042	15.99807452	19.45730808	11.06111699	7.00064	1.118386805	6.21212	33.0531
Agxt2	0	0	0	0	0	0	0	0	0	0	0	0
Gm4737	8019.21	7676.18	9386.37	9146.4	9563.61	8773.47	11391.5	8342.36	9154.43	12758.3	11478.6	10819.3
Kcnv2	0	0	0	0	0	0	0	0	0	0	4	0
Fastkd3	392.90115	407.4523	705.59882	578.9438	533.37398	549.98853	441.4644	522.23976	538.619	794.26179	525.7766	710.2094
Slco1a1	0	0	0	0	5	0	0	0	0	0	0	0
Tmem191c	90.3022	65.2482	23.75499	143.1458	99.5776	141.34686	98.125	150.84737	107.6999	121.3392	177.475	114.238
Pum3	2686.4366	2927.2924	2798.8453	2994.0998	3274.1918	3106.1684	3627.3815	3117.4931	3914.2985	5199.1274	4373.6016	3830.5086
Gm2411	0	0	0	0	0	0	0	0	0	0	0	0
Ctnna1	16976.13879	15877.00493	19596.45446	18399.92818	18666.3	18827.43397	23047.3811	17111.00954	19632.43948	26445.27302	23011.2533	23967.61144
Pinx1	585.096	466	704	600	667	578.593	718	599	689.152	945	758.293	839.975
Ttc38	231.075	296.031	285.98	371.3	382.976	301.618	270.858	352.036	295.104	390.511	365.121	417.458
Cldn34c2	3.65208	0	0	4.10574	0	0	5.7705	4.21979	0	0	0	0
Gm5945	0	0	0	4.10574	0	0	0	0	0	0	0	0
Sox7	26	24	18	21	21	37	31	35	26	52.7674	54.0087	53
Vmn2r121	0	0	0	0	0	0	0	0	0	0	0	0
Il17rb	0	0	0	0	0	0	0	0	0	0	0	0
Zfp322a	1365.7262	975.73123	1440.0211	1181.9817	1166.9995	1181.50979	1452.3099	938.514	1217.3445	1589.49653	1488.113	1490.4584
Dnajc21	3078.56	3150.83	2994.02	2607.72	3192.98	3219.13	4319.09	3197.33	3427.21	4793.77	4002.96	4380.06
Isy1	1601.76979	1344.14	1458.86094	1618.122	1833.1818	1488.26987	2105.4037	1420.37	1821.53045	2420.166	2193.96828	2282.05801
Ahsa1	8840.083	8707.027	9477.3935	9717.6201	10940.0654	9848.282	12463.478	8929.884	10835.3329	14504.052	12517.654	13990.349
Nectin3	899.28484	738.12994	1150.8931	914.46563	917.06445	782.03751	1213.74334	863.07433	1033.35121	1411.2761	1049.99957	1158.0016
Gtse1	7264	7025	8926	8361	8602	8749	9919	7875	9251	12948	10760	12707
Cys1	0	0	0	0	0	0	0	0	0	0	0	0
Lrrtm2	1	0	0	0	0	13	8	5.000002	0	0	5.86115	2.29229
1700001L19Rik	14.00004	9	8	3	11	6	4	5	0	1	5	6
4930578I06Rik	0	0	0	0	0	0	0	0	0	0	0	0
Brix1	4183.58	3473.87	5226.75	4116.63488	4530.9202	4364.15	5136.45	3576.72	4995.17	6363.84	5444.04	5449.07019
Sil1	606.2605	672	666.99949	714.9997	708	660.00014	869.9998	638.5964	827.37725	991.00043	847.38899	858.67761
Abt1	956.082	1074.46	1346.55	1129.23	1418.53	1335.14	1700.05	1113.66	1507.96	1849.36	1662.85	1913.43
4932411N23Rik	16	5	6	9	3	4	0	11	7	0	5	9
Rp1l1	0	0	0	0	0	0	0	0	0	0	0	0
Rfx3	259.58507	185.945175	176.559000091897	204.41845	266.377	108.189174018192	219.493	174.1328	248.4581	289.0716	315.78476	256.763100012561
Btn1a1	14.0001	0	12.0001	10.0003	8.00005	3.47466	1	3	2.00284	7.00002	5.00004	3.48196
Ism2	288.218341495	283.479	181.472	343.755	232.55	323.111	263.876	250	260.852	291.888	272.954	279.30400151625
Prss55	0	0	0	0	0	0	0	0	0	0	0	0
Gm382	0	0	0	0	0	0	0	0	0	0	0	0
4921511C20Rik	0	0	0	0	0	0	0	0	0	0	0	0
Cldn34c4	0	0	0	0	0	0	0	0	0	0	0	0
Rrm2	16152.18584	15603.98292	19536.0832	16339.68307	18059.68006	16692.54126	19575.75	15802.496	18694.17737	23999.65395	19835.4973	21910.87985
Chdh	9	4	0	0	0	6	1	11	0	8	6	8
Trmu	56.3011	86.4722	50.9999	108	113.513	106.891	81.0383	82.7265	89.4021	94.6359	127.157	181.364
Ephb6	49	55.2248	39	46.8439	78	103	83.53523	57.1966	65.00003	142	82	93
Adcy2	60	12	25	37	60	49	75	25	67	121	40	86
Stag2	2444.94151	1815.0640784399	2545.45800292467	2466.6628	2347.1755	2418.382	2931.99504	2079.82553	2532.088586	3227.47355	3118.10293	2928.842
Dppa4	3994.392	3684.18	4477.854	3955.002	4515.138	4203.079	5318.846	4027.621	4787.782	6376.619	5165.744	5909.942
Snhg4	68.878	46.8972	12.2341	79.02426308303	34.118	82.93048	139.5725	136.51317	68.55298	98.6634	107.2307	71.1978929
Prss51	0	0	0	0	0	0	0	0	0	0	0	0
Sptlc2	1268.97	1665.13	1758.3	1426.41	1613.62	1502.01	1556.76	1353.82	1460.46	1764.27	1725.93	1746.17
Efr3a	3161.54033	2610.30738	3607.4273	2913.84233	2502.366	2857.0924	3322.84786	2717.9505	3192.5462	3996.2723	3606.80841	3473.1326
Dppa2	2969.237	2848.503	3715.092	3350.463	3710.272	3635.92	4317.7	3408.36	3958.9	5115.13	4160.68	5027.07
Prss52	0	0	0	0	0	0	0	0	2	0	0	0
Ranbp9	1858.777	1538.924	2106.083	1880.999	1919.374	1797.737	2183.13415	1474	1953.679	2972.881	2222.358	2384.0189
Dzip1	535.88456	487.68969	697.388	572.107	563.2423	641.34281	536.97761	458.4521	634.1516	878.504	833.8709	782.104
Gm5485	0	0	0	0	0	0	0	0	0	0	0	0
Morc1	5175	4738.36	6447.62	5491.57	5474.05	5326.78	6313.19	4973.33	6041.94	7826.55	6523.25	6872.17
Alkbh1	386.01787	417.858	457.2459	387.11381	553.68227	358.89305	575.8442	318.4121	581.31875	491.647	330.1858	612.3467
Trpv6	0	0	0	0	0	0	0	0	0	0	0	0
Matr3	10043.8090787	8544.6943028165	11375.3943666	9733.427742	9419.1939	10063.40112	13236.979636	8720.12215	11538.21067	14219.0628051413	12662.5794	12186.6326863167
Pi4ka	3557.49	3131.868	4091.34	3560.32	3916.225	3535.676	4224.6	3303.78	3724.6691	5274.7304	4658.989	4378.209
Slirp	1316.935	1214.812	1412.0903	1270.2594	1421.0098	1303.7505	1448.4548	1202.0518	1455.37458	1662.8377	1543.3235	1785.1524
Ablim1	487.0542	442.9998	545.7905	536.49935	447.8232	516.99995	403.55175	412.0001	479.9999	668.8846	484.5761	526.07359
Fcho2	1070.0587	532.2998	1149.7356	1209.8596	1253.2184	1058.322	1144.219	975.3505	1151.565	1392.451949	1126.872	1031.2859
Mboat2	1031.998	917.997	1270	890.00034	989.22	876.188	1234.0001	960.99987	894.85057	1077.81101	1187.00022	1091.787
Trpv5	0	1	0	0	0	0	2	0	2	0	7	7
Msra	220.0004	151	262	257.9999	258.253	225.9568	254.6806	206.3133	287	341	288.848	291.725
Llcfc1	0	0	0	0	0	0	0	0	0	0	12	0
Dnajc3	1278	1196	1426	1297	1280	1194	1558	1088	1438	1850	1441	1608
Rad1	1098.8767	1114.1805	1264.06597	1164.6338	1368.2703	1292.4083	1429.1568	1045.1366	1390.3937	1975.16555	1561.4525	1706.7327
Gm6614	0	0	0	0	0	0	0	0	0	0	0	0
Snw1	2934.89	2746.02	3435.36	3213.83	3420.84	3375.98	4089.54	3243.41	3836.09	4951.01	4590.04	4594.92
Trat1	4.73301	9.87722	14.1369	7.04676	20.114	6.15495	14.6057	21.1413	22.2633	13.5248	36.6131	25.8226
Kif13b	2466.9256	2582.475	2739.741	3029.028	2701.9169	2640.627	3239.649	2272.95154	2852.277	3763.246	3722.476	3727.923
Golim4	370.76	212.7892	221.7669	277.79385	242.2917	270.6254	358.2799	290.779200431455	383.7974	437.90108	487.94800117826	426.9965116
Eif1ad12	0	0	0	0	6	0	0	1	0	2.05741	0	0
Retnlb	0	0	0	0	0	0	0	0	0	0	0	0
Eif1ad8	26.0704	32.3548	79.233	42.1576	17.385	51.7797	86.1944	35.1002	40.9496	82.3694	47.9413	122.97
Serpind1	0	0	0	0	0	0	0	0	1	2	0	0
Ttc23l	3	0	0	0	0	0	0	0	0	0	0	0
Mia2	1637.5262	1284.958	1553.0643	1564.76180053219	1652.438	2004.2885	1551.6833	1429.28193	1593.994	2562.4153	1744.4629	1892.9605
Retnla	0	0	0	0	0	0	0	0	0	0	0	0
Snap29	741	709	898	794	897	816	829	804	877	1054	974	1022
Uggt2	64.953061	43.0038	92.265	41.86432	104.214	34.2576	98.051	75.0396	92.4845	70.089	74.5657	71.5727
Sh2d1a	0	0	0	3	0	0	4	0	0	4.30607	0	0
Retnlg	0	0	0	0	0	0	0	0	0	0	0	0
Celsr1	2200.9986	1827.9971	2851.9963	2351.9989	2515.0049	2454.9975	2548.002334	2082.9963	2852.9953	3254.0013	3182	2988.0035
Kel	0	0	0	0	0	0	0	0	0	0	0	0
Mcur1	170.712	210.79	281.654	343.511	232.115	256.229	316.419	281.523	261.052	359.293	285.214	266.129
Crkl	3179.0006	2965	3544	3037	3311.99719	3186.0014	3671	3143.0047	3531.9965	4537.0029	3720	3916.9991
Plppr4	0	4	0	0	0	3.00036	8.00009	0	0	0	0	0
Paip2	5786.044	4819.5581	6371.92592	5707.54958	5754.12844	5421.0019	6873.4145	5054.93866	6004.9111	7788.2699	6715.89615	7267.526
Rnf182	35.999998	30	32	25	28	18	48	37.00003	22	21	39	33
Itsn1	2286.7692213	2262.0615	2592.2048	2538.19497008963	2737.94943	2575.38545	3041.26313	2565.19272	2694.83252	3700.11468002968	2945.73787123	3304.88470005855
Diaph2	779.59525	706.569	1069.7490996355	753.0889	840.9978	787.774	909.034	657.0432	924.845	1101.4226	976.735	1049.651
Cd83	0	0	0	0	0	0	0	0	0	5	0	0
Cnbp	19752.483	18124.431	22714.326	20552.621	21496.154	20363.114	28271.16	18952.323	22247.365	29977.878	26067.318	27132.7
Ccdc39	24.6408	32.9424	27.9091	27.8362	6.97409	9.63665	16.5227	26.1185	15.3334	20.6099	23.3859	35.2508
Btn2a2	71	53	39.99995	72	42.0000000136864	43	60	75	61	34	96	77
Hs6st3	7	6	3	6	5	10	12	9	9	37	22	14
Oxgr1	4	0	2	0	4	5	4	4	3	7	8	12
Gramd4	399.7834	430	356.1317	489.48076	501.406	482.86	561.698	450	495.694	685.062	605.456	628
Slc23a1	12.0668	7.05029	11.5192	0	25.9542	25.077	25.0472	18.673	11.0783	11.0355	42.2228	3.10129
Mbnl2	926.027	886.42013	1273.489	1032.3908	1183.924	1066.41692	1215.935	950.7185	1241.02150023985	1728.8217	1114.57317	1345.624
Fstl5	4	0	10	0	0	8	0	3	4	1	0	0
Mzb1	15.8949	44	24	18	61	18	46	27	35	35.4275	53	47.00004
Rai14	2801.604	2524.882	3417.52	3033.68	2997.984	2866.61	3500.71842	2746.3966	3423.842	4734.11	3733.336	3691.979
Tent4a	1581.118	1305.952	1637.2181	1388.001	1654.4913	1431.359	2031.119	1502.5444	1613.275	2475.004	1929.343	2050.634
Prob1	16	22	48	24	54	58.8179	38	53	38.5098	41	45.999996	30.00001
Spata24	203.99961	120.7312	200.0001	143.0004	160.00044	127.00007	194.00004	131.00007	110.17497	144.0002	149.9998	223.0002
Olfr459	2	1.0001800138078	0	0	3	5.07639	12.0043	3.01013	18.0834000357587	0	3.2298000144538	7.7872500120946
Plppr5	0	0	0	0	0	0	0	0	0	0	0	0
Slco1a6	0	2	0	0	10.1051	5	0	5.63974	0	14	1.2495	2
Huwe1	19759.53049	17800.204	23373.1307	20754.1918	21392.3577	20227.71703	23717.5343	18460.94088	23269.6494	30718.692	27301.9478	28721.274
Oc90	0	0	0	0	0	0	0	0	0	0	0	0
Dnajc18	615.6536	459.7642	676.0569	545.1559	665.1903	539.42038	505.8153	546.26348	588.24608	760.09491	575.364	621.0344
Hfe	35.0855	23	30.70924	15.2	41.0098	33.99997	17.049092159	25.00951	23.08366	46.099341	43.2125	50.7472
Hmbox1	822.673765624	630.3018	935.99985	795.00005	863.77675	867.9996	911.99949	809.6014	851.0602114403	1116.5703	904.6155	1004.3558
1700066B19Rik	18	0	19	10	28	17	2.64857	19	18.391	2.62919	7.90628	15.7912
Ecscr	62	33.5721	41	73	56.99998	62	35	36	65.00003	80	85	75
Pip	0	0	0	0	0	0	13	0	0	0	0	0
H1f2	51	104	49	57	94	83	115	97	118.983	238	97	157
H3c3	44.2288	30	21.1508	25.8264	46.0171	57.6021	61.6461	30.6064	38.6043	84.8801	60.1352	79.6169
H2bc3	11.2989	18.7581	9.80621	0	0	8.22146	12	3.45217	0	0	0	4.09765
Pogz	3538.644	3028.805960904	4148.999	3383.019	3223.43	3317.898	4096.644	3180.7	3904.4672	5122.637	4200.983	3936.422
H2ac4	4.69696	16.4006	9.14496	2.99737	27.3183	1.56378	1.54439	8.91169	11.7416	7.79259	18.411	8.33509
H3c2	0	3.95653	2.48398	6.92248	0	0	0	3.37452	1.37405	0	2.94062	1.71144
Sval2	0	0	0	0	0	0	0	0	0	0	0	8
H4c2	1.21181	9	4	4.09998	13.6844	4.67106	11.5468	2.74957	1.11078	0	31.007	11.7496
H4c1	4.46375	3	11	4.0593	7.21713	9.83601	30.4663	5.97007	10.6313	10.0087	35.9988	7.41947
Tnpo1	14871.03414	11780.85	17064.3418645	14487.5701	13653.8672	14193.206	16890.0295	12807.00177	15388.778	19816.1517	17211.48391	16731.94252269
Sval1	0	0	0	0	0	0	0	0	0	0	0	0
Sval3	0	0	0	0	0	0	0	0	0	0	0	0
Sva	0	0	0	0	0	0	0	0	0	0	0	4.000000102572
Cerk	281.3781	257.0002	337.9997	302.9999	238	283	410.9997	240.0001	396.0001	430.9997	438.9999	399.9999
Sting1	131.8979	62.69171	113.6194	48.9269	85.7889	69.323591	116.5373	120.5343	139.45636	139.468	74.675	121.13372
Tas2r139	0	0	0	0	0	0	0	0	0	0	0	0
Slco1a5	0	0	0	0	0	0	0	0	0	0	0	0
C1qtnf3	0	0	0	0	9	0	0	0	1	2	2	0
Hhla1	0	0	0	0	0	0	0	0	0	0	0	0
Tas2r144	0	0	0	0	0	0	0	0	0	0	0	0
Rap2a	1091.52	906	1028.88	950	1120.01	996.873	1245	905.046	1070.45	1389.13	1239.3	1259
Iapp	0	0	0	0	0	0	0	0	0	0	0	0
Tbc1d22a	753	623	891	770	848	741	859	741	886	1142	1054	876
Ints9	1394.49	1354.875	1597.759	1567.997	1584.085	1518.761	1870.532	1296.432	1805.305	2161.356	1972.123	2076.471
Gstk1	17	22	20	34	25.9025	19	19.6869	28	23	43.3394	39	50
Ube2d2a	4430.80898	3853.2723	5361.8726	4669.149	4514.99131	4299.90718	6060.62122	4086.9887	4948.78635	6032.55934	5425.988	5563.4571
Snx7	87	127	135	120.0001	121.99997	133	136	108	89	169.0001	115.99996414	154
H3c1	12.1805	6	3.44946	0	2.32463	0	2.3766	11.0725	10.6036	33.5418	6.87616	9.7249
H1f1	10	16	35	22	35	47	50	19	25	3	34	58
Amacr	392.824	342.549	423.639	482	358.406	455.811	479.11	369.899	455.049	702.736	502.478	576.351
Extl3	2279.5987	2089.00000040707	2565.49	2187.03	2586.0800187118	2408.94	2550.75	2020.985	2455.337	3053.442	2788.269	2901.2632
H2bl1	0	0	0	8	0	0	4	0	4	0	5	0
Tmem139	1	0	0	2	6	7.90564	0	0	4.34036	4	3	5
Trim38	0	0	1	3	0	8	0	3	0	0	0	1
Kcnq3	17.9345	0	11.0003	0	31.097	15.8477	39.4745	5.28571	8.56743	13.0214	20.0649	13.7338
Pyroxd1	219.837	158.659	247.189	172.294	160.945	187.294	295.19	185.406	220.856	465.958	371.152	285.063
Fzd3	298.41	262	418.001	332.001	299	300.003	374	318	335.085	369	303.598	391
Psmb4	5929.59	5429.37	7151.66	6763.08	6567.24	6236.46	9588.1	5707.61	6683.38	9259.44	8135.06	8390.2
Zfp366	1.00024	11.0031	0	0	0	0	3.14033	0	0	1.35362	0	0
Cxxc5	1992.00046	1632.9961	2139.0028	2087.9978	2018.00415	1943.00273	2139.00307	1904.0016	2090.00123	2881.00008	2446.00376	2292.0016
Slc45a2	0	0	0	0	0	0	0	0	0	0	5	0
Ptcd2	1352	1237	1513	1548	1584	1294	1652	1261	1516	2007	1803	1846
Ipo5	19913.9	15470.8	24760.9	17996.6	18776.7	19916.9	21130.6	18726.4	21313.3	28358.2	23351.7	22690.4
Rxfp3	6	0	0	5	0	0	0	0	0	0	0	0
Nsun2	12244.6933	10806.581	13461.96	12125.965	13488.0019	12846.834	15787.401	11985.233	13771.986	18552.39	15465.3441	17041.1552
Psd2	68.99997	50	48.9785	0	54.6407	78.564502241	85	51	72.9999834604	97.7402	138	106.2668
Lrrc6	0	0	0	0	0	1	0	2	4	3	3	7
Phc1	11452.3746	10546.410876	12638.6012	12666.50714	13124.06295	13505.32015	14086.703339929	11993.5367	14625.14684	18353.09221	17154.61508	18264.7698
Selenbp1	124.801	134	0.118365	208	177	158	221	163	128.565	293	194	141.28
Oog1	1	0	0	0	8.98302	0	0	0	0	0	0	0
Tafa5	113.9998	106.99968	135	83	85	121	110	102	129.00002	145.9997	119	112
Eif1ad6	39.9279	71.0636	57.7552	82.8811	101.77	73.2029	120.107	0	128.218	137.84	75.811	108.997
Ubl5b	0	0	1.5	0	2.5	0	0	2	0	3.5	1	0
Fbxo33	845.9996	777.184	1071.9985	1005.0002	879.2666	909.6328	1128.557	773.4522	1124.9973	1443.1393	1220.0122	1176
Tmem71	0	0	0	0	0	0	0	0	0	0	0	0
Dpyd	0	0	0	1	9	0	0	0	0	0	0	0
Zdhhc25	0	0	0	7	0	0	0	0	0	0	0	0
Eif1ad19	13.5234	11.0497	24.4663	19	12	22.4242	31.845	15.277	9.69512	46.5805	16.1754	25.2885
Adamts12	0	0	0	0	0	0	0	0	0	0	0	1.00063
Eif1ad13	2.43364	0	0	6.95367	0	15.0967	1.20127	1.06024	2.78968	0	9.94392	4.02188
Fbxo16	16.4957	0	0	10.7034	0	0.434569	0	7	9.77972	9.17154	3.41014	0
Eif1ad2	34.1263	7.88189	35.9618	0	0	19.8959	0	70.6441	0	86.7271	41.9286	50.0818
Ubl5c	0	0	1.5	0	2.5	0	0	2	0	3.5	1	0
Eif1ad3	46.4001	20.8075	20.9068	45.9898	77.3288	64.3666	59.6736	79.8462	56.623	21.5644	51.6552	66.4132
Aifm3	186.768	187.741	133.0003	109.9325	132.897	156.471	197.437	106.1684	159.567	260.8353	135.669	158.592
Rapgef2	1056.8968372	976.5314172	1168.7616449	1131.003	1134.89040001492	1083.883942376	1345.52	1037.873	1188.699745	1619.9682000326	1397.075547778	1398.690701
Zfp395	1452.78	1493.96	1901.36	1395	1715.27	1501.9	1924.16	1278.51	1732	2211.76	2023.14	1911.3
Tars	5808.7	6195.69	7087.34	7028.52	7221.57	6581.08	8614.29	5910.43	7210.98	9843.31	8674.64	8938.56
Eif1ad4	2.13594	0	0	5.39664	1.23021	0	0	0	0	14.4466	0	4.22619
Eif1ad14	0	0	0	1.39073	0	0	7.15044	0	0	1	0	2.01275
Farp1	300	316	341.5324	316	273.754	236	313.43	264	246.00049	438.315	367.755	364
Lrfn5	0	0	0	0	0	0	0	0	0	0	0	0
Slc17a2	0	2	0	5	0	0	2.00064	6	0	0	0	0
Brd1	4572.633	4199.362	4794.114	4768.937	4817.913	4548.535	5393.82	4058.812	4912.046	6576.02	6139.09	5744.53
Kidins220	921.9018	652.60406017	1093.3732	940.5412	1046.0373	871.320400043697	1162.4597	1044.0175	1142.2758	1235.8265615	1308.68185	1181.7482229879
Pnoc	0	0	0	0	0	0	0	0	0	0	2	1
Stk24	2773.87	2330.29	2753	2681	2747	2722.99	2984	2383.91	2904.98	3922.94	3339.87	3388.17
Mrps27	2284.002	2076.996	2459.007	2374.003	2681.003	2601.001	3461.996	2181.435	2631.996	3663.997	3215.136	3190.998
Gm17359	0	2	0	0	0	4	0	0	5	6	1	0
Slc15a1	289.756	364.62	360.27	307.05	302.1	261.738	300.276	216.688	285.703	443.745	391.205	348.981
Nrg2	94.20491	98.0171	133.866	101.1613	177.5227	119.86873	157.1964	112.000371	131.459225274	129	145.6055	191.20864
Zbed4	2401.65	2329.58	2744.72	2422.74	2367.79	2230.93	2779.72	2295.77	2657.05	3552.47	2717.67	2835.26
Nexn	38.91257	25.8393	30.5631567528	12.99753740625	12.000003	29.628040579861	46.6174	9	20.5076	13.6799	32.2079	16
Zfp983	53.645	61	29	44.2178	75.3707	45.06518	73	45.6466	56.2747	70	62.2815	48.99997
Copg1	4413.3532	4278.9048	5147.6088	4676.325	5124.4065	4915.0511	6291.5533	4335.0228	5032.1934	6892.4132	6384.2688	6412.7982
Npr3	354.3447	395.457	583.12	381.6146	552.967	395.058	629.497	433.298	579.4729	730.8632	626.6011	597.714
Six2	9.57292	13	10	16	24.99997	5.5156	4.09476	17.0005	17.0025	27.0002	23.0396	35.0236
Fam160b1	1325.28	1410	1875.62	1498	1578.23	1538.38	1473.01	1134.32	1348.82	2268	1621.24	1862.6
Srd5a1	162	141.422	121.274	147	177	146.783	187.329	176	194	192	198.525	179.358
Mrps6	653.73	718.797	717.227	669.555	889.93	695.52	814.116	613.068	823.174	1103.83	836.87	777.425
Gm10226	4	0	16	0	15	0	8	3.35338	2	5	5	5
Zfp760	506	386	619	418	512	485.765	589	395	585	723	647	670
Dzip3	1382.405	1262.5986	1255.9112	1184.3756	1339.4102	1317.3739	1749.637	1189.0138	1612.196	2257.477	1581.4115	1724.387
Zfp229	1898.49700002537	1439.8256	2057.84432	1714.29899	1700.3064	1854.98606221	2298.6431023039	1652.1841	2103.2624	2796.0502	2066.1277	2058.8442
Elp3	4308.996	3874.995	5229.996	4749.001	5118	4678.862	6554.995	4580.002	5300.998	6384.36	6206	6382.002
Pura	2286.58	1889	2511.11	2357.95	2197.38	2239.98	2496.25	2057.46	2753.45	3218.6	2774.69	3094.01
Igip	192	144	267	183	175	145	129	143	207	206	272	200
Map1b	1148.97	1000	1241	1267	1247	1373	1400.0897	1203.97	1396.83	2102	1861.61	1920
Alg12	231.0425	234.9999	424	224.00039	378.9996	312	307.0003	261.641	261.087	458.0512	410	464.5453
Cystm1	534.729404	526.79205	971.5997	792.00039	794.9997	609.40422	955.0003	661.491963	671.92102	900.21586	841.1008	866.16972
Zfp820	408.9256	278.9823	445.289	393.872000050688	314.3779	313.1813	418.9442	304.2944	442.22	477.7159	439.4068	461.9996
Srbd1	1860.6144	1597.1421	2018.001	1583.048	1909.0019	1742.0036	2271.586	1940.9998	2008.7079	2667.73000613902	2493.001	2395.5028
Ube2ql1	29	46	41	31	14	25	35	20	34	36	34	29
Gm2042	0	0	0	0	7.01698	0	0	0	0	0	0	0
Glis3	57.84068	46.9044	90.7324	40.3366	74.99998	69.00002	98	58.2722	63.46284	82.6233	70.51229	45.999
Pfdn1	3316.0027	3321.00474	3822.0006	3540.99792	3786.0039	3395.9985	3872.0017	3120.9974	3879.9986	4898.9997	3948.999	4517.00244
Cartpt	0	0	0	0	0	0	0	6	0	0	0	0
Sub1	5210.47	4722.15	6132.17	5285.92	5327.62	5235.17	7611.2	4674.75	5980.1	7650.89	6693.8	7116.36
Arhgap4	192.51025	125.5604	155.7927	67.657441635	159.106630020129	94.5935453	135.2788	165.6425	187.7422	287.2725	143.9527	266.5435
Hbegf	386.895	512	574.11	394	448.756	431	511.537	428	523.122	921	636	650.657
Jarid2	12094.4381	11359.935	14365.8489	13282.6506	14127.8618	13138.9563	16396.365	12854.86938	14955.0968	19868.2393	17279.0771	18149.0314
Creld2	1798	1768	2086	1943	2084	1790	2595	1868	2004	2704	2359	2357
Slc4a9	20.71063	7	10.0785	2.73809	14.78392	22.78097	19	11	12.1653	10.08343	19.0487	8.78882
Pim3	4805	4013	4914	4904	5788	5531	7172.21	4548	5415	7507	6947	7132
Zfp995	190.2438	79.5761	144.6891	148.6047	194.5917	128.5484	220.1664	134.8389	138.3589	218.4767	161.0461	273.976
Nuggc	88	78	147	100	137	112	154.0003	112	154	155	171.9995	139
Zfp942	236.515	222.767	289.9608	184.3837	209.7547	216.6969	423.3504	251.973	245.6846	381.93122	329.7629	346.2278
Id2	169	256	240.99959	181.00044	282	197	222	224	193	352	241	276.00045
Scara5	33.7122	33.3276	21.4273	21	35.7415	30.1562	36.4256	15.1747	49.6344	29.483	64.1199	31.7964
Zfp943	107.18796	28.85766	100.09308	74.3768	97.0868	59.54287	113.87927	77.23344	142.1791	102.2657	156.1579	91.0695
Fscb	0	0	0	0	0	0	0	0	0	0	0	0
Phf20l1	348.3982	204.5457	253.6942	310.901521345	254.801	277.4472	358.7259	253.86113	314.2192	493.155	414.7421	405.83859
Eif1ad17	1.92148	0	2.11032	0	0	0	29.3254	11.9428	7.27872	4.79252	9.00729	5.44727
Casp2	721.246	664.512	783.579	675.351	674.099	810.979	939.19	789.731	764.714	1067.92	895.484	995.953
Eif1ad16	8	23.7033	10.8871	3.23798	4	12.9878	0	14	8.19411	10.0082	0	5.35169
Eif1ad11	4	0	3.02355	0	0	4.18477	0	0	0	2.00163	6.00527	0
Zfp947	28.2097	50.2977	38.2998	49.01	102.002	49.0145	120.196	53.5763	74.9932	132.912	86.2057	91.6635
Trub1	906.681	856.0450612	857.45537	878.669000275663	902.0424	850.57396	1315.9074	864.69	1062.01907	1272.89172	1259.36024	1202.4238
Zfp994	189.93	95.3617	161.464	164.34	121.205	192.119	127.959	146.062	217.009	236.772	223.872	197.798
Gm49711	18.4127	0	16.6761	11.3359	6.82061	9.25003	5.62709	7.79018	3.39254	12.6964	6.64784	10.3181
Prkce	221	167.3001	221	199.3588	172.13	219	235.002	185	222.7259	289.053	270.396	231.236
Slc5a3	595.457	504.203	667.211	542.046	546.733	571.509	596.877	511.014	552.715	775.52	688.444	598.944
Pbk	1590	1454.73	1888.0563	1418.9983	1528.9981	1464.99731	2081.9971	1314.0017	1778.99633	2216.005	1751.9289	1793.9984
Kcne2	0	0	0	0	8	0	0	0	2	0	5	0
Gm527	67.8996	49.025	74.8712	84.1257	52.3851	46.6693	97.0513	73.33824	83.63694	90.7395	119.5967	82.6044
Fnip2	1553.7	1420.43111	1912.07	1826.33	1725.3692	1510.0437	1683.16	1635.69065	2055.3955	2544.3269	2232.2424	2244.03
Smim11	226	214	285.00025	252	227	232	243	205.99959	256	345	398.0001	283
Esco2	2963.52	2499.39	3550.76	2678.74	2901.79	2910.13	3723.49	2512.39	3154.75	4116.09	3505.72415	3543.16648
Fam243	0	0	0	0	0	0	2	0	5	0	0	0
Kcne1	0	0	0	0	0	0	0	0	0	3	10	0
Eif1ad18	5	0	0	0	0	4.00504	6.5377	0	0	0	8.00816	0
Rimklb	1072.2195	1063.8267	1198.1954	1048.7407	1216.0619	1260.40396	1772.5176	1028.994	1416.0727	1673.1277	1440.494	1751.3698
Cip2a	2508.814	1918.24	3170.79	2308.999	2358.02	2433.1	3358.67	2135.4911	2560.91	3653.06	3179.35	3068.239
Ccdc25	1354.82	1127.42	1992.5	1420.47	1507.35	1477.74	1974.31	1492.02	1600.74	2215.11	2052.11	1767.97
Sipa1	652	550.25204	588.554257391	535.0011626	734.90351	778.9998	777.00066475	601.9998165	757.291514429741	975.8012883669	915.2789277001	887.965003553
Klhl28	450.749	333.66789	455.4227	459.753	531.6431	410.22547	414.504	416.1159	506.9998	535.7668	497.309	468.2507
Gm7072	837.785	594.738	622.731	597.545	813.823	664.245	824.518	529.138	793.963	754.968	774.704	864.567
Scara3	2	0	10	0	2	2	4	9	5	10	15	5
Zfp944	254.064	146.851	308	203.76	257.023	198.026	242.418	239	278.858	333.796	353.837	312
Gm10309	0	0	7	6	0	5	3	0	3	7	5	5
Clu	393	380	441	386	487.00009	410	517.00026	391.662	519.99956	563.415	491	565.76
Zfp758	79.0020188	46.0196	120.00001	143.9996186	85.0107	131.1641	134.1347116	74.00000679	147.003	113.0018607	65.0015000892683	152.00810806918
Rnf144a	226.5716	193.3109	231.00023	244.00975	237.8541	255.0102	230.00047	196.8004	249.2359	338.9865	233.9998	309.00956
Ttll8	2	0	24.6641	0	15.1841	6.69824	0	8.54278	10.5449	0	11.0033	11.6732
Hmces	2149.0434	2122.38818	2537.443	2166.9996	2787.105	2747.8354	3553.8804	2738.674	3138.226	3944.184	3648.4177	3892.3949
Epas1	2234.04	2016.98	2464.32	2254.82	2334.32	2245.93	2879.47	2164.79	2825.02	3761.14	2917.67	3317.93
Med10	900.88216	858.824	1173.68	1011.01	1227.74	1144.22	1260.7117	939.668	1280.43468	1783.1938	1220.90446	1416.51
Ptbp2	729.80432	643.9249	943.00026	802.0743	654.8795	727.11918	987.28292	679.52724	891.1502	1190.1885	910.60892	945.2167
Rcan1	1197.0000944431	1004.99964398	1282.00200032931	1169.004225606	1335.995889	1053.0001	1212.9998	1088.00067034	1196.0000002474	1494.0014	1542.0025386	1563.00390027087
Pramel51	0	0	0	0	0	0	0	0	0	0	0	0
Zfr	2933.6439	2827.0236	3436.762	3142.9346	2984.2186	3168.167	4432.277	2858.6721	3458.9029	4909.8701	3929.3324	4315.0171
Zfp946	66.8616	52.002994	48	61	72.2531	52.7642	83.4149	60.6119	108.59522	87.0013	114.416	150.6495
H1f10	1186	1155	1344	1342	1470	1348	1908	1241	1447	2267	1817	1971
Gulo	194	87	225	152	142	146	271	184	184	284	248	268
Tmem247	0	2	0	0	0	0	0	0	0	0	0	0
Eif1ad10	48.3141	49.6748	69.7546	25.1462	35.9384	33.8996	62.5239	44.5052	48.1558	66.3656	58.3438	84.8379
Eif1ad7	51.9783	147.092	126.976	63.362	101.348	117.303	160.923	98.7653	147.997	146.07	109.791	188.704
Myh15	0	0	0	0	0	0	0	0	0	0	0	0
Mccc2	519.904	478.6827	543.6038	586	605.0003	603.99968	640.032	509.819	553.731	816.066	676.005	631.8881
Atp6v1e2	0	0	0	0	0	0	0	0	0	3	0	0
Adam2	2	13	4	3	0	10	3	3	10	2	7	2
Eif1ad15	45.4499	16.05059	76.0774	36	113	66.92534	54.7387	62.8601	64.1974	120.0368	81.0193	86.08919
Rhoq	405.842	293.058	322.919	336.3251	352.8708	358.22311	357.310939	301.8929	329.3802	404.02369	390.9848	412.78456
Vmn2r111	0	0	0	18.00003	0	0	0	2.999997	0	0	0	0
Rsad2	0	0	0	19	0	9.01255	9	6	17	11	4	9.25886
Lztr1	861.87626	988.59980329982	1058.5327	937.7503	1045.262	1104.34966	1374.834045283	954.5129	1098.7004	1333.66053	1460.6532	1471.91411
Ankhd1	2769.29271	2425.42741	3108.34077	2894.517	2849.305	2958.63968	3339.87361	2798.43651	3323.2361	4537.81933	3783.71755	3990.5562
Ephx2	928.0004	763.0003	850	1025.0002	1086	897.00046	1114	803.9999	895.9997	1345	1024	1007
Ppid	6197.22	5597.48	7447.01	6510.25	6630.74	6649.45	9086.67	5876.92	7270.34	9669.14	8280.13	8649.46
Pigf	571.158	554.942	601.081	502.675	570.129	577.777	773.689	471.107	616.62	923.977	659.016	683.215
Slc17a3	0	0	0	0	0	0	0	0	0	0	0	0
Cript	752.786	947.978	929	1101.71	851.108	774.115	1212.35	910.116	1025.03	1513	1027.74	1174.15
Mfap5	64.01423	60.4249	79.1544	63.21784	72.93606	77.31921	98.5303	60.26104	85.03289	124.59507	138.2573	67.22511
Mlc1	0	0	0	0	0	4.999995239	0	0	0	0	5	1.999998807
Vmn2r112	0	0	0	0	0	0	0	0	0	0	0	0
Fxr1	11958.99992	10759.0035	13453.1902	11482.999	11834.999	10976.0008	15965.0843	10097.90198	12918.543	16892.626	14819.00778	14006.1778
Socs5	293	287.0003	387.0003	281	383.0002	326.9999	331.9878	314.9998	327.0001	398.9996	407.9998	363.0005
Togaram1	1984.143	1466.15126	2290.183	1710.926	1631.4340494	1736.1	1931.195	1589.404	2080.743	2595.384	2179.975	2233.263
Mtmr12	494.741	390.6736	118.62432	500.105	476.43	230.157	345.694	228.415	364.668	427.152	373.268	271.056
Foxp4	1784.99941	2185.0007	2027.064	1854.0051	2519.99747	2341.00452	2840.874	2095.618	2681.96	3508.00076	3045.82058	3149.00349
Ice1	3993.7688	3299.11	4130.88	4120.14981	4298.2082	3736.6163	4759.06	3559.55182	4135.92	5566	4933.6237	5063.37171
Chrna2	13.7616	16	3	17	2	1	7	10	10	6	9	16
Recql	994.61053	909.4055	1115.9926	797.248999	887.36514	903.16574	1186.49795	821.27403	789.1821	1433.0322	1113.42459	1151.30901
Maskbp3	874.323	716.572	1119.85	853.157	813.773	934.99	746.25	816.389	962.653	1063.39	781.908	1003.42
Ptk2b	855.9998	759.9652	965.0001	934.6562	910.99982	1009.04618	1058.9998	839.99974	931.3043	1302.9992	1299.56	1307.384
Eif4ebp3	0	0	45.9201	0	22.858	4.44338	173.711	5.94811	0	28.6475	113.691	26.8862
Sra1	829.466	855.95	653.919	501.5297582302	480.9925	448.871	1306.391	364.962000735338	635.0129	755.39	880.885	725.182
Clic6	9	24	29	11	25	23	30.99996	19	19	12	47	42
1810049J17Rik	8.54467	0	2.47117	25.9045	33.7102	0	0	23.3472	5.81108	31.8756	64.9329	22.4801
Dtnbp1	338.5237	274.3288	182.34843	376.75724049	468.2177	443.018755995	490.8044	301.4726	403.34109	569.5115	454.47339	484.1795
Tg	0	0	0	12	0	0	10	0	0	0	0	0
Thap7	180.6089	185.7378	385.4176	237.5981	266.6658	232.3032	278.5856	220.17319	216.07	265.81933	396.7349	270.0072
Cmpk2	6.29561	20	8	8	34	15	43.142	15	20.9825	36	22.0691	39.247
Apbb3	59.9701	165.993	8.98551	2.24169	75.62627	11.62221	250.393	68.238	94.967	234.047	120.90784	159.774
Runx1	10.000006	22.00003	0	7	9	10	2	13	14	10	13	34.00005
Sox11	366.031	368.031	395	297.02	321.005	385.011	613.101	441.691	467.008	539.047	488	522.012
Adck1	507.8945	536.00000455793	440.603	426.302	619.7233	585.426	625.2607	533.12	582.485	808.765	696.063	723.1786
Tenm1	0	3	0	16	0	5.0000041	2.78287	1.2225739	7.0013145	19	1.2232869	7
Slc35a4	1434.235	1290.6928	1754.6754	1435.5193	1620.5793	1855.7625	2023.1675	1476.5044	1664.2073	2643.0038	2039.5707	2137.9691
Aicda	0	0	3.00326	8	6.00006	9	2.00002	14.05213	8.00958	16.06217	7.00425	16.03231
Slc17a1	0	0	0	0	0	0	0	0	0	0	0	0
E230025N22Rik	23	0	3	0	17	14	10	18	10	5	6	26
Zfp945	320.724	263.3891	432.867	168.3329	221.2082	300.499	382.651	417.095	493.321	617.68	334.862	539.703
Ift57	344	271.9999	361	428.0005	412	429.9995	464	364.9997	366.623	489	471.528	530
Cd14	16	11	5	4	43.7479	40	29.2986	23	27	43	32	20.1601
Golt1b	2014.88	1701.46	2185.57	1842.02	1975	1799.37	2287.67	1735.86	2060.72	2686.98	2231.66	2360.55
Tmco6	724.63909	714.07	742.367	648.83053	959.08494	720.369	1018.2	605.528	781.94794	1111.65222	972.496	1000.19
Vmn2r113	0	0	0	0	0	2.18784	0	0	0	0	0	0
Prpf39	889.471	365.44	772.5431	506.700000037083	531.203	568.2242	794.03642	560.1632	848.72297	933.472	1018.0756	830.9232
Slc1a1	547.608	714.514	865.338	731.061	702.448	433.37	726.874	589.629	662.174	625.552	613.065	846.664
Mcfd2	1010.99961	888.0006	1180.6199	1015.9994	1302.0001	989.9993	1477.629	1074.00029	1022.94365	1441.00052	1226.0005	1315.6778
Spx	0	0	0	0	0	0	0	0	0	0	0	0
Ndufa2	1384	1305	1697	1347	1650	1228	2284	1336	1627	2095	2024	1964
Rfx5	335.720400080026	143.37606	369.78259	98.22432	135.51059	388.1918284	311.02573742	393.91675	366.1271	622.556	466.79947	143.14494
Golph3	3120.5545	2484.0011	3188.7808	3004.09081	2925.2894	2534.9957	3058.1629	2383.6514	3119.3021	3964.123	3644.0667	3200.51849
Avpr2	4.82293	5	0	0	0	0	0	8	0	0	5	8
Slc17a4	0	0	0	0	0	0	0	0	0	0	0	0
Gys2	0	0	0	0	0	0	0	0	0	0	0	0
Nedd4l	1995.7656344	1961.311	2125.24090005214	1913.3777896	2358.597	2028.8537	2181.790368	1865.21082	2288.853902	3106.27443	2593.22665952396	2611.37925
Lrrc74b	17.0183	13	21.00002	7	8.27382	1	22.0654	12.0245	6.0031	7	1.0174	18.1407
1700122O11Rik	0	0	0	0	0	0	0	0	0	0	0	0
Tex13c1	0	0	0	0	0	0	0	0	0	0	0	0
Vmn2r130	2.61157	11	1.34022	7.45751	4.50351	0	0	5.46737	7.7106	0	1.71685	0
Pcdh19	148.103	145.1471	145.401	108.1497	188.5974	110.1656	107.2407	99.1481	131.0415	208.1413	137.5601	224.2998
Dcdc2c	10.1619295	18.5744	9.09903	5	14.3619	13.1363	16.2041	28.123	10.6356	18.5144	18.9797	19.4999
Mov10l1	283.868010183552	208.9539	425	298.928	374.319	338.4343	365.825753	359.664000022064	340.0001	508.34591188	407.827	531.827
Atrnl1	372	259	420	324	311	284	382	297	381	552	426	425
1700067P10Rik	0	0	0	0	0	0	0	0	0	0	0	0
Allc	0	0	0	0	0	0	0	0	0	0	0	0
H2bc1	0	0	0	0	0	0	0	0	0	0	0	0
9830107B12Rik	4	0	6	4	0	0	5	3.59585	6.24851	7.06427	1.16051	2.08459
H2ac1	0	1	0	0	0	0	0	0	1	2	0	0
Bdp1	1505.186	1456.9848	1752.875	1199.832	1854.821	1663.022	2162.713	1420.949	1668.716	2544.743	2311.769	2029.517
Zfp40	171.2123	105.1195	207.9669	164.000290214548	130.2924	156.58104	223.196	182.45580090907	177.89351	275.129	139.0027739	151.06
Hsd17b10	1679.99789	1303.02	1785	1557	1841.56297	1641	2058.08	1489.0199	1823.77206	2167.30789	1938.84537	2116.58276
Apobec1	400.63854	297.98736	370.545	396.14177	427.905740036236	487	578.46241	438.36176	465.4	660.60557	644.9241	505.54542
Colec11	0	0	0	6	0	0	0	0	2	0	5	0
A530064D06Rik	0.436089	0.00677341	0	0	0	0	14.7533	11.47	5.52375	21.0226	8.84388	0
Setd4	118.62089582	168.5448366	253.751500129794	255.5928856	179.455	168.9547	142.8828802833	135.2307	203.4072	305.5051199	253.8966	323.349
Vmn2r114	0	0	5.3077	0	0	0	0	0	0	0	0	0
Dcaf12l2	3.29013	5	5	4	11.4163	0	1	5.33868	3.20375	0	1	1.00008
Fkbp3	7158.8879	6349.25	8716.64303	7418.22542	7300.20779	6442.2718	8775.2418	6281.3654	7638.63433	10076.1217	8423.70368	8864.6
Ribc1	189	161	155	200	258	206	297	230	255	296	279	326
Trem1	0	0	0	0	0	0	0	0	0	0	0	0
Spata6l	10.00000136981	0	5	10	10.0283	3.000000734945	10	13.307	6.00000380429	26.4411	1	14.8534
Cacna1d	5.44251	16	21.0011	9.00053	0	16.00001	6.449560604106	23	21.26581	18.0477766547	19.4463	13.0004
Panx2	5	0	0	9	3	10	15	1	8	0	12	4
Gdf3	2754.35	2626.95	2968.63	2681.38	3107.16	3194.63	3749.03	2682.86	3136.56	4236.03	3604.84	3883.58
Trem3	0	0	0	0	0	0	0	0	0	0	0	0
Dcaf12l1	386.0003	347.9999	466	527.9999	324	391	433.9997	411.9997	442	569	570	416.9998
Etfdh	990.3703	769.652	949.771	702.645	880.354	740.8767	979.6264715	771.15900256369	965.634	1318.787	1021.431	1208.56
Vmn2r115	0	0	0	0	0	0	0	0	0	0	0	0
Pdzd2	339.6097	256	307.949	266.5041	362.395	280.11783	340.3139	300.27839	383.456	622.58	382.131	468.808
Tnmd	0	0	0	0	0	0	0	0	0	0	0	0
Dppa3	93	52	61	77	103	61.99998	109	59	74	95	95	64
P2rx6	18	1	14	0	10	2	1.70127	0	11	7	17	18.00004
Ttc7	350.48748	203.973	332.9202	316.882	297.55661	398.995	467.4962	272.34175	395.805	455.6696	382.454	392.6787
Prr32	0	0	0	0	0	0	0	0	0	0	0	0
Rps7	15588.25	13359.78	18450.76	16680.33	17474.28	15523.31	20115.43	15092.15	17014.68	23319.9	19865.86	20991.13
Rab7	7044.4471	6860.00135255	8438.00142	7883.7128	7840.0001	7545.8957	8402.8572	6700.32352	7703.1022	11337.503	9014.9501	9622.608
Actrt1	0	0	0	0	0	0	0	0	0	0	0	0
4930579G24Rik	628.528	583.312	729.599	597.345	713.91	573.221	782.532	615.785	674.148	991.304	792.706	777.242
Trabd	412.5844	643.9998	612.16402	595.2871	758.1101	624.09	1080.2604	705.8114	645.6835	914.2905	1026.543	982.1340414
Dnajc19	1293.9995	1131.24365	1556.99768	1188.14987	1353.9796	1079.87899	1338.77162	1038.96681	1257.3591	1883.99534	1418.621	1662.74047
Rnaseh1	938.442	792.057	830.912	1056.41	1002.43	1087.51	1264.55	835.939	1032.41	1464.55	1362.85	1403.38
Tspan6	48	103	62.99995	59	65.999993	32.00000127698	118	88.999944	112.00014	100	108	93.99996
Mylip	269.99967	238	297	311	340	291	327	336.007	319.82043	385.002	367	384.0228
Cbr1	790	577.0002	762.211	886.99368	937.20809	896.564	1197.9964	710	863	1460.03	1107.0043	1173.02
Gm5678	2	0	0	4.00622	0	1	1.00118	0	0	0	0	0
Nrxn3	0	0	4	0	0	0	0	0	0	0	2	5
Cbr3	564	582	492.671	599	697.656	679	990.498	580	684.251	1070.94	906.305	774.962
Plpp6	121	135	95	125	115	100	139	127	88	158	167	128
Slc7a4	48	21.00003	17.999995	33.98532	18	40.99999148737	17.57882	19.99998	44.999974	34.36949	49.000044	18.9201712
Rwdd3	70.4473	58.50946	91.00005127	35.8704	33.28822	40.56169	87.6026	53.3144	66.5994	91.3739	80.034	71.1864
Vmn2r116	4.74212e-07	0	0	3.09847e-07	7.29719e-07	1.21657e-07	7.32828e-08	0	0	0	4.38185e-07	7.25336e-07
Sla	0	0	0	0	0	0	0	0	0	0	0	0
Smc1a	4254.73	3451.06	4358.25	4386.07	4508.11	4390.31	5484.19	4058.6	4724.99	6098.14	5552.37	5606.47
Gfra1	2	8	0	0	0	3	13	3	6	1	0	0
Adamts16	0	0	0	0	0	0	0	0	0	0	0	0
Vmn2r117	39.9414	7	22.0449	9.67733	11	20.0455	13.0046	4	7.03235	11	13.3428	9.19415
Cd47	368.15761	261.984473	276.94847	250.280100128203	310.44414	251.68297591477	336.31719	199.11012	269.17018	390.68700808364	314.0239	328.19657
Rxfp1	5.00003	0	0	0	5.49424	4	6.00001	6	0	3.00156	6.03324	0
Zfp213	241	227	265	301	346	329	360	322	360	407	404	490
Srpx2	0	0	0	0	0	0	0	0	1	0	0	0
Stpg4	5	0	0	0	0	0	2	0	0	0	0	0
Ldhb	5664.47009	4847.999	6001.9361	6103.96726	6181.8604	5120.79426	6276.88262	4784.8353	5230.6722	6969.7819	6701.79728	5917.44731
Adi1	1639.01	1585.92	2024.59	1984.53	2106.52	1766.05	2139.92	1557.02	1907.95	2693.68	2349.36	1931.91
Selenoo	74.6774	108.139	81.3515	97.7427	130.042	133.826	144.022	118.071	107.507	150.956	195.097	111.809
Scgn	0	0	0	0	0	2	0	2	0	1	0	0
Treml4	0	0	0	0	0	0	0	0	0	0	0	0
6030458C11Rik	2138.449	1871.09010576842	2281.6244	1993.083	2143.09	2060.869	2373.515	1930.332	2136.028	2893.6495	2587.917	2534.3455
Dio2	2	0	15	0	0	0	0	0	4	0	0	0
Ccdc172	13.00002	18	29	24.00004	28	34	18.99996	33.99999	48	30.00003	30	45
Iqsec2	152	145.72491344	179.999900296316	178.8537	241.0001	191	207	159.9999919	204.9998136	371.00000082985	392.0003	200.0003
Pnlip	0	0	0	0	0	0	0	0	0	0	0	0
Serf1	48.00002	75.00004	59.99997	68	51	34.00002	60.00002	55	76	87	25	58
Clcn1	3.80189	0	6.05548e-05	2.91108e-06	0.9287330857	0	5	0	0	1.32282e-05	13.369	15.0496513011
Sox2	14389	12829	13822	15259	15405	14017	17685	13433	16166	21657	19073	19004
Ccn4	0	0	0	0	0	5	0	0	5	0	0	0
Fancm	1577.59	1374.9187	1955.29	1257.86722	1172.7865	1479.46	1719.8714	1463.1917	1380.53138	2495.0898	2149.1	1781.66389
Gmpr	224.0001	219.0005	320.3092	201	294.953	247	379.9713	224	366.9999	341	328.9997	388
Zfp13	711.2871	589.2975	786.9362	660.1007	918.9718	665.4851	1097.5355	775.4567	743.22648	1129.88331	1051.4734	1031.56411
Dop1b	1004.0626361944	747.153442536	1073.9938	1170.601	1035.94368	1178.10943	1294.93703	969.606	1436.40605	1820.83528	1252.4116	1605.6212
Tubgcp6	1230.49	1107.7356	1228.44	1263.361	1361.954	1383.53	1506.0432	1075.79000001226	1639.1754	1893.286	1529.541	1714.36
Cdc37l1	2114.90771	2058.0241	2547.9931	2255.382652	2108.8594	2319.2385	2796.2569	2021.40777	2327.24907	3277.40362	2597.25812	2989.7474
Miga1	1662.9552	1619.0351	1683.171	1749.36	1646.28927	1615.33159	2003.283042	1438.957	1720.2429	2546.871	2087.691	2083.599
Calm2	12111.732	11358.42	13918.49	12977.02	12971.055	11395.08	16420.38	11526.13	13812.79	17450.2	14816.41	15501.28
Irx1	3	1	5	0	0	3	6	1	11	14.99996	0	6
Naa10	1956.727	2107.52184	2330.39397	2278.0353	2735.606	2549.5293	3436.8535	2263.7171	2660.07087	3734.2961	3268.37875	3297.40034
Smn1	2255.63	2176	2595.91615	2572.43	2541.77	2395.48	3467	2227.94	2989.69	3549.72	3306.45	3174.1
Treml2	3.27335	26	21.98397	26.22685	14	52.9539	66	35.0638	33.6958	30.47983	29	44.91621
Drosha	6765.326	6327.865	7786.07	7068.2031	7474.26	7448.64	8827.61	6866.332	8245.535	10393.88	10072.987	10052.041
Epcam	2390.7311	2201.3944897	2940.0874	2708.037514	2905.5465	2832.0333	3724.7492	2494.0244	2780.1813	4222.4144	3736.854	3586.3853
Irx2	124.7249	122.668	204.00005	174	173	147.5013	236.2917	111.018518527	123.9209	196.0532	164.4303	191.981
B430306N03Rik	8.85077	28.0081	13.0001	0	14.0001	3.78515	0	0	0	9.00003	2.00398	0
Pnliprp1	0	0	0	0	0	0	0	0	0	0	0	0
Trappc12	1200.212	990.4716	1312.1567	1187.1553	1264.102	1224.9434	1367.643032	1022.0486	1332.079	1716.476	1387.924	1632.1
Atxn1	159.37	101.046	161.941	133.383	141.173	132.97	168.99389	109	143.122	182.08632	181.01	212.367
Trem2	1.942461	4.85057	0	6.56095	0	2.8118	13.117	1.80441	6.95127	0	2.01217e-05	5.56453
Kcnj8	0	0	0	0	0	9	0	0	0	0	0	0
Pcnx3	1916.06188	1869.25004	1889.47454110645	2407.969056384	2250.21555	2373.9383	2776.1076	1770.99978	2504.34639	3120.4743	2909.43515	3045.96857
Zscan10	3114.25378	3012.134	3823.43497147531	3458.92844	4065.7757	4035.1487	4639.1145	3294.9595	4255.6758	5551.7879	4756.7052	5134.6947
Rpn1	6339.36	5850.4	7348.24	6695.68	6874.45	6770.96	8303.51	6725.77	7621.88	9694.66	8787.64	9050.69
Cdh6	2.02118	0	0	2	0	2	0	5.01151	0	0	0	2.0026
Irx4	1	8	28	0	12	1	6	11	16	27	19	4
Tmem144	99	28	106	86	90.000005	61	107	103.999991	70	111	94.000094	83
Smarca1	99	106	115	145	116	114.0004	134.0004	52.99998	110.99999	190.9999	206.999785044	136.0005
Stmnd1	0	0	0	0	0	0	0	0	0	0	0	0
Rbm24	3	3	1	0	2	14.9958	3.61081	5	4.78377	6	2	2
Nanog	20381.841	18994.725	24523.993	21539.8916	21717.6850000473	19358.154	24237.261	18987.583	22177.299	28898.3180151253	25225.436	24451.516
Morc3	4069.73208	3721.494	4729.33508	4075.3926	4189.8872	4211.912	5211.3	4168.202	4809.758	5860.228	5230.27883	5166.64
Hdac10	61.2144	1.66444e-07	153.091	1.8367e-07	102.837	136.937	157.442	157	150.161	152.46	174.201	198.244
Eipr1	206.47431	202.0934	172.30816	295.28091	316.0386	319.1956	189.4352	251.2169	262.85328	354.3762	205.133	316.751
Msh2	13045.8	12220.9	14245.6	13490.9	13728.8	13426.1	17416.2	12453.8	14205.2	19354.4	16603.4842	17331.71888
Ndufs6	2183.28535	2182.0861	2388.22745	2590.02	2719.9855	2304.71535	3020.0473	2159.2523	2705.79636	3326.26086	2905.6572	2925.4352
Tlcd4	28.99997	20	30	15	33	10	46	10	21.00005	31.9999764	23	26
Mrpl36	1287.0012	1286.0004	1721.0033	1438.001	1558.0024	1255.0048	1817.9976	1387	1426.003	1905.9991	1953.0029	1846.999
Cap2	27.41667	9	30.23288	25	32.00003	19	33.8836	24.00535	39.9713	8	11	33.02552
Gata2	128	62	88.6832	178.846	60	100.00005	160	59	130.5	60.62435	143.2978	63.056086
Mis18bp1	2166.34135	1723.45	2268.4741	2013.1824	1889.91512	2231.77908	2475.60408	1980.6967	2545.0346	2910.864	2676.1611	2798.6734
Chaf1b	2958.62231	2439.35471	3377.6386	3003.50549	3369.50224	3221.7516	3513.0816	2778.97093	3319.22905	4572.71821	4067.199	4071.8068
Kcnk12	18	2	29	0	27	18	13	24	8	13	28	13
Rpl36-ps4	0	0	0	0	0	0	0	0	0	0	0	0
Mmp25	37.0811	87.4842	91.358	59.152	32.3475	83.7584	68.0604	56	118.906	179.972	74.6312	102.293
Fam8a1	1555	1529	1903	1522	1504	1300	1982	1600	1835	2345	1942	1888
Naip2	3.10561	0	0	8.07816	4.87405	0	2.22129	1.06326	4.14751	1.00816	4.10967	8.36467
Treml1	0	0	0	0	0	0	0	4.9999200497152	3.0000000118238	0	0	0
Gask1b	798.5822139	634.5807	857.25194	647.98451	734.73394	727.3940173453	851.55096	725.0671	751.73486	1037.8218	865.74159	968.9993
Bbx	1871.83858	1833.7712	2039.2631	1631.4474	1893.0055	1805.32487	2239.2403	1823.57044369	2198.53682	2661.1493	2352.4559	2724.68125
Ndrg1	1580	1265.23	1779	1449	1507.6	1514.8421	1834.61	1367.78	1828.00365	2062	1981.48	1724.63142
Cep128	670.0381	520.758	880.411	627.12176	420.83596	570.22155	764.646	526.447	761.2667	969.20957	788.2437	866.1329
Alg14	286	235	310	200.99967	238	246.99997	270	230.9998	272.1159	404.9996	321.00043	339.00034
Sytl4	20.7876	31	15.99997	15	25.000011	46	42	19.1237	29.00001	55.99999	51.52	36
Msh6	27712.24348	26111.04612	31986.95718	29831.04258	32588.4	30398	40801.00221	27535	33643.00301	43978.544	40537	41359.19941
Dnajb8	0	0	0	0	0	0	0	0	0	0	0	0
Fam131b	1	10	0	5	6.30452	1.297140642019	4.62011	0	4.32981	4	6	25.4787
Pi4kb	1057.7156	771.8654	1213.4996	1004.7516	1091.2202398624	1070.2264	1250.31940278077	902.252200167751	1274.0491892	1746.1704	1288.4297187	1444.9797
Bicdl2	5	5	17	3	14	20	26	26	14	24.99995	33	24.99997
Thoc6	1582.776	1686.659	1785.252	1867.208	1998.5715	2027.078	2410.483	1716.401	2275.3354	3032.0762	2520.59000288305	2642.225
Pnliprp2	8	0	11	2	9	5	10	0	8	9	1	2
Naip5	25.7367	15	12.0035	20.016	8.09122	15.4084	37.0016	10.0094	1.0001	10.0786	18.157	16.2026
Slc2a3	39020.88065	35751.8053	44674.23194	40495.51404	42424.08148	40056.30574	49102.7591	35693.73057	41514.44613	56227.6749	48781.3569	48938.16282
Ak3	326.572	266	368	463.8516	356.2424	283.5905	307.3406	242	351.46021	484	484.9621	485.4469
Wdr20rt	119.3999	50.53211	130	85.3186	183	144.9996	133.3491	109.56029	157.2262	168.227017	165.9539	206.0202
1700019N19Rik	0	17.0000000580089	0	0	0	0	0	0	0	0	0	0
Mapk12	147.671	85.851	74.4551	112.646	68.7048	145.992	143.878	112.92	98.2109	190.738	110.059	149.439
Rpl10l	3398	3097	3984	3812	3843	3729	5009	3580	4185	5342	4760	4825
Carmil1	787.6598	752.0004	832.75158	731.9999	852.822	743.1259	1085.4482	772.6909	840.7324	1322.82	1032.6123	1126.0119
Tshr	4	4	0	1	12	4	10	0	3	5	3	11
Rcl1	2163.0013	2278.9961	2432.0028	2244.005	2722.999	2591.0001	3192	2366	2928	3949.999	3227.001	3105.999
Ocrl	1967.9159	1625.01704	2269.6007	1679.8409	2132.772	1726.27914	2335.545738	1612.08191	1814.68012	2390.54692	2227.9213	2228.0458
Hcfc1r1	494.198	498.79	529.0767	427.674	484.858	419.358	518.153	432.949	522.109	652.872	662.64	542.901
Cdh9	0	0	0	0	0	0	2	2	2	0	0	1
Tnfrsf12a	229	330	272.0003	269	289.127	297.93177	321	272	371.235	472	438.404	448.562
Cnn3	14886.1978	13548.6841	17643.72603	15954.85461	16668.5951	15496.27055	18986.32446	14740.56988	17623.39894	23157.0788	19985.31515	19259.9422
Map3k11	455.48622	443.324	346.71628	540.993	700.9116	688.03722	842.62	636.96703	544.19303	847.0042	843.0879	883.5699
Fbxo11	1411.8	1415.111	1412.19643581	1494.352	1565.041	1290.944	1423.591	1246.886	1698.423	2222.7052	1989.378834	1801.851485
Mapk11	124.829	124	126.001	93.7574	165.001	137.971	218.51	189.095	176.001	242.172	226.317	168.685
Cldn14	6	0	0	0	0	1	7	0	2	3	10	10
Ccdc54	0	0	0	0	0	0	0	0	0	0	0	0
Kcnk7	23.4696	12	3	0	8	0	0	11	0	8.51445e-07	15.4214	7
Foxj2	598.0008	619	687.9996	652	756	660.9999	639	564	762.9996	969.00041	870.4996	809
Slc44a3	86.3885	85.164	49.5526	106	68.8258	51.8365	90.9005	74	48.4268	73.5182	77.64	62.3991
St3gal1	37.2408	29.8384	17.22	5.09391	32.00752	18.3838	21.2149	12.052027	31.9264	35.93845	8.86191	44.3894
Trim35	2285.3455	2519.90387	2934.69	2682.3021	2677.99659	2736.24008	3187.40709	2258.76	3045.37735	4049.81	3350.26	3487.05472
Hspa12a	144	181	160	176.9998	196.9173	156.59243	160.0373	106.00001	206.8663	234.3848	186.3583	249.00016
Sim2	0	0	0	0	0	0	0	0	0	0	0	0
Stmn4	0	0	0	0	0	0	0	0	0	0	0	0
C3ar1	5.12764	0	1	7.0139	2	0	0	0	4	5	10	0
Cdh10	0	0	0	0	0	8	0	3	0	0	0	0
Renbp	1042.326	1114.421	1141.3239	1076.572	1496.3191	1179.222	1606.994	1037.564	1270.004	1666.136	1454.686	1445.12
Zfp687	1453.41204	1654.4473	1619.6599	1716.4152	1476.9976	1518.0051	1976.7641	1485.329	1777.4893	2455.4628	2214.9616	2147.7473
Hlcs	273.4754	234.27506	222.6271	368.495	264.069	303.0051	355.8075	294.4853	377.33	329.1839	359.103	336.162
Eefsec	1338.00350224012	1112.0004	1721.0015153	1254.0001501304	1675.0019	1513.9108	1717.0024354647	1232.0007	1565.9952	1998.0347	1895.55828	1887.9961
Eno4	0	12	12.7853	24.00001	4	17.5049	6.42133	7	18.1589	46.99998	11	8.26806
Cldn6	722.9997	619	985	713.0003	884.9996	918.0002	854.9998	765.0002	844.0004	1199.0004	1040	1067.9999
Gtf2a1	2893.318	2351.557	3174.479	2558.004	2555.915	2501.001	3185.2553	2440.657	2761.991	3521.848	3131.94	2943.019
Cldn9	12	9	28	15	23	22	39	10	36	63	21	49
Nup153	7636.5119	5753.4903	8586.63	7294.2451	7579.69	7470.7411	8658.44	7163.13783	8459.2626	11318.80973	9226.9761	9703.39
Foxn2	2109.9715	1557.2887	2632.88	2024.23724	1895.2225	1885	2119.8339	1908.19	2174.02758	2814.4161	2475.1856	2372.81883
4930432M17Rik	0	0	0	0	0	0	0	0	0	0	0	0
Dock9	1031.636	1168.6511	1359.28	1294.99040001112	1174.7822997073	1140.2	1198.32	1086.2449	1368.4284	1700.3221	1773.553	1502.6971
Ripply3	29.3532	45.0262	36.4097	16.9479	34.5544	17.0627	70.4898	63.973	46.62	62.6956	50.5671	40.6699
Zfat	284.9996	263.9995	291.50493	277.0003	404	295.0000987	477	276.0003	325.999948	472	417	502.00013
Ppp1r21	680.21	697.687	800	795	884.083	848.595	973.622	663	913.75	1181.85	966.73	1072.97
Atp11b	2872.3328	2690.993	3320.4621	2767.86	2903.219	2854.1019	3593.103	2587.6744	3476.3196	4449.1749	3616.55000587801	3857.06
Necap1	3293.81	2696	3264.61	3132	3232.95	3068.85	3728.29	2852.72	3377	4259	3932.3	3789.1
Pigp	319.00022	304.55287	366.0002	401.9998	362.6523	437.18116	275.00013	344.95091	427.55128	431.49915	266.89743	372.77676
Jak2	496.9997	326.00010038456	532.9999	453.0000215904	416.0006	319.000129408	475.999970688	432	398	512.99993	394.0003	557
Mdga2	0	0	0	0	0	0	0	0	0	0	4	0
Naip6	0	0	0	0	10	0	0	3	0	0	0	0
Nfya	2468.43407	2229.2907	2696.771	2416.3722	2613.0595	2537.181627335	2801.9378301	2254.2187	2863.09	3755.022	3277.6252	3135.3609
Plxnb2	6803.562	6666.27125	7499.87185722	7873.666	8206.95047516	7642.0251	8712.518	6767.15000438761	8314.9722	10443.104	10244.411	10175.92
Cblb	683.6684	547.79	976.999365	770.9995	779.0000146333	665.00017	777.000000035769	634.99933872	831.0002	1004.999	754	797.78570179552
Apln	60	25	128	98	98	105	74	72	45	98	72	52
Zyx	292.60968	354	383	289	405.99999	431.97426	367.0002995	338.4013	422.99975	603.99977	630.571	568.00032
Lpcat1	1848.590285756	1677.130476538	2158.702	1945.835	2143.301	2340.7897	2652.872	1690.914	2148.7	3122.531	1961.327	2506.298
Kdm5c	6982.8289	6934.9888	7210.9978	7925.01141	8210.5039	7694.9977	10079.0011	6850.9998	8584.0597	10785.0006	10212.0026	10326.0057
Ston2	1872.4625	1503.7153	1951.7026	1824.2524	1756.6051	1893.9129	2468.351	1692.38555	2124.98536	2596.0289	2226.6674	2386.5904
Insl6	17	11	16	18	58	47	54	24	17	59	30	21
F3	176	164	303.9425	247.00042	239	173	256	152	269	334.993	330.474	210
Rln1	22.8527	24	8	29.5764	21	21.6603	29	21	24.8437	34.9762	31.605	33.7933
Shtn1	32.5003	73	85	55	75	38.5457	76	51	77.8812	85	55.08	70.3135
Clec4a1	26	26	13	26	14	15	26	31	22	21	11	17
Rps29	12166.4	11421.5	15240.9	12913.7	13745	11664.5	16325.9	11996.5	12415.2	18148.6	16228.6	16231.2
Lrr1	411.9998	364.0001	507.0004	257.0002	466.00035	323.9998	478.9459	260	421.9997	546.9999	447	353.9998
Psmd4	4110.3145	4108.9933	5079.36	4589.6689	5418.75	5387.15241	6416.7494	4707.3688	5536.6835	7388.49	7117.7491	7312.7038
Rpia	320	261	333	288.96	352.287	337.858	460.429	277.274	379.294	473.592	485.486	434.915
Rpl36al	7462.2153	7109.9267	8908.52149	8456.9031	8632.4495	7633.6043	9871.6606	7170.1728	8750.8983	11594.0242	10207.3464	10196.145
Cdh12	0	0	0	0	0	2	0	0	0	0	0	0
Gm49383	392.64	419.593	500.983	374.181	314.944	325.24	544.399	354.273	332.682	677.046	426.328	495.424
Ruvbl1	4362.51	3980.27	4430.1899	5067.82035	4923	4953.65	5913.1	4248.3057	5458.07268	7265.0015	6281	6563.4463
Mgat2	1402	1222	1388	1569	1438	1352	1835	1233	1647	2195	1680	2132
Dnaaf2	541.467	400.408	599.806	421.586	644.155	502.365	612.689	542.855	598.275	676.406	772.023	698.193
Acot10	0	0	0	0	0	0	1	0	0	0	1.00041	0
Slc6a3	5	0	12	0	3	0	9	8	17	12	3	0
Dennd6b	70.5131	32.9056	29.8335	38.1515	37.5276	37.7192	9.11633	81.1855	87.4592	108.783	81.7496	108.018
Clec4a3	2	6	11	0	0	3	3	1	7	5	5	0
Vax1	0	0	0	0	0	1	11	8	0	0	0	3
Ston1	352.3197	134.4526	309.3951	351.8234	388.3188	245.8055	446.0146	325.88086	330.1415	449.3079	455.8513	437.5839
Kcnk18	0	0	0	0	0	1	0	0	0	0	0	0
Alcam	10.78048	0	16.01131	3	18	9.00103	12.5501	3	2	2.003039	11	2
[truncated: 19,707 more rows]
