# Supplementary material for: Conserved shifts in sperm small non-coding RNA profiles during mouse and human aging
Source: EMBO J. 2026 Jan 20;45(4):1362–80. doi: 10.1038/s44318-025-00687-8 (PMC12909834; doi:10.1038/s44318-025-00687-8)
Supplement: Supplementary file 13 — Dataset EV1 [file 44318_2025_687_MOESM13_ESM.zip › Dataset_EV1/Data/rsrna_cohort1.reads]

sph.1.P	sph.2.P	sph.3.P	sph.4.P	sph.5.P	sph.6.P	sph.7.P	sph.8.P	sph.9.P	sph.10.P	sph.11.P	sph.12.P	sph.13.P	sph.14.P	sph.15.P	sph.16.P
CGCGACCTCAGATCAGACGTGGCGACCCGCTGAATT	242680	420421	151522	198248	240921	169529	210698	803391	383100	451497	218403	281904	213386	179499	351902	421171
AAGTCCTTCTGATCGAGGCCCAGCCCGTGGACGGTGTGAGGCCGG	148085	167770	44899	62518	70208	59487	65927	180056	114025	164272	74074	130726	90512	58109	113757	101353
AGCCGACTTAGAACTGGTGCGGACCAGGGGAATCCGACTGTT	112092	133872	79978	96179	55533	58247	95514	265802	96963	164298	81013	101990	97656	80153	119499	173216
ACTTGGATGGGAGACCGCCTGGGAATACCGGGTGCTGTAGGCT	91293	96401	25752	27322	55691	58714	53062	51114	51693	83033	53482	73158	51622	28203	63647	68505
ACTTGGATGGGAGACCGCCTGGGAATACCGGGTGCTGTAGGCTT	52211	53587	9121	9293	21645	13676	15289	13552	25115	41740	19270	40087	26337	8988	30650	21009
ACGGCCCTGGCGGAGCGCTGAGAAGACGGTCGAACTTGAC	52155	63687	62967	90096	58680	119998	153115	46991	56726	91167	61144	55146	95508	90417	80383	176639
ACGGGAAACCTCACCCGGCCCGGACACGGACAGGATTGACAGAT	36368	50963	17751	24277	24010	22934	24579	23093	32891	44631	23735	34408	26770	20367	35121	35064
AGAAGGGCAAAAGCTCGCTTGATCTTGATTTTCAGTACGAA	28322	34117	10945	9313	9528	7611	13642	12612	25389	29365	22246	26841	16031	10497	24798	24622
AGTTGGTGGAGCGATTTGTCTGGT	24389	32957	13610	11766	25638	20044	19453	11307	17841	16705	21946	22156	21444	10174	22380	14275
AGCTCTTTCTCGATTCCGTGGGTGGTGGTGCATGGCCGTTCT	22323	32927	11899	14616	14552	18964	13832	20820	14969	15826	15405	23923	15451	11437	19180	15156
AGAACTGGTGCGGACCAGGGGAATCCGACTGTT	21084	29081	9523	9033	22645	14544	21422	6396	10307	9118	10311	17856	27158	7661	18439	6932
ACTTGGATGGGAGACCGCCTGGGAATACCGGGTGCTGTAGGC	19680	18762	8642	8643	15858	19626	17318	13899	10860	16672	14491	15502	18604	7642	14314	21335
ATTGCGCCGCTAGAGGTGAAATTCTTGGACCGGCGCAAGACGGAC	18519	21552	8079	9060	7900	9041	9677	16697	19755	22812	11898	16068	7419	6301	17566	24782
AGAAGGGCAAAAGCTCGCTTGATCTTGATTTTCAGTACGAATA	17043	21317	15684	7502	4518	5320	10255	17250	20518	16499	19093	17580	9557	8659	18787	22547
AGAGGGACAAGTGGCGTTCAGCCACCCGAGATTGAG	16852	23596	14548	15999	16435	13751	16974	7774	18528	23532	15060	17806	17716	14195	20001	18214
AGACGACCTGCTTCTGGGTCGGGGTTTCGTACGTAGCAGAG	16451	23137	9035	10525	11082	11993	13384	31775	17111	22130	12413	15738	9049	8074	17700	23572
ACGGCCCTGGCGGAGCGCTGAGAAGACGGTCGAACTTGACTATC	16089	17157	5625	5263	7447	5510	10691	8454	12611	15692	7676	13927	15892	3970	11348	11141
AAATCAGTTATGGTTCCTTTGGTCGCTCGCTCCTCTCC	15570	19604	5373	6170	11738	8939	12011	4360	12877	13220	9047	16803	23347	2534	12045	12615
GTTGACGCGATGTGATTTCTGCCCAGTGCTCTGAA	14833	20152	5895	6664	11350	9040	9840	31787	12212	15645	10716	12890	10196	7379	13589	10834
AGATGTCCGGGGCTGCACGCGCGCTACACTGACTGGCTCAGCGTG	13939	17177	5987	6367	6437	5398	5220	26417	9815	14873	5870	11537	7719	4645	11619	10314
AGTTGGTGGAGCGATTTGTCTGGTTAATTCCGA	13607	21545	7088	5542	12892	12245	8584	10753	10877	9662	14561	15300	12177	6891	15746	10224
AAGAACGAAAGTCGGAGGTTCGAAGACGAT	13566	21002	12582	14264	24358	10237	14467	13431	19347	24649	22042	11526	18728	21988	26788	15535
AAGGCGAGCTCAGGGAGGA	13377	21478	34627	44631	24374	18313	26854	19142	20168	24186	27060	15818	26377	62246	30230	36161
AGGACGGTGGCCATGGAAGTCGGAATCCGCTAAGGAGTGTG	13290	16399	7586	8346	9429	8513	10253	23879	12511	14278	9503	12268	9779	7021	11790	10130
GGGTGTTGACGCGATGTGATTTCTGCCCAGTGCTCTGAATGT	12886	15123	3910	3661	6454	5698	4759	7149	9828	10578	7624	11915	5396	3668	10240	6042
AAAGGAATTGACGGAAGGGCACCACCAGGAGTGGAGCCTGCGGCT	12049	17080	6325	8050	7632	8735	8937	2855	6854	6562	8513	13380	11341	12799	12126	9187
ACTGACTGGCTCAGCGTGTGCCTACCCTACGCCGG	12048	20511	5289	5994	9819	9054	6238	22178	9721	10234	8912	13122	8913	7007	12770	6080
AATGGGGCGAAGCTACCATCTGTGGGAT	11509	17778	6874	8394	12703	9100	9465	5878	11776	13564	11419	12173	10888	8207	13994	10525
AGAACTGGTGCGGACCAGGGGAATCCGACTGTTTAAT	11097	15627	5235	5421	9487	7199	8401	4019	8336	9740	7276	10402	8062	3291	10084	6474
ACGGGAAACCTCACCCGGCCCGGACACGGACAGGATTGACAGATT	10783	11250	2779	3756	5125	2967	2796	2490	7190	9407	4573	9199	3015	2289	6791	4194
AAGAGGGACGGCCGGGGG	10730	16138	117613	205454	28365	82106	108027	22741	18205	29082	59515	17037	60225	163845	46385	96808
AGTTATGGTTCCTTTGGTCGCTCGCTCCTCTCCTACTTGGA	10646	13276	3921	4677	7570	6461	8722	3826	11034	11758	6677	10887	10080	1858	8760	8016
AGGACGGTGGCCATGGAAGTCGGAATCCGCTAAGGAGTG	10530	13993	4166	4702	7529	5917	6567	17768	9052	10387	7357	10217	7504	4422	10583	7136
AATTCCGATAACGAACGAGACTCTGGCATGCTAAC	10526	18492	13566	15593	16889	12476	17744	32004	11784	12175	13973	11090	18664	11645	14206	13070
AACACGGGAAACCTCACCCGGCCCGGACACGGACAGGATTGA	10105	12704	5001	8448	8617	6398	9111	2829	8685	11412	5438	10105	9708	6543	8967	7717
AGACGACCTGCTTCTGGGTCGGGGTTTCGTACGTAG	10104	10571	9200	10467	13285	16576	20658	3804	10829	9852	9081	9254	7925	4768	10721	20428
AGATGTCCGGGGCTGCACGCGCGC	9121	18417	52636	94062	24253	55504	63354	18024	16389	15136	23112	12648	49582	83242	29076	49300
ACGGGAAACCTCACCCGGCCCGGACACGGACAGGATTGA	8969	10532	4772	8116	7498	6793	9858	3190	7676	9764	5100	7823	8077	5806	7583	7627
AGACGACCTGCTTCTGGGTCGGGGTTTCGTACG	8658	9588	4291	4453	8482	7476	9887	1888	4824	4645	4994	7628	8677	2521	6795	7128
CGCGACCTCAGATCAGACGTGGCGACCCGCTGAAT	8468	15098	15027	20592	10702	11923	17884	33493	19060	22456	13488	11072	14767	23163	24015	62660
AGCAGGACGGTGGCCATGGAAGTCGGAATCCGCTAAGGAGTGTG	7926	10178	4519	5230	4159	3975	4533	18941	7797	7986	5932	8028	5651	6597	7469	7063
AATCAAGAACGAAAGTCGGAGGTTCGAAGACGAT	7801	13039	8351	9325	13956	6571	8931	4336	11019	13424	11630	7456	10052	11081	14440	10064
ACTTGGATGGGAGACCGCCTGGGAATACCGGGTGCTG	7255	7575	2502	3529	7588	7047	7489	2260	5251	6206	4889	6876	7775	3318	5792	5476
CCTTCTGATCGAGGCCCAGCCCGTGGACGGTGTGAGGCCGG	6967	8090	13642	20947	6822	14504	21211	19451	8929	10137	12383	6826	12224	20911	11700	29968
GCTTGGCTGAGGAGCCAATGGGGCGAAGCTACCATCTGTGGGAT	6926	7920	10890	19820	5910	14709	16191	5198	7082	10412	9135	8295	11007	21167	12369	27052
AAGGCGAGCTCAGGGAGGACAGAAACCTCCCG	6718	12822	5421	6008	8140	6616	6125	9410	9954	9208	7385	7439	7389	5255	9543	8683
ATGGTTCCTTTGGTCGCTCGCTCCTCTCCTACTTGGA	6539	9193	5450	7414	7002	6848	10661	2687	8856	8924	6151	7683	10458	3241	8010	11577
AAGAACGAAAGTCGGAGGTTCGAAGACGATCAGATACCGTCG	6533	7752	2682	2899	5395	3084	4857	1272	4989	4066	4025	7100	9822	2337	5990	4142
ACTGACTGGCTCAGCGTGTGCCTACCCTACGCCGGCAGGCGCGGG	6529	8920	5503	8425	4277	8529	6048	15253	6407	7458	4950	6736	5559	7865	7056	7263
ATGGAAGTCGGAATCCGCTAAGGAGTGTG	6456	9099	4483	3553	8166	4583	5115	10237	6102	7957	7187	5365	7651	4292	7926	4903
AGTACTTGGATGGGAGACCGCCTGGGAATACCGGGTGCTGTAGGC	6440	5165	1457	1354	2280	1665	1725	7745	3159	4088	1917	3595	3778	1113	3757	4916
AGTGCCAGGTGGGGAGTTTGACTGGGGCGG	6148	7714	8580	15145	6053	11186	17563	11333	5777	6492	7110	5847	9092	10563	7910	11199
ACCCTACTGATGATGTGTTGTTGCCATGGTAATCCTGCT	6102	8743	3705	4674	4639	5241	6061	3638	7043	6284	5235	6817	5237	2973	5908	7034
GATGGGGATCGGGGATTG	6071	7562	5450	6423	7838	4548	8219	7828	3830	6816	5120	5762	6884	6877	6106	3829
ATGGCCGTTCTTAGTTGGTGGAGCGATTTGTCTGGTTAATTCCGA	6043	6607	1850	813	1688	904	1205	1338	2919	2841	2862	5291	3191	1061	4012	1982
GCGGTTCTATTTTGTTGGTTTTCGGAACTGAGGCCATGAT	5964	6762	2328	2275	2763	2846	3612	14195	4686	5579	3582	5031	2597	1322	4489	4313
GTGATGGGGATCGGGGATTG	5901	7885	2521	2955	7201	3347	4301	6362	4121	7245	4975	6320	6121	2710	6333	2790
AAAAGCTCGCTTGATCTTGATTTTCAGTACGAA	5862	9900	3109	2888	7106	5335	4545	3945	5599	4667	8960	6397	6268	3965	7831	4481
AGAGGGACAAGTGGCGTTCAGCCACCCGAGATT	5814	9233	4517	5714	5500	4757	3736	1866	6744	9354	5448	6029	2459	3714	7308	7189
ACGGCCCTGGCGGAGCGCTGAGAAGACGGTCGAACTT	5771	5942	108881	162025	14009	52473	47567	6881	30395	30410	33792	12455	26610	139358	45469	165984
AAGAACGAAAGTCGGAGGTTCGAAGACGATCAGA	5637	10106	12221	13640	12419	7706	10283	16402	9307	11717	12318	5655	11439	16877	12882	16813
CGCGACCTCAGATCAGACGTGGCGACCCGCTGAATTTAAG	5428	7782	6618	6077	4815	4427	4292	12760	6271	6901	5328	5047	4342	5855	6136	8090
GCGACCTCAGATCAGACGTGGCGACCCGCTGAATT	5425	8836	9004	12541	6228	6551	10834	27045	11156	12133	8656	7078	7997	12199	11922	25925
AGGACGGTGGCCATGGAAGTCGGAATCCGCTAAGGAG	5389	7791	3288	4041	4330	4631	4776	8081	5884	7324	4550	5656	5236	4851	6170	6194
AGACAGCAGGACGGTGGCCATGGAAGTCGGAATCCGCTAAGGAG	5360	7906	2357	2023	3283	3015	2629	3865	4127	3865	3538	5663	4535	3186	5231	3584
AATTCCGATAACGAACGAGACTCTGGCATGC	5311	8893	5941	6610	8757	4980	7638	8334	5580	6431	7263	4741	11311	6806	7558	5318
AGAACTGGTGCGGACCAGGGGAATCCGACTGTTTAATTAAAA	5068	6292	9811	10595	5621	8430	12463	15812	9169	8346	8033	5000	5203	5871	8003	16619
AGTCCTTCTGATCGAGGCCCAGCCCGTGGACGGTGTGAGGCCGG	4896	6027	1953	2861	2514	2374	2512	5951	3998	5186	2665	4415	3346	2998	4005	3927
AAGAGGGACGGCCGGGGGCATTCG	4832	7260	7366	16370	8588	8634	11621	2214	4108	5357	5520	6298	11144	10014	7207	8559
ATTCGTGATGGGGATCGGGGATTG	4805	5339	1473	1580	4546	2088	2917	3174	2876	4823	2879	4761	3766	1325	3950	1933
CGCGACCTCAGATCAGACGTGGCGACCCGCTGAA	4785	6962	42099	47481	10136	16849	35325	47042	24754	31114	23661	8832	34140	66840	49900	149378
AACGAACGAGACTCTGGCATGC	4728	7325	7094	7953	9541	4669	6843	6168	4629	6007	8052	3630	12786	8886	7294	3737
CCGACTTAGAACTGGTGCGGACCAGGGGAATCCGACTGTT	4667	5451	1167	1176	2336	1424	1919	12043	2988	4463	2147	3771	2887	1345	2966	1747
ACTTGGATGGGAGACCGCCTGGGAATACCGGGTGC	4655	5712	5073	6708	9840	16357	11141	6005	4910	6573	6489	4227	7690	6937	6007	13037
GTCTACGGCCATACCACCCTGAACGCGCCCGATCTCGTCT	4600	2734	10948	7323	15269	48964	9454	8654	13488	15100	28360	8728	3160	13940	16377	46292
AAATCTCGCGCCGGGCCG	4552	9254	7422	16538	9683	6715	12826	3021	7327	6424	7273	5117	11737	11037	8304	9028
AACTGGTGCGGACCAGGGGAATCCGACTGTTTAAT	4372	5680	1446	1822	3254	2233	2714	1475	3631	5422	2778	3730	2447	1289	3658	3013
AGAAGGGCAAAAGCTCGCTTGATCTTGATTTT	4345	7757	4049	3119	5561	5762	5605	1886	4305	3579	5604	4898	4056	3015	5712	3920
AAGTCCTTCTGATCGAGGCCCAGCCCGTGGACGGTGTGAGGCCG	4334	5198	1605	2493	2297	2380	3759	12606	3511	4978	2290	3596	5378	1812	3299	2878
GTTGACGCGATGTGATTTCTGCCCAGTGCTCTGAATGT	4232	5901	2129	1702	3920	3421	3088	5879	2634	2652	2655	3611	2996	1634	4165	1582
ACGGCCCTGGCGGAGCGCTGAGAAGACGGTCGAACTTGACTA	4095	4960	4217	4537	3095	3649	4772	7267	4291	6879	3725	3687	2984	2597	4633	7387
AGATGTCCGGGGCTGCACGCGCGCTACACTGACTGGCTCAGCG	4081	4543	3180	7132	2511	4403	5508	1918	3905	5649	2528	3735	4694	4044	4326	7841
AATGTAGGTAAGGGAAGTCGGCAAGCCGGATCCG	3924	5371	6887	12458	7469	6790	13639	2312	4356	3428	5746	5316	12228	9855	5958	8263
GTTGACGCGATGTGATTTCTGCCCAGTGCTCTGAATG	3911	4988	1725	2356	2807	2581	3454	5223	3198	4225	2568	3339	2808	2253	3334	3349
GATTCTTCGATGTCGGCTCTTCC	3882	5635	1735	1707	4242	2626	2834	20078	4580	8452	4428	5135	5967	1863	5232	3416
GTCTACGGCCATACCACCCTGAACGCGCCCGATCTCG	3831	3602	28930	24180	27147	80362	32064	16165	15679	18207	54366	17078	26468	37886	33465	95773
TCCTTCTGATCGAGGCCCAGCCCGTGGACGGTGTGAGGCCGG	3815	4758	1771	1938	2416	2503	1937	5174	3208	4429	2280	3470	2414	1462	3024	3162
AGTTGGATCTTGGGAGCGGGCGGGCGGTCCGCCGCGAGGCGAGT	3790	5304	751	709	2043	1270	874	1169	1663	2828	1532	3356	1686	479	2495	896
ACCACCCTGAACGCGCCCGATCTCGTCTGATCTCGGAAGC	3763	5552	5546	6848	9949	9887	6696	2238	4492	5216	8139	5421	9270	4469	4909	6908
TGCGACCTCAGATCAGACGTGGCGACCCGCTGAATT	3763	5983	1508	1830	3198	2131	2397	12512	4839	6353	2718	3928	2583	1679	4242	3461
CGGGTGTTGACGCGATGTGATTTCTGCCCAGTGCTCTGAATGT	3694	3858	1050	1268	1646	1398	1637	1482	3228	3919	2091	3157	1588	1076	2943	2190
GGAGCCGGGCGTGGAATGCGAGTGCCTAGTGGGCCACTTTTGG	3652	3189	4473	9340	3245	5149	8330	2289	4043	4603	3487	3679	7558	5464	5384	11857
AATCAAGAACGAAAGTCGGAGGTTCGAAGACGATCAGA	3646	6267	8832	9825	6999	6699	6608	17081	5715	6683	8019	3967	6135	10739	7455	12350
AAGGGAAAGTTGAAAAGAACTTTGAAGAGAGAGTTCAAGAGGGCG	3607	4696	1477	1161	1912	873	1584	3851	1855	3017	2047	3385	2751	1117	3434	2767
AGCTAGGAATAATGGAATAGGACCGCGGTTC	3597	5220	7069	7396	7359	7406	8336	4240	5250	5672	5807	3172	7425	4845	5936	9167
ATTCAAACGAGAACTTTGAAGGCCGAAGTGGAGAAGGGTTC	3529	5705	6855	7561	5783	5849	6738	6417	5311	4811	4972	3939	4281	4834	5248	6325
AGTTGGATCTTGGGAGCGGGCGGGCGGTCCGCCG	3486	4409	5862	8014	3447	6301	7198	1946	2410	6027	3226	3646	4359	5561	5027	7478
AACGAACGAGACTCTGGCATGCTAAC	3450	5273	6728	7801	6784	3981	6294	3480	3597	4243	5524	2845	7536	5358	4977	3519
ATTCTTCGATGTCGGCTCTTCC	3414	4635	1560	1622	3666	2311	2761	14809	4388	7006	4175	4326	5294	1551	4752	3148
GTCTGGTTAATTCCGATAACGAACGAGACTCTGGCATGCTAAC	3412	5347	1508	1533	2767	1951	2607	1449	3419	3342	2664	3481	4018	1132	3459	2591
AGATGTCCGGGGCTGCACGCGCGCTACACTGACTGGCT	3366	5371	3441	4955	3996	4795	4303	1319	3815	3703	2771	3701	3796	2898	3912	3530
GCCGACTTAGAACTGGTGCGGACCAGGGGAATCCGACTGTT	3366	3895	3951	5773	2172	2845	6166	11734	3422	4995	3206	3350	4172	6314	4031	6513
ATTTGGTGTATGTGCTTGGCTGAGGAGC	3357	5348	2359	2189	3435	3044	2874	6370	3642	3304	3432	3227	2729	1803	3897	3264
GGGTCGCGCCGTCGGGCCCGGGGGAGG	3341	2873	17998	32059	5148	14072	12045	3899	3365	7918	10275	4813	18009	15685	15464	26470
ACACTGACTGGCTCAGCGTGTGCCTACCCTACGCCGG	3329	5725	1448	1423	2904	2464	1662	2884	2426	2354	2413	3652	2655	1574	3328	1505
ACCGGGTGCTGTAGGCTT	3329	5138	1641	1450	4808	2063	1995	1787	3422	3953	3877	2695	4823	2019	4117	1665
GATCCTTCGATGTCGGCTCTTCC	3315	5553	5035	6104	4002	4748	5905	10242	6422	7198	5861	3570	5884	7315	6791	15205
TTGGATGGGAGACCGCCTGGGAATACCGGGTGCTGTAGGCT	3311	3715	1476	1621	2517	3075	3502	4522	2590	3724	3251	3054	2545	1755	2899	4639
GTCCGGGGCTGCACGCGCGCTACACTGACTGGCTCAGCG	3279	3488	10056	19650	3808	13738	11220	4630	5838	8683	5682	4515	7187	12429	10001	22431
AATTCCGATAACGAACGAGACTCTGGCATGCTAACTAGT	3278	5215	4491	5562	4845	3997	4923	14677	4067	4454	4554	3275	4245	3717	4435	5665
ATGGAAGTCGGAATCCGCTAAGGAGTG	3272	4205	1693	1557	4235	2095	2218	4099	2740	3687	3471	2367	4062	2260	4199	2282
CGACTTAGAACTGGTGCGGACCAGGGGAATCCGACTGTT	3268	3719	2685	3255	2535	2882	4038	5803	2729	3958	2325	2871	2595	1642	3027	3336
ACGGCCCTGGCGGAGCGCTGAGAAGACGGTCGAACTTGACTAT	3255	3625	1193	1332	1874	1431	1729	1707	2573	4143	1635	2879	1998	882	2786	1982
AGACCGTGAAAGCGGGGCCTCACGATCCTTCTGA	3243	4262	21328	26338	5643	12706	23595	12465	11852	11251	9550	4253	10214	16553	9278	24275
AAATCAGTTATGGTTCCTTTGGTCGCTCGCTCCTCTCCTACTTG	3201	3713	575	531	1348	943	947	821	1966	2153	1474	2839	2106	385	1957	1206
ATTAAATCAGTTATGGTTCCTTTGGTCGCTCGCTCCTCTCC	3130	3455	1702	1427	2846	2518	3959	1085	2503	2670	2263	2904	4927	444	2636	2648
CTGATCTCGGAAGCTAAGCAGGGTCGGGCCTGGT	3130	3840	10856	16364	8307	18777	17915	11008	4793	5976	11338	4229	7487	16253	4999	11661
GTCTACGGCCATACCACCCTGAACGCGCCCGATCTCGTC	3116	2943	8009	6861	11241	34105	10581	3903	8148	10061	16165	7731	15587	9101	14169	35892
GGCGGGTGTTGACGCGATGTGATTTCTGCCCAGTGCTCTGAATGT	3107	3476	1303	1110	1216	1102	1097	2673	2705	2564	1734	2768	1446	1170	2645	2489
AAAGTCTTTGGGTTCCGGGGGGAGTATGGTTG	3105	3674	957	946	2698	1614	1628	937	1231	1461	1542	3068	2436	643	2206	1030
AGCAGGACGGTGGCCATGGAAGTCGGAATCCGCTAAGGAGTG	3086	3903	1083	1549	1770	1751	2104	7608	3385	3636	1902	3128	2117	1982	3287	3277
GATCCTTCGATGTCGGCTCTTCCTAT	3085	5278	3251	3783	3271	3375	4351	6306	5107	5345	4450	3406	2901	2637	4745	5966
CCGCGACCTCAGATCAGACGTGGCGACCCGCTGAATT	3082	5364	1030	1105	2676	1408	1713	8244	4295	5046	2192	3458	2007	770	3390	2060
TTGATTCTTCGATGTCGGCTCTTCC	3070	3763	984	1098	2859	1760	1850	14394	2971	5743	3024	3478	3709	979	3162	2317
AGAAGGGCAAAAGCTCGCTTGATCTTGATTTTCAGTACG	3050	4131	1525	1480	1718	1800	1988	1437	2635	2735	2323	2659	1517	1140	2749	2265
GATTTCTGCCCAGTGCTCTGAATGTCAAAGTGAAGAAATT	3038	4615	1629	1311	2466	2315	2262	1350	3380	3843	2887	2930	1859	1317	3116	2607
AGAATTCACCAAGCGTTGGATTGTTCACCCAC	3035	4170	2587	3495	5014	2454	4696	2080	3290	3373	4423	2982	8704	3387	4355	3687
AAATCGGTCGTCCGACCTGGGTATAGGGGCGAAAGAC	2993	4366	5042	5102	4479	5853	7198	1656	3109	3715	3422	2928	6823	4701	4308	7207
AGGGAACGTGAGCTGGGTTTAGACCGTCGTGAGACAGGTTAGTTT	2988	2559	837	582	863	386	527	1534	1397	2445	1242	2019	1110	704	2108	1593
GTCTACGGCCATACCACCCTGAACGCGCCCGATCTCGT	2980	2531	12469	11769	12227	38147	19684	9716	10041	9876	26798	9241	9232	15985	12765	39203
GTGCGTCGATGAAGAACGCAGCTAGCTGCGAGAAT	2962	3011	7147	6027	4167	7042	6505	9532	4381	4163	4334	2882	3268	4241	4180	6123
AAATCAGTTATGGTTCCTTTGGTCGCTCGCTCCTCTCCTACT	2951	3304	601	728	1635	1121	1383	772	1990	2153	1455	2723	2185	324	2070	1796
ATGTGCTTGGCTGAGGAGCCAATGGGGCGAAGCTACCATCTG	2946	4532	1874	2150	2491	2759	2562	999	2562	2324	2433	3570	3001	2254	3009	2442
GGATGGGAGACCGCCTGGGAATACCGGGTGCTGTAGGCT	2909	3399	2501	2707	3444	8289	6624	4108	2715	3703	5823	3551	3295	5003	4776	10209
ATGGTTCCTTTGGTCGCTCGCTCCTCTCCTACTTGGATAACTGTG	2905	3051	484	410	1258	586	935	697	1500	2340	982	2162	2123	226	1494	826
TTCTTCGATGTCGGCTCTTCC	2883	3700	1175	1367	2954	1755	2267	13561	3564	5856	3547	3651	4771	1357	3912	2635
TGATTCTTCGATGTCGGCTCTTCC	2879	3646	1050	1147	2661	1725	1867	12850	3120	5730	3079	3199	3822	1205	3347	2358
AGGTGGGGAGTTTGACTGGGGCGG	2857	4059	7000	13235	4440	4330	10757	6590	2099	3975	3242	2938	5938	7532	3430	3134
TTTGATTCTTCGATGTCGGCTCTTCC	2853	3699	943	926	2555	1678	1795	14587	2610	5133	2718	3122	3579	934	2853	1934
ACCATCTGTGGGATTATGACTGAACGCCTC	2831	3840	7779	8300	5245	6445	8591	6384	3364	4096	4849	2555	7925	6496	4316	8762
GTCTACGGCCATACCACCCTGAACGCGCCCGATCTCGTCTG	2821	1463	9646	5638	11889	40259	10694	6450	10483	12140	21628	6703	6624	9014	13887	40937
ACCGGGTGCTGTAGGCT	2818	3979	1752	1381	4488	1945	2156	1813	2879	3419	4750	2309	4541	2480	3607	1842
AAGGGCAAAAGCTCGCTTGATCTTGATTTTCAGTACGAA	2797	3673	894	1009	1329	1066	1448	1628	2574	3345	2135	2575	1660	1174	2501	2308
AGGACGGTGGCCATGGAAGTCGGAATCCGC	2777	5127	2666	2032	4827	3299	3070	1715	2668	2532	3451	2792	6801	3956	4276	1818
AGTTGGATCTTGGGAGCGGGCGGGCGGTCCGCCGC	2773	3327	948	1216	1724	1632	1302	1512	1397	2927	1217	2484	1596	1040	1875	1014
AAAGTCTTTGGGTTCCGGGGGGAG	2765	3724	2405	2125	3210	3141	2833	1826	1343	1493	2268	2634	3014	1579	2772	1648
TTTTTGATTCTTCGATGTCGGCTCTTCC	2762	2632	578	600	1524	1041	1158	11324	2004	4591	1956	2391	2297	531	2003	1417
AGGGTCGGGCCTGGTTAGTACTTGGATGGGAGACCGCCTGGGAA	2754	2575	1255	2744	1858	1907	2671	873	1850	2046	1476	2830	2723	1961	2250	3338
AGTTGGATCTTGGGAGCGGGCGGGCGGTCCGCCGCGAGGCGA	2746	2471	507	612	650	708	635	445	637	955	531	896	609	553	754	327
ACTGGTGCGGACCAGGGGAATCCGACTGTTTAAT	2733	3497	1244	1643	2117	1485	1998	1240	2370	3499	1795	2369	1650	1099	2390	2206
CCGACTTAGAACTGGTGCGGACCAGGGGAATCCGACTGTTTAAT	2652	3024	565	352	854	384	558	5942	1539	2698	1212	2117	1073	548	1790	1004
TGGAGCCGGGCGTGGAATGCGAGTGCCTAGTGGGCCACTTTTGG	2642	2263	1517	2559	1421	1272	2296	884	1790	2786	1382	2136	3198	1784	2236	4255
AAAAGCTCGCTTGATCTTGATTTTCAGTACGAATA	2549	4542	2891	2237	3215	4009	3058	3217	2555	1937	4397	2986	2419	2242	3718	2989
GAACCCCATTCGTGATGGGGATCGGGGATTG	2544	2443	1478	1221	2133	1850	1902	1759	1477	1133	1545	1668	1681	1283	2190	1508
ACGGCCCTGGCGGAGCGCTGAGAAGACGGTCGAACTTGA	2537	2603	7092	9795	3791	9832	15374	1457	4243	5977	5101	3065	6708	10993	5672	18456
AATGTAGGTAAGGGAAGTCGG	2500	2771	2834	3721	3798	1639	3125	1969	2186	2534	3193	2006	3904	3483	3466	2577
TTTTGATTCTTCGATGTCGGCTCTTCC	2494	2517	618	679	1778	1184	1227	10655	1932	4207	1955	2519	2459	608	2130	1396
GGTTCCTTTGGTCGCTCGCTCCTCTCCTACTTGGATAACTGTGG	2466	2372	3615	4532	1659	2398	3492	1578	3317	4657	2347	2206	4694	2512	4927	12700
AGTACTTGGATGGGAGACCGCCTGGGAATACCGGGTGCTG	2449	2316	917	1155	3384	3999	2802	635	1706	1768	1970	2245	2575	986	1921	2520
AGATGTCCGGGGCTGCACGCGCGCTA	2398	3694	3605	7047	3625	3244	5068	997	3788	4101	2475	2556	3725	3276	3250	3996
ACGTTCGTGTGGAACCTGGCGC	2392	3183	831	703	3258	1006	1352	1128	1769	2689	2231	2061	4873	1170	2685	1112
CGACTCTTAGCGGTGGATCACTCGGCTCG	2353	4198	2445	1785	3680	2589	2225	4816	2425	2749	3359	2267	3967	2852	4180	5685
AAACGGTAACGCAGGTGTCCTAAGGCGAGCTCAGGGAGGA	2352	4035	5221	9555	3849	5493	7562	1692	5342	4057	3409	3224	5811	10216	4641	9371
TTGATTCTTCGATGTCGGCTCTTCCTAT	2336	2771	777	763	1719	1291	1274	7726	2325	4736	2363	2478	1551	801	2361	1629
AAGAGGGCGTGAAACCGTTAAGAGG	2307	3019	2245	2073	3341	1600	2066	4863	2536	2257	4411	2207	3762	3794	4488	2976
GTCCTTCTGATCGAGGCCCAGCCCGTGGACGGTGTGAGGCCGG	2307	2996	1453	2109	1441	1800	1662	3337	2049	2335	1629	2353	2106	2166	2201	2729
GCGGGTGTTGACGCGATGTGATTTCTGCCCAGTGCTCTGAATGT	2287	2296	626	723	930	744	809	1505	1930	2247	1075	1829	963	767	1874	1334
AAGAAGCCCGGCTCGCTGGCGTGGAGCCGGGCGTGGAATGCGAG	2267	2665	2207	3715	1313	2585	2437	1072	2351	2220	1760	2140	2669	2855	2602	4195
ACGGACCAAGGAGTCTAACGCGTGCGCGAGT	2256	4160	1466	2382	3255	1906	2120	3091	4225	5334	2799	2014	2681	2531	4032	2769
GACGCGATGTGATTTCTGCCCAGTGCTCTGAA	2246	3301	3508	4034	2999	3777	4213	8738	2982	3728	3258	2106	3505	5820	3952	7924
ATGGGTCAGTCGGTCCTGAGAGATGGGCGAG	2238	2740	4722	7309	3062	4067	5578	3231	2866	3705	2596	1906	3452	3748	2901	3984
AAATCAGTTATGGTTCCTTTGGTCGCTCGCTCCTCTC	2234	3173	1071	1196	1744	1488	1652	603	2096	2305	1440	2282	2002	482	1814	2140
AGACCGTGAAAGCGGGGCCTCACGATCCTTCTGACCTTT	2233	3354	3701	3762	2533	4924	3876	2074	2503	2256	3112	3013	3675	4377	3947	5896
TTGGATGGGAGACCGCCTGGGAATACCGGGTGCTGTAGGCTT	2228	2322	491	581	1287	1046	1065	794	1377	2131	1085	1938	1315	576	1509	1530
ACCACCCTGAACGCGCCCGATCTCGTCTGATCTCGGAAGCTAAG	2199	3501	2301	2092	3500	3287	1781	1042	2676	2527	2564	2889	2058	1149	2665	2202
CGCGACCTCAGATCAGACGTGGCGACCCGCTGAATTTAAGCATAT	2196	2038	3461	1085	508	356	682	4090	2178	1726	2419	1754	1893	2973	4256	6810
ACTTGGATGGGAGACCGCCTGGGAATACCGGGT	2191	1278	5339	2753	12134	12355	4425	3205	2312	3502	8149	2014	1686	2585	3092	7072
AAGACGGACCAGAGCGAAAGCATTTGCCAAGAATGTTTTCAT	2179	3260	2740	2914	2114	2017	1759	5814	2851	3035	2674	2465	1601	1209	2718	2951
ATTGATCATCGACACTTCGAACGCACTTGCGGCCCCGGG	2169	1223	6756	6932	2474	6978	11413	6903	4877	4557	3872	1665	4081	4136	4317	11539
TTTGATTCTTCGATGTCGGCTCTTCCTAT	2151	2574	636	646	1652	1211	1085	7331	1986	4330	2077	2279	1417	577	2086	1320
GATGGGGATCGGGGAT	2150	2558	5011	5982	3402	4011	6021	2491	1733	4450	5711	2553	4765	10136	4293	6724
TTTTTGATTCTTCGATGTCGGCTCTTCCTAT	2146	2053	486	543	1124	935	887	7042	1731	4398	1913	1972	965	412	1667	1096
AGGACGGTGGCCATGGAAGTCGGAATCCGCTAAGGAGTGTGTAA	2146	2124	1650	1187	1227	1070	1221	2616	2059	2289	1574	1991	1052	2245	2050	2053
GGGAGACCGCCTGGGAATACCGGGTGCTGTAGGCT	2112	2632	6274	4675	5034	14274	11903	3672	4545	4222	11093	4188	5522	9573	6838	21166
AAGAACGAAAGTCGGAGGTTCGAAGACGATCAGATACCG	2111	3666	1346	1474	1809	1296	1392	320	1414	1488	1232	1337	1359	651	1448	1549
AGCAGGACGGTGGCCATGGAAGTCGGAATCCGCTAAGGAG	2110	3209	1676	1824	1896	2765	2297	4019	2150	2544	1889	2567	2481	3448	2516	2825
GACTCTTAGCGGTGGATCACTCGGCTCG	2103	3447	1835	1395	2995	2024	1761	2323	1941	2101	2268	1820	3417	1721	3044	2649
AGACGACCTGCTTCTGGGTCGGGGTTTCGTACGTAGCA	2083	2701	2275	2587	1747	2441	3155	2917	2819	3259	2017	1956	1895	1719	2731	5397
ATGGTTCCTTTGGTCGCTCGCTCCTCTCC	2069	2639	4159	5444	3343	4928	8467	983	2150	1780	2823	2764	9333	2691	3234	5521
GGATGGGAGACCGCCTGGGAATACCGGGTGCTGTAGGCTT	2046	2453	793	993	1830	2820	1639	698	1566	2100	1589	1988	1428	1212	2091	2865
ATTCTTCGATGTCGGCTCTTCCTAT	2045	2766	845	1060	1899	1331	1586	7861	2813	4747	2640	2485	1716	953	2716	2016
CGCGACCTCAGATCAGACGTGGCGACCCGCTGAATTTAAGCA	2031	2960	14197	10328	3801	3798	4957	1970	3161	3116	7147	3508	5623	8383	6961	12735
TTCTTCGATGTCGGCTCTTCCTAT	2022	2559	722	893	1636	1132	1361	8370	2654	5018	2370	2256	1593	810	2397	1944
TTACGTCCCTGCCCTTTG	2019	2249	822	980	2075	1358	1546	1505	2733	4742	2685	2736	3332	593	2174	1306
ACGGCCCTGGCGGAGCGCTGAGAAGAC	2001	2170	1090	1609	1324	1366	1858	748	1647	2612	997	1614	2100	1209	1540	2035
AGTGAGGCCCTCGGATCGGCCCCGCCGGGGTCGGCC	1989	3178	616	676	1623	1338	632	654	1265	1352	1114	2263	1605	731	1833	803
TTGGTGGAGCGATTTGTCTGGTTAATTCCGA	1987	3204	777	737	1594	1302	1064	4341	1918	1923	1734	2250	1268	723	2081	1228
AAGGGCAAAAGCTCGCTTGATCTTGATTTTCAGTACGAATA	1984	2899	878	702	841	674	896	1589	2351	2611	2029	2141	1100	804	2033	2024
ACGGCCCTGGCGGAGCGCTGAG	1971	2229	1620	2843	1519	1498	2596	923	1629	2252	1167	1723	2039	2153	1631	2656
ACGGGTGACGGGGAAT	1970	2935	4247	6051	3273	3219	4554	3365	2806	3389	3154	1917	2864	4987	3293	3381
GATGGGAGACCGCCTGGGAATACCGGGTGCTGTAGGCT	1958	2009	2029	1853	1753	3052	4935	6048	3088	3003	4306	2199	2653	3980	3147	13134
ATGTGCTTGGCTGAGGAGCCAATGGGGCGAAGCTACCATCTGTGG	1952	2090	1158	1490	825	794	1021	1650	1468	1594	958	1618	1742	1232	1546	1449
ACGGCCATACCACCCTGAACGCGCCCGATCTCGTC	1951	2678	3767	4712	3890	8843	3992	2019	2739	4071	4678	3238	7277	4631	4967	10182
AAACGAGAACTTTGAAGGCCGAAGTGGAGAAGGGTTCCATGTGAA	1946	2418	1100	1180	1402	752	1446	634	2359	1992	1525	2131	2334	1681	2234	2009
AAATCTCGCGCCGGGCCGTACCCATATCCGCAG	1942	3738	2149	2790	2746	2547	2885	1000	2898	3143	2141	2081	2183	1658	2802	2644
AGGTGTCCTAAGGCGAGCTCAGGGAGGACAGAAACCTCCCG	1933	2653	1599	2282	1491	1912	2460	1697	3247	2868	2014	2092	1688	1196	2325	3982
CGCGACCTCAGACCAGACGTGGCGACCCGCTGAATT	1927	2790	769	967	1814	1019	1151	4692	2633	2971	1251	2088	1366	949	2267	1975
AGAGGGACAAGTGGCGTTCAGCCACCCGAGATTGAGCAA	1913	2095	1805	2363	2448	1387	1923	754	2267	1975	2027	2347	3077	2310	2712	3403
GTTGACGCGATGTGATTTCTGCCCAGTGCTC	1906	2593	1129	1303	1738	1643	1739	1505	1747	1945	1587	1635	2363	1808	1949	2439
AGATTGATAGCTCTTTCTCGATTCCGTGGGTGGTGGTG	1898	2238	2274	2217	1976	3221	3487	690	1632	1097	1716	2111	2087	1209	1930	2727
TGGGAGACCGCCTGGGAATACCGGGTGCTGTAGGCT	1893	1831	6181	3720	3751	10908	9620	2201	5363	5813	9307	2894	4039	5665	6030	28390
GGGTGTTGACGCGATGTGATTTCTGCCCAGTGCTCTGAA	1890	2297	821	851	1317	1039	1081	547	1646	1867	1246	1909	1394	794	1773	1651
ATGGCCGTTCTTAGTTGGTGGAGCGATTTGTCTGGT	1890	2549	1868	1443	1853	2759	2709	1211	1208	965	1608	1824	1844	1138	1874	1492
CTCGCTGCGATCTATTGAAAGTCAGCCCTCGACACAAGGGTTTG	1888	2259	667	353	627	576	856	3259	2064	2770	1409	1618	3481	551	1715	3826
CGGTTCTATTTTGTTGGTTTTCGGAACTGAGGCCATGAT	1880	2382	520	625	865	772	971	5488	1638	1903	1173	1528	760	488	1400	1410
GGTTCTATTTTGTTGGTTTTCGGAACTGAGGCCATGAT	1879	2014	1967	1776	1413	2543	2925	5975	2057	2129	1718	1458	1003	722	1692	3821
ATGGGAGACCGCCTGGGAATACCGGGTGCTGTAGGCT	1876	2269	2451	2134	1980	2916	5570	2034	3873	3528	5171	2489	2786	3948	3772	16763
AAGTCCCTGCCCTTTG	1871	2951	1811	1701	3142	2350	2532	532	2152	1746	3838	2567	4060	1380	2699	1638
GATTCTTCGATGTCGGCTCTTCCTAT	1854	2663	959	1046	1867	1376	1366	7605	2502	4667	2379	2304	1681	1008	2484	1886
GCCGACTTAGAACTGGTGCGGACCAGGGGAATCCGACTGTTTAAT	1850	2057	880	577	484	286	439	3787	1414	2044	1013	1643	819	855	1616	1506
GAAGCCAGAGGAAACTCTGGTGGAGGTCCGTAGCGGTCCTGACG	1828	2442	1984	5168	1221	2686	4222	4748	2974	3497	1861	1973	2365	3078	3004	6473
GTGGAGCCGGGCGTGGAATGCGAGTGCCTAGTGGGCCACTTTTGG	1824	1584	427	415	576	312	582	399	971	1116	552	1496	1378	386	1046	695
AGGACGGTGGCCATGGAAGTCGGAATCCGCTAAGGAGTGT	1823	2448	1105	1347	1047	1145	885	3021	1692	1998	1144	1372	510	961	1444	1383
AGACGTGGCGACCCGCTGAATT	1812	2534	2528	4220	2474	1816	3578	5355	4723	4117	3554	1750	2691	4776	3916	4700
AGGGAACGTGAGCTGGGTT	1780	1933	1598	2209	2463	1218	1919	971	1484	2371	1978	1643	2837	1868	2167	1210
TTTGATCCTTCGATGTCGGCTCTTCC	1775	2936	1903	3170	1706	1750	2976	6249	3396	5094	2332	1898	2353	1791	2651	5499
TTTTGATTCTTCGATGTCGGCTCTTCCTAT	1775	2015	480	511	1257	942	742	5589	1526	3237	1473	1817	991	417	1515	971
ATTTTGTTGGTTTTCGGAACTGAGGC	1767	2099	2778	2705	2854	2729	4143	1973	2230	2417	2240	1343	2889	1697	2321	4197
GTCTACGGCCATACCACCCTGAACGCGCCCGATCTCGTCTGATC	1763	1089	6532	4763	6931	9955	5228	2093	4881	6487	10268	4229	9572	5102	7951	21435
TGATTCTTCGATGTCGGCTCTTCCTAT	1752	2504	704	803	1615	1101	1136	5955	2061	4007	1913	2240	1378	767	2068	1504
ATGGTTCCTTTGGTCGCTCGCTCCTCTCCTACTTGGATAACTG	1751	1873	977	1270	1431	1295	1901	396	1450	1377	1111	1668	2039	811	1534	2410
TACTTGGATGGGAGACCGCCTGGGAATACCGGGTGCTGTAGGCT	1751	1481	541	507	821	870	805	1071	1250	1619	1120	1377	1224	818	1614	4365
TGGATGGGAGACCGCCTGGGAATACCGGGTGCTGTAGGCT	1742	1904	1409	1432	1847	2871	3145	3513	1979	2657	2814	1989	1771	1847	2090	4713
AGGACACATTGATCATCGACACTTCGAACG	1733	2505	1539	1775	2375	1167	1813	739	1559	2174	2488	1547	2441	2260	2067	1408
AGGACGGTGGCCATGGAAGTCGGAATCCGCTAAGGAGT	1721	2382	857	1015	1101	932	775	2758	1753	2031	1071	1492	569	802	1505	1279
CGCGACCTCAGATCAGACG	1714	3443	1691	1597	2057	1707	1547	1729	2854	3333	2110	1646	3431	1590	2726	3317
GGAGAAGCCGGCGGGAG	1707	6345	54929	34658	2511	20350	16077	865	2674	3142	37483	4235	10596	32773	5630	14764
GTCTACGGCCATACCACCCTGAACGCGCCCGATCTCGTCTGATCT	1701	1111	2151	1431	3346	4790	2056	606	2138	2409	3374	2004	2241	1364	2832	6170
GAGGAGCCAATGGGGCGAAGCTACCATCTGTGGGAT	1689	1730	6371	12962	2812	7026	9879	1649	2902	5381	3229	2070	4763	8643	5392	17097
ACGGCCCTGGCGGAGCGCTGAGAAGACGG	1676	2122	15058	29928	4516	12768	22619	17330	6625	11070	6967	2247	12986	28764	9234	42190
CTGGTGCGGACCAGGGGAATCCGACTGTTTAAT	1667	2098	1051	1443	1227	1032	1787	934	1630	2165	1257	1562	955	812	1517	1665
CACGGCCCTGGCGGAGCGCTGAGAAGACGGTCGAACTTGAC	1649	2126	4698	6869	2758	6845	10230	2395	2988	5163	3775	2277	5220	6542	5779	18495
GGCGGGTGTTGACGCGATGTGATTTCTGCCCAGTGCTCTGAA	1618	1746	2746	3273	1101	1779	2840	1574	2509	2442	2124	1582	2187	2783	2887	6551
CTTTTTGATTCTTCGATGTCGGCTCTTCC	1610	1699	398	414	1022	702	819	7389	1253	2633	1150	1604	1520	322	1190	915
AGGGAACGTGAGCTGGGTTTAGACCGTCGTGAGACAGGT	1608	1200	3498	4600	2087	2380	3853	3007	2059	3317	2310	1774	3189	5834	3105	5865
ACGGGAAACCTCACCCGGCCCGGACACGGACAGGATTGACAGA	1601	1839	1089	1942	1151	1233	1803	868	1493	1880	864	1404	1589	1190	1504	2073
CGACCTCAGATCAGACGTGGCGACCCGCTGAATT	1599	2723	1535	2876	1552	1435	2378	7971	3284	3445	1783	1957	1638	2538	2756	5044
AATGTAGGTAAGGGAAGTCGGCAAGCCGGATCCGTAACTTCGGGA	1592	1660	447	483	815	422	693	308	1126	696	788	1926	1827	471	1362	923
AGGTAAGGGAAGTCGGCAAGCCGGATCCGTAACTTCGGGA	1581	1984	636	1142	1433	1062	1531	416	1523	1184	1103	2359	2156	807	1541	1086
AGTTGGATCTTGGGAGCGGGCGGGCGGTCCGCCGCGAGGCGAG	1574	1802	2790	5780	1608	5238	4647	970	1221	1677	1537	1603	2531	4691	1757	1944
AACGAGGATCCATTGGAGGGCAAGTCTGGTGCCAG	1564	2810	5848	7910	3865	6649	6278	2351	3085	2597	3364	2000	3861	8011	4374	8288
ATACCACCCTGAACGCGCCCGATCTCGTCTGATCTCGGAAGC	1535	1522	2411	2771	5044	5503	3861	916	2047	2064	2720	1902	3359	1191	1556	2420
CTGATCTCGGAAGCTAAGCAGGGTCGGGCCTGGTTAG	1531	1532	4149	5159	4191	5871	5135	1117	2166	3481	4904	2047	2607	4211	2199	5178
AGCAGCCGACTTAGAACTGGTGCGGACCAGGGGAATCCGA	1526	1117	21274	23627	4766	13259	17708	10018	8828	10780	12811	4574	13318	25660	23393	64245
AGGGCAAAAGCTCGCTTGATCTTGATTTTCAGTACGAA	1521	1778	560	708	744	731	873	1015	1387	1728	1061	1276	873	794	1370	1417
ATATTAGTCAGCGGAGGAAAAGAAACTAACCAGGATTCCCTCAG	1511	1959	583	423	1105	540	1090	491	1054	663	1099	1822	1909	633	1539	632
TCTTCGATGTCGGCTCTTCC	1508	1949	818	861	1872	1018	1247	8173	1730	3173	1922	1850	3375	992	2141	1410
GGGTGTTGACGCGATGTGATTTCTGCCCAGTGCTCTGAATG	1494	1809	669	833	852	861	962	953	1324	1305	964	1429	935	799	1246	1409
ACTTGGATGGGAGACCGCCTGGGAATACCGGGTGCTGTAGG	1490	1268	1011	1128	2223	3181	1686	763	1288	1825	1467	1440	1329	1168	1834	3876
AGCCGACTTAGAACTGGTGCGGACCAGGGGAATCCGACTGT	1488	1628	5897	8669	1695	4058	8708	1782	4212	6203	3005	1820	5668	6435	5452	15322
ACGCGATGTGATTTCTGCCCAGTGCTCTGAATGT	1488	2518	841	1027	1460	1153	1401	2960	1787	2274	1420	1509	1170	1028	1773	1252
ACCATCTGTGGGATTATGACTGAACGCCTCTAAGT	1479	1714	3579	4252	2849	4434	5422	1290	2374	2448	2288	1412	2081	1562	2428	5731
AGATGTCCGGGGCTG	1475	1949	2563	3445	2355	1640	2596	779	1562	1818	1816	1289	2820	2008	1897	1292
CTTCGATGTCGGCTCTTCC	1471	1869	1547	1526	1859	1178	1985	7008	1740	2788	2178	1681	3281	1413	1930	2152
TGTGATTTCTGCCCAGTGCTCT	1466	1919	721	888	1864	1027	454	2187	1840	4268	2393	1393	679	1126	2114	1023
GGCGTGGAGCCGGGCGTGGAATGCGAG	1461	1683	18577	28324	3981	13486	20278	9153	6050	9520	8223	2699	13043	30336	12937	46518
ACGGACCAAGGAGTCTAACACGTGCGCGAGTCGGGGGC	1461	1343	32426	60898	7761	22390	45493	11831	8445	10196	16860	4357	29117	37312	20416	61573
CGACTTAGAACTGGTGCGGACCAGGGGAATCCGACTGTTTAAT	1456	1502	748	638	575	412	679	1332	1014	1525	697	1021	622	340	1069	960
CGCGACCTCAGATCGGACGTGGCGACCCGCTGAATT	1452	1945	662	873	1355	777	913	4287	1782	2389	981	1587	995	780	1691	1778
ACGTTCGTGTGGAACCTGGCGCTAAACCATTCG	1444	1930	512	602	1585	754	1104	513	1536	2042	1158	1402	1587	604	1663	1102
AAGTCCTTCTGATCGAGGCCCAGCCCGTGGACGGTGTGAGGC	1433	1816	847	1291	1014	1227	1498	4058	1583	2049	990	1292	1273	1166	1340	1768
ATTGGAGGGCAAGTCTGGTGCCAGCAGCCGCGGTAATTCCAGCTC	1431	1647	639	555	661	509	719	680	628	606	739	1458	1192	784	1341	601
GTCTACGGCCATACCACCCTGAACGCGCCCGATCTCGTCTGA	1430	1068	6675	4657	8495	14382	5463	2940	5815	7178	12923	4067	5691	4468	7293	20589
AGACAGCAGGACGGTGGCCATGGAAGTCGGAATCCGCTAAGGAGT	1421	2032	322	406	534	388	348	1936	1370	1395	728	1225	293	372	1065	846
AGAAGGGCAAAAGCTCGCTTGATCTTGATTTTCAGTA	1413	1974	1161	1030	1140	1654	1509	460	1330	988	1611	1381	863	707	1410	1349
AAATCTCGCGCCGGGCCGTACCCATATCCG	1410	2896	1765	2395	2370	2260	2553	2905	2179	2069	1866	1522	1930	1227	2416	1843
ATATTAGTCAGCGGAGGAAAAGAAACTAACCAGGATTCCCT	1404	2216	721	744	1841	1066	1360	523	1371	832	1236	1779	1761	805	1770	748
ACGGCCATACCACCCTGAACGCGCCCGATCTCG	1395	2268	12657	16032	8035	17050	10974	4342	4193	6754	11886	3741	8820	14716	8599	23132
TCTGATCTCGGAAGCTAAGCAGGGTCGGGCCTGGT	1383	1659	666	724	1137	1533	1092	2078	1317	2106	1022	1278	1177	875	1298	1186
AGGTCTGTGATGCCCTTAGATGTCCGGGGCTG	1374	2000	2281	2360	1736	3073	1995	2853	1469	1288	1922	1467	1569	1623	1741	2051
GCGGACCAGGGGAATCCGACTGTTTAAT	1372	1499	1396	1604	1516	876	1342	730	1447	1830	1551	1465	1623	1334	1777	2404
AGTGAAACTGCGAATGGCT	1364	1733	1118	1227	2339	748	1201	346	1955	1911	2773	1009	2294	2450	2953	1174
GTCCGGGGCTGCACGCGCGCTACACTGACTGGCTCAGCGTG	1361	1376	2765	5297	1337	4231	3880	3775	2025	2731	1676	1455	2017	3409	2637	5363
AATTCCGATAACGAACGAGACTCTGG	1356	1849	2425	2209	2578	1435	2131	2519	1215	1522	2200	828	2099	2465	2048	1341
AACGAACGAGACTCTGGCATGCTAACTAGT	1350	1859	3060	4209	2412	1451	2305	798	1672	2166	2484	1062	2059	2262	2010	1973
GGGGAGTTTGACTGGGGCGG	1347	1693	10244	16231	3040	5963	11731	3655	1879	3516	4884	2296	5439	13410	3851	7150
GATTCTTCGATGTCGGCTCTTCCT	1346	2095	729	784	1329	1001	878	4794	1975	3549	2145	1654	938	876	2097	1384
GATTCTTCGATGTCGGCTCTTCCTA	1342	1904	530	623	1468	939	926	4104	1626	2926	1518	1850	1415	595	1750	1175
CAGCCGACTTAGAACTGGTGCGGACCAGGGGAATCCGACTGTT	1337	1509	1061	1684	514	563	2041	1013	1540	2451	1090	1279	1471	1778	1548	2831
AGGGCGCGGGCCCGGGTGGAG	1335	1852	10292	16236	2756	5990	8779	1891	2412	2647	3092	1411	4190	7803	2383	4540
ACTGATGATGTGTTGTTGCCATGGTAATCCTGCT	1328	1775	3779	4209	2273	3802	5662	2568	3111	2829	2725	1474	2604	4277	2598	6630
ATTTTGTTGGTTTTCGGAACTGAGGCCAT	1326	1403	371	408	1056	667	555	484	893	1045	692	1392	478	293	835	596
CTTAGTTGGTGGAGCGATTTGTCTGGTTAATTCCGA	1322	1625	2790	3261	1381	1097	1450	2935	1532	2113	2021	1191	955	807	1301	2117
CTTCTGATCGAGGCCCAGCCCGTGGACGGTGTGAGGCCGG	1318	1661	1250	1415	859	1327	1675	2472	1274	1187	1342	1230	1337	1787	1255	2008
AAGTCCTTCTGATCGAGGCCCAGCCCGTGGACGGTGTGAGGCC	1314	1529	676	928	749	940	1304	3313	1179	1597	764	1064	1375	871	1153	1297
AAGGGAAGTCGGCAAGCCGGATCCGTAACTTCGGGA	1314	1677	890	2074	1720	1247	2347	475	1501	1258	1090	1708	2656	1394	1597	1369
AAACGAGAACTTTGAAGGCCG	1307	1591	615	705	1172	617	857	811	909	1172	979	826	791	817	1145	681
TTTGATCCTTCGATGTCGGCTCTTCCTAT	1305	2077	1498	2265	1135	1132	2109	2834	2359	3108	1820	1560	1056	904	1807	2724
GATGGGAGACCGCCTGGGAATACCGGGTGCTGTAGGCTT	1303	1456	643	630	1046	1342	1537	778	1898	1985	1580	1323	1075	1281	1668	6403
TTCTTCGATGTCGGCTCTTCCT	1296	1733	686	829	1203	932	859	5285	2114	3843	2331	1443	952	913	1936	1391
TTTTTGATTCTTCGATGTCGGCTCTTCCT	1286	1384	342	395	719	521	485	5677	1306	3845	1511	1084	412	374	1083	727
CTTGGCTGAGGAGCCAATGGGGCGAAGCTACCATCTGTGGGAT	1282	1707	613	1002	801	902	1081	1137	1113	1524	806	1214	765	966	1110	1218
AACACGGGAAACCTCACCCGGCCCGGACACGGACAGGAT	1282	1338	3187	8046	1771	3137	3457	239	1617	2086	1981	1512	3390	8170	3133	9316
AGGGTCGGGCCTGGTTAG	1270	1339	996	1147	2376	1349	1311	549	1282	1500	1668	965	2042	1111	1519	1155
AAATCGGTCGTCCGACCTGGG	1268	2016	1130	1458	2579	1176	1673	517	1627	1881	1755	998	2691	1526	2060	1339
CGCGACCTCAGATCAGACGTGGCTACCCGCTGAATT	1267	2065	484	564	1099	652	785	3481	1483	1962	808	1171	805	402	1223	960
AGATGTCCGGGGCTGCACGCGCGCTACACTGACTGGCTCAG	1263	1607	2381	4527	1236	2649	3087	559	1989	2715	1310	1396	1663	2126	1898	3835
AAATCTCGCGCCGGGCCGTACC	1262	2597	1739	2968	2463	1672	2792	1063	1803	1930	1829	1362	2629	1581	2106	1508
AGAGGAAACTCTGGTGGAGGTCCGTAGCGGTCCTGACGTG	1256	1711	1889	2649	1184	2454	2283	3338	2108	1929	1110	1169	1060	713	1603	2698
GGCGGAGCGCTGAGAAGACGGTCGAACTTGACTATCTAGAGGAAG	1256	1521	375	248	436	261	347	815	819	1143	622	1231	667	292	1132	676
CTTTTTGATTCTTCGATGTCGGCTCTTCCTAT	1250	1343	234	304	726	483	552	3869	986	2296	907	1081	605	218	925	598
AGCGGTGGATCACTCGGCTCGTGCGTCGA	1244	1937	9027	11408	3097	8914	6767	2636	3106	3650	6149	2182	6704	21544	8352	23325
CGCGACCCCAGATCAGACGTGGCGACCCGCTGAATT	1238	1721	564	765	1186	587	851	3777	1632	1911	844	1432	945	671	1420	1642
GGCGTGGAGCCGGGCGTGGAATGCGAGTGCCTAGTGGGCCACTTT	1228	922	5245	8637	1231	4386	5270	4187	3757	5699	5392	3118	5000	13819	10586	36912
CGCGACCTCAGATCAGACGCGGCGACCCGCTGAATT	1222	1746	614	771	1250	699	814	3941	1714	1905	854	1487	881	764	1575	1567
CGTGCGTCGATGAAGAACGCAGCTAGCTGCGAGAAT	1215	1604	5737	7051	2068	3570	4220	6481	2032	2695	2664	1459	2142	5317	2438	5281
AGATGTCCGGGGCTGCACGCGCG	1215	2325	36673	64098	6118	21164	32658	11319	6568	7125	8920	1971	11164	38332	8805	25289
CGCGACCTCAGATCAGGCGTGGCGACCCGCTGAATT	1212	1723	654	784	1270	658	865	3873	1588	2051	923	1367	893	714	1497	1671
GGAGCGTCGGGCCCATACCCGGCCGTCGCCGGCAGTCGAGAG	1212	886	9841	15653	2893	9873	10248	2833	3456	4981	6988	3259	9172	13474	12896	29146
TTGGCTGAGGAGCCAATGGGGCGAAGCTACCATCTGTGGGAT	1204	1485	1769	2786	1065	1842	2365	607	1172	1864	1147	1098	1324	1499	1344	1829
ACGGCCCTGGCGGAGCGCTGAGAAGACGGTCGAA	1203	1677	27163	34423	5566	15138	27759	2032	7966	9913	10375	3262	16298	38223	12882	50931
AAGGCGAGCTCAGGGAG	1201	2005	2614	3417	1981	1197	2000	1700	1395	1961	2019	1115	2134	3556	2021	2153
AAGGGCAAAAGCTCGCTTGATCTTGATTTT	1199	2335	621	563	1367	1024	899	498	1389	1297	1449	1466	986	688	1681	1062
CGCGACCTCAGATCAGAC	1197	2368	1246	1086	1459	1397	1038	477	1262	1199	1183	1303	2798	940	1576	1374
CGCGACCTCGGATCAGACGTGGCGACCCGCTGAATT	1191	1829	604	737	1278	686	876	3907	1778	2002	881	1404	936	773	1465	1670
TGGCTGAGGAGCCAATGGGGCGAAGCTACCATCTGTGGGAT	1190	2025	1340	1947	963	1462	1746	472	1075	1640	1124	1150	975	1309	1415	1718
AGAACTGGTGCGGACCAGGGGAATCCGACTGT	1186	1752	2162	2722	1688	2222	3905	561	1480	1895	1583	1126	2324	2741	1811	3890
AGAAGGGCAAAAGCTCGCTTGATCTTGATTT	1182	2081	1538	1643	1377	1841	1977	605	1381	1210	1688	1403	1292	1194	1604	1589
AAGAGGGACGGCCGGGGGCATTCGTATTGCGCCGCTAGAGG	1180	1123	4014	6925	2026	5597	5673	902	1169	2070	2824	1789	5273	5583	4483	8437
ATTAATCAAGAACGAAAGTCGGAGGTTCGAAGACGAT	1174	1769	1980	1666	2223	1663	2185	1069	1796	1934	1992	1238	1484	1843	2055	3137
GCTTTTTGATTCTTCGATGTCGGCTCTTCC	1173	1278	264	328	716	610	689	4112	1104	2400	875	1150	964	247	967	909
ATTCTTCGATGTCGGCTCTTCCT	1173	2046	751	783	1254	944	949	4371	1958	3251	2333	1532	928	874	2093	1315
CTTGGATGGGAGACCGCCTGGGAATACCGGGTGCTGTAGGCT	1172	1232	506	551	798	1246	1072	820	1093	1390	968	1134	954	777	1089	2558
TGGATGGGAGACCGCCTGGGAATACCGGGTGCTGTAGGCTT	1170	1287	354	465	889	977	818	586	1090	1466	832	1126	816	526	935	1276
AGGGAACGTGAGCTGGGATTAGACCGTCGTGAGACAGGTTAGTTT	1169	1166	378	65	329	197	233	586	500	787	476	788	292	315	759	662
TTACGTCCCTGCCCTTT	1158	1188	919	664	1044	760	518	1599	1630	3754	1879	1295	765	427	1235	696
TGATCTCGGAAGCTAAGCAGGGTCGGGCCTGGTTAG	1158	1004	2993	5294	2118	5989	6382	2166	1780	2043	2923	1262	1999	4722	1425	2887
TTGATTCTTCGATGTCGGCTCTTCCTA	1152	1524	394	425	887	709	656	3410	1157	2356	1143	1415	988	372	1317	901
ATGTGCTTGGCTGAGGAGCCAATGGGGCGAAGCTACCATCTGT	1151	1448	361	463	549	436	251	658	692	866	538	891	235	317	716	493
TTGATTCTTCGATGTCGGCTCTTCCT	1150	1649	522	553	1028	760	706	4634	1711	3507	1651	1341	668	610	1442	990
TGATTCTTCGATGTCGGCTCTTCCTA	1149	1480	405	378	931	709	674	2642	1104	2118	1134	1240	901	404	1192	818
AGTTGGATCTTGGGAGCGGGCGGGCGGTCCGCCGCGAGGC	1146	1415	440	815	677	926	876	346	569	756	433	900	683	620	683	471
AAGAGGTAAACGGGTGGGGTCCGCGCAGTCCGCCCGGAGGATT	1146	1201	400	646	737	681	806	163	418	407	573	1158	883	785	902	523
GTGATTTCTGCCCAGTGCTCTGAATGTCAAAGTGAAGAAATT	1145	1740	589	492	723	614	735	1099	1408	1680	1049	1146	662	479	1136	935
CGCGACCTCAGATCAGACGTGGCGACCCGCCGAATT	1142	1658	520	636	1160	630	860	3475	1615	1763	824	1354	845	751	1431	1568
AAAAAGCTCGTAGTTGGATCTTGGGAGCGGGCGGGCGG	1139	1120	5708	9197	1761	3852	6599	1860	3253	5367	3106	1311	4212	5419	4072	14061
TTAGTTGGTGGAGCGATTTGTCTGGTTAATTCCGA	1138	1354	756	755	793	726	817	1131	899	1332	1021	1017	619	363	934	940
AACTTCGGGATAAGGATTGGCTC	1133	1480	1042	1415	1958	797	1835	417	1093	1361	1877	923	2742	1570	1714	1052
GATTCTTCGATGTCGGCTCTTC	1129	1562	588	494	1222	788	775	4628	1543	2534	1472	1384	1175	762	1641	1042
CGTGATGGGGATCGGGGATTG	1129	1531	3628	5241	1991	2765	6315	3908	1465	2594	1860	1162	2620	4581	1767	2397
ATCTGTGGGATTATGACTGAACGCCTCTAAGT	1126	1225	4023	4094	3075	4156	4851	1289	2062	1925	2656	1099	1890	2153	2214	6016
TGGTTCCTTTGGTCGCTCGCTCCTCTCCTACTTGGATAACTGTGG	1124	1163	291	285	481	247	387	361	677	976	392	844	719	147	694	695
GATGTCCGGGGCTGCACGCGCGCTACACTGACTGGCTCAGCG	1118	1202	3933	8112	1369	4751	5652	1857	2609	4464	2222	1587	4324	5322	5072	14327
GTGGAGCCGGGCGTGGAATGCGAGTGCC	1115	1656	1057	1907	1491	1180	1892	1529	1149	1580	1073	1011	2901	1395	1384	1626
GGGAGACCGCCTGGGAATACCGGGTGCTGTAGGCTT	1114	1175	907	1028	1402	2495	1971	358	1890	1716	2026	1371	1250	1604	1900	6159
ACGGACAGGATTGACAGATTGA	1114	1297	1233	1395	1891	795	1134	558	950	1232	2169	685	1841	1839	1663	843
AAGGCGAGCTCAGGGAGGACAGAAACCTCCCGTGGAGCAGAAGGG	1112	1426	368	363	638	506	525	416	695	569	797	1187	671	469	1024	582
TCTTAGTTGGTGGAGCGATTTGTCTGGTTAATTCCGA	1106	1269	561	613	640	686	692	1985	888	1113	763	860	555	347	844	1006
ATTCTTCGATGTCGGCTCTTCCTA	1105	1442	439	439	982	647	736	2650	1291	1915	1376	1351	1079	383	1392	963
AGAATTCACCAAGCGTTGGATTGTTCACCCACTAA	1102	1451	722	1028	1636	787	1584	611	998	867	1241	1169	1813	883	1319	1060
TTTGATTCTTCGATGTCGGCTCTTCCTA	1101	1462	292	280	886	627	550	3207	1004	1970	1067	1161	882	250	1001	705
ACTTGGATGGGAGACCGCCTGGGAATACCGGGTGCT	1099	1006	638	694	1941	2004	905	292	747	1030	1028	897	560	534	901	1467
AAGGATTGGCTCTAAGGGCTGGGTCGGTCGGGC	1094	1143	1394	3564	1264	1626	3892	512	1279	1641	995	883	2159	1738	1176	2015
CGCGGCCTCAGATCAGACGTGGCGACCCGCTGAATT	1091	1568	587	690	1220	665	828	3565	1640	1907	871	1343	841	672	1262	1585
TTCTTCGATGTCGGCTCTTCCTA	1086	1256	349	468	886	618	667	3021	1191	2174	1244	1292	1033	366	1353	861
TTTGATTCTTCGATGTCGGCTCTTCCT	1080	1456	397	426	806	711	586	4532	1390	3156	1486	1105	525	491	1225	937
CGCGACCTCAGATCAGACGTGGCGGCCCGCTGAATT	1073	1629	610	743	1183	613	835	3557	1616	1804	802	1330	889	621	1397	1622
AGACGACCTGCTTCTGGGTCGGGGTTTCGTACGTAGCAGAGCAGC	1072	985	2239	2480	980	1736	3592	1508	2648	4333	2703	1502	2430	2305	3836	13028
ATGAGAGGTGTAGAA	1072	1784	972	960	2753	914	1112	836	1315	1714	3316	981	2668	1416	2267	730
AAGTCCTTCTGATCGAGGCCCAGCCCGTGGACGGTGTGGGGCCGG	1064	1003	263	318	460	295	348	1104	748	1008	385	860	503	349	659	583
AACTTCTTAGAGGGACAAGTGGCGTTCAGCCACCCGAGATTGAG	1048	1304	807	663	760	551	607	224	1030	752	757	1054	893	594	1003	1082
AGTTCCGACCATAAACGATGCCGACTGGCGATGCGGCGGCGT	1044	1485	308	241	675	449	313	813	624	551	696	1124	597	320	867	357
TTTTGATCCTTCGATGTCGGCTCTTCC	1040	1505	868	1072	893	867	1602	3196	1746	2830	1272	1087	1159	682	1262	2566
AACTGGTGCGGACCAGGGGAATCCGACTGTT	1039	1458	334	473	945	539	788	345	1006	1170	619	971	1177	385	850	751
ATAGCGACGTCGCTTTTTGATCCTTCGA	1033	1741	1845	2338	1693	2051	2462	415	1535	1637	1587	1233	1855	1660	1669	2416
AGCTCTTTCTCGATTCCGTGGGTGGTGGTGCATGGCCGT	1029	1164	5769	8046	1661	7280	6024	1829	1639	1841	2585	1466	4472	6313	3040	6321
ACGGGAAACCTCACCCGGCCCGGACACGGACAGGAT	1028	782	1902	4709	1308	2029	2415	111	815	997	1126	1135	2253	4750	1523	4133
AGTTATGGTTCCTTTGGTCGCTCGCTCCTCTCC	1024	1198	977	955	1238	1151	2128	246	640	527	806	1023	3051	476	994	1071
CGGGGGGCCGGCGGCGGCGGCGACTCTGGACGCGAG	1016	631	5553	6722	2189	7034	5173	5477	2575	5025	5041	2202	7332	5840	7745	12538
ACGTTCGTGTGGAACCTGGCGCTAAAC	1013	1309	394	311	997	464	527	965	884	1368	735	796	1102	504	1237	612
AAGGGCTGGGTCGGTCGGGCTGGGGCGCGAAGCGGGG	1007	1278	11303	41254	6291	18296	23828	3950	3497	5825	8815	2863	8057	26558	8674	26028
ACGGCCCTGGCGGAGCGCTGAGAAGACGGTCGAACTTGACT	1005	1146	808	796	720	834	1230	591	950	1418	741	952	997	701	911	1380
TTTTTGATTCTTCGATGTCGGCTCTT	1005	907	203	297	670	504	425	3583	790	2000	946	897	679	308	764	505
CTGGGTCGGGGTTTCG	1004	1183	1740	2367	1624	1646	3262	713	1266	1711	1728	1096	2092	1453	1462	2410
GTGATGGGGATCGGGGAT	1000	1393	528	520	1293	598	848	907	692	1458	962	989	1210	544	1020	588
GGAGCCGGGCGTGGAATGCGAGTGCCTAGTGGGCCACTTT	999	731	2951	6865	1387	4202	4981	602	1649	2295	1999	1290	3224	4664	3900	11057
AAAGGAATTGACGGAAGGGCACCACCAGGAG	998	1986	3172	4541	2652	3244	4359	1723	680	343	1531	1067	3002	4629	1925	1294
ATGATTAAGAGGGACGGCCGGGGGCATTCG	997	983	2049	3686	2584	3218	4405	687	1147	1216	1265	1051	1965	875	1375	2928
TTTTTGATTCTTCGATGTCGGCTCTTC	995	1052	241	265	611	473	464	4933	945	2218	967	1002	647	252	848	591
AATGTGAATTGCAGGACACATTGATCATCGACACTTCGAACG	995	1445	779	837	1179	936	1466	300	977	953	1126	1219	1103	693	1157	1215
TGAACCCCATTCGTGATGGGGATCGGGGATTG	995	880	2186	1591	968	781	915	621	718	482	1144	710	653	501	821	786
AAGTCCTTCTGATCGAGGCCCAGCCCGTGGGCGGTGTGAGGCCGG	995	908	218	324	448	291	321	1160	644	938	373	792	509	283	570	492
GTCCGGGGCTGCACGCGCGC	995	1588	12666	29277	4253	14880	10726	1144	3261	3290	6579	2121	12999	29890	8716	19789
GACTTAGAACTGGTGCGGACCAGGGGAATCCGACTGTT	991	1210	723	729	717	917	1132	468	755	864	619	762	664	345	800	849
TTACGTCCCTGCCCTTTGTACACACCGCCCGT	989	1262	267	308	827	476	479	1004	881	1726	617	1093	854	109	755	294
AGTCGCCGTGCCTACCATGGTGACCACGGGTGACGGGGAAT	989	1620	453	572	945	1066	648	272	676	674	814	1299	623	556	1041	699
CCACGGCCCTGGCGGAGCGCTGAGAAGACGGTCGAACTTGAC	988	1005	2541	3575	1366	3447	4741	1351	1764	2891	2188	1233	2772	3300	3206	11314
GCGACCTCAGATCAGACGTGGCGACCCGCTGAA	985	774	8980	8314	1459	3071	6423	7544	6748	4775	4657	1370	4628	9215	7010	22656
CGCGGTTCTATTTTGTTGGTTTTCGGAACTGAGGCCATGAT	980	1103	681	637	559	619	922	2355	1004	1212	823	801	507	347	862	1324
ATTCTTCGATGTCGGCTCTTC	979	1282	555	595	1111	724	810	3817	1510	2099	1494	1287	1129	627	1663	1137
AAGAGGGACGGCCGGGGGCAT	979	1324	5738	13525	2719	6108	8818	1928	1068	2250	3135	1413	4272	9473	4079	7306
AGCCGACTTAGAACTGGTGCGGACCAGGGGAATCCGACTGTTTAA	975	1330	962	447	217	152	215	3072	1026	1080	539	824	648	634	1392	2525
ATGGGTCAGTCGGTCCTGA	974	1029	4437	12963	1330	4362	17457	13509	3145	4939	1883	704	2643	4879	1690	10925
AAATCAGTTATGGTTCCTTTGGTCGCTCGCTCCTCTCCTACTT	970	1144	237	196	478	415	288	268	745	755	553	959	367	149	696	463
AGGGACGGTCGGGGG	969	1119	327	643	866	484	488	2452	1410	3305	1214	1012	1143	539	997	416
TTTGGTCGCTCGCTCCTCTCCTACTTGGA	968	1433	2159	3124	1042	1239	2409	1244	1581	1875	1479	1081	1507	1429	1497	3070
AGCAGGACGGTGGCCATGGAAGTCGGAATCCGCTAAGGAGTGT	964	1379	619	703	506	517	335	1858	960	978	608	861	203	651	802	829
ATGAATGGATGAACGAGATTCCCACTGTCCCTACCTACTATC	963	1948	1783	2047	1782	2015	2748	612	1197	1058	2096	1266	1805	1566	1670	1604
AGACCGTGAAAGCGGGGCCTCACGATCCTTCTGACCT	962	1748	3364	3736	1453	2707	3197	1563	2047	1919	2002	1461	2678	3199	2713	4952
TTGATCCTTCGATGTCGGCTCTTCC	961	1549	1051	1249	948	1017	1316	2436	1609	1542	1349	988	1300	1005	1410	2033
TTTGATTCTTCGATGTCGGCTCTTC	953	1114	394	367	890	577	567	4789	1025	1961	1032	1109	880	449	1148	741
AGGACCGCGGTTCTATTTTGTTGGTTTTCGGAACTGAGGC	948	957	3129	782	947	1414	1922	422	461	321	693	849	1078	434	1025	754
TGATGGGGATCGGGGATTG	948	1216	335	305	1072	475	600	895	611	1044	736	1059	893	332	869	340
CCCGACCTCAGATCAGACGTGGCGACCCGCTGAATT	945	1800	348	515	795	515	725	3861	1576	1802	727	1067	683	377	1054	919
TGACGCGATGTGATTTCTGCCCAGTGCTCTGAA	944	1422	1596	2151	1159	1471	1893	2322	1452	1882	1376	944	1314	2145	1586	3212
AAATCTCGCGCCGGGCCGTACCCA	944	1204	548	924	1535	582	1066	444	793	1076	1037	816	2038	640	1225	723
CGCGACCTCAGGTCAGACGTGGCGACCCGCTGAATT	941	1279	499	619	932	526	723	3424	1469	1710	722	1145	740	541	1249	1331
AATGGGGCGAAGCTACCATCTGTGGGATTATGACTGAA	940	1280	1620	1686	1094	1082	1478	642	1539	1819	1284	1005	1137	1366	1738	3757
AGACGACCTGCTTCTGGGTCGGGGTTTCGTACGTAGCAGA	940	1059	1531	1843	851	1547	1833	753	1306	1388	1190	866	1085	1062	1647	3798
AGGGAACGTGAGCTGGGTTTAGACCGTCGTGAGA	937	992	1563	2219	1370	1241	1485	1694	1077	1475	1249	774	1026	2113	1339	1486
GATGTCCGGGGCTGCACGCGCGCTACACTGACTGGCTCAGCGTG	935	995	2043	3183	1074	1999	2166	3929	1528	2426	1211	1042	2056	2800	2982	7998
GTACTTGGATGGGAGACCGCCTGGGAATACCGGGTGCTGTAGGCT	933	954	184	184	383	224	211	666	761	935	409	836	446	246	735	1044
ATTAGTCAGCGGAGGAAAAGAAACTAACCAGGATTCCCTCAG	931	1405	433	366	1087	640	903	251	645	535	890	1143	1483	512	1030	439
ATGTCCGGGGCTGCACGCGCGCTACACTGACTGGCTCAGCG	931	1098	1051	2262	791	1468	1596	987	999	1701	723	915	1128	1495	1189	2924
AGACGACCTGCTTCTGGGTCGGGGTTTCG	930	1315	455	345	1057	948	894	203	486	338	683	866	1018	361	895	514
GAAGGCCGAAGTGGAGAAGGGTTCCATGTGAACAGCAGTTGAA	927	1256	1196	1886	1167	1057	1401	302	1039	1054	941	921	1190	1149	1197	1572
TTTTTGATTCTTCGATGTCGGCTCTTCCTA	927	963	244	189	530	374	354	2337	782	1609	674	817	578	222	680	537
CGGAGTGGCGGAGATGGGCGCCGCGAGGCGTC	925	992	1186	1772	682	1359	1301	2178	1143	1402	817	790	711	1996	985	895
AGGGTCGGGCCTGGT	922	1125	645	807	1677	881	846	746	1073	970	1328	739	1961	917	1165	816
ATCCTTCGATGTCGGCTCTTCCTAT	921	1875	1023	669	895	736	989	2560	1775	1931	1311	1345	657	522	1479	1257
TACTTGGATGGGAGACCGCCTGGGAATACCGGGTGCTGTAGGCTT	919	832	108	108	250	105	180	238	563	797	300	756	431	114	503	754
GACTCTTAGCGGTGGATCACTCGGCTCGTGCGTCGATGAAGAA	919	1069	2873	1942	970	1543	2845	777	2906	2624	2685	1182	1705	2470	3675	10455
AGCTGGTTCCCTCCGAAGTTTCCCTCAGGA	917	2037	2084	2504	1628	3290	2781	465	1723	1471	2364	1679	2256	2622	2289	3819
TTTTGATTCTTCGATGTCGGCTCTTCCTA	917	1002	199	182	540	396	381	2316	713	1546	693	880	602	195	752	472
ATGGAAGTCGGAATCCGCTAAGGAG	913	1291	604	456	1585	679	791	663	852	1328	1246	795	1507	854	1525	696
ATTAGTCAGCGGAGGAAAAGAAACTAACCAGGATTCCCT	912	1775	596	515	1663	832	1034	317	799	586	998	1107	1412	704	1265	536
ATGGTTCCTTTGGTCGCTCGCTCCTCTCCTACTTG	912	1212	690	938	866	994	1160	799	994	1045	701	918	1260	458	787	1040
TTGATTCTTCGATGTCGGCTCTTC	909	1208	368	404	920	615	586	4724	1154	2352	1154	1183	1008	513	1310	858
GAAGGGCAAAAGCTCGCTTGATCTTGATTTTCAGTACGAA	908	997	469	505	392	382	562	614	825	1032	771	816	662	710	903	1090
AAGGGCTGGGTCGGTCGGGCTGGGGCGCGAAGCGGGGC	907	1327	2742	16023	2654	5461	8522	1404	1420	2805	2425	1486	5577	8083	2748	5737
AGCTCTTTCTCGATTCCGTGGGTGGTGGTGCATGGCCG	904	1089	5615	7785	1399	6130	5221	1758	1816	2040	2425	1321	4389	5477	3378	7664
CCTCGCTGCGATCTATTGAAAGTCAGCCCTCGACACAAGGGTTTG	903	927	293	149	253	202	299	1176	924	925	525	889	728	240	761	1553
CGGGTTGCTTGGGAATGCAGCCCAAAGCGGGTGG	903	960	1844	1781	854	1187	1104	1111	625	727	1159	877	859	688	601	643
TCGTGCGTCGATGAAGAACGCAGCTAGCTGCGAGAAT	900	1216	1126	1349	943	956	973	2559	1188	1336	943	948	752	901	1095	1177
CGCGACCTCAGATCAGACGTGGCGACCCGCTGAATTT	898	1310	1043	1263	960	828	1341	3376	1898	2175	1266	954	1863	1651	1808	5759
TTTTGATCCTTCGATGTCGGCTCTTCCTAT	898	1236	729	733	712	695	1016	1461	1434	2196	1054	934	539	407	998	1478
ACGGGTGACGGGGAA	897	1535	20516	21944	3180	6594	13668	2393	2424	4056	10682	1956	8511	23987	5856	12123
TGATTCTTCGATGTCGGCTCTTCCT	897	1386	454	521	880	779	620	3231	1487	2603	1459	1173	577	512	1364	939
CGGCGGCGTCCGGTGAGCTCTCGCTGG	896	1879	27110	54776	5311	20654	32762	2200	3921	4890	8771	1924	11116	40562	6260	17242
CGCGACCTCAGATCAGACGTGGCGACCCGCTGGATT	892	1198	415	569	1008	466	698	2865	1286	1452	709	1030	728	575	1011	1200
ATGTCCGGGGCTGCACGCGCGCTACACTGACTGGCTCAGCGTG	892	972	644	1155	535	871	1016	1867	787	1372	548	781	896	938	1051	1784
TGTGATTTCTGCCCAGTGCTCTG	889	1060	384	452	1039	545	535	1411	965	2252	1283	762	974	528	1138	551
GTTGAACCCCATTCGTGATGGGGATCGGGGATTG	885	589	909	867	933	1480	1445	421	614	363	526	631	641	450	753	960
TTCTTCGATGTCGGCTCTTC	880	1235	526	580	1095	622	679	4180	1351	2194	1380	1183	1143	644	1415	869
AGCTCTTTCTCGATTCCGTGGGTGGTGGTG	879	1496	931	1071	1287	1169	1123	416	953	738	1144	944	1194	1030	1148	909
CGCGACCTCAGATCAGACGTGGTGACCCGCTGAATT	877	1379	472	550	854	565	673	2709	1280	1425	673	1061	661	482	1184	1300
GAGGCGGGGGGGCGAGCCCCGAGGGGCTC	874	1034	8359	9124	3591	10537	7952	1397	1053	2075	8168	3774	5558	8578	5456	5313
AAGGGAACGGGCTTGGCGGAAT	873	1405	1699	2951	1524	1417	2291	713	925	1226	1136	1000	1197	1557	1269	981
AACGCGACCGATCCCGGAGAAGCCGGCGGGAGCCCCGGGGAGAG	873	926	5780	14369	2667	10824	6847	5095	1436	1477	3654	1836	7652	18088	5363	7795
TTTTGATTCTTCGATGTCGGCTCTTCCT	868	1166	351	341	577	491	366	3496	1022	2399	1108	922	421	321	936	661
TTGATCCTTCGATGTCGGCTCTTCCTAT	865	1506	914	1082	816	793	1127	1465	1652	1668	1205	1064	787	535	1246	1540
AAGGGAAAGTTGAAAAGAACTTTGAAGAGA	864	1270	493	613	620	459	944	3875	556	725	476	603	467	452	531	604
ATGGAAGTCGGAATCCGCTAAGGAGTGT	864	1166	526	436	996	498	353	1067	683	999	822	563	308	537	813	512
ACGGCCATACCACCCTGAACGCGCCCGATCTCGTCTGATCT	862	756	849	1038	1459	1737	1032	228	848	1021	884	879	829	461	815	1389
CTTTGGTCGCTCGCTCCTCTCCTACTTGGA	860	1363	2245	3041	953	1494	2868	1198	1620	2355	1474	1089	1711	1503	1539	3582
TTCTGGGTCGGGGTTTCGTACGTAGCAGAG	858	1163	862	1388	780	1086	1779	578	1122	1622	813	740	774	744	934	2207
GGAATAGGACCGCGGTTCTATTTTGTTGGTTTTCGGAACTGAGGC	857	743	1033	608	304	433	502	581	569	607	498	593	793	751	1088	1989
GTCCCGCGGGGCCCGAAGCGTTTACTTTGAAAAAAT	857	1047	1931	2516	907	2500	2436	356	1127	1190	1173	979	958	2018	1625	3661
AAGAACGAAAGTCGGAGGTTCGAAGACGATCAGATACCGT	856	1341	883	748	1129	978	989	1344	1019	968	797	810	873	564	1000	997
AGCGACGTCGCTTTTTGATCCTTCGA	856	1543	3298	4969	1795	2860	4078	886	2111	2668	2855	1182	2924	5861	2959	8736
AGCCGACTTAGAACTGGTGCGGACCAGGGGAATCCGACTGTTT	855	975	770	812	413	482	925	2675	911	1418	634	807	1027	994	960	1856
AGACCGTGAAAGCGGGGCCTCACGATCCTTCTGAC	854	1210	2586	2889	1072	1749	2625	2059	1925	1729	1331	1059	2027	2431	1730	3262
GATGTCGGCTCTTCC	854	936	1385	1587	1167	779	1437	3483	1094	1629	1759	817	2437	1700	1478	1236
AGCAGCCGACTTAGAACTGGTGCGGACCAGGGGAATCCGAC	850	702	11227	17644	3609	9549	10634	4178	5097	7136	8105	3472	13025	20191	18261	57169
TGATCTCGGAAGCTAAGCAGGGTCGGGCCTGGT	849	1286	5258	10406	2974	11615	12080	9348	2386	1783	5696	1836	4193	12933	2002	5079
CGGCGGCGGCGGCGACTCTGGACGCGAGCCGGGCCCTTCCCG	848	736	2187	3793	1418	4712	3734	410	1614	1912	1650	1258	3153	2371	2143	4331
AGTAGCTGGTTCCCTCCGAAGTTTCCCTCAGGA	846	1477	1645	1813	1187	1930	2035	544	1546	1295	1760	1261	1587	1505	1838	3310
AGGGAACGTGAGCTGGGGTTAGACCGTCGTGAGACAGGTTAGTTT	843	253	264	154	176	99	156	372	294	540	310	471	308	199	482	439
GCGACTCTGGACGCGAGCCGGGCCCTTCCCGTGGATCGCCT	841	1027	191	148	449	321	240	673	620	968	337	747	423	153	591	231
AGGTGTCCTAAGGCGAGCTCAGGGAGGA	840	1345	2523	3402	1611	1807	2621	883	1446	907	1568	1022	2078	4122	1896	2087
TTACGTCCCTGCCCTTTGTACACACCGCCCGTCGC	840	1262	199	171	699	356	391	930	735	2079	518	933	1111	67	599	176
AAGGGAACGGGCTTGGCGGAATCAGCGGGGAAAGAAGACCCTGT	839	1022	4577	9489	1365	4357	6478	4361	1588	2797	2445	1270	4017	9055	3229	9031
TTTTTGATCCTTCGATGTCGGCTCTTCC	838	1167	739	836	654	824	1561	3037	1616	2109	1044	849	972	429	1039	2002
AGCCGACTTAGAACTGGTGCGGACCAGGGGAATCCGA	837	757	13365	15063	2615	6899	11109	3192	5053	5752	6577	1812	6584	12546	8996	24919
TTTTTGATCCTTCGATGTCGGCTCTTCCTAT	837	977	633	687	523	613	1090	1187	1175	1536	922	783	570	289	910	1321
AGGGTCGGGCCTGGTTAGTACTTGGATGGGAGACCGCCTGGG	835	936	500	1079	710	953	1015	297	588	847	490	772	752	617	757	1188
AGTTATGGTTCCTTTGGTCGCTCGCTCCTCTCCTACTTG	835	1100	353	336	693	519	713	285	710	660	511	900	972	163	589	430
ATGGGAGACCGCCTGGGAATACCGGGTGCTGTAGGCTT	835	994	439	498	691	736	1118	382	1338	1351	1202	881	884	801	1050	5012
ATGTCGGCTCTTCCTAT	835	1071	688	709	953	596	714	2171	1043	1720	1551	717	1026	915	1311	757
TTGGTGGAGCGATTTGTCTGGT	833	1235	329	315	772	498	531	370	805	859	689	856	782	315	779	513
ACGGCCCTGGCGGAGCGCTGAGAAGA	833	890	6987	10614	1869	3326	6394	752	1580	2097	2228	872	7171	8681	2244	5478
AGGGGAATCCGACTGTTTAAT	831	1194	1844	2115	1479	762	1331	1838	1192	1134	1978	820	1188	1520	1541	1346
GACGCGATGTGATTTCTGCCCAGTGCTCTGAATGT	830	1256	1112	924	1273	1495	1206	767	601	532	737	816	913	779	1005	462
CGCGACCTCAGATCAGACGTGGCCACCCGCTGAATT	830	1384	308	314	864	463	423	1792	1064	1338	640	902	636	310	970	531
TGGGAGACCGCCTGGGAATACCGGGTGCTGTAGGCTT	829	772	925	654	1013	2112	1448	299	1562	1813	1872	918	1083	1227	1720	7567
GTTCCTTTGGTCGCTCGCTCCTCTCCTACTTGGATAACTGTGG	828	974	415	506	519	387	656	402	623	905	424	629	788	302	572	684
ACGGCCCTGGCGGAGCGC	827	614	494	776	540	514	674	141	556	817	782	705	7034	1295	731	1232
AAGAGGGACGGCCGGGGGCATTCGTATTGCGCCGCTAGAGGT	827	1128	419	730	571	693	524	995	542	878	539	842	366	629	785	648
CGGAGTGGCGGAGATGGGCGCCGCGAGGCGTCCAGTGCGG	823	826	933	1606	736	1004	1217	480	443	627	639	575	862	568	588	408
GTTGACGCGATGTGATTTCTGCCCAGTGCTCTGAAT	822	1188	297	320	580	468	271	1604	714	741	564	700	218	377	741	434
TTTTGATTCTTCGATGTCGGCTCTTC	821	1036	261	266	706	430	460	3879	794	1582	812	862	636	308	805	515
TTCGATGTCGGCTCTTCC	820	1017	640	672	985	608	768	4143	1082	1863	1403	912	1971	874	1188	962
AAATCAGTTATGGTTCCTTTGGTCGCTCGCTCCTCT	820	949	555	782	724	651	897	167	708	837	634	857	761	323	717	946
ACGGCCATACCACCCTGAACGCGCCCGATCTCGTCTGATCTCGG	819	918	397	450	544	466	405	169	591	780	493	767	668	301	687	884
AAACGAGAACTTTGAAGGCCGAAG	816	890	544	451	992	441	630	655	569	569	810	673	963	660	927	415
TCGCTCCTCTCCTACTTGGATAACTGTGGTAATTC	815	1067	419	439	689	569	734	263	696	828	696	739	643	240	736	756
AAAAGCTCGCTTGATCTTGATTTTCAGTACGAATACAGACCG	814	1351	305	144	369	182	319	576	553	407	745	961	829	293	916	348
GCTCCTCTCCTACTTGGATAACTGTGGTAATTC	811	997	1007	888	948	1143	1593	384	899	1034	984	693	868	466	870	1613
GCCAGGTGGGGAGTTTGACTGGGGCGG	810	927	2215	5334	1014	2575	3351	2060	1146	1297	1345	962	1946	5050	1886	4744
AGCTCTTTCTCGATTCCGTGGGTGGTGGTGCATGGCCGTTC	809	1040	1322	1887	783	1750	1417	1002	582	707	819	796	1634	1432	1142	1963
AGCAGTTGAACATGGGTCAGTCGGTCCTGAGAGATGGGCGAG	805	1057	1546	2570	801	1301	2102	715	1415	1510	827	812	1326	1422	1220	2980
ACGGACCAAGGAGTCTAACACGTGCGCGAGTCGGGGG	803	810	17149	34461	2622	8171	18344	3962	5517	6791	6338	1772	7419	15908	8586	32544
GAAAGGGAGTCGGGTT	799	799	512	861	808	477	760	183	445	620	566	725	1087	796	617	416
AGGGAACGTGAGCTGGGT	798	835	1415	1928	1219	624	1315	946	807	1297	1173	800	1696	1749	1151	795
ATTCGAACGTCTGCCCTAT	797	1137	1085	1076	1380	887	1162	1079	1099	1172	1466	660	961	1188	1298	1040
AAACTCTGGTGGAGGTCCGTAGCGGTCCTGACGTG	797	980	327	661	562	497	725	1091	1091	1133	397	790	588	390	858	595
ACGACCTGCTTCTGGGTCGGGGTTTCGTACGTAGCAGAG	797	1203	267	316	618	454	492	817	680	729	537	893	438	291	787	456
GGTGGAGCGATTTGTCTGGTTAATTCCGA	797	980	829	696	771	992	809	2369	846	905	886	705	640	632	887	945
AAAGCTGAAACTTAAAGGAATTGACGGAAGGGCACCAC	794	1495	1740	2195	1419	1778	2164	1326	1329	903	1266	1245	1506	1832	1388	1714
TCCTTTGGTCGCTCGCTCCTCTCCTACTTGGATAACTGTGG	794	891	1268	1783	743	1183	1707	1054	1180	1837	969	806	1546	965	1562	4036
AGGTCCTTCTGATCGAGGCCCAGCCCGTGGACGGTGTGAGGCCGG	792	772	206	297	387	265	267	1015	534	795	270	788	413	289	592	643
GTCCGGGGCTGCACGCGCGCTACACTGACTGGCT	791	1057	1529	2941	1052	2290	2000	311	1187	1281	852	828	1270	1766	1311	2036
ACGGCCCTGGCGGAGCGCTGAGAAGACGGT	789	1267	1673	2028	1099	1462	1698	523	1096	1533	1050	805	1947	1733	1188	2072
GAGTCCTTCTGATCGAGGCCCAGCCCGTGGACGGTGTGAGGCCGG	788	801	189	273	444	257	303	993	554	791	375	736	447	261	616	452
AGGACACATTGATCATCGACACTTCGAACGCACTTGCGGCCC	787	1308	460	487	867	544	533	269	737	742	521	828	774	344	678	616
ATTGATCATCGACACTTCGAACGCACTTGCGGCCC	787	904	794	808	738	832	1170	436	691	1005	640	684	749	485	837	1069
TGAGTGTCCCGCGGGGCCCGAAGCGTTTACTTTGAAAAAAT	787	809	3002	2230	848	2092	2677	343	1343	1270	2163	989	1205	2438	2360	7286
TGATCCTTCGATGTCGGCTCTTCCTAT	786	1463	1046	1364	767	758	970	1446	1515	1314	1266	952	699	563	1064	1342
ATTTTGTTGGTTTTCGGAACTGAGGCCATGAT	786	1020	425	429	788	586	819	317	693	768	662	658	804	315	824	676
AAGCCAGAGGAAACTCTGGTGGAGGTCCGTAGCGGTCCTGACGTG	784	1050	377	870	346	456	845	1839	1131	1282	447	888	456	498	845	867
AAGTCCTTCTGATCGAGGCCCAGCCCGTGGACGGCGTGAGGCCGG	783	668	185	249	317	259	277	923	506	798	318	673	394	229	462	389
TGGTGGAGCGATTTGTCTGGTTAATTCCGA	780	1185	826	891	773	664	732	2095	1000	1219	924	890	688	513	842	823
CTTCGATGTCGGCTCTTCCTAT	779	980	791	933	767	599	1260	3234	1133	1843	1125	734	887	637	1088	1367
ATTGATCATCGACACTTCGAACGCACTTGCGGCCCCGGGTT	776	899	1561	1867	679	1298	1563	1494	1418	1382	939	822	952	1217	1219	2825
AACCCCATTCGTGATGGGGATCGGGGATTG	774	1094	230	236	585	361	417	245	548	627	512	735	687	219	675	391
ATGTGATTTCTGCCCAGTGCTCT	773	898	383	545	1009	509	309	705	931	1835	1028	640	347	535	882	574
AACGAGGATCCATTGGAGGGCAAGTCTGGTGC	770	1273	1976	2512	1518	2147	2335	675	1301	1046	1265	829	1851	2202	1486	2903
GGGTCGCGCCGTCGGGCCCGGGGGAG	769	865	5003	7020	1120	2354	1938	972	555	2126	2391	879	2847	2047	2896	3330
ATTGCGCCGCTAGAGGTGAAATTCTTGGACCGGCGCAAGACGGA	769	726	1075	1296	496	872	926	353	1420	1437	979	697	691	893	1349	3433
AGTCTGGCACGGTGAAGAGACATGAGAGGTG	766	1373	645	643	1289	755	807	646	581	470	942	660	1493	953	1087	443
TTCTGGGTCGGGGTTTCG	766	845	507	720	850	648	1096	315	668	829	788	712	1232	467	704	711
GACTCTTAGCGGTGGATCACTCGGCTCGTGCGTCGATGAA	764	1165	443	488	674	639	561	310	900	990	729	924	563	592	1003	1301
AGACAGCAGGACGGTGGC	763	1412	838	1059	1449	576	812	973	1221	1228	1320	716	1331	1259	1623	779
ATCTGTGGGATTATGACTGAACGCCTC	761	889	2208	2350	1909	1927	3298	462	1012	1219	1514	769	2477	1717	1212	2544
CTTGGATGGGAGACCGCCTGGGAATACCGGGTGCTGTAGGCTT	760	807	185	197	393	432	380	256	611	796	372	703	452	278	554	914
ATGACTGAACGCCTC	758	855	734	863	1235	425	907	259	782	904	1679	560	2701	1440	1092	617
TCGCTGCGATCTATTGAAAGTCAGCCCTCGACACAAGGGTTTG	757	802	165	65	216	267	267	824	514	553	443	601	1085	131	484	715
CGGACCAGGGGAATCCGACTGTTTAAT	747	1200	366	413	778	454	490	609	651	906	667	770	693	421	786	577
CCGGGGCTGCACGCGCGCTACACTGACTGGCTCAGCG	747	835	4104	8688	1221	4563	5477	1055	2033	3580	1848	1206	2665	3820	3106	7555
ACGGCCATACCACCCTGAACGCGCCCGATCTCGT	745	1215	2811	3296	2153	4010	2960	1648	1367	1917	2763	1209	1961	3194	1589	2633
CGACTCTGGACGCGAGCCGGGCCCTTCCCGTGGATCGCCT	743	1080	201	166	493	294	215	805	717	1001	371	732	353	177	635	264
ACGGCCATACCACCCTGAACGCGCCCGATCTCGTCT	742	1029	1598	1507	1863	4419	1101	1167	1266	1578	2659	1146	489	1744	1346	2558
CTGAGTGTCCCGCGGGGCCCGAAGCGTTTACTTTGAAAAAAT	742	881	240	205	347	389	293	292	460	656	453	863	326	285	677	389
AGAAACCTCCCGTGGAGCAGAAGGGCAAAAGCTCGCTTGAT	741	965	1194	2029	673	1087	1515	463	1110	1141	939	847	1047	2195	1050	2043
AGAGGGACAAGTGGCGTTCAGCCACCCGAGATTGAGC	741	943	679	954	1020	670	766	283	849	942	857	780	1553	695	1068	1241
ATGGAAGTCGGAATCCGCTAAGGAGTGTGTAA	740	762	710	447	910	709	737	579	766	909	929	711	1196	1012	1029	894
AGACCGTGAAAGCGGGGCCTCACGATCCTTCTGACCTTTT	736	1359	522	534	599	818	327	1063	782	675	706	857	243	597	770	556
TGGGTCGGGGTTTCGTACGTAGCAGAG	735	1119	1014	1090	1039	1230	1266	672	861	1483	959	876	933	873	1274	2310
AAGTCCTTCTGATCGGGGCCCAGCCCGTGGACGGTGTGAGGCCGG	735	713	171	224	348	241	253	895	507	722	336	610	411	274	502	388
AACCTCGGGCCGATCG	734	1283	1127	1462	1396	804	1042	447	1203	1169	1278	762	1087	1494	1466	1046
AGGGTTTACGACCTCGATGTTGGATCAGGACATCCCAATGGTG	732	892	160	185	461	297	321	423	599	673	371	711	454	147	622	399
ATTGGAGGGCAAGTCTGGTGCCAGCAGCCGCGGTAATTC	732	871	1179	1179	931	1662	1541	473	584	404	673	697	757	944	830	782
AACGAACGAGACTCTGGCATGCTAACTAGTTACGCGACCCC	731	824	2813	2800	1100	1636	2395	1387	1155	1668	1389	690	2346	1831	1364	3496
AGGACACATTGATCATCGACACTTCGAACGCACTTGCGGCCCCGG	730	908	3152	1916	321	407	609	749	1255	901	559	551	1894	1350	1974	5190
CGGAGTGGCGGAGATGGGCGCCGCGAGGCGTCCAG	729	807	2068	3088	700	1946	2084	1085	784	1197	1200	677	1358	2005	919	1127
ATTAATCAAGAACGAAAGTCGGAGGTTCGAAGACGATCAGA	728	982	2284	1967	1437	1679	2358	4091	1222	1275	1486	799	1148	1385	1298	3054
AAATCAGTTATGGTTCCTTTGGTCGCTCGCTCCTCTCCTAC	727	903	430	442	574	422	553	266	610	698	421	752	1051	110	649	775
ATGGTTCCTTTGGTCGCTCGCTCCTCTCCTACTTGGATAACTGT	726	786	203	206	395	185	257	143	456	628	265	570	264	97	383	325
TGATTCTTCGATGTCGGCTCTTC	726	1024	361	345	841	537	523	3098	1041	1671	1058	897	766	504	1058	737
TTTGGGTTCTGGGGGGAG	725	594	123	149	465	204	180	682	495	1395	509	563	507	115	429	175
AAAAGCTCGCTTGATCTTGATTTTCAGTA	725	1363	742	687	1134	909	928	1079	876	690	1474	764	823	791	1183	802
TTTGATCCTTCGATGTCGGCTCTTCCTATCATTGTGAAG	724	860	1265	2162	555	809	1492	1295	1387	2177	1066	694	681	1028	1146	3616
TTTGATTCTTCGATGTCGGCTCTT	723	925	300	283	739	463	387	2714	730	1568	842	737	726	338	807	509
TCGATGTCGGCTCTTCC	723	809	672	664	877	480	693	3175	810	1476	1158	682	1705	1061	1043	918
AGGAGTGGAGCCTGCGG	722	984	15198	13163	2167	3054	6670	926	1733	2085	3483	1026	6800	8294	3080	6048
GGGGATCGGGGATTG	722	994	1113	1658	1190	881	1705	1170	741	1017	1012	817	1472	1856	1072	765
ATTAAATCAGTTATGGTTCCTTTGGTCGCTCGCTCCTCTCCTACT	721	700	154	119	312	175	258	207	438	429	320	587	471	52	522	306
AACTCTGGTGGAGGTCCGTAGCGGTCCTGACGTG	720	845	372	748	471	525	730	965	955	1203	418	634	518	507	696	683
GTCTACGGCCATACCACCCTGAACGCGCCCGATCTCGTCTGAT	717	622	1485	1018	2483	5123	1965	720	1747	1824	3321	1299	1535	1301	2140	5561
CGGGCGTGGAATGCGAGTGCCTAGTGGGCCACTTTTGG	716	884	901	1381	650	891	1010	1597	751	1008	624	763	684	565	729	782
AAGCTTGCGTTGATTAAGTCCCTGCCCTTTG	713	1114	817	1106	886	1147	1332	210	765	581	913	902	1031	840	832	777
AGCTACCATCTGTGGGATTATGACTGAACGCCTC	711	1115	768	1115	892	889	1333	774	730	1112	760	775	1440	1039	810	1016
AAGCTACCATCTGTGGGATTATGACTGAACGCCTC	707	973	595	766	845	592	1083	470	668	1011	697	747	1357	689	754	810
GCTACCATCTGTGGGATTATGACTGAACGCCTC	705	967	827	1181	844	887	1413	1284	646	973	689	759	1468	1090	776	1110
ATAGGGGCGAAAGAC	703	983	558	929	714	553	863	659	770	1033	642	662	708	627	662	629
AACGGCGAGTGAACAGGGAAGAGCC	703	1174	2090	3543	1581	1146	2153	624	1128	1179	1350	672	1789	3302	1512	1786
GGTGGCCATGGAAGTCGGAATCCGCTAAGGAGTGTG	703	816	554	504	551	509	586	1320	719	840	531	641	540	401	711	643
ACTTGGATAACTGTGGTAATTC	702	506	679	548	794	495	694	152	457	600	1189	391	1033	919	805	668
AGACAGCAGGACGGTGGCCATGGAAGTCGGAATCCGC	701	1242	548	461	979	756	640	534	489	565	651	771	1496	675	1051	336
AAGAGGGACGGCCGGGGGCATTCGTATTGCGCCGC	700	807	3938	6041	1685	5275	5411	639	853	1291	2149	1293	5585	4851	3460	5713
ACGCGTTAGGACCCGAAAGATGGTGAACTATGCCTGGG	699	1152	330	570	1076	452	534	343	863	890	752	776	1119	609	1143	516
AAGTCCTTCTGATCGAGGCCCAGCCCGTGGACGGTGTGAGG	698	984	1112	1795	595	1053	1640	2024	1559	1641	730	752	1011	1296	1140	2382
ATTCTTCGATGTCGGCTCTT	695	940	412	459	979	588	536	2087	944	1463	1157	946	1057	585	1186	763
CGCGACCTCAGATCAGACGTGGCGACCCGCTGAGTT	694	877	300	403	822	337	593	2252	1022	1061	510	769	564	437	829	985
GCTTTTTGATTCTTCGATGTCGGCTCTTCCTAT	693	730	170	180	369	288	329	1490	614	1302	519	626	325	132	568	379
ATTACGTCCCTGCCCTTTG	692	905	386	311	845	537	689	501	778	1434	830	901	1274	207	765	478
GGAGCGATTTGTCTGGTTAATTCCGA	690	990	852	679	1004	1052	917	2334	917	914	1042	579	766	567	906	868
GGCGGGTGTTGACGCGATGTGATTTCTGCCCAGTGCTCTGAATG	690	806	1657	2030	363	851	1613	1797	1558	1221	1162	706	1286	1866	1703	4130
AGTCAACAAGTACCGTAAGGGAAAGTTGAAAAGAACTTTGAAGA	689	874	234	179	386	276	361	609	521	532	433	543	598	238	562	361
AGGACACATTGATCATCGACACTTCGAACGCACT	685	840	396	406	819	362	601	252	482	546	595	597	901	434	688	490
AGTGAGGCCCTCGGATCGGCCCCGCCGGGGTCGG	683	887	4924	6366	1485	5911	4668	1382	1309	1290	2229	1168	2600	6675	2619	4608
GGGACGGTCGGGGGCAT	681	830	218	363	876	385	289	1764	669	2098	813	701	610	271	603	238
AACAGGTCTGTGATGCCCT	681	722	152	159	369	240	267	155	170	212	147	356	212	48	180	85
ATTGATCATCGACACTTCGAACGCACTTGCGGCCCCGGGT	679	612	2564	3484	1149	3161	4905	1026	1957	1539	1417	775	1956	2333	1582	4536
AGTACTTGGATGGGAGACCGCCTGGGAATACCGGGTGCTGTAGG	678	402	264	366	705	820	408	295	544	585	394	448	401	331	792	1799
CGCGCGGCGCCTCGCCTCGGCCGGCGCCTAGCAGCCGACTTAGAA	676	775	3956	4436	792	1673	2611	3951	1593	2953	1774	830	1709	3033	2383	5025
AGGGGAATCCGACTGTT	676	932	685	888	1002	504	766	458	759	753	1307	600	1404	1183	1070	775
TTCCCACTGTCCCTAT	672	868	278	332	675	666	340	864	1038	1637	1736	888	993	391	827	351
AGCAGGACGGTGGCCATGGAAGTCGGAATCCGC	670	1143	666	468	1386	807	1007	446	280	224	443	500	1871	777	824	150
AAGGATTGGCTCTAAGGGCTGGGTCGGTCGGGCTGGGGCG	669	851	2433	5392	1418	2353	3942	843	1479	2421	2091	1209	3848	3661	3373	8080
AAATCAGTTATGGTTCCTTTGGTCGCTCGCTCCTCTCCTA	667	880	402	613	595	335	434	240	748	889	495	728	575	114	621	579
AGTTGGTGGAGCGATTTGTCTGGTTAATTC	666	997	654	353	649	917	636	607	543	462	803	593	470	441	712	808
GCGGGCCGCCGGTGAAATACCACTACTCTGATCGTTTTTT	663	159	3078	2243	1330	2709	2716	1136	1456	995	2594	865	891	1254	1500	4004
AGCAGTTGAACATGGGTCAGTCGGTCCTGA	661	966	1238	1593	398	628	962	2956	720	526	219	324	576	663	856	2305
ATGGAAGTCGGAATCCGCTAAGGAGT	657	1005	436	340	805	391	307	862	580	937	664	427	352	432	783	483
AGTGAGGCCCTCGGATCGGCCCCGCCGGGGTCGGC	656	1152	450	630	635	765	500	382	575	549	490	780	765	661	802	554
AGATGTCCGGGGCTGCACGCGCGCTACACTGACTGGCTCAGCGT	655	924	459	675	364	474	370	1006	543	845	325	560	283	466	711	704
AGGGCAAAAGCTCGCTTGATCTTGATTTTCAGTACGAATA	655	990	661	498	358	421	644	1082	837	904	815	714	426	474	765	1076
ACATTGATCATCGACACTTCGAACGCACTTGCGGCCCCGGG	655	295	2603	2492	1128	2382	4214	2967	1723	1658	1533	625	1509	1367	1729	4523
AACTAGCCCTGAAAATGGATGGCGCTGGAGCGTCGGGCC	654	1005	422	440	781	581	621	239	682	766	449	636	879	318	762	458
ACAGTGAAACTGCGAATGGCT	652	933	764	827	1300	501	747	219	991	1182	1392	519	1129	1269	1595	887
AAGAGGGACGGCCGG	651	858	3921	6804	1383	3096	4237	509	566	1051	2247	735	3449	3638	1560	2568
AGACGACCTGCTTCTGGGTCGGGGTTTCGTACGTAGCAG	651	714	1313	1362	602	1162	1405	599	1134	1280	986	609	599	1012	1286	3158
ACACACCGCCCGTCGCTAC	650	1361	858	1182	1383	769	1223	421	878	718	747	799	2056	618	1045	688
ACTTGGATGGGAGACCGCCTGGGAATACCGGGTG	649	563	880	1009	1548	1914	1650	360	569	819	934	594	951	975	796	1590
AGGACGGTGGCCATGGAAGTCGGAATCCGCTAAG	647	929	375	509	469	409	542	1129	782	909	504	610	611	507	609	679
AAGGGCTGGGTCGGTCGGGCTGGGGCGCGAAG	644	1085	3219	9951	1847	2781	4423	580	790	1512	1438	684	2144	5402	1225	1840
AATAACAGGTCTGTGATGCCCTTAGATGTCCGGGGCTG	641	619	1487	1573	1124	2659	1834	807	977	724	880	559	923	808	870	2482
GATGTGATTTCTGCCCAGTGCTCTGAATGTCAAAGTGAAGAAATT	641	830	746	230	283	214	280	2135	694	677	424	469	296	185	562	624
GCGGACCAGGGGAATCCGACTGTT	640	782	704	1165	933	641	1224	285	920	1151	854	554	1476	1468	1079	2034
TTACGTCCCTGCCCTT	640	741	319	478	685	465	470	631	942	1949	1235	743	1028	397	700	501
GAGGCGGGGGGGCGAG	639	1101	14413	19840	2895	9638	10590	1212	1231	1291	5802	1646	8133	14666	5176	7128
GGGTGTTGACGCGATGTGATTTCTGCCCAGTGCTCTGAAT	637	801	228	183	403	316	153	432	513	486	390	581	98	165	544	268
GCTCGCTCCTCTCCTACTTGGATAACTGTGGTAATTC	637	703	614	548	603	796	919	214	696	612	577	485	608	182	593	907
ATGGTTCCTTTGGTCGCTCGCTCCTCTCCTACT	636	732	657	895	694	758	1115	198	663	674	537	629	1022	422	738	1258
CGGTGGCCATGGAAGTCGGAATCCGCTAAGGAGTGTG	636	705	163	181	323	271	270	1493	437	731	334	461	363	161	399	288
GGCGACTCTGGACGCGAGCCGGGCCCTTCCCGTGGATCGCCC	635	292	513	1653	1115	2210	629	477	804	904	505	429	669	482	699	1351
TTCTTCGATGTCGGCTCTT	634	757	348	417	734	456	422	2459	905	1593	1130	833	836	547	961	554
CTGGGTCGGGGTTTCGTACGTAGCAGAG	634	898	1554	2553	935	1526	3070	447	1339	1928	1327	723	1078	1416	1540	4578
AATAGGGAACGTGAGCTGGGTTTAGACCGTCGTGAGACAGGT	631	593	1447	1812	659	929	1594	1156	904	1308	998	673	1084	2127	1064	2506
ACGGCCCTGGCGGAG	630	465	182	305	424	321	291	35	416	454	765	643	4103	361	311	235
CTTTTTGATTCTTCGATGTCGGCTCTTCCT	627	805	169	204	371	349	259	2389	699	1821	670	580	268	156	641	462
TTTTGATTCTTCGATGTCGGCTCTT	627	789	229	222	556	412	286	2330	639	1301	681	633	617	249	661	466
AAGCCCTTCTGATCGAGGCCCAGCCCGTGGACGGTGTGAGGCCGG	626	569	136	212	306	210	229	804	476	597	234	603	377	207	480	377
ATTCTTCGATGTCGGCTCT	625	787	365	377	995	448	482	1071	691	1100	930	828	1079	453	888	555
AGGGATAACTGGCTTGTGGCGGCCAAGCGTTCATAGCGACGTCGC	624	678	2789	3531	572	1373	2402	447	1450	1520	1086	714	3271	2433	1937	4435
GGTGTTGACGCGATGTGATTTCTGCCCAGTGCTCTGAATGT	624	799	227	237	361	293	344	1550	580	708	377	546	274	196	494	390
GATTCTTCGATGTCGGCTCTTCCTATCA	624	891	268	292	595	423	393	2850	718	1307	782	736	595	234	728	524
GAAGCTACCATCTGTGGGATTATGACTGAACGCCTC	623	653	1185	1704	931	1172	2189	333	808	824	710	573	1385	723	742	1544
ATTTGGTGTATGTGCTTGGCTGAGGAGCCAATGGGG	623	428	1369	1703	854	1965	2254	990	1080	808	747	644	670	569	708	1850
TGGATAACTGTGGTAATTC	622	675	239	186	505	371	360	45	322	627	410	521	478	98	401	382
AAGTCCTTCTGATCGAGGCCCAGCCCGTGGACGGTGCGAGGCCGG	621	613	127	198	314	188	219	760	435	654	246	565	326	174	432	335
ACGGCCCTGGCGGAGCGCT	620	656	223	349	501	345	266	121	565	640	373	678	354	330	501	364
GTGGAGCCGGGCGTGGAATGCGAGTGCCTAGTGGGCCACTTTTG	620	638	121	161	217	165	180	123	373	524	167	445	356	114	319	275
TTAGAGGGACAAGTGGCGTTCAGCCACCCGAGATTGAG	618	725	316	382	450	355	471	224	551	813	388	596	446	397	550	498
ACAGACCGTGAAAGCGGGGCCTCACGATCCTTCTGACCTTT	617	772	2449	3208	829	2715	2116	419	1185	1397	1851	1271	2277	4111	3331	8146
TTGATTCTTCGATGTCGGCTCTT	616	893	266	360	628	465	385	2400	790	1647	820	780	736	348	882	510
AAATCAGTTATGGTTCCTTTGGTCGCTCGCTCCTC	615	628	722	1266	588	717	1314	220	567	688	554	606	1541	605	767	1607
AAGTCCCTCTGATCGAGGCCCAGCCCGTGGACGGTGTGAGGCCGG	613	629	172	194	339	213	228	710	372	562	235	538	326	175	433	314
AAGCGTTCATAGCGACGTCGCTTTTTGATCCTTCGATGTCGGCTC	612	835	1241	1558	315	684	1342	485	1172	1712	748	532	1405	1189	1450	3642
AAGTCCTTCTGATCGAGGCCCGGCCCGTGGACGGTGTGAGGCCGG	611	626	126	196	315	208	201	726	361	538	245	528	327	175	386	316
ACTGGTGCGGACCAGGGGAATCCGACTGTT	610	832	264	444	504	346	608	165	646	808	388	551	701	359	581	605
TTCCTTTGGTCGCTCGCTCCTCTCCTACTTGGATAACTGTGG	610	737	226	297	480	374	447	396	492	734	340	555	589	173	478	497
AGGAGTGGAGCCTGCGGCT	609	1218	1934	2236	1301	1135	1765	573	877	906	1475	789	3503	2811	1772	2294
GATTCTTCGATGTCGGCTCTT	607	826	264	385	654	459	371	1963	776	1402	885	664	734	483	973	536
ACGCGTTAGGACCCGAAAGATGGTGAAC	606	857	412	468	1047	364	575	1151	657	785	1062	462	1280	822	1165	412
GAGAAGACGGTCGAACTTGACTATCTAGAGGAAG	605	793	365	311	740	593	586	527	672	826	764	564	663	482	854	1123
ACGGCCATACCACCCTGAACGCGCCCGATCTCGTCTGATC	605	574	2879	3224	2592	2844	2182	531	1350	2397	2921	1105	3443	2166	2227	6967
GATTTGTCTGGTTAATTCCGATAACGAACGAGACTCTGG	604	706	2495	1818	1352	2673	2799	2654	1229	871	1271	584	990	928	975	2690
AGAACTGGTGCTGACCAGGGGAATCCGACTGTTTAAT	604	801	180	167	434	259	227	854	410	608	404	444	342	159	552	252
AACAGGTCTGTGATGCCCTTAGATGTCCGGGGCTGCACGCGCGC	603	559	1003	1948	740	1296	1996	188	398	325	604	688	2352	2167	992	1430
CGGGGGGCGGGGCGGA	603	881	6728	14508	2340	5776	10623	1380	1070	2394	4493	1412	4616	7928	4057	8279
AGGGAACGTGAGCTGGGAT	602	838	775	1086	904	477	960	155	449	770	788	490	944	918	689	516
TTTGATTCTTCGATGTCGGCTCTTCCTATCA	601	682	199	214	401	340	306	2464	540	1093	544	611	416	173	553	434
ATGGGGATCGGGGATTG	601	704	196	261	723	297	417	638	455	801	465	696	566	275	585	235
GCGCGGCGCCTCGCCTCGGCCGGCGCCTAGCAGCCGACTTAGAAC	600	540	4535	4431	1042	2503	2760	1409	1657	2954	3281	1596	3517	4335	5529	11591
ATTCAAACGAGAACTTTGAAGGCCGAAGTGGAGAAGGGTTCCAT	599	861	321	268	431	324	174	993	589	727	469	658	196	214	624	437
AAGTCCTTCTGATCGAGGCCCAGCCCGCGGACGGTGTGAGGCCGG	598	585	143	186	296	203	227	689	410	591	225	525	309	193	378	276
AGGCCCGAGCCGCCTGGATACCGCAGCTAGGAATAATGGAA	597	548	594	869	640	522	1018	132	492	508	482	592	1042	681	674	885
TGGGTCGGGGTTTCG	596	705	657	766	799	826	1089	303	772	960	817	583	1094	554	712	945
GGTTCCTTTGGTCGCTCGCTCCTCTCC	595	553	3718	7530	1398	4776	6693	460	1902	1879	2399	1080	6240	3784	3281	10778
AAGTCCTTCTGATCGAGGCCCAGCCCGTGGACGGTGTTAGGCCGG	595	601	137	108	239	128	142	488	308	468	154	364	219	62	284	165
AGTACTTGGATGGGAGACCGCCTGGGAATACCGGGTGCTGTAG	595	229	845	1077	2234	4158	1146	285	959	1079	1431	664	935	839	1613	4828
CGCGACCTCAGATCAGACGTGGCGACCCGCTGA	595	847	741	957	613	632	762	2540	1340	1580	914	592	823	1232	1728	2795
AAACGAGAACTTTGAAGGCCGAAGTGGAGAAGGGTTC	595	1019	894	1144	1325	1095	1540	263	897	967	759	617	1298	1486	1019	888
ATCCGCAGCAGGTCTCCAAGGTGAA	595	1063	1240	1959	1128	776	1130	291	810	679	1261	618	909	1398	1167	824
GCGGAGCGCTGAGAAGACGGTCGAACTTGACTATCTAGAGGAAG	594	746	151	142	268	149	243	285	534	618	285	533	320	155	430	343
AGGGAGGACAGAAACCTCCCGTGGAGCAGAAGGG	593	1000	381	312	643	534	335	922	455	366	615	761	548	364	696	491
AAGTCCTCCTGATCGAGGCCCAGCCCGTGGACGGTGTGAGGCCGG	592	540	155	172	307	188	216	710	390	558	213	526	301	184	392	318
TAGGGAACGTGAGCTGGGTTTAGACCGTCGTGAGACAGGTT	591	316	97	237	178	104	73	3687	717	2512	675	584	247	152	370	218
CGGGCTGGGGCGCGAAGCGGGGCTGGGCGCGCGCCG	591	880	3818	17112	1902	7794	11063	4063	1246	2480	2936	807	2141	8338	2213	4799
GATAGCTCTTTCTCGATTCCGTGGGTGGTGGTGCATGGCCGTTCT	589	690	252	201	247	210	165	282	285	274	318	571	381	188	470	389
TTCTCGATTCCGTGGGTGGTGGTGCATGGCCGTTCT	589	682	1023	2195	542	1515	1479	539	865	931	712	690	906	1487	995	2003
TCGCTTTTTGATCCTTCGATGTCGGCTCTTCC	588	835	229	194	375	292	445	1462	783	1100	406	531	452	149	490	480
AGTTATGGTTCCTTTGGTCGCTCGCTCCTCTCCTACT	588	796	295	260	551	464	518	110	401	389	350	591	595	115	457	421
AGGGAACGTGAGCTGGGATTAGACCGTCGTGAGACAGGT	585	594	1543	535	770	908	1593	1102	792	1212	1045	656	552	2484	1201	2926
ATTGTGAAGCAGAATTCACCAAGCGTTGGATTGTTCACCCACTAA	583	900	258	171	291	158	305	164	614	757	503	579	624	258	595	531
ATGGAAGTCGGAATCCGCTAAGGAGTGTGTAACAACT	583	738	407	315	797	557	563	203	492	613	683	594	632	467	673	810
TTACGTCCCTGCCCTTTGTACACACCGCCCGTCGCT	581	699	137	143	351	225	172	773	612	1724	403	665	333	43	428	167
TTCGATGTCGGCTCTTCCTAT	580	705	432	598	689	439	712	2991	1036	1835	930	644	679	537	949	987
AGCCGACTTAGAACTGGTGCGGACCAGGGGGATCCGACTGTT	579	646	414	467	356	269	487	1472	485	754	337	527	440	336	597	730
AAGTCCTTCTGGTCGAGGCCCAGCCCGTGGACGGTGTGAGGCCGG	579	531	140	169	314	176	261	694	402	610	276	513	368	199	399	319
CGCTCCTCTCCTACTTGGATAACTGTGGTAATTC	578	865	817	868	697	553	747	279	692	819	778	532	724	347	696	1208
CTTTGGTCGCTCGCTCCTCTCCTACTTGGATAACTGTGG	578	817	1048	1392	627	910	1603	1670	1059	1474	649	648	958	725	873	2280
GGGTCTTCCCGGAGTCGGGTTGCTTGGGAATG	577	669	480	554	562	613	679	203	469	383	362	550	638	257	523	426
GACTCTTAGCGGTGGATCACTCGGCTCGTGCGTCGA	577	785	849	724	611	845	739	172	619	592	765	776	1189	1197	1361	2464
ACGGGAAACCTCACCCGGCCCGGACACGGACAGGATTGACAG	576	833	464	712	577	698	778	380	709	1147	491	549	502	535	673	691
GGCCGACTTAGAACTGGTGCGGACCAGGGGAATCCGACTGTT	576	567	323	397	369	292	402	1339	447	726	348	514	441	356	542	805
GTTGACGCGATGTGATTTCTGCCCAGTGCTCT	576	764	248	277	546	348	244	658	551	664	384	520	165	321	561	409
GGGGGGCCCAAGTCCTTCTGAT	575	720	584	877	771	844	851	143	755	918	641	445	552	356	722	840
GATGTCCGGGGCTGCACGCGCGC	574	727	4529	9340	1768	4099	6555	1117	1726	1664	1757	802	4539	6524	2122	6221
AGCCGACTTAGGACTGGTGCGGACCAGGGGAATCCGACTGTT	573	586	324	412	341	248	444	1369	432	760	364	522	466	292	492	697
TAGAACTGGTGCGGACCAGGGGAATCCGACTGTTTAAT	573	850	250	171	434	300	276	195	378	667	372	482	220	106	442	293
ATTGTGAAGCAGAATTCACCAAGCGTTGGATTGTT	572	768	1146	1112	1053	1192	2140	426	952	842	1083	506	884	710	835	2001
AGCTCTTTCTCGATTCCGTGGGTGGTGGTGCATGGCCGTT	571	767	783	994	428	1024	863	503	460	488	493	541	717	863	585	780
AGGAGCCAATGGGGCGAAGCTACCATCTGTGGGAT	569	817	371	620	537	527	761	197	578	720	403	555	614	673	595	607
AAGACGGACCAGAGCGAAAGCATTTGCCAAGAATGTTTT	569	951	1458	1196	940	1359	1111	2786	1313	1168	979	753	693	881	1055	2865
AAGTCCTTCTGATCGAGGCCCAGCCCGTGGACGG	568	985	643	589	1134	788	900	338	341	286	440	548	1177	617	778	305
AAGTCCTTCTGACCGAGGCCCAGCCCGTGGACGGTGTGAGGCCGG	568	508	126	176	263	170	199	638	366	524	222	489	296	176	377	347
AACGAACGAGACTCTGG	565	681	1189	1069	1221	553	916	314	548	659	1225	330	1131	1838	994	495
AGCCTCTGGCATGTTGGAA	565	731	690	749	1156	388	744	151	598	657	1270	390	870	1044	1038	458
CCCGGGGCCGAGGGAG	564	2111	22183	24132	1512	9818	14332	366	2234	2418	15265	1431	6405	26389	3661	16680
AGTCTGGCACGGTGAAGAGACATGAGAGGTGTAGAA	564	724	344	475	817	386	515	146	568	446	595	538	848	415	667	474
TGGTGCGGACCAGGGGAATCCGACTGTTTAAT	563	684	762	1132	542	441	1316	472	731	878	550	563	435	431	574	925
AATCAGTTATGGTTCCTTTGGTCGCTCGCTCCTCTCCTACTTGGA	563	776	289	252	376	218	276	199	610	634	403	626	497	159	538	826
AGGGAACGTGAGCTGGG	562	609	641	690	809	406	579	823	493	942	687	508	1284	705	777	438
AAAGGAATTGACGGAAGGGCACCACCAGGAGTGGAGCCTGCGG	561	838	4308	5656	1186	4524	4667	634	1204	1245	1863	813	2995	6679	1935	4023
AGTACGAATACAGACCGTGAAAGCGGGGCCTCACGATCCTTCTGA	560	721	1601	1325	336	433	707	329	1118	837	671	571	1105	1488	1385	3396
TTTTTGATTCTTCGATGTCGGCTCTTCCTATCA	559	523	95	156	349	224	229	2153	414	1066	409	534	267	86	422	307
GAACATGGGTCAGTCGGTCCTGAGAGATGGGCGAG	558	717	3406	5316	932	2151	2643	496	1285	2095	1260	678	1773	3282	1835	5471
TGATCCTTCGATGTCGGCTCTTCC	558	888	1034	1403	645	653	850	1490	992	980	1048	671	959	825	951	1538
ATTCAAACGAGAACTTTGAAGGCCGAAGTGGAGAAGGGTTCCA	557	832	1152	1274	700	774	937	269	793	852	936	746	1040	1224	917	1792
ACTTGGATGGGGGACCGCCTGGGAATACCGGGTGCTGTAGGCT	556	445	139	124	320	261	269	275	255	425	276	410	240	159	325	336
AAATCGGTCGTCCGACCTGGGTATAGGGGCGA	556	760	960	1486	668	1021	1294	565	858	1243	706	509	693	1359	845	1766
TTGACGCGATGTGATTTCTGCCCAGTGCTCTGAA	554	871	311	291	512	373	511	1087	532	659	443	579	462	391	580	496
AAGTCCTTCTGATCGAGGCCCAGCCCG	553	995	548	627	902	719	712	198	556	526	765	668	1119	704	859	734
CGACTCTTAGCGGTGGATCACTCGGCT	553	687	820	693	765	685	702	1123	834	1027	993	502	1082	721	1445	2611
AGACAGCAGGACGGTGGCCATGGAAGTCGGAATCCGCTAAG	553	814	226	283	348	366	286	510	548	576	336	510	363	241	547	382
ACGGGTGACGGGGAATCAGGGTT	553	649	1421	2953	963	1515	2101	912	1012	1192	884	546	930	1657	926	1580
CGCGACCTCAGATCAGACGTGTCGACCCGCTGAATT	552	795	189	240	418	232	275	1308	642	750	314	498	317	175	569	411
CTCGACCTCAGATCAGACGTGGCGACCCGCTGAATT	552	856	228	260	485	311	381	2065	739	1041	423	667	396	221	637	510
GACTCTTAGCGGTGGATCACTCGGCTCGTGCGTCGATGAAGAACG	547	962	1417	737	756	865	736	773	949	602	866	755	953	1133	1696	3072
AACACGGGAAACCTCACCCGGCCCGGACACGGACAGGATTGACAG	546	656	368	549	386	368	417	415	654	858	400	493	443	556	682	603
AGACGACCTGCTTCTGGGTCGGGGTTTCGTACGTAGCAGAGCAG	546	513	1054	1272	430	788	1281	683	1314	1712	996	585	648	943	1471	4584
AGGGCGCGGGCCCGGGTGGAGCCGCCGCAGGTG	545	652	1522	3098	732	1911	2382	234	553	539	740	700	1562	2263	846	1271
AAGCAGGGTCGGGCCTGGT	544	674	766	476	1887	1339	816	327	279	174	887	329	975	683	782	234
TCTGGGTCGGGGTTTCG	544	603	461	731	743	662	1031	330	515	747	675	574	918	516	680	1104
TACGTCCCTGCCCTTTG	544	716	295	270	633	403	394	283	642	863	830	726	916	223	639	386
TTTCGGAACTGAGGCCATGATTAAGAGGGACGGCCGGGGG	544	346	2384	5465	880	2616	3437	607	1109	1600	1035	564	1910	3684	1675	5383
ATTTTGTTGGTTTTCGGAACTGAGGCCATGATTAAGAGGGA	544	387	805	691	437	482	875	270	506	511	560	435	524	426	511	1082
ATGGGTCAGTCGGTCCTGAGAGATGGG	543	504	1322	2220	1132	1366	1591	932	653	785	731	465	946	994	609	848
AGAGGAAACTCTGGTGGAGGTCCGTAGCGGTCCTGACG	542	626	792	1551	549	1311	1356	711	851	880	563	575	705	669	733	1445
AGTCTGGCACGGTGAAGAGACATGAGAGG	542	906	1035	995	970	788	1179	384	658	442	1020	570	1310	1608	963	1345
AGCCGACTTAGAACTGGTGCGGACCGGGGGAATCCGACTGTT	542	601	293	363	248	252	355	1301	421	722	287	520	425	330	444	630
CGTCTGATCTCGGAAGCTAAGCAGGGTCGGGCCTGGTTAG	539	445	1259	1421	1146	1472	1295	186	857	1222	1451	640	1277	1481	962	3011
AGAAACCTCCCGTGGAGCAGAAGGG	539	826	715	942	1094	586	700	241	588	482	1079	527	1017	1852	1093	584
AGAACTGGTGCGGACCAGGGGAATCCGACT	538	786	836	1103	659	683	795	297	789	1309	777	509	425	1107	933	1779
AGTGCCAGGTGGGGAGTTTGACTGGGGCGGTA	538	488	663	1225	628	833	1550	250	634	651	562	569	987	657	670	1037
AGGAAACTCTGGTGGAGGTCCGTAGCGGTCCTGACGTG	538	781	224	378	346	379	452	1153	641	733	373	531	421	321	547	448
AGAACTGGCGCTGCGGGATGAA	537	1031	8384	12516	1879	3212	8980	1630	1627	1900	2723	734	3284	9481	1869	3083
ACTTAGAACTGGTGCGGACCAGGGGAATCCGACTGTTTAAT	536	679	156	125	305	201	268	294	259	351	298	499	279	122	386	218
ACGCGACCCCCGAGCGGTCGGCGTCCCCCAACTTCT	535	565	280	575	530	467	564	188	287	310	281	597	664	271	489	300
ATGGGTCAGTCGGTCCTGAGAGATGGGCGAGTGCCGTTCCGAAG	534	445	103	77	209	124	189	139	377	484	217	360	259	114	318	190
CTTTTTGATTCTTCGATGTCGGCTCTTC	534	595	147	113	458	294	279	2694	499	1047	517	535	407	172	491	347
AGTTGGTGGAGCGATTTGTCTGGTTAATTCCGATAACGAA	533	850	486	401	500	560	541	452	536	405	629	601	408	308	608	454
CGCGACCTCAGATCAGACGTGGCGACCCGCT	533	1201	388	459	793	477	237	836	994	900	635	556	267	546	866	701
AGACGACCTGCTTCTGGGTCGGGGTTTCGTACGTA	532	496	466	558	432	449	635	133	506	541	408	473	483	278	553	893
TTTGGGTTCCGGGGGGAGTATGGTTGCAAAGCTGAAACT	532	700	227	225	377	326	311	192	115	330	270	449	335	115	350	190
AACGAACGAGACTCTGGCATGCTAACTAGTTACGCGACCC	530	660	8366	4895	1728	3136	3932	1686	1973	3077	2986	736	2179	4204	1986	6549
GTCTGGTTAATTCCGATAACGAACGAGACTCTGGCATGC	528	688	170	232	600	320	395	176	421	416	376	470	824	198	512	324
TTCTTCGATGTCGGCTCTTCCTATCA	524	602	175	180	378	258	290	2288	538	1112	529	555	413	171	606	418
TTAGTTGGTGGAGCGATTTGTCTGGT	523	605	484	567	407	434	631	492	598	912	423	483	407	233	455	558
CGGCCGGGGGGCGGGCGCCGGCGGCTTTGGTGACTC	522	179	998	1393	995	1556	2068	305	312	701	738	472	1691	630	806	1388
CTTTTTGATTCTTCGATGTCGGCTCTTCCTA	521	586	117	130	308	196	217	1300	448	886	420	518	324	68	375	296
ACTTGGATGGGAGGCCGCCTGGGAATACCGGGTGCTGTAGGCT	520	486	120	105	350	283	255	332	292	432	227	398	262	118	297	300
TTTGGTCGCTCGCTCCTCTCCTACTTGGATAACTGTGG	518	671	759	1035	523	571	1014	995	669	940	485	482	641	406	629	1354
ATTCGTGATGGGGATCGGGGATTGCAAT	518	393	172	238	401	214	371	302	200	381	282	380	310	121	276	237
TTGATTCTTCGATGTCGGCTCTTCCTATCA	518	615	182	191	381	327	289	2186	614	1033	583	610	366	186	586	421
CGCTTTTTGATCCTTCGATGTCGGCTCTTCC	518	808	566	532	521	637	877	1563	822	1090	592	633	554	238	555	1157
GTTGATTACGTCCCTGCCCTTTG	517	557	169	152	534	320	373	267	421	836	440	656	713	64	443	277
AGCAGGACGGTGGCCATGGAAGTCGGAATCCGCTAAGGAGT	517	661	201	378	248	240	284	1092	719	752	302	427	160	288	470	477
AGGGAACGTGAGCTGGGTTTAGACCGTCGTGAGACAGGTTAGT	517	335	408	592	237	192	295	806	449	1008	365	426	309	411	490	709
CGCGACCTCAGATCAGACGTGGCGACTCGCTGAATT	515	866	284	368	614	324	358	1738	890	964	437	681	446	391	761	757
AAGTCCTTCCGATCGAGGCCCAGCCCGTGGACGGTGTGAGGCCGG	514	576	161	200	280	188	218	654	407	628	243	471	289	187	393	305
CGCGATGTGATTTCTGCCCAGTGCTCTGAATGT	514	713	285	400	443	381	423	2010	597	565	400	447	395	401	545	390
GATGTCGGCTCTTCCTAT	514	708	720	1218	712	578	1054	1459	1214	1311	1176	488	674	972	922	1132
GGGGGAGAGGGTGTAAATCTCGCGCCGGGCCG	513	464	2882	5121	852	2466	3651	833	883	1402	999	436	2179	1953	1421	2313
CGCGACCTCAGATCAGACGTGGCGACCCGC	513	1020	1171	1592	810	916	1144	621	1466	1670	1041	721	3275	2547	2241	5408
AGAAACCTCCCGTGGAGCAGAAGGGCAAAAGCTCGCTTGATCT	512	924	1376	1690	649	1735	1412	324	775	724	1209	784	1501	2431	1643	3001
AGGGAACGTGAGCTGG	511	670	666	926	829	428	808	568	696	831	873	520	1388	1326	765	495
AGAGGGACAAGTGGCGTTCAGCCACCCGAGATTGAGCAATAA	511	449	1087	1227	569	520	842	161	628	599	594	514	593	610	767	1079
AGGGAACGTGAGCTGGGTTTAGACCGTCGTGAGACAGGTTAG	510	434	1012	1386	407	496	647	1384	701	1388	748	585	667	1072	828	1438
AGTTGGATCTTGGGAGCGGGCGGGCGGTCCGCCGCGAGG	509	654	624	1277	390	988	1132	339	454	703	361	527	603	1163	505	583
GACGACCTGCTTCTGGGTCGGGGTTTCGTACGTAGCAGAG	508	709	333	451	398	436	540	936	585	658	383	475	289	411	438	757
GACTTAGAACTGGTGCGGACCAGGGGAATCCGACTGTTTAAT	508	519	264	203	228	196	252	149	326	329	273	415	245	114	358	250
ACTTGGATGGGAGACCGCCTGGGGATACCGGGTGCTGTAGGCT	506	431	109	114	283	254	254	256	222	411	246	388	233	149	262	290
GCTTTTTGATCCTTCGATGTCGGCTCTTCC	505	798	580	609	503	772	1149	1257	866	994	561	579	564	238	574	1071
GTGCTTGGCTGAGGAGCCAATGGGGCGAAGCTACCATCTG	505	747	613	839	470	909	720	214	536	575	575	658	757	1008	646	1018
TTTTTGATTCTTCGATGTCGGCTCT	505	544	143	137	445	260	263	334	334	1026	445	502	440	155	417	299
ACGGCAGCGCCGCGGAGCCTCGGTTGGCCTCGGA	504	407	4229	10209	1979	7025	7053	420	1603	1529	2578	1051	3353	7055	2634	6119
AAGTCCTTCTGATCGAGGCCCAGCCCGTGGACGGTGTCAGGCCGG	504	645	88	86	240	156	124	382	323	462	212	395	259	74	306	162
TGATTCTTCGATGTCGGCTCTTCCTATCA	503	658	187	208	502	405	373	2071	625	1144	556	684	518	191	630	459
AGTTGGTGGAGCGATTTGTCTGGTTAATTCCGATAA	503	839	553	296	593	803	508	564	451	277	594	614	341	310	654	506
AGACCGTGAAAGCGGGGCCTCACGATCCTTCTGACCTT	503	865	1555	1758	734	1458	1585	495	917	923	1015	710	1347	1505	1177	2273
TCGTCTGATCTCGGAAGCTAAGCAGGGTCGGGCCTGGTTAG	502	492	376	491	500	525	592	117	482	652	572	485	679	614	619	1194
TCTCGATTCCGTGGGTGGTGGTGCATGGCCGTTCT	502	630	1054	2710	586	1839	1669	631	780	754	794	628	1055	1804	1234	2565
TCTTCGATGTCGGCTCTTCCTAT	501	663	234	305	509	330	394	2405	690	1122	658	530	590	282	687	532
TTGAACCCCATTCGTGATGGGGATCGGGGATTG	501	383	108	126	242	136	206	158	302	227	226	335	253	136	335	234
GGGAAACCTCACCCGGCCCGGACACGGACAGGATTGACAGAT	501	762	763	1003	492	925	814	237	426	344	554	544	677	905	754	788
ACGTCGCTTTTTGATCCTTCGATGTCGGCTCTTCC	501	718	199	134	352	337	252	937	414	481	382	539	403	161	472	275
AAGAGGGACGGCCGGGGGCATT	500	849	440	883	709	600	693	246	281	462	396	464	631	447	605	366
GGCGTGGAGCCGGGCGTGGAATGCGAGTGCCTAGTGGGC	500	436	4586	7723	976	4047	5563	6648	3198	3781	2276	1032	3524	5974	3968	16087
TTTGGGTTCTGGGGG	500	467	105	129	397	169	196	836	437	1161	490	430	673	98	294	139
AGCAGCCGACTTAGAACTGGTGCGGACCAGGGGAA	499	614	7417	11244	1450	4226	5599	4899	2759	3976	2974	939	3512	9960	5565	18425
AGACAGCAGGACGGTGGCCATG	499	727	256	346	375	238	287	322	489	610	295	325	293	293	373	337
ACGGCCCTGGCGGAGCGCTGA	499	551	267	531	395	269	513	126	601	624	311	432	783	531	427	367
GAAGGGCAAAAGCTCGCTTGATCTTGATTTTCAGTACGAATA	499	549	518	325	193	207	345	670	653	531	565	484	327	358	571	761
ATTGATCATCGACACTTCGAACGCACTTGCGGCCCCGG	499	332	3836	3986	578	1719	3191	1406	1722	1654	1578	576	3096	2519	1765	4755
GGTGCGGACCAGGGGAATCCGACTGTTTAAT	499	704	826	1036	585	549	1131	446	667	668	601	602	594	483	605	944
GATTACGTCCCTGCCCTTTG	498	589	247	181	502	331	362	303	464	714	509	643	764	123	528	279
ACGGTGAAGAGACATGAGAGGTGTAGAA	496	675	602	700	924	437	786	429	512	607	702	519	728	462	781	451
CTCGCTCCTCTCCTACTTGGATAACTGTGGTAATTC	496	649	165	141	384	211	369	121	395	540	281	445	471	111	362	320
CGCGACCTCAGATCAGACGTGGCGACCTGCTGAATT	495	783	275	342	476	264	350	1479	709	827	433	637	435	312	611	728
AGCCGACTTAGAACTGGTGCGGGCCAGGGGAATCCGACTGTT	495	439	251	310	243	212	360	946	362	556	283	416	379	264	416	564
TGAGGAGCCAATGGGGCGAAGCTACCATCTGTGGGAT	495	670	606	1138	478	626	1133	327	571	949	443	495	539	621	623	838
AATCAAGAACGAAAGTCGGAGGTTCGAAGACGATCAGATACCG	494	828	490	481	348	255	355	128	403	348	349	351	377	336	430	622
TCTGGGTCGGGGTTTCGTACGTAGCAGAG	494	734	1186	1579	800	1304	1755	908	1162	1639	974	575	780	1113	1513	4582
ATGTGCTTGGCTGAGGAGC	494	752	266	240	839	299	237	1313	536	510	845	462	876	512	846	268
CGCTCGCTCCTCTCCTACTTGGATAACTGTGGTAATTC	494	460	657	831	457	547	772	172	480	654	526	391	584	319	553	1314
AAGTACGCACGGCCGGTACAGTGAAACTGCGAATGGCT	492	1096	707	773	966	804	742	235	575	492	676	636	892	735	903	545
GAAGCGGGGCTGGGCGCGCGCCGCGGCTGGA	491	605	2816	7883	1071	2905	5946	490	1074	1421	890	596	2223	2534	949	1417
CGTTGATTACGTCCCTGCCCTTTG	491	613	91	124	445	251	233	340	411	806	357	597	582	55	369	229
TTTGGGTTCCGGGGGGAGTATGGTTG	490	674	261	315	435	271	444	275	282	448	289	425	443	158	318	224
GCTTTTTGATTCTTCGATGTCGGCTCTTC	490	500	115	140	319	269	285	2192	594	1013	388	463	234	138	406	353
GATCTCGGAAGCTAAGCAGGGTCGGGCCTGGTTAG	490	529	1119	1343	915	2648	1209	270	717	1125	1323	759	1055	1729	1173	3053
TTTTTGATTCTTCGATGTCGGCTCTTCCTATC	489	395	80	137	203	209	144	2018	448	1343	450	412	238	107	291	273
TTATGGTTCCTTTGGTCGCTCGCTCCTCTCCTACTTGGA	489	504	110	140	274	212	271	110	353	482	237	402	464	87	314	264
TTGACTCTAGTCTGGCACGGTGAAGAGACATGAGAGGTGTAGAA	489	712	931	671	335	184	254	134	409	539	499	505	368	198	441	356
AAATCGGTCGTCCGACCTGGGTATAGGGGCGAAAGA	488	774	2209	3285	782	1943	2757	322	1340	2004	1172	632	1123	2294	1393	5055
GGGCGGGTCGCGCCGTCGGGCCCGGGGGAGG	488	524	2573	8285	914	3331	2310	499	716	1650	1986	817	3919	4182	3274	6608
ACCCGACTTAGAACTGGTGCGGACCAGGGGAATCCGACTGTT	487	535	107	43	201	101	121	1172	291	523	201	310	232	94	279	152
CCGACCTCAGATCAGACGTGGCGACCCGCTGAATT	486	716	149	216	441	272	368	1884	702	874	290	549	314	182	501	393
ATTCTTCGATGTCGGCTC	485	600	295	298	656	387	434	324	463	842	628	477	1201	341	661	341
GTCTACGGCCATACCACCCTGAACGCGCCCGATCTC	485	337	1449	1148	2488	6085	2828	299	1705	1617	3148	1258	3243	1576	1944	6121
GGAGACCGCCTGGGAATACCGGGTGCTGTAGGCTT	484	569	379	265	496	516	517	175	666	453	872	616	483	641	784	2677
TTGGATCTTGGGAGCGGGCGGGCGGTCCGCCGC	484	602	82	105	216	163	169	795	419	580	180	377	231	106	340	133
AAGGCGAGCTCAGGGAGGACAGAAACCTCCCGTG	484	824	238	206	496	346	214	934	538	481	374	520	367	259	525	278
TGACTGGCTCAGCGTGTGCCTACCCTACGCCGG	483	798	427	340	494	468	377	717	270	299	353	412	459	372	474	224
CTCGTCTGATCTCGGAAGCTAAGCAGGGTCGGGCCTGGTTAG	483	364	896	1253	818	898	954	144	651	1050	981	551	888	996	883	2801
TGGGTCGGGGTTTCGTACGTAG	482	660	814	873	909	1413	1166	359	785	1069	786	443	629	491	832	1357
CGGCCCTGGCGGAGCGCTGAGAAGACGGTCGAACTTGAC	482	489	662	1363	660	1619	2183	567	619	896	541	419	959	1460	548	1386
CTTTGGTCGCTCGCTCCTCTCCTACTTGGATAACTGTGGTAATTC	482	554	306	239	182	139	244	142	380	446	214	400	470	176	399	715
AACTCACCTGCCGAATCAACTAGCCCTGAAAA	482	1125	668	563	850	471	841	203	876	617	900	790	664	250	780	605
CGCGACCTCAGATCAGACGTGGCGACCCGCTTAATT	481	775	180	156	355	211	194	727	405	402	261	419	259	115	414	225
AACACGGGAAACCTCACCCGGCCCGGACACGGACAGGATT	480	690	272	537	479	401	355	104	450	529	285	432	222	477	419	424
ACACCGCCCGTCGCTAC	480	920	610	839	917	540	765	321	588	541	623	490	1155	377	614	480
GGGAACGTGAGCTGGGTTTAGACCGTCGTGAGACAGGTT	479	347	76	231	144	131	82	1901	658	2261	581	440	189	163	337	168
GTCTACGGCCATACCACCCTGAACGCGCCCGA	479	565	7300	6555	4175	12115	6396	1444	2945	3128	7941	2308	8604	9978	8783	19876
AATTCCGATAACGAACGAGACTCTGGCATGCTAA	477	790	783	865	840	488	768	1029	549	566	764	441	598	748	715	744
GGCGTGGAGCCGGGCGTGGAATGCGAGTG	477	701	9737	15557	1501	5570	13472	14221	3625	5340	3258	855	5385	11946	3980	12885
AGGGAACGTGAGCTGGGGTTAGACCGTCGTGAGACAGGT	477	142	1172	904	621	620	1078	782	453	849	686	444	838	1660	820	1820
GGATGGGAGACCGCCTGGGAATACCGGGTGCTGTAGGC	477	513	923	845	669	1772	1493	559	643	960	1208	720	1141	1097	1122	2859
ACCGCCTGGGAATACCGGGTGCTGTAGGCT	475	681	186	137	501	340	378	266	1362	736	713	589	453	358	601	988
AGTTGGATCTTGGGAGCGGGCGGGCGGTCCGCCGCG	475	572	523	727	370	781	664	377	367	705	349	440	370	696	500	461
GACGCGATGTGATTTCTGCCCAGTGCTCTGAATG	475	839	1167	1782	624	1473	1732	1202	1045	1030	827	499	1151	1633	918	2117
GTCTGATCTCGGAAGCTAAGCAGGGTCGGGCCTGGT	475	630	411	399	873	1133	720	286	530	557	505	437	469	303	429	593
TAGGGAACGTGAGCTGGGTT	475	380	224	326	559	274	282	496	475	1053	634	433	728	340	575	257
CGGAACTGAGGCCATGATTAAGAGGGACGGCCGGGGG	475	412	5577	12931	1403	5575	9459	1191	2119	2431	1974	600	4111	7900	2570	8209
AGGGACGGTCGGGGGCAT	474	704	211	341	640	330	297	1134	553	1447	583	514	557	241	476	209
ATCCGGTAAAGCGAATGATTAGAGGTCTTGGGGCCGAAACGATCT	474	708	721	408	271	285	276	177	460	368	449	560	503	757	753	1192
TTCTTCGATGTCGGCTCTTCCTATC	473	535	156	198	336	292	276	1783	610	1408	695	432	339	211	527	400
CGTGACCTCAGATCAGACGTGGCGACCCGCTGAATT	473	694	216	304	503	296	380	1808	725	821	341	620	373	301	620	638
GTCCGGGGCTGCACGCGCG	472	845	16497	27119	2846	10738	7320	2021	2136	2061	4165	862	5012	21727	4416	10924
CGAAGCCAGAGGAAACTCTGGTGGAGGTCCGTAGCGGTCCTGACG	472	569	193	621	197	434	501	930	551	815	233	442	384	504	442	691
AATAGGGAACGTGAGC	472	530	696	939	516	464	699	333	455	686	628	441	903	1145	641	955
ATTCTTCGATGTCGGCTCTTCCTATCA	472	627	201	227	394	329	310	1886	585	1050	519	647	430	162	614	464
TTGGATGGGAGACCGCCTGGGAATACCGGGTGCTGTAGGC	471	495	384	461	533	644	758	517	494	556	698	504	766	379	495	1098
ACAGACCGTGAAAGCGGGGCCTCACGATCCTTCTGA	470	674	4300	7044	921	2851	5118	564	2248	2861	2018	906	2495	4821	2671	9102
CGTCTGATCTCGGAAGCTAAGCAGGGTCGGGCCTGGT	469	550	1211	1739	1224	1853	1553	244	766	962	1193	590	1018	1509	836	2563
GTTCTATTTTGTTGGTTTTCGGAACTGAGGCCATGAT	469	691	164	167	234	260	336	1607	528	527	389	466	204	141	427	367
ATTAGTCAGCGGAGGAAAAGAAAC	468	539	333	361	645	404	485	311	444	447	723	366	801	542	730	380
AGCCGACTTAGAACTGGTGCGGACCAGGGGAGTCCGACTGTT	468	490	311	403	374	266	404	1193	356	612	259	439	369	293	416	582
CTTTTTGATTCTTCGATGTCGGCTCTT	468	550	147	140	394	285	279	1590	436	865	436	571	406	144	469	286
AAATCGGTCGTCCGACCTGGGTATAGGGG	468	407	986	1186	681	717	1277	588	627	782	631	340	737	818	788	1393
CGCGACCTCAGATCAGA	468	629	573	590	587	322	474	292	817	629	610	468	619	727	731	867
TGCGGACCAGGGGAATCCGACTGTTTAAT	465	405	160	209	302	223	308	194	341	478	262	366	335	132	366	275
TTTGGTCGCTCGCTCCTCTCCTACTTGGATAACTGTGGTAATTC	465	451	342	321	198	184	349	101	370	441	298	407	420	166	363	661
CGGACCAGGGGAATCCGACTGTT	465	597	211	325	479	269	386	130	423	613	362	391	529	280	480	438
ATGGTGACCACGGGTGACGGGGAAT	464	1040	539	493	848	791	565	1032	543	526	651	550	522	554	854	428
GCTTGGATGGGAGACCGCCTGGGAATACCGGGTGCTGTAGGCT	464	399	86	110	272	261	202	229	205	310	229	355	219	103	267	301
GATCCTTCGATGTCGGCTCTTCCTATCATTGTGAAG	463	810	1299	1578	696	1190	1329	953	1040	1199	1124	691	750	1551	1260	3566
AACTCTGGTGGAGGTCCGTAGCGGTCCTGACG	463	568	356	884	367	483	747	896	650	679	365	387	495	691	524	742
ACGGAAGACCCACTCCCCGGCGCCGCTCG	462	618	186	178	498	264	286	124	203	221	296	551	720	128	430	146
ATGGGTCAGTCGGTCCTGAGAGATGGGCGA	462	781	456	695	557	443	709	517	544	715	391	368	466	454	505	489
GACTCTTAGCGGTGGATCACTCGGCT	462	674	674	570	691	500	503	886	703	671	682	538	912	533	894	972
AAGGATTGGCTCTAAGGGCTGGGTCGGTCGGGCTGGGGCGCGAAG	462	583	372	723	343	256	379	261	476	492	231	479	500	392	663	874
TCTTCGATGTCGGCTCTTCCT	461	642	317	343	489	362	371	1796	597	1006	784	519	453	375	668	486
AGCAGCCGACTTAGAACTGGTGCGGACCAGGGGAATC	460	425	3126	3795	979	2074	2761	2885	1506	1682	1629	711	1584	3352	3133	8090
ATTACGTCCCTGCCCTTT	460	579	1904	264	573	356	248	613	530	960	632	593	392	170	524	321
GTGATTTCTGCCCAGTGCTCT	460	592	241	296	620	359	182	503	495	1082	721	432	236	367	672	336
AGTTGGATCTTGGGAGCGGGCGGGCGGTCCGCC	460	580	327	434	284	389	594	491	404	560	293	410	1396	311	374	287
ACCACCCTGAACGCGCCCGATCTCGTCTGATCTCGGAAGCT	459	689	567	480	719	803	443	184	512	480	558	487	335	307	508	475
AGTCAGCGGAGGAAAAGAAAC	459	502	347	303	726	396	562	233	460	560	760	377	653	647	681	298
GAGACCGCCTGGGAATACCGGGTGCTGTAGGCTT	459	498	283	224	502	598	529	103	652	587	1035	606	510	582	661	2545
ACGGTGGCCATGGAAGTCGGAATCCGCTAAGGAGTGTG	458	604	140	145	281	200	240	798	364	412	314	421	272	151	427	220
GATGGGGATCGGGGATTGCAAT	457	470	760	1138	582	779	1044	391	357	764	545	387	594	835	571	1053
AGCCGACTTAGAACTGGTGCGGACCAGGGGAACCCGACTGTT	457	437	275	354	274	231	321	1064	319	577	297	441	342	255	452	551
ATCCTTCGATGTCGGCTCTTCC	457	905	1568	397	479	394	579	1590	817	802	689	610	629	319	696	622
AACACGGGAAACCTCACCCGGCCCGGACACGGACAGGATTGACA	457	577	243	417	315	225	292	139	399	433	221	367	358	343	345	433
AAAGCTGAAACTTAAAGGAATTGACGGAAGGGCACCACCAGGAG	457	751	842	970	448	385	728	381	670	443	486	682	701	1031	859	1403
ACTCTTAGCGGTGGATCACTCGGCTCGTGCGTCGA	456	561	743	795	529	793	698	820	663	785	797	548	764	1197	1280	2818
ATGTGATTTCTGCCCAGTGCTCTGAATGTCAAAGTGAAGAAATT	456	647	163	94	204	109	182	790	448	739	332	409	182	151	393	295
GTGCGGACCAGGGGAATCCGACTGTTTAAT	456	559	348	440	413	320	666	248	507	562	380	484	420	283	392	451
AGCCAGAGGAAACTCTGGTGGAGGTCCGTAGCGGTCCTGACGTG	455	716	259	889	246	385	842	1485	1042	1022	350	514	341	374	585	679
GGAAGTCGGAATCCGCTAAGGAGTGTG	454	755	398	361	710	381	348	817	482	761	737	436	756	536	689	411
TTTTGATTCTTCGATGTCGGCTCTTCCTATCA	454	532	128	146	370	263	233	1968	417	881	368	603	324	142	472	295
AAACGGTAACGCAGGTGTCCTAAGGCGAGCTCAGGGAG	453	1067	1206	2081	787	1215	1324	400	1039	885	683	581	1057	1584	750	1573
CTGGTGCGGACCAGGGGAATCCGACTGTT	451	753	316	535	472	338	851	224	569	783	354	504	549	366	472	561
TTTTGATCCTTCGATGTCGGCTCTTCCTATCATTGTGAAG	451	557	478	640	266	405	696	671	698	997	555	416	277	391	521	1400
AGCCTCTGGCATGTTGGAACAATGTAGGTAAGGGAAGTCGG	450	385	3141	4140	1263	1931	2983	499	929	788	1357	529	1647	3003	1310	3675
GATGTCGGCTCTTCCTATCATTGTGAAG	450	475	1438	1594	693	742	1475	1666	926	1000	1015	466	600	1065	878	1660
ATCCGACTTAGAACTGGTGCGGACCAGGGGAATCCGACTGTT	447	426	97	92	140	98	137	987	219	348	177	286	226	96	259	138
GGGAACGTGAGCTGGGTT	447	411	210	305	452	233	272	328	523	1035	565	453	696	309	498	194
AGTACTTGGATGGGAGACCGCCTGGGAATACCGGGTGC	445	577	677	689	1758	3225	1440	229	475	436	928	515	927	652	734	1332
GGCCATGGAAGTCGGAATCCGCTAAGGAGTGTG	444	622	252	310	456	384	280	549	435	446	404	406	440	305	471	313
ACCCGGCCCGGACACGGACAGGATTGACAGATTGA	444	733	748	806	716	577	662	173	445	375	548	486	747	502	690	489
TGACGCGATGTGATTTCTGCCCAGTGCTCTGAATGT	443	595	462	492	532	585	610	363	293	448	337	353	361	399	455	260
GTAGACGACCTGCTTCTGGGTCGGGGTTTCGTACGTAGCAGAG	443	450	541	642	465	577	938	1127	604	756	503	420	290	346	550	1028
AGCCGACTTAGAACTGGTGCGGACCAGGGGAATC	443	450	2851	3210	991	1586	2589	2750	1168	1214	1243	454	1220	2290	1625	4175
CGGAGTGGCGGAGATGGGCGCCGTGAGGCGTCCAGTGCGG	442	449	53	50	200	111	102	128	124	236	174	326	190	38	240	53
GTGGGGGGCCCAAGTCCTTCTGAT	442	552	379	626	570	605	581	291	683	694	408	311	422	253	480	547
TTGGATGGGAGACCGCCTGGGAATACCGGGTGCTG	441	554	180	269	643	524	579	229	280	409	418	414	540	255	402	387
AAGACGGACCAGAGCGAAAGCATTTGC	441	734	527	549	894	475	524	1370	668	502	711	376	743	639	772	468
GAGAACTTTGAAGGCCGAAGTGGAGAAGGGTTCCATGTGAA	441	651	649	762	526	519	910	162	676	576	547	527	735	629	637	787
CGACCTGCTTCTGGGTCGGGGTTTCGTACGTAGCAGAG	439	563	199	237	300	296	333	476	453	541	220	429	244	205	365	480
CTTTCTCGATTCCGTGGGTGGTGGTGCATGGCCGTTCT	439	480	1612	3888	634	2409	3054	672	892	1111	898	524	1195	1846	911	2707
GAGCGTCGGGCCCATACCCGGCCGTCGCCGGCAGTCGAGAG	439	199	3960	5567	1161	4101	4245	1275	1363	1389	2658	996	3137	5259	4046	9833
TTCTTCGATGTCGGCTCT	439	529	219	237	665	363	256	705	528	828	731	451	742	296	565	336
GCGATGTGATTTCTGCCCAGTGCTCTGAATGT	439	746	581	599	577	618	680	2145	683	543	503	451	454	391	631	708
AGCAGCCGACTTAGAACTGGTGCGGACCAGGGGAATCCGACTGTT	438	587	134	77	134	64	113	386	303	440	211	508	413	149	480	322
GACTCTTAGCGGTGGATCACTCGGCTCGTGCGTCGAT	438	772	329	221	468	456	146	477	366	409	445	572	161	390	550	479
CGATGTCGGCTCTTCC	438	484	475	545	497	255	491	1817	522	780	666	408	1007	728	678	577
AGGGAACGTGAGCTGGGGT	437	484	535	736	601	320	645	118	284	415	474	314	679	634	421	299
AAGAGGGACGGCCGGGGGCA	437	576	4300	11081	1928	4070	6482	584	728	1565	2289	865	4369	7191	2977	5569
GTTGGAACAATGTAGGTAAGGGAAGTCGGCAAGCCGGATCCG	437	381	1925	4489	862	2238	3630	237	808	900	1625	1168	3476	4013	2011	5576
AGTTAAAAAGCTCGTAGTTGGATCTTGGGAGCGGGCGGGCGG	436	206	913	1418	323	872	1652	699	731	833	435	176	591	476	597	1574
AATGGGGCGAAGCTACCATCTGTGGGATTATGACTGAACG	435	568	1835	2253	706	1312	1901	536	1048	1408	942	467	854	1358	1093	2965
GAACGAGACTCTGGCATGCTAAC	435	552	1245	1419	893	522	1094	447	447	522	728	327	1011	896	707	511
TCTTCGATGTCGGCTCTTC	434	547	255	291	584	302	370	2067	494	832	626	454	681	351	648	414
AGAAAAGGTGTTGGTTGATATAGACAGCAGGACGGTGGC	434	621	1038	854	488	765	909	926	812	595	703	496	469	600	731	1804
AAGTCCCTGCCCTTTGTACACACCGCCCGTCGC	433	601	2100	3281	1039	2306	3408	335	693	665	940	735	3166	1705	1194	2278
AGAGGGACAAGTGGCGTT	433	675	624	810	846	439	580	448	573	497	833	429	610	883	709	441
AGAAGGGCAAAAGCTCGCTTGATCTTGATT	433	858	696	706	625	759	864	276	595	535	771	555	615	619	737	806
ATTGTGAAGCAGAATTCACCAAGCGTTGGATTGTTCACCCAC	431	777	280	235	506	336	515	122	489	566	380	436	1060	224	514	472
AGGTGGGGAGTTTGACTGGGGCGGTACACCTGTCAAA	431	491	213	304	311	307	370	133	237	312	313	486	259	181	389	286
ATTCAAACGAGAACTTTGAAGGCCG	431	518	368	389	442	284	352	330	358	492	443	292	239	225	359	353
ACGGACCAAGGAGTCTAACACGTGCGCGAGTCGGGGGCTCG	431	588	13937	28562	2618	12117	17147	12222	5456	5168	6031	1582	5669	19700	6545	28506
AGCCGACTTAGAACTGGTGCGGACCAGGGGAATCCGGCTGTT	430	431	273	279	247	158	260	972	342	564	268	371	336	234	414	502
ACTTGGATGGGAGACCGCCTGGGAATACCGGGTGCCGTAGGCT	429	381	80	102	286	210	198	181	194	322	185	343	193	109	244	228
AATAGGACCGCGGTTCTATTTTGTTGGTTTTCGGAACTGAGGC	428	389	193	156	177	246	282	269	167	180	228	341	293	154	284	207
AGACGACCTGCTTCTGGGTCGGGGTTTCGTACGTAGCAGAGC	428	419	1039	1144	483	936	1384	489	815	1040	803	431	668	715	940	2733
AGCCGACTTAGAACTGGCGCGGACCAGGGGAATCCGACTGTT	428	500	256	304	280	208	411	1078	338	654	304	526	339	273	435	567
TGTGATTTCTGCCCAGTGCTCTGAATGTCAAAGTGAAGAAATT	428	486	192	141	165	192	256	349	475	772	350	355	228	248	334	374
TTACGTCCCTGCCCTTTGTACACACCGCCCGTCG	428	587	98	130	366	210	198	334	416	980	248	484	399	42	360	138
AGCTGGTTCCCTCCGAAGTTTCCCT	427	800	658	665	718	901	946	91	409	323	666	522	773	509	588	542
GGGGGGCCGGCGGCGGCGGCGACTCTGGACGCGAG	427	364	1452	2081	563	1478	1752	1976	745	1864	1188	472	2732	1454	1420	1998
TCTACGGCCATACCACCCTGAACGCGCCCGATCTCGTC	427	448	389	290	714	3542	700	389	550	690	1082	765	944	340	772	1731
AGCCGGCTTAGAACTGGTGCGGACCAGGGGAATCCGACTGTT	426	446	254	281	194	180	272	1009	314	581	263	374	314	199	431	555
AAGGAGTCTAACACGTGCGCGAGTCGGGGGCTCG	426	714	20932	28276	3927	16896	17944	2005	2003	1541	5999	1291	8895	21711	4697	8406
GGGGGGCCCAAGTCCTTCTGATCGAGGCCCAGCCCGTGGACGG	426	454	532	814	327	657	707	876	384	525	596	563	649	1120	948	2275
AAGGGCAAAAGCTCGCTTGATCTTGATTT	426	695	176	172	350	240	264	160	401	413	362	346	320	218	447	265
TTTCTCGATTCCGTGGGTGGTGGTGCATGGCCGTTCT	424	545	298	708	339	594	777	403	429	500	328	476	417	396	402	483
AGGGACGGCCGGGGG	424	531	1306	3867	642	1332	1952	642	522	777	673	467	1174	4816	723	871
AGAACTGGTGCCGACCAGGGGAATCCGACTGTTTAAT	424	666	133	111	356	227	160	771	371	493	329	369	288	153	452	219
TAGTTGGTGGAGCGATTTGTCTGGT	424	462	434	451	377	461	558	289	537	656	456	322	352	256	404	703
ATTCAAACGAGAACTTTG	424	411	118	134	376	220	298	18	326	373	296	463	304	79	319	216
CTTCGATGTCGGCTCTTCCTA	424	521	344	347	415	269	388	1392	408	812	614	427	610	291	505	461
AAGGGAAAGTTGAAAAGAACTTTGAAGA	422	546	171	216	282	203	416	1570	194	289	200	217	211	122	214	206
AGCTCCCTCGCTGCGATCTATTGAAAGTCAGCCCTCGA	422	742	178	190	383	342	354	173	390	351	367	559	395	132	445	309
TTCTTAGTTGGTGGAGCGATTTGTCTGGTTAATTCCGA	421	451	155	149	208	174	256	679	372	515	254	384	194	97	338	311
AGGAGTGGAGCCTGCGGCTT	420	545	299	347	316	365	358	361	577	673	496	449	310	279	527	385
GAGCGGTCGGCGTCCCCCAACTTCTTAGAGGGA	420	640	1083	1550	676	1157	1217	380	758	869	662	434	702	924	848	1316
TTACGTCCCTGCCCTTTGTACACACCGCCCG	419	692	154	136	465	268	300	391	482	934	335	559	602	64	387	155
ATAGGGAACGTGAGCTGGGTTTAGACCGTCGTGAGACAGGTT	419	264	66	201	126	75	80	2336	551	1923	497	416	199	133	274	150
AAGGGAACGGGCTTGGCGGAA	419	773	12510	20648	2477	5068	13823	1044	1137	2006	3561	671	7846	15007	2415	4872
CGCGACCTCAGATCAGACGTGGCGACCCACTGAATT	418	676	243	291	485	294	361	1514	648	801	341	505	311	239	598	756
AATAGGGAACGTGAGCTGGGTT	418	398	361	513	549	264	417	138	411	495	439	323	650	297	457	346
ACTCCCCGGCGCCGCTCGTGGGGGGCCCAAGTCCTTCTGAT	418	368	77	71	214	83	96	140	241	403	118	343	200	43	210	65
GGAAAGCGTCGCGGTTCCGGCGGCGTCCGGTGAGCTC	417	483	557	1179	357	724	896	541	653	835	406	393	718	764	606	846
CGCGACCTCAGATCAGACTTGGCGACCCGCTGAATT	416	675	172	199	404	220	231	690	489	622	278	472	318	118	349	297
TTCTGCCCAGTGCTCTGAATGTCAAAGTGAAGAAATT	415	523	532	718	389	614	831	753	551	699	566	390	369	463	496	796
ATGTGATTTCTGCCCAGTGCTCTG	415	588	230	258	557	295	348	519	551	1057	619	373	557	310	585	363
AAGGGCTGGGTCGGTCGGGC	415	541	1050	3028	898	944	2000	318	459	592	657	339	1532	1871	647	856
CGGGTCTTCCCGGAGTCGGGTTGCTTGGGAATG	414	378	1045	1392	650	1342	1942	287	602	366	512	415	758	691	534	752
GCGACCTCAGATCAGACGTGGCGACCCGCTGAAT	414	659	1921	2655	720	1242	2404	2815	1556	1669	1410	598	1560	2691	2103	6509
GAAGCTACCATCTGTGGGATTATGACTGAACGCCTCTAAGT	414	507	1207	1735	892	1627	2040	390	967	719	702	426	597	401	707	1722
TGGCCATGGAAGTCGGAATCCGCTAAGGAGTGTG	413	475	115	127	290	173	228	569	412	652	265	304	251	126	359	191
AGGAGGGCCGCTGCGGTGAG	413	793	11414	16709	2177	6091	9629	1922	1154	1028	3353	815	4588	12452	2090	3075
ACTTGGGTGGGAGACCGCCTGGGAATACCGGGTGCTGTAGGCT	413	381	105	99	264	225	211	276	216	315	186	298	232	91	288	250
TCTGCCCAGTGCTCTGAATGT	413	609	404	395	585	364	448	180	466	721	480	457	494	423	570	400
ACGGCCATACCACCCTGAACGCGCCCGATCTCGTCTGA	413	517	3018	2892	2643	3088	1802	673	1204	2161	4004	911	1806	1741	1436	3997
TGATTCTTCGATGTCGGCTCTT	412	624	191	234	486	321	323	1398	572	1156	641	550	531	311	643	412
CGTCCGACCTGGGTATAGGGGCGAAAGACTAATCGAACCATC	412	544	1020	1338	429	810	963	583	684	849	908	551	933	1255	1186	3093
AGGACCGCGGTTCTATTTTGTTGGTTTTCGGAAC	412	264	1724	1653	681	2190	2340	472	535	407	837	443	1141	1275	1118	2798
CTTTTTGATCCTTCGATGTCGGCTCTTCCTAT	412	650	157	158	200	203	322	733	519	726	304	417	161	114	407	395
TTGATTACGTCCCTGCCCTTTG	411	533	182	178	388	283	335	296	409	626	451	506	606	82	323	236
CGGGGCTGCACGCGCGCTACACTGACTGGCTCAGCG	411	438	2193	3042	638	1709	2695	336	797	1200	1015	684	1007	1318	1021	2486
AGCCGACTTAGAACTGGTGCGGACCAGGGGAATCCGACCGTT	411	441	241	265	198	106	229	884	319	544	245	390	241	240	347	521
ACTTGGATGGGAGACCGCCTGGGAATACCGGGTGCTGTAG	410	221	870	841	1886	3415	1147	157	751	917	1652	527	980	1035	1326	3740
ATGTGATTTCTGCCCAGT	410	470	344	349	634	354	242	624	408	686	748	368	390	472	619	278
AGCCGACTTAGAGCTGGTGCGGACCAGGGGAATCCGACTGTT	410	390	270	361	249	183	359	1023	345	565	290	348	362	228	386	533
TGCTTGGCTGAGGAGCCAATGGGGCGAAGCTACCATCTGTGGGAT	409	587	71	79	164	91	126	226	275	346	204	325	181	77	325	172
TCGTCTGATCTCGGAAGCTAAGCAGGGTCGGGCCTGGT	409	415	350	385	393	461	500	105	397	429	452	384	400	429	438	712
CGCGACCTCAGATCAGACGTGGCGACCCGCTGAATTTAA	409	640	478	421	391	482	419	1487	696	766	683	466	412	736	638	1733
TTGGGTTCTGGGGGGAG	408	307	105	90	389	112	136	379	301	831	386	390	330	79	321	107
ACTTGGATGGGAGACCGCCTGGGAATACCGGGTGCTGTAGGCC	408	255	77	93	265	148	246	267	161	284	152	259	1581	69	178	235
AAGCGTTGGATTGTTCACCCAC	407	456	343	227	671	279	337	130	297	353	813	274	1106	504	787	196
TGAGAAGACGGTCGAACTTGACTATCTAGAGGAAG	407	552	256	235	449	376	398	457	702	1217	615	369	475	257	548	679
ACGTGTTAGGACCCGAAAGATGGTGAACTATGCCTGGG	406	209	3118	5342	1850	3272	4285	6802	1700	1096	1509	370	1609	1460	1453	5139
GGCCATGGAAGTCGGAATCCGCTAAGGAGTG	405	697	194	200	452	283	283	359	396	366	328	472	490	248	477	254
ATTCGTGATGGGGATCGGGGAT	404	437	155	185	432	242	269	208	273	378	283	380	406	179	321	217
ACGGACCAGAGCGAAAGCATTTGCCAAGAATGTTTTCAT	404	661	242	222	383	282	272	513	437	466	368	407	276	154	448	291
ATATTAGTCAGCGGAGGAAAAGAAAC	404	475	242	235	508	227	380	202	337	386	492	352	524	405	491	269
TAGGGAACGTGAGCTGGGT	403	371	179	271	496	207	233	419	376	842	547	353	698	246	408	261
GAAACTCTGGTGGAGGTCCGTAGCGGTCCTGACGTG	403	552	124	256	268	166	271	511	478	548	213	400	220	145	407	326
CTTCGATGTCGGCTCTTCCT	403	526	300	279	457	303	360	1778	534	1012	696	455	489	367	621	418
AAGGGCTGGGTCGGTCGGGCTGGGGCG	403	345	2192	6225	797	1257	2343	178	383	803	1102	293	1754	5051	972	2664
GTTAGTACTTGGATGGGAGACCGCCTGGGAATACCGGGTGCTG	401	329	130	192	400	995	390	156	264	418	857	369	224	239	352	851
ACGGTGAAGAGACATGAGAGGTG	400	390	335	385	557	305	460	363	308	303	499	308	576	540	455	295
ACGTTCGTGTGGAACCTGGCG	400	638	139	107	452	165	161	130	300	387	301	320	446	155	504	179
TCTTCGATGTCGGCTCTTCCTA	400	468	202	197	452	283	270	1430	429	828	463	436	502	213	583	312
CTTTTTGATCCTTCGATGTCGGCTCTTCC	400	648	174	177	287	214	447	1494	577	822	328	410	327	191	438	431
ACGGCCCTGGCGGAGCGCTGAGAAGACGGTCGAAC	399	398	2071	2798	713	1698	2973	194	809	1038	1015	576	3131	3038	1510	5313
ACTCTGGTGGAGGTCCGTAGCGGTCCTGACGTG	398	493	223	501	360	283	525	589	628	701	279	440	276	280	381	440
GGGCAAAAGCTCGCTTGATCTTGATTTTCAGTACGAA	398	516	212	225	239	237	243	176	352	288	278	444	282	361	387	390
GAGCCGGGCGTGGAATGCGAGTGCCTAGTGGGCCACTTTTGG	398	415	202	359	242	289	425	110	188	240	166	343	532	346	274	248
GACGGACCAGAGCGAAAGCATTTGCCAAGAATGTTTTCAT	397	631	271	307	397	363	247	1183	404	457	444	456	276	222	491	308
CTTGACTCTAGTCTGGCACGGTGAAGAGACATGAGAGGTGTAGAA	397	574	125	117	246	104	168	479	490	526	294	418	240	130	433	336
AAGGAGTCTAACACGTGCGCGAGTCGGGGG	396	449	11654	21222	1521	5287	10432	937	1797	1346	3330	669	3981	8962	2623	7292
AGGGAACGTGAGCTGGGTTTAGACCGTCGTGAGACAGGTT	396	277	169	289	238	178	176	1708	485	1099	404	398	281	302	297	310
ACGCCCCCCGTGGCGGCGACGACCCATTCGAACGTCTGCCCTAT	396	460	94	73	214	142	139	104	211	207	135	369	243	69	245	111
GGCCCACGGCCCTGGCGGAGCGCTGAGAAGACGGTCGAACTTGAC	395	519	397	454	291	346	604	411	501	452	400	403	709	827	531	842
CTTTGGGTTCTGGGGGGAG	394	418	102	130	397	183	180	510	293	799	283	375	428	78	339	127
AGTCAACAAGTACCGTAAGGGAAAGTTGAAAAGAACTTTGAA	394	487	107	126	373	208	254	163	295	367	396	341	394	169	383	234
ATAGGGAACGTGAGCTGGGTT	394	450	188	271	490	283	339	334	458	841	507	435	690	268	559	268
CTTTGGGTTCCGGGGGGAGTATGGTTG	394	472	812	1245	522	741	1566	468	461	620	570	403	835	574	601	1001
TGTGATTTCTGCCCAGTGCTC	393	454	211	251	588	300	316	427	455	804	620	370	916	291	530	399
GCAGGACGGTGGCCATGGAAGTCGGAATCCGCTAAGGAGTGTG	393	437	211	333	210	234	302	666	518	445	248	355	318	383	337	354
CTGAGGAGCCAATGGGGCGAAGCTACCATCTGTGGGAT	393	491	160	285	252	263	409	202	293	437	209	316	326	273	284	280
TTCTTCGATGTCGGCTC	393	561	258	232	493	280	236	291	463	896	536	416	943	247	547	271
AGTACTTGGATGGGAGACCGCCTGGGAATACCGG	393	195	1094	975	1852	2892	1170	196	567	725	1287	316	772	622	754	2351
AAACTCTGGTGGAGGTCCGTAGCGGTCCTGACG	392	516	262	629	362	409	575	834	539	645	356	429	382	484	400	479
ATTCTTCGATGTCGGCTCTTCCTATC	392	474	157	195	340	305	329	1271	557	1027	511	449	338	168	563	411
CGCGACCTCAGATCAGACGTGGCGACCCGCTG	391	778	487	516	535	437	514	1269	977	759	550	462	688	717	901	1428
GATTCTTCGATGTCGGCTCT	391	452	194	201	502	248	218	242	369	647	527	372	607	288	514	281
ATTTCTGCCCAGTGCTCTGAATGT	391	211	35	53	188	86	148	30	86	98	107	330	216	41	144	87
AAGAAGCCCGGCTCGCTGGCGTGGAGCCGGGCGTGGAATGCGA	390	508	285	600	222	484	339	111	413	386	292	421	380	328	343	425
CACGGCCCTGGCGGAGCGCTGAGAAGACGGTCGAACTTGACTATC	390	435	172	169	172	104	228	190	301	413	198	387	346	127	315	458
CACGGCCCTGGCGGAGCGCTGAGAAGACGGTCGAACTT	389	404	9732	15486	1130	4179	3725	518	2563	3077	2740	940	2198	12675	4280	16639
ACTTGGATGGGAGACCGCCTGGGAATACCGG	389	301	1742	1224	2368	2613	1325	241	720	1000	2036	484	1187	1082	998	3095
CTACCATCTGTGGGATTATGACTGAACGCCTC	389	602	329	398	384	436	569	648	409	424	344	451	662	363	393	382
TTGACGCGATGTGATTTCTGCCCAGTGCTCTGAATGT	389	537	216	157	323	294	277	266	228	311	242	377	213	141	426	126
AAGAACGAAAGTCGGAGGTTCGAAGAC	387	460	710	677	515	436	624	426	442	568	667	384	1120	1415	760	1091
GGGAACGTGAGCTGGGT	387	354	146	295	445	196	194	381	479	1006	572	384	559	284	424	197
CACGACCTCAGATCAGACGTGGCGACCCGCTGAATT	387	544	214	196	412	237	288	1393	602	655	295	531	324	252	517	630
CGGTGGCCATGGAAGTCGGAATCCGCTAAGGAGTG	387	511	74	107	170	160	133	781	320	622	247	315	244	102	337	221
ATTTCTGCCCAGTGCTCTGAATGTCAAAGTGAAGAAATT	387	468	173	204	260	206	299	109	411	500	295	424	288	143	342	349
AGCTAGGAATAATGGAATAGGACCGCGGTTCTATTT	387	407	862	801	637	1449	1004	273	462	347	639	366	398	577	532	970
CTTAGTTGGTGGAGCGATTTGTCTGGT	386	584	986	1526	552	605	1137	533	761	1540	707	343	519	449	528	1163
AAAAAGCTCGTAGTTGGATCTTGGGAGCGGGCGGGCGGTCCGCCG	386	296	505	701	187	230	665	93	514	649	301	401	622	634	680	1781
ATGGGTCAGTCGGTCCTGAGAGATGGGC	386	569	618	894	448	481	878	396	453	621	448	328	626	494	441	445
AAGTACGCACGGCCGGTACAGTGAAACTGCGAATGGCTCAT	386	570	572	527	585	465	524	86	267	286	366	371	562	453	447	364
AGGACACATTGATCATCGACACTTCGAACGCACTTGCGGCCCCG	386	330	2608	3044	359	783	1521	506	1407	1333	947	598	1836	2011	1795	5227
ACGGGAAACCTCACCCGGCCCGGACACGGACAGGATTGACA	386	546	276	514	394	434	498	146	406	511	281	380	387	344	392	485
GCTTTTTGATCCTTCGATGTCGGCTCTTCCTAT	385	444	409	414	325	461	832	612	656	592	384	381	229	131	408	718
TTTGATTCTTCGATGTCGGCTCT	385	435	130	139	381	242	219	247	327	742	398	359	535	150	391	242
AGAAGGGCAAAAGCTCGCTTGATCTTGAT	384	649	643	611	564	642	797	281	491	426	641	414	534	545	601	667
AGACAGCAGGACGGTGGCCATGGAAGTCGGAATC	383	706	270	348	381	306	368	621	601	571	424	459	425	390	478	487
ATGTCCGGGGCTGCACGCGCGC	383	676	798	2029	648	863	1413	329	573	543	464	476	1259	1612	707	883
ATGGTTCCTTTGGTCGCTCGCTCCTCT	382	388	1124	1841	563	992	2002	180	510	636	631	383	1058	770	506	1257
AGAGGTGAAATTCTTGGACCGGCG	382	651	917	984	836	739	1002	374	481	431	570	416	814	898	611	717
TGTGATTTCTGCCCAGT	381	456	273	326	702	346	205	869	554	858	935	348	397	508	590	242
GTGGCCATGGAAGTCGGAATCCGCTAAGGAGTGTG	381	463	162	176	274	191	195	590	349	439	222	337	307	137	336	217
CAGGACGGTGGCCATGGAAGTCGGAATCCGCTAAGGAGTGTG	380	367	272	330	247	310	370	1065	404	452	320	332	418	508	329	553
TCGATGTCGGCTCTTCCTAT	379	576	400	586	480	365	541	2079	741	1169	705	465	648	596	738	746
CGCGACTTCAGATCAGACGTGGCGACCCGCTGAATT	379	505	141	226	326	202	234	1090	526	575	252	392	258	233	408	508
AGAACTGGTGCGTACCAGGGGAATCCGACTGTTTAAT	379	577	112	144	331	225	170	660	318	395	264	409	217	142	382	214
AAGCCAGAGGAAACTCTGGTGGAGGTCCGTAGCGGTCCTGACG	379	582	306	985	296	426	880	1315	708	807	330	503	489	763	539	1050
CGCGACCTTAGATCAGACGTGGCGACCCGCTGAATT	379	619	178	222	347	233	276	1292	489	680	306	450	296	236	503	531
ACGTGCGCGAGTCGGGGGC	377	623	8395	17493	2069	5055	10801	3176	1640	1650	2676	590	4573	9558	2454	6004
ATTCCGATAACGAACGAGACTCTGGCATGCTAAC	377	601	370	482	433	362	544	997	373	466	481	380	650	385	429	312
GAGGAAACTCTGGTGGAGGTCCGTAGCGGTCCTGACGTG	377	510	114	150	172	152	202	809	504	525	185	353	174	107	355	232
AAGAACGAAAGTCGGAGGTTCGAAGACG	377	434	1061	968	521	515	672	208	460	832	885	341	577	2571	992	2209
TCTTTGGGTTCCGGGGGGAGTATGGTTG	376	434	109	101	252	175	181	139	178	312	218	278	287	50	257	127
CTGGTTAATTCCGATAACGAACGAGACTCTGGCATGCTAAC	376	575	1237	1728	632	797	1230	622	681	764	708	368	675	439	599	1292
ATGGGTCAGTCGGTCCTGAGAGATGGGCGAGCGCCGTTCCGAAG	376	248	1491	2762	570	1221	1940	465	828	894	594	288	1179	1647	1193	4088
AGACGGACCAGAGCGAAAGCATTTGCCAAGAATGTTTTCAT	375	511	196	188	265	268	249	1009	486	376	321	351	245	196	434	283
AAGCAGGAGGTGTCAGAAAAGT	375	485	515	745	656	435	565	125	481	543	719	386	626	597	636	366
AGGTGGGGAGTTTGACTGGGGCG	375	570	804	1638	510	529	1569	922	285	528	374	325	980	808	415	427
GTCTACGGCCATACCACCCTGAACGCGCCCGATCT	374	271	959	832	1851	3213	1359	169	757	535	1492	688	779	1012	881	2440
AGTTGGTGGAGCGATTTGTCTGGTTAATTCC	374	628	209	176	360	332	276	198	336	236	350	454	410	170	330	230
AGCCGACTTGGAACTGGTGCGGACCAGGGGAATCCGACTGTT	373	411	209	238	175	162	229	818	282	478	209	363	259	180	298	440
CTCCTACTTGGATAACTGTGGTAATTC	373	523	401	313	593	390	525	313	376	580	753	355	689	393	614	609
ACGGGAAACCTCACCCGGCCCGGACACGGACAGGATTGAC	373	263	98	218	245	176	337	48	171	190	134	307	570	146	173	139
AAGACCCTGTTGAGCTTGACTC	373	597	413	418	709	298	474	282	495	762	779	353	1047	592	699	432
TAGAGGGACAAGTGGCGTTCAGCCACCCGAGATTGAG	373	528	464	483	357	344	495	228	426	588	331	325	371	380	423	471
CTTTGGGTTCCGGGGGGAG	372	499	3166	3257	1131	2512	2983	764	420	499	1226	558	2043	2629	1270	1469
GAAACACGGACCAAGGAGTCTAACACGTGCGCGAGTCGGGGGC	371	464	4576	7928	1787	3320	5470	999	1929	2600	4632	1823	6845	5291	7295	13878
TCTTTGGGTTCTGGGGGGAG	371	387	61	79	263	129	115	369	239	611	248	271	340	72	252	85
AGGTGTCCTAAGGCGAGCTCAGGGAG	371	696	1256	1684	805	872	1109	415	651	526	771	416	767	1410	679	823
GGAGAAGCCGGCGGGAGCCCCGGGGAGAG	371	1012	10130	21276	1395	7027	8780	1092	974	691	3824	838	6235	16645	2263	4309
TTCGATGTCGGCTCTTCCT	371	366	215	287	318	228	232	1709	485	1122	775	346	393	421	538	347
AGTACTTGGATGGGAGACCGCCTGGGAATACCGGGT	371	148	477	317	1915	2163	857	242	400	411	796	246	235	266	395	1140
GCGGGATGAACCGAACGCCGGGTTAAGGCGCCCGATGCCGACGCT	371	396	1064	1372	615	1443	1288	296	982	878	1132	677	915	1445	2177	6195
GTGATGGGGATCGGGGATTGCAAT	370	439	261	358	413	240	344	246	244	451	295	327	324	144	312	254
GTGATTTCTGCCCAGTGCTCTG	370	517	207	277	571	289	301	826	488	991	704	342	510	335	632	342
CGGGGCCTCACGATCCTTCTGACCTTTTGGGTTTTAAG	370	543	146	287	250	267	341	840	568	673	289	422	237	201	385	429
ATTCAAACGAGAACTTTGAAGGCCGAAG	370	346	418	506	494	269	432	132	382	401	504	360	511	407	385	342
AGCCGACTTAGAACTGGTGCGGACCAGGGGAATCTGACTGTT	370	373	150	185	166	98	195	548	249	370	205	342	227	141	250	330
AGCAGCCGACTTAGAACTGGTGCGGACCAGGGGAATCC	369	480	1069	1376	441	867	1090	1527	883	841	616	473	1166	1414	869	1964
TGCGTCGATGAAGAACGCAGCTAGCTGCGAGAAT	369	660	248	210	439	328	297	910	436	511	390	410	357	367	498	339
TCTACGGCCATACCACCCTGAACGCGCCCGATCTCGTCT	369	345	458	314	1020	6973	621	683	667	786	1685	638	208	447	1006	2598
AGTGCCAGGTGGGGAGTTTGACTGGGGCG	368	544	491	1043	401	690	1437	900	560	534	438	396	832	613	500	680
AAGACGGTCGAACTTGACTATCTAGAGGAAG	368	600	158	194	417	292	293	842	558	496	494	339	418	294	533	421
ATGTGATTTCTGCCCAGTGCTCTGAATGT	368	460	182	226	531	321	363	375	443	747	455	355	430	197	445	294
TTGCGTTGATTACGTCCCTGCCCTTTG	368	490	76	77	327	164	210	228	316	520	211	407	347	32	317	141
AGCCGACTTAGAACCGGTGCGGACCAGGGGAATCCGACTGTT	367	390	229	246	186	186	264	927	318	508	248	380	303	249	374	497
CGGAGCGCTGAGAAGACGGTCGAACTTGACTATCTAGAGGAAG	367	373	78	83	173	86	145	138	250	357	159	279	201	67	272	154
TTGATCCTTCGATGTCGGCTCTTCCTATCATTGTGAAG	367	614	591	832	334	418	596	514	733	860	511	422	368	465	549	1299
AGGGAACGTGAGCTGGGTTTAGACCGTCGTGAGACAGGTTAGTT	366	333	228	261	164	110	167	676	289	651	249	344	271	268	342	556
TCCGGGGCTGCACGCGCGCTACACTGACTGGCTCAGCG	366	466	233	683	208	503	484	573	414	653	238	327	356	455	365	529
CGCGACCTCAGATCAGACGTGGCGACCCGCTCAATT	365	595	138	99	282	211	123	627	342	327	243	355	247	127	320	131
ATTGATCATCGACACTTCGAACGCACTTGCGGCCCCGGGTTC	365	428	1203	1357	306	702	1040	391	941	891	660	391	818	819	940	2243
CGGAGTGGCGGAGATGGGCGCCGTGAGGCGTCCAG	364	390	70	55	183	101	84	194	223	287	131	235	74	68	203	77
ACTTAGAACTGGTGCGGACCAGGGGAATCCGACTGTT	364	424	158	166	255	211	276	81	253	355	201	347	291	92	309	245
TTACGTCCCTGCCCTTTGT	364	387	167	190	325	305	312	534	585	1184	706	413	362	160	438	368
ATGATTAAGAGGGACGGCCGGGGGCATTCGTATTGCGCCGC	363	210	1216	1485	844	2050	2106	398	391	369	612	331	1239	737	719	1242
GCGTGGAGCCGGGCGTGGAATGCGAGTGCC	363	605	349	673	490	429	521	656	455	550	341	347	778	724	433	574
TTCGATGTCGGCTCTTCCTA	363	341	221	207	352	189	239	1164	344	697	557	329	468	269	380	338
CGGGACGGCTGGGAAGGCCCGGCGGGGAAGG	363	372	3321	9563	1691	5599	6796	968	665	1096	1098	366	2380	4542	932	1863
GGAAAGCGTCGCGGTTCCGGCGGCGTCCGGTGAGCTCT	363	473	308	709	325	509	582	565	474	487	295	341	243	220	418	447
CTTCTGGGTCGGGGTTTCG	362	413	81	103	334	140	186	160	264	349	218	419	425	72	281	138
CGCGACCTCAGATCAGACGTGGCGACCCTCTGAATT	362	605	146	150	335	162	231	529	409	500	284	396	305	177	399	313
AGCCGACTTAGAACTGGTGCGGACCAGGGGAATCCGACTGTTTA	362	336	440	313	140	163	276	1082	515	600	283	270	220	488	464	1094
AGTCAACAAGTACCGTAAGGGAAAGTTGAAAAGAACTTT	362	455	131	143	368	232	200	66	387	331	330	309	240	146	380	251
AGGTGGGGAGTTTGACTGGGGCGGTACACCTGTCAAACGG	362	484	140	190	288	220	294	58	162	172	191	443	392	129	284	178
ATTTTGTTGGTTTTCGGAACTGAGGCCATGATTAAGA	361	379	59	109	169	119	244	548	145	237	134	185	116	31	153	115
ATTTTGTTGGTTTTCGGAACTGAGGCCATGATTAAGAGGGAC	361	401	266	216	121	108	196	750	243	293	217	267	388	337	308	423
ATGACCCGCCGGGCAGCTTCCGGGAAAC	361	411	252	294	376	293	287	134	243	325	259	358	377	336	346	160
CGCGACCTCAGATCAGACGTAGCGACCCGCTGAATT	361	562	194	212	342	222	265	1261	531	575	296	443	231	226	475	481
AAGTACGCACGGCCGG	361	616	498	487	1079	351	508	309	267	155	474	321	1145	609	714	165
AGGACCCGAAAGATGGTGAACTATGCCTGGGCAGGGCGAAGC	360	658	1623	1985	792	1420	1551	691	1049	1136	785	526	753	1256	1172	2026
ATTGATCATCGACACTTCGAACGCACTTGCGGCCCCG	360	257	3376	3593	643	1784	3125	1559	1567	1565	1385	511	1954	2421	1665	4565
CGCGACCTCAGATCAGATGTGGCGACCCGCTGAATT	360	581	196	203	408	213	273	1000	510	578	305	466	346	183	512	476
CTGGGTCGGGGTTTCGTACGTAG	360	371	863	1471	643	999	1614	205	709	926	539	323	391	413	514	1491
CGTGGAGCCGGGCGTGGAATGCGAGTGCC	359	606	265	487	477	315	477	729	488	671	325	384	814	509	431	457
AAGTCCTTCTGATCGAGGCCCAGCCCGTGGACGGTTTGAGGCCGG	359	402	61	74	164	127	78	429	218	330	120	204	157	70	204	89
AATGGAATAGGACCGCGGTTC	359	609	331	484	715	385	405	780	448	433	891	340	1141	1081	965	448
AGTTGGTGGAGCGATTTGTCTGGTTAATT	358	574	407	321	437	417	359	160	393	357	556	388	280	269	498	380
ACGGAAGACCCACTCCCCGGCGCCGCTCGTGGGGGGCC	358	292	74	54	260	106	123	34	66	106	71	250	269	49	175	46
CGCTTTTTGATCCTTCGATGTCGGCTCTTCCTAT	357	455	395	335	285	366	450	584	499	463	343	334	164	113	288	622
GTCCGGGGCTGCACGCGCGCTACACTGACTGGCTCAGCGTGTG	357	252	1471	2578	455	1701	1725	1891	1196	1472	831	415	732	1483	1122	2680
CGCGACGAGTAGGAGGGCCGCTGCGGTGAGCCTTGAAGCC	357	383	2652	4368	835	1906	2679	4283	1354	1972	1127	598	2955	2465	1882	4772
GGCGTGGAGCCGGGCGTGGAATGCGAGTGCCTAGTGGGCCAC	356	252	2874	4451	677	2441	2952	731	1942	3083	2082	950	3740	4359	4632	16360
ATAGCGACGTCGCTTTTTGATCCTT	356	642	681	552	627	723	702	172	527	441	754	467	569	520	650	613
TTCTGCCCAGTGCTCTGAATGT	356	384	533	639	556	419	608	183	507	766	655	342	591	538	559	529
ATTGATCATCGACACTTCGAACGCACTTGCGGCCCC	356	301	1772	1802	555	1242	2184	838	963	849	882	388	1650	1158	972	2586
CGCAATGTGATTTCTGCCCAGTGCTCTGAATGT	356	337	92	135	191	150	137	355	344	961	338	331	278	99	225	145
GACCTCAGATCAGACGTGGCGACCCGCTGAATT	355	782	1140	2451	519	679	1749	3592	1599	1620	965	638	805	2279	1385	5222
ACGTGATCTGAGTTCAGACCGGAGCAATCCAGGTCGGTTTC	355	532	85	93	196	165	146	540	347	293	241	325	244	147	338	191
AGCCGACTTAGAACTGGTGCGGACCAGGGGAATCC	354	500	691	898	359	562	817	584	544	658	396	361	681	661	514	888
AGAACTGGCGCTGCGGGAT	353	553	468	667	663	288	332	188	484	451	568	369	267	609	571	271
TTTGATTCTTCGATGTCGGCTCTTCCTATC	353	500	152	188	258	220	251	1651	435	1059	438	463	330	168	377	315
ACCCTGAACGCGCCCGATCTCGTCTGATCTCGGAAGC	352	541	1293	885	2819	3256	1260	296	585	538	1325	452	1291	900	845	1078
GACCCTGTTGAGCTTGACTC	352	426	255	359	524	282	342	285	444	704	604	303	970	480	522	322
CTCGATTCCGTGGGTGGTGGTGCATGGCCGTTCT	351	435	1855	3844	613	2542	2738	794	792	791	963	465	1343	2466	1066	2647
AGCAGGACGGTGGCCATGGAAGT	351	477	410	437	456	325	419	1028	526	530	399	345	382	462	504	417
TAGGGAACGTGAGCTGGG	350	356	162	208	464	149	194	579	322	615	425	322	673	229	376	174
TGCGTTGATTACGTCCCTGCCCTTTG	349	375	83	65	301	178	142	200	277	459	201	410	328	56	235	145
CGCGCGCGGGTCGGGGGGCGGGGCGGAC	349	298	1939	5247	1541	3153	3502	757	455	1700	2017	691	3482	4019	2526	4130
AAGGCGAGCTCAGGGAGGACAGAAACCTCCCGTGGAG	349	667	131	148	344	313	257	706	376	298	283	395	204	191	361	270
AGTTGGTGGAGCGATTTGTCTGG	349	470	255	267	368	330	387	117	278	298	265	306	395	167	278	278
ATAGCGACGTCGCTTTTTGATCCTTCGATGTCGGCTCTTCC	349	338	174	194	212	309	327	103	192	234	215	309	266	111	247	199
AGACCGTGAAAGCGGGGCCTCACGATCCTTCTGACC	348	661	2046	2246	708	1458	1806	1271	905	697	1126	619	2239	2151	1318	2863
GTGGAGCGATTTGTCTGGTTAATTCCGA	348	578	212	162	349	281	247	1105	456	348	353	359	308	207	488	273
GTGGAGCCGGGCGTGGAATG	348	391	470	668	426	412	490	636	497	531	371	520	882	353	352	303
AGCGGTCCTGACGTGCAAATCGGTCGTCCGACCTGGG	347	489	456	697	440	754	703	113	352	338	322	390	657	662	451	626
AATGTAGGTAAGGGAAGTCGGCAAGCCGGAT	347	551	2179	4110	942	1647	2812	621	683	623	1099	467	1076	3225	904	2217
TGTTGACGCGATGTGATTTCTGCCCAGTGCTCTGAA	347	480	159	182	266	226	222	844	330	416	249	339	260	216	373	277
AAGGGAAAGTTGAAAAGAACTTTGAAGAGAGAGTT	346	378	532	762	626	418	1031	175	443	406	632	368	777	757	563	482
GATGTCGGCTCTTCCTA	346	295	315	468	351	216	312	933	352	657	647	325	516	363	518	362
AGAAGGGCAAAAGCTCGCTTGATCTTGATTTTCAGTAC	346	557	210	246	263	284	451	315	322	288	359	374	977	199	360	243
GGCTGAGGAGCCAATGGGGCGAAGCTACCATCTGTGGGAT	346	389	655	1104	364	955	956	183	396	432	548	475	567	1075	679	1460
AATGTGATTTCTGCCCAGTGCTCT	345	414	208	229	522	262	161	268	413	893	532	329	179	292	378	299
TTTTTGATCCTTCGATGTCGGCTCTTCCTATCATTGTGAAG	345	364	432	442	203	328	465	487	498	676	354	318	219	210	360	854
AGTACTTGGATGGGAGACCGCCTGGGAATACCGGGTGCT	345	338	204	241	843	1108	345	97	283	346	359	293	182	145	306	634
CGCGACCTCAGATCAGACATGGCGACCCGCTGAATT	345	437	172	186	356	198	229	1025	450	567	223	418	228	190	444	481
TGATTACGTCCCTGCCCTTTG	344	409	132	149	458	245	316	265	359	590	426	554	560	87	457	214
GTGCAGATCTTGGTGGTAG	344	263	170	159	386	177	189	774	228	469	432	210	385	294	403	227
AAACGAGAACTTTGAAGGCCGAAGTGGAGAAGGGTTCCATGT	344	589	474	411	476	432	330	152	502	422	347	380	283	502	496	503
TTTGGGTTCTGGGGGG	344	234	92	157	262	125	82	498	388	1157	414	382	269	98	268	123
AGCCGACTTAGAACTGGTGCGGACCAGGGGAA	344	456	5008	7387	1065	2328	4112	3574	1491	2029	1696	401	1936	5007	2163	6686
TAGGGAACGTGAGCTGGGTTTAGACCGTCGTGAGACAGGTTAGT	343	155	34	64	50	36	26	1000	233	1016	279	265	139	55	143	102
GTGGGGGGCCCAAGTCCTTCTGATCGAGGCCCAGCCCGTGGACGG	343	379	357	957	201	334	675	1053	579	696	396	389	466	866	671	1675
AAGCATATTAGTCAGCGGAGGAAAAGAAAC	343	458	250	283	510	205	493	153	370	444	484	328	590	377	466	319
ACAGCCAAGGGAACGGGCTTGGCGGAATCAGCGGGGAAAGAAGA	342	189	1782	3330	611	1081	2061	344	454	997	845	479	1472	2118	1230	2695
ACGTCGCTTTTTGATCCTTCGATGTCGGCTCTTCCTAT	342	528	131	92	244	194	148	359	353	334	239	433	160	104	332	188
AATCAAGAACGAAAGTCGGAGGTTCGAAGACGATCAGATACCGT	341	581	322	183	285	199	197	465	342	339	261	294	296	163	424	345
AAAGTGAAGAAATTCAATGAAGCGCGGGTAAACGGCGGGAG	341	492	457	558	363	417	742	197	278	201	435	389	746	604	451	441
AACACGGGAAACCTCACCCGGCCCGGACACGGACAGGATTGAC	341	289	93	202	226	153	296	45	177	260	130	409	518	168	202	167
AGAGCAGCTCCCTCGCTGCGATCTATTGAAAGTCAGCCCTCGA	341	601	200	162	328	440	499	116	338	282	318	451	299	121	431	459
CGCGACCTCAGATCAGACGTGGCAACCCGCTGAATT	340	428	143	167	337	148	256	1038	438	526	197	329	231	182	370	430
AGGGCAAAAGCTCGCTTGATCTTGATTTT	340	559	307	242	335	360	373	163	383	328	345	409	291	280	393	337
TAGTTGGTGGAGCGATTTGTCTGGTTAATTCCGA	340	430	324	250	264	291	274	248	349	254	448	370	286	172	370	554
TGGAGCCGGGCGTGGAATGCGAGTGCCTAGTGGGCCACTTT	339	277	583	1246	308	811	977	105	396	571	487	415	767	942	811	2550
GCGGCGCCTCGCCTCGGCCGGCGCCTAGCAGCCGACTTAGAAC	339	227	1332	1994	493	1220	1186	1416	669	730	602	326	1062	1045	782	1682
TGGCGACCCGCTGAATT	339	733	434	338	486	509	311	355	449	343	445	384	287	311	604	471
GCGGTTCTATTTTGTTGGTTTTCGGAACTGAGGC	338	319	245	225	256	328	391	124	332	267	190	276	329	130	298	452
GTGATTTCTGCCCAGTGCTCTGAATGT	338	599	276	245	519	400	372	230	423	505	404	359	448	207	470	260
ACCGGGTGCTGTAGGC	338	458	337	245	523	245	354	463	427	469	765	277	967	505	453	336
CGCGACCTCAGATCAGACGTGCCGACCCGCTGAATT	338	477	92	121	230	158	128	536	263	392	156	268	179	95	259	159
AAGCATATTAGTCAGCGGAGGAAAAGAAACTAACCAGGATTCCCT	338	369	101	57	205	94	147	54	153	96	165	372	331	107	305	118
AGCAGGACGGTGGCCATGGAAG	338	452	4036	4246	873	1398	3061	2119	997	1252	2379	557	2229	4790	1449	3530
GTGTTGACGCGATGTGATTTCTGCCCAGTGCTCTGAA	337	336	141	154	176	189	201	593	203	272	189	267	209	180	220	241
AGACCGCCTGGGAATACCGGGTGCTGTAGGCT	337	431	94	127	271	274	283	74	537	350	477	335	353	263	320	563
CGGGGGAGAGGGTGTAAATCTCGCGCCGGGCCG	337	405	3558	6136	982	3635	5031	1058	774	923	1154	413	2376	3255	1279	2052
AGGACACATTGATCATCGACACTTCGAACGCACTTGCGGCCCC	337	491	519	498	216	259	428	283	399	370	276	277	1083	349	443	1105
TCGCTTTTTGATCCTTCGATGTCGGCTCTTCCTAT	337	501	129	129	211	184	249	628	481	729	291	439	150	71	365	238
TTGATTCTTCGATGTCGGCTCTTCCTATC	337	452	144	181	285	266	237	1396	475	860	453	365	263	188	368	284
GCGGCCCTGGCGGAGCGCTGAGAAGACGGTCGAACTTGAC	337	255	300	375	356	574	713	291	289	460	255	338	497	416	420	830
ATGGTTCCTTTGGTCGCTCGCTCCTCTC	336	416	1372	2298	546	1279	2253	385	694	710	735	415	1130	1015	643	2086
AAGGGAACGGGCTTGGCGGAATCAGCGGGGAAAGAAGACCCTG	336	533	3390	7536	950	2652	5538	1091	1328	2143	1391	592	3708	4490	1774	4827
GCTTCTGGGTCGGGGTTTCG	336	395	319	458	474	596	725	161	375	429	424	375	612	438	553	954
GAACATGGGTCAGTCGGTCCTGA	336	393	3613	12589	805	3424	10161	6822	2868	6070	1775	617	2301	5483	2935	24243
AAACGAGAACTTTGAAGGCCGAAGTG	336	462	214	268	381	245	312	79	291	322	211	304	288	183	300	283
AATACAGGACTCTTTCGAGGCCCTGTAATTGGAATGAGTCCACTT	335	463	129	78	110	99	130	50	170	134	241	321	239	96	252	198
AGGTGTCCTAAGGCGAGCTCAGGGAGGACAGAAACCTCCCGTG	335	524	152	154	136	174	154	541	339	396	191	311	161	135	285	265
CTTCGATGTCGGCTCTTC	335	409	243	262	420	225	301	1579	395	737	488	440	561	295	465	385
AGATGTCCGGGGCTGCACGCGCGCTACACTGACTGGCTCAGC	335	460	340	792	263	484	706	151	444	541	260	315	892	437	399	576
TTTTGATTCTTCGATGTCGGCTCT	335	415	105	118	335	201	234	314	259	587	347	393	466	123	306	225
CGAGGCCCTGTAATTGGAATGAGTCCACTT	335	404	1325	1387	499	786	1593	168	581	841	774	317	645	861	680	2457
TCCTTCTGATCGAGGCCCAGCCCGTGGACGGTGTGAGGCCG	334	319	273	154	251	349	222	596	372	778	325	290	236	113	421	667
AAGTCCTTCTGATCGAGGCCCAGCCCGTCGACGGTGTGAGGCCGG	334	362	60	68	117	71	59	314	190	275	111	260	164	50	152	95
AAATCGGTCGTCCGACCTGGGTATAGGGGCGAAA	334	529	389	622	338	460	629	119	430	609	395	331	388	501	445	624
TGGCGTGGAGCCGGGCGTGGAATGCGAG	333	441	4643	8101	945	4519	8255	4040	1487	2101	1744	615	3227	7480	1766	6399
GGGTCGCGCCGTCGGGCCCGGGGGAGGTTCTCTCGGGG	333	402	2879	7133	573	2904	1853	687	1054	1574	1598	734	2304	4282	2120	5283
AAACGGGTGGGGTCCGCGCAGTCCGCCCGGAGGAT	333	392	2647	3333	1304	4286	4802	580	309	225	902	443	1390	3393	1020	1185
GATTCTTCGATGTCGGCTCTTCCTATC	333	497	212	218	369	282	264	1426	538	1033	552	444	352	240	534	336
GCGTTGATTAAGTCCCTGCCCTTTG	332	573	977	1256	569	985	1192	277	525	454	720	330	604	1133	580	1108
CGCTTGATCTTGATTTTCAGTACGAATA	332	702	500	438	356	528	418	148	481	501	554	324	193	218	535	512
AAGTCCTTCTGATCGAGGCCCAGCCCGTGGACGGTGTGAGGCCAG	332	233	54	96	167	70	97	323	202	278	93	235	185	67	159	164
CTTTTTGATTCTTCGATGTCGGCTCTTCCTATCA	331	330	76	92	191	145	137	1242	251	614	261	316	180	79	226	209
ACTTGGATGGGAGGCCGCCTGGGAATACCGGGTGCTGTAGGCTT	331	262	50	33	138	64	83	84	140	208	85	224	118	33	136	93
CGACTGGCGATGCGGCGGCGT	331	615	163	101	532	257	139	219	296	291	321	266	390	152	424	88
TGATTTCTGCCCAGTGCTCTGAATGTCAAAGTGAAGAAATT	331	404	109	115	169	144	200	130	309	454	255	297	143	115	322	236
ATTGGAGGGCAAGTCTGGTGCCAGCAGCCGCGGTAATTCCAGC	328	314	1303	1594	465	1184	1307	598	423	433	626	352	1333	1548	703	1270
TTGGTCGCTCGCTCCTCTCCTACTTGGATAACTGTGGTAATTC	328	326	353	432	201	229	387	86	299	366	316	297	404	294	442	948
ATGGTTCCTTTGGTCGCTCGCTCCTC	327	287	1406	2390	577	1172	2817	222	524	586	736	349	2091	1127	701	2025
TCGCTCGCTCCTCTCCTACTTGGATAACTGTGGTAATTC	327	358	95	86	196	146	205	86	248	289	182	316	210	62	172	198
CCGGGGCTGCACGCGCGCTACACTGACTGGCTCAGCGTG	327	349	1162	1952	453	1248	1607	1263	699	979	470	394	622	957	747	1367
AAGCATATTAGTCAGCGGAGGAAAAGAAACTAAC	326	440	240	283	498	226	423	118	462	374	441	360	466	342	572	304
ATCTCGGAAGCTAAGCAGGGTCGGGCCTGGT	326	497	356	599	507	830	621	568	384	314	548	390	460	1145	414	379
AAGTCCTTCTGATCGAGGCCCAGCCTGTGGACGGTGTGAGGCCGG	326	302	66	101	112	101	103	347	190	298	127	246	141	90	180	146
GTTGATTAAGTCCCTGCCCTTTG	326	259	621	662	432	584	1098	202	382	354	440	271	394	237	270	543
GGAGCGTCGGGCCCATACCCGGCCGTCGCCGGCAG	325	229	3409	4851	858	2624	3469	214	942	971	1769	788	1938	3191	2694	6570
AAATCAGTTATGGTTCCTTTGGTCGCTCGCTCCTCTCCTACTTGG	325	488	96	73	150	114	104	103	287	242	205	278	218	68	288	158
AGACAGCAGGACGGTGGCCATGGAAGT	325	742	296	223	575	337	264	564	376	294	473	408	384	317	499	241
AGGGAACGTGAGCTG	325	413	351	478	449	230	324	302	447	511	599	285	791	787	477	316
AGCAGGTCTCCAAGGTGAACAGCCTCTGGCATGTTGGAA	325	598	564	592	494	608	549	104	424	371	507	330	427	614	537	508
CTTCGGGATAAGGATTGGCTCTAAGGGT	325	325	150	166	295	163	164	743	287	568	283	284	293	146	304	200
CTTTTTGATTCTTCGATGTCGGCTCT	324	275	86	116	249	144	155	162	238	470	270	251	302	83	265	226
AAGTCCTTCTGATCGAGGCCCAGCCCGTGGATGGTGTGAGGCCGG	324	302	75	95	135	85	89	361	202	350	147	256	173	91	193	179
GGAGACCGCCTGGGAATACCGGGTGCTGTAGGCT	324	392	664	459	464	667	983	133	599	483	1289	519	713	1173	837	3347
TTTCTGCCCAGTGCTCTGAATGTCAAAGTGAAGAAATT	323	442	163	200	239	268	291	367	414	606	318	310	165	173	360	338
AAGGATTGGCTCTAAGGG	323	443	311	458	576	281	349	763	449	790	672	308	875	590	589	330
AAGTCCTTCTGATCGAGGCCTAGCCCGTGGACGGTGTGAGGCCGG	323	301	84	124	153	105	113	344	205	291	131	318	157	113	199	200
TTTTTGATTCTTCGATGTCGGCTC	323	416	98	102	299	182	196	201	266	600	318	319	545	107	287	194
AGGTCTCCAAGGTGAACAGCCTCTGGCATGTTGGAACAATGTAGG	323	416	195	137	197	125	173	106	321	272	216	276	305	186	359	269
GACGTCGCTTTTTGATCCTTCGATGTCGGCTCTTCC	323	365	231	153	219	316	264	788	217	174	238	274	216	98	243	154
ACGGCCCTGGCGGAGTGCTGAGAAGACGGTCGAACTTGAC	322	380	219	337	372	450	528	237	280	449	258	317	471	311	362	537
GTTCGTGTGGAACCTGGCGCTAAACCATTCG	322	505	126	132	392	184	208	124	323	327	282	256	429	131	375	203
GACTCTAGTCTGGCACGGTGAAGAGACATGAGAGGTGTAGAA	322	555	394	504	379	256	234	80	326	384	411	466	345	291	406	397
CGCTTGATCTTGATTTTCAGTACGAA	322	680	198	227	344	314	230	58	413	508	390	333	167	141	438	380
TTACGTCCCTGCCCTTTGTA	321	440	158	208	412	265	308	277	538	825	515	474	501	111	404	288
TGGTGGAGCGATTTGTCTGGT	321	448	237	258	289	243	313	109	354	367	313	275	300	175	282	293
ACTTGGATGGGAGACCGCCTGGGAATACCGGGTGCTGTAGGCTA	321	360	88	66	171	90	93	92	165	258	131	250	135	49	226	120
CGCGACCTCAGATCAGACGTGGCGACCCGCTGAATC	320	461	184	226	388	144	346	1248	405	586	230	419	784	224	391	435
TACGTCCCTGCCCTTTGTACACACCGCCCGTCGC	320	541	97	68	339	143	128	293	290	441	225	458	516	32	326	105
GATTAAGAGGGACGGCCGGGGGCATTCG	320	474	855	1660	691	1016	1423	197	372	461	533	372	1074	918	734	1365
ATTTGGTGGAGCGATTTGTCTGGTTAATTCCGA	319	429	94	88	198	158	128	419	218	225	219	277	202	89	240	155
AGACCGTGAAAGCGGGGCCTCACGATCCTTCTG	319	557	560	704	368	752	726	801	472	411	463	416	353	693	483	524
ACGGCCCTGGCGGAGCGCTGAGGAGACGGTCGAACTTGAC	318	258	278	427	375	524	797	261	270	447	246	301	520	461	387	776
AGTGCCAGGTGGGGAGTTTGACTGGGGCGGTACACCTGT	318	267	212	342	223	302	431	99	196	186	143	253	275	260	251	326
ATGACTGAACGCCTCTAAGTCAGAATCCCGCCCAGGCGGAACGA	318	377	292	501	278	321	541	82	274	177	247	490	545	400	387	464
CGCGGGCCCGGGTGGAGCCGCCGCAGGTGCAGATCTTGGTGGTAG	318	271	118	262	92	104	203	159	202	283	124	198	235	244	162	196
GATGTCGGCTCTTCCT	318	218	203	286	318	184	181	1246	482	1003	718	247	360	437	502	264
GTGCTTGGCTGAGGAGCCAATGGGGCGAAGCTACCATCTGTGGGA	317	348	1750	3043	364	1180	2050	565	1065	1598	870	423	1921	2308	1449	3986
GATTCCGTGGGTGGTGGTGCATGGCCGTTCT	317	318	970	1327	489	1212	1210	322	370	313	426	279	537	825	390	748
ATGCCTGGGCAGGGCGAAGCCAGAGGAAACTCTGGTGGAGGTCCG	317	231	93	130	170	124	233	44	146	96	88	317	398	90	194	122
CGGCTCCGGGACGGCTGGGAAGGCCCGGCGGGGAAGG	317	425	5163	12203	1805	8523	10890	1052	955	757	2023	1279	3752	6960	1688	2114
CCCGCGGGGCCCGAAGCGTTTACTTTGAAAAAAT	317	381	786	1133	367	586	1170	331	552	761	444	366	385	412	544	1348
ACTTGGATAACTGTGG	317	264	299	231	422	236	321	51	282	286	565	206	485	363	447	282
TAGGGAACGTGAGCTGGGTTTAGACCGTCGTGAGACAGGTTAG	317	160	51	111	88	65	57	1442	267	1117	305	281	161	68	183	103
GAGGGACAAGTGGCGTTCAGCCACCCGAGATTGAG	316	414	296	460	306	328	389	156	404	432	269	295	287	466	380	447
ACCTGGATGGGAGACCGCCTGGGAATACCGGGTGCTGTAGGCT	316	275	89	78	205	139	157	157	159	247	172	244	157	75	197	187
ACACTGACTGGCTCAGCGTGTGCCTACCC	316	453	278	424	405	475	315	746	294	210	301	264	499	256	385	275
TGTTGACGCGATGTGATTTCTGCCCAGTGCTCTGAATGT	316	460	108	94	195	169	166	228	171	251	162	273	132	87	245	139
CTAAGGCGAGCTCAGGGAGGA	315	474	635	989	471	361	589	544	530	484	478	433	569	860	598	626
AAGGATTGGCTCTAAGGGCTGGGTCGGTCGGGCT	315	413	875	1547	351	655	879	584	480	620	454	315	372	1172	492	803
AGACCGCCTGGGAATACCGGGTGCTGTAGGCTT	314	389	89	72	194	192	126	44	524	259	210	313	278	109	294	327
CGCGACCTCAGATCAGACGTGGCGATCCGCTGAATT	314	455	131	186	287	162	200	1028	456	516	231	354	233	161	399	381
CGTAGTTCCGACCATAAACGATGCCGACTGGCGATGCGGCGGCGT	314	322	43	31	93	59	33	260	167	195	156	263	102	64	203	82
TCCTTCGATGTCGGCTCTTCCTAT	314	558	179	162	222	207	274	739	461	606	340	491	237	149	375	428
GCGGCCCCGGGTTCCTCCCGGGGCTACGCCTGTCTGAGCGTCGC	314	295	62	42	167	79	104	23	84	65	96	240	320	41	151	101
ACTTGGATGGGAGACCGCCTGGGAGTACCGGGTGCTGTAGGCT	314	286	62	79	240	158	174	167	187	246	155	241	139	72	166	172
ATTACGTCCCTGCCCTTTGTACACACCGCCCGT	313	409	197	86	240	118	147	301	245	496	194	301	272	37	216	93
AACTTCGGGATAAGGATTGGCTCTAAGGGCTGGGT	313	324	835	1558	543	1009	1429	391	543	464	475	247	443	684	388	930
GTCTTTGGGTTCTGGGGGGAG	312	300	63	78	267	129	91	212	187	337	237	288	219	51	206	85
ATTACGTCCCTGCCCTTTGTACACACCGCCCGTCGC	312	452	162	69	245	138	111	299	262	636	146	389	381	27	218	91
GCGCTACACTGACTGGCTCAGCGTGTGCCTACCCTACGCCGG	312	589	82	73	232	199	108	257	155	141	175	285	194	81	279	77
AGCAGCCGACTTAGAACTGGTGCGGACCAGGGGAATCCGACTGT	312	434	1497	756	358	608	713	1075	280	218	449	493	1229	1401	1473	1361
TACTTGGATGGGAGACCGCCTGGGAATACCGGGTGCTGTAGGC	312	249	122	180	169	345	318	202	241	335	295	278	426	259	332	913
GAAACTCTGGTGGAGGTCCGTAGCGGTCCTGACG	312	343	158	223	178	201	205	479	294	311	160	243	216	187	296	328
TGTCGGCTCTTCCTAT	311	305	188	219	303	249	190	546	397	743	768	291	369	323	389	263
TCTGGTTAATTCCGATAACGAACGAGACTCTGGCATGCTAAC	311	498	259	278	301	258	358	589	442	465	280	304	474	146	406	336
ATTTGGATGGGAGACCGCCTGGGAATACCGGGTGCTGTAGGCT	311	301	55	58	147	65	110	321	127	250	153	208	136	49	155	123
AACAGGTCTGTGATGCCCTTAGATGTCCGGGGCTG	311	438	449	496	491	648	406	255	283	224	462	298	414	374	406	390
TACGTCCCTGCCCTTTGTACACACCGCCCGT	310	547	168	127	375	256	230	305	349	465	336	519	347	67	310	142
TGGAGCCGGGCGTGGAATGCGAG	310	207	1048	1648	360	584	1041	159	278	393	419	325	930	1636	463	1003
GGCGTGGAGCCGGGCGTGGAATGCGAGTGCCTAGTGGGCCACT	309	260	2384	4332	571	2219	2820	680	1750	2603	1799	869	2196	4280	4014	15400
ACCACCCTGAACGCGCCCGATCTCG	308	468	4180	3660	2240	4938	6434	1375	1538	1208	6106	1162	2307	3725	1812	4837
TAAGGATTGGCTCTAAGGG	308	283	106	127	407	186	171	590	255	551	374	260	553	242	365	218
AGGGCGCGGGCCCGGGTGGAGCCGCCGCAGGTGCAGATCTTGG	308	272	1222	3133	462	1674	1905	138	502	551	843	522	1731	2623	894	1952
GAGACAGGTTAGTTTTACCCTACTGATGATGTGTTGTTGCCATGG	308	299	86	23	89	23	84	88	114	109	102	253	202	53	231	104
AAATCTCGCGCCGGGCCGTACCCATATCCGCAGCAGGTCTC	307	452	359	655	372	367	523	73	282	269	303	396	547	516	428	528
AAGTCCCTGCCCTTTGTACACACCGCCCGTCGCTAC	307	499	843	1287	611	1020	1419	221	402	367	553	493	1480	530	655	969
AGACCGTGAAAGCGGGGCCTCACGATCCTTCTGACCTTTTGG	306	462	181	160	208	341	209	352	242	295	216	322	365	212	264	180
AGACGACCTGCTTCTGGGTCGGGGTTTCGTACGTAGCAGAGCA	306	328	907	1038	354	782	1079	1369	819	940	759	383	483	774	1045	3314
ACCCCATTCGTGATGGGGATCGGGGATTG	306	486	102	96	301	143	201	68	221	225	192	319	312	107	239	166
AGATGTCCGGGGCTGCACGCGCGCTACACTGACTGGC	306	403	2175	2075	693	1542	2230	413	392	510	620	289	1520	1228	701	967
TGTCCGGGGCTGCACGCGCGCTACACTGACTGGCTCAGCG	306	362	556	1360	372	938	878	645	429	733	318	377	580	943	557	1315
GGAGCCGGGCGTGGAATGCGAGTGCCTAGTGGGCCACTTTT	306	316	315	815	259	517	559	125	300	386	214	201	232	451	331	559
AGAGGGACGGCCGGGGG	305	404	1329	4308	396	1662	2102	621	390	746	835	382	1349	4380	634	1008
GCGTCGATGAAGAACGCAGCTAGCTGCGAGAAT	305	536	328	304	489	479	296	616	331	361	439	397	343	482	534	581
ACCGCCTGGGAATACCGGGTGCTGTAGGCTT	304	346	83	75	194	180	158	89	755	405	250	312	263	139	339	315
GGTGACTCTAGATAACCTCGGGCCGATCGCACGCCC	304	398	1634	1593	721	1694	2203	294	1034	1063	1497	608	1305	2241	2232	7320
ACTTGGATGGGGGACCGCCTGGGAATACCGGGTGCTGTAGGCTT	304	256	41	46	129	71	56	62	128	230	92	246	137	40	155	120
CGCGCGCGGGTCGGGGGGCGGGGCGGACTG	304	238	2822	4731	1559	2983	3612	2478	519	1038	1901	533	1437	3606	1787	3417
CGCGACCTCAGATCAGACGAGGCGACCCGCTGAATT	303	476	171	184	360	185	262	1005	465	530	252	360	224	230	412	480
TGACGCGATGTGATTTCTGCCCAGTGCTCTGAATG	303	292	766	1361	337	661	963	549	685	897	461	244	596	981	444	1390
ACTTGGATGGGAGACCGCCTGGGAATACCGGGTGCTGTGGGCT	303	346	86	79	221	185	135	187	158	265	140	244	205	81	198	212
CGCGACCTCAGATCAGACGTGG	302	392	312	169	293	220	119	337	357	222	312	208	385	240	404	323
CGTGATGGGGATCGGGGAT	302	338	1541	1619	612	965	2088	844	445	884	681	363	859	1825	726	1513
CTGATCTCGGAAGCTAAGCAGGGTCGGGCCTGG	302	338	4306	6650	1724	5261	6723	2802	1554	1917	2915	606	2753	5247	1314	5009
ACAGCAGGACGGTGGCCATGGAAGTCGGAATCCGCTAAGGAGTG	302	412	133	84	151	111	158	752	279	296	160	274	166	90	327	240
GTCTGATCTCGGAAGCTAAGCAGGGTCGGGCCTGGTTAGTACT	302	268	246	200	360	636	327	618	299	391	435	302	213	263	280	678
AGACGTGGCGACCCGCTGAATTTAAGCA	301	216	4510	4117	889	1307	2316	1403	1240	710	1775	354	751	1772	996	4240
GTGCGTCGATGAAGAACGCAGCTAGCTGCGAGAA	301	308	2276	2419	671	1577	2244	2049	890	876	727	334	851	1535	849	1611
TGGGAATACCGGGTGCTGTAGGCT	300	351	114	130	348	249	268	134	534	529	346	367	442	230	351	397
GTTGACGCGATGTGATTTCTGCCCAGTGCTCTG	300	385	155	191	213	198	218	327	300	394	233	186	144	211	267	192
TCGGGTCTTCCCGGAGTCGGGTTGCTTGGGAATG	299	344	76	66	187	100	112	53	230	319	164	224	158	52	258	126
TGTTGACGCAATGTGATTTCTGCCCAGTGCTCTGAATGT	299	234	40	91	112	105	94	328	252	754	212	229	127	60	173	118
AAACCATTCGTAGACGACCTGCTTCTGGGTCGGGGTTTCG	299	375	99	104	159	173	166	56	160	164	160	236	138	94	192	218
GGAGCCGGGCGTGGAATGCGAG	299	286	3419	6139	973	1977	3929	756	674	921	1396	445	2496	5646	1386	3379
CTCTTTCTCGATTCCGTGGGTGGTGGTGCATGGCCGTTCT	298	400	96	156	191	211	223	238	270	238	145	295	184	114	243	132
ACGCGATGTGATTTCTGCCCAGTGCTCTGAA	298	385	303	198	317	230	191	632	284	334	257	246	289	256	358	253
CGCGACCTCAGATCAGACGTGGCGACCCGCGGAATT	298	491	169	240	279	125	200	1020	472	586	265	362	157	227	431	460
ACCATCTGTGGGATTATGACTGAACGCCTCT	297	273	698	711	447	598	830	341	370	360	399	189	335	397	381	766
CGCGCGCGGGTCGGGGGGCGGGGCGGA	297	271	1910	5789	1445	2448	3830	560	380	1378	1747	734	3082	3503	1976	2777
TCTTAGTTGGTGGAGCGATTTGTCTGGT	297	392	269	316	221	313	409	272	374	789	307	209	263	180	229	510
TGTCCCGCGGGGCCCGAAGCGTTTACTTTGAAAAAAT	297	350	136	180	242	251	318	80	257	352	199	240	149	214	243	289
AGGTGCAGATCTTGGTGGTAG	297	377	996	1250	714	674	1051	597	421	342	642	291	555	681	535	747
AGGGAACGTGAGCTGGGGTTAGACCGTCGTGAGA	297	128	509	832	468	471	527	530	350	435	397	246	302	681	364	462
AGAAGGGCAAAAGCTCGCTTGATCTTGATTTTCAGTACGA	296	328	135	96	118	116	199	181	269	218	221	243	175	141	214	248
AACAACTCACCTGCCGAATCAACTAGCCCTGAAAA	296	521	483	379	396	243	450	120	425	315	442	421	393	150	510	367
TTGATTCTTCGATGTCGGCTCT	296	370	137	112	344	215	205	261	328	632	344	311	451	178	463	272
TTGATTCTTCGATGTCGGCTC	295	328	106	148	288	164	174	108	240	529	277	252	527	161	372	179
GTCTGATCTCGGAAGCTAAGCAGGGTCGGGCCTGGTTAG	295	187	138	140	376	400	323	60	207	275	218	235	211	131	202	299
CGCGACCTCAGATCAGACGTGGCGACCCGTTGAATT	295	414	140	183	282	175	217	874	454	435	198	351	281	168	343	386
ACTTGGACGGGAGACCGCCTGGGAATACCGGGTGCTGTAGGCT	294	247	79	92	170	169	455	478	199	294	151	238	116	89	197	196
AATGTGATTTCTGCCCAGTGCTCTGAATGT	294	293	160	178	278	253	199	285	347	595	307	262	273	195	339	257
TGATTCTTCGATGTCGGCTCT	294	336	138	149	341	210	149	153	349	508	358	292	378	143	368	236
AGGGACGGGCCTGGTTAGTACTTGGATGGGAGACCGCCTGGGAA	293	312	38	55	141	89	71	30	169	217	143	279	142	67	211	77
ATGGAAGTCGGAATCCGCTAAGGAGTGTGTAACAACTCACC	293	162	105	107	111	196	138	101	274	272	188	119	1627	61	230	243
AGCCGACCTAGAACTGGTGCGGACCAGGGGAATCCGACTGTT	293	286	164	187	161	124	254	707	260	414	210	340	254	199	301	366
TTCCCACTGTCCCTATCTA	293	452	97	124	395	311	202	334	433	591	605	498	413	92	429	182
CGATTCCGTGGGTGGTGGTGCATGGCCGTTCT	292	445	3003	5491	966	3840	3885	899	865	818	1401	505	1797	3886	1320	3165
GGAGGGGGCGGGCTCCGG	292	333	1040	2347	464	1269	1392	247	304	776	755	271	1432	1565	508	736
ACGACTCTTAGCGGTGGATCACTCGGCTCG	291	346	352	194	636	357	332	496	159	119	295	219	534	340	431	236
GGAAGTCGGAATCCGCTAAGGAGTG	291	410	213	207	449	190	175	373	280	388	410	217	511	361	469	257
AGGGAACGTGAGCTGGGATTAGACCGTCGTGAGA	291	393	692	255	586	574	713	817	438	518	542	289	244	1012	525	736
AGACCGTGAAAGCGGGGCCTCACGATCCTTCTGACCTTTTG	291	421	193	216	220	310	220	533	311	264	270	333	263	239	297	170
TACGTCCCTGCCCTTT	291	473	603	183	399	285	193	327	462	786	679	483	284	186	388	218
ATAGGGAACGTGAGCTGGGT	291	309	164	216	379	166	220	420	350	514	363	264	541	206	336	175
ATTAAATCAGTTATGGTTCCTTTGGTCGCTCGCTCCTCTC	290	287	180	174	278	257	357	107	248	245	218	197	300	59	223	270
AGCAGCCGACTTAGAACTGGTGCGGACCAGGGGAAT	290	364	1846	2534	504	1390	1806	1973	870	907	939	409	841	2397	1556	4119
TTTTGATTCTTCGATGTCGGCTCTTCCTATC	290	391	120	116	186	174	185	1340	346	813	371	311	204	130	309	246
GGTGTTGACGCGATGTGATTTCTGCCCAGTGCTCTGAA	290	264	98	115	149	149	134	157	155	211	128	274	149	116	189	136
GTGTTGACGCGATGTGATTTCTGCCCAGTGCTCTGAATGT	290	396	122	88	199	201	172	961	255	261	176	286	122	145	195	146
TGGAGCGATTTGTCTGGTTAATTCCGA	290	376	136	122	231	215	203	975	384	366	313	225	258	153	408	263
AGCCGACTTAGAACTGGTGTGGACCAGGGGAATCCGACTGTT	289	263	190	195	129	96	184	559	246	407	165	258	244	185	276	332
TGGGTTCTGGGGGGAG	289	255	79	91	239	97	99	242	215	539	213	269	289	81	222	88
AGTTATGGTTCCTTTGGTCGCTCGCTCCTC	289	294	373	451	290	366	709	87	286	309	208	243	701	203	281	539
ACCACCCTGAACGCGCCCGATCTCGTCTGATCT	288	291	370	275	939	1272	458	110	345	331	444	376	294	129	293	288
GGAGCCGGGCGTGGAATGCGAGTGCCTAGTGGGCCACTTTTG	288	192	316	725	249	496	727	182	255	344	230	250	684	418	293	676
AAGTCCTTCTGATCGAGGCCCAGCCCGTGGACGGTGTGAGGCCGT	288	341	38	63	97	50	54	98	178	246	92	243	125	32	155	76
ACGGCCATACCACCCTGAACGCGCCCGATCTCGTCTG	288	399	1328	1004	1305	3514	1051	933	716	1007	2142	633	544	1055	886	2200
AGGATTGGCTCTAAGGG	288	278	190	218	565	208	216	579	300	621	498	276	727	454	530	223
GTTGACGCGATGTGATTTCTGCCCAGTGCT	287	457	228	259	310	256	320	623	329	361	291	362	296	365	325	304
AATGTAGGTAAGGGAAGT	287	246	231	184	376	158	241	44	176	188	353	287	670	213	210	177
AAATCTCGCGCCGGGC	286	563	575	877	602	459	722	176	477	319	449	357	874	489	538	452
ATTTGGTGTATGTGCTTGGCTGAGGAG	286	379	627	720	422	444	719	431	586	626	428	274	287	373	460	777
AGCCAAGGGAACGGGCTTGGCGGAATCAGCGGGGAAAGAAGA	285	200	2824	4992	746	1895	2894	273	439	908	1448	681	1774	3717	1248	3061
GCCCAGTGCTCTGAATGT	285	283	305	268	368	225	349	125	257	388	380	256	330	291	397	292
TGTGATTTCTGCCCAGTGCTCTGAATGT	285	434	220	174	436	316	308	241	414	622	322	280	317	176	417	260
AAGTCCCTGCCCTTTGTACACACCGCCCGTCGCTACTACCGAT	285	355	1239	1599	507	1250	1331	229	503	598	790	494	1087	1051	1241	55
GGGAACGTGAGCTGGG	285	368	167	297	405	199	227	448	405	753	494	296	637	292	413	182
AAGCAGGGTCGGGCCTGGTTAGTACTTGGA	285	161	867	883	837	1429	1423	114	451	661	1125	416	1071	1346	1064	3520
GACCCTGTTGAGCTT	284	244	111	260	224	81	100	538	492	1191	834	149	255	345	295	134
GGGCGGCGGCGGTCGGCGGG	284	189	621	1470	144	1061	648	114	175	240	813	174	405	2289	283	488
GACGGTGGCCATGGAAGTCGGAATCCGCTAAGGAGTGTG	284	462	149	118	237	210	191	475	299	354	227	389	222	134	371	188
AGCCGACTCAGAACTGGTGCGGACCAGGGGAATCCGACTGTT	284	278	171	165	154	109	192	646	219	371	202	261	188	203	274	359
AAAGCTCGCTTGATCTTGATTTTCAGTACGAA	283	527	176	150	364	272	248	379	329	273	446	333	297	248	428	234
AGGGATAACTGGCTTGTGGCGGC	283	461	528	535	511	393	421	135	351	297	447	287	617	507	458	409
GGAGCCGGGCGTGGAATGCGAGTGCCTAGTGGGCCACTT	283	241	2038	4117	714	2270	3081	458	1074	1419	1186	490	1923	2416	2175	6080
CGCGACCTCAGATCAGACGTGACGACCCGCTGAATT	283	380	117	163	249	149	205	795	328	411	182	278	136	144	298	371
GGAGCCGGGCGTGGAATG	283	267	1646	2722	690	965	1609	527	390	348	497	234	1045	907	428	604
AGAACTGGTGCGGACCAGGGGAATCCGACTGTTT	283	461	240	204	345	249	435	152	146	152	179	292	425	152	269	157
TTTGATCCTTCGATGTCGGCTCTTCCTATCATTG	282	353	212	362	204	195	403	979	402	515	256	266	223	340	368	1014
CGGAGAAGCCGGCGGGAGCCCCGGGGAGAG	282	425	8618	18257	2747	10633	11826	1727	586	483	3168	1125	5189	16419	2462	3508
TGCGGAAGGATCATT	282	46	9	8	43	11	28	15	14	88	31	41	29	24	127	17
TCGTGATGGGGATCGGGGATTG	282	421	216	253	345	198	295	378	211	419	259	268	323	239	326	238
CGCGACCTCAGATCTGACGTGGCGACCCGCTGAATT	282	349	141	163	266	111	179	737	319	371	160	270	179	121	290	300
TCGGGTTGCTTGGGAATGCAGCCCAAAGCGGGTGG	281	360	60	85	159	168	126	268	146	213	137	335	194	91	226	103
GTTGAACCCCATTCGTGATGGGGATCGGGGAT	281	257	628	325	369	721	553	176	272	211	219	201	218	189	291	412
GGCTCGTGCGTCGATGAAGAACGCAGCTAGCTGCGAGAAT	281	226	391	276	247	474	377	185	263	222	234	208	194	161	262	360
GAAGACGGTCGAACTTGACTATCTAGAGGAAG	281	451	147	98	384	247	205	450	350	317	335	278	352	216	388	241
AGGACGGTGGCCATGGAAG	280	368	2981	3160	658	1033	2293	1075	734	838	1503	309	1635	3918	771	1450
TTGACTGGGGCGGTACACCTGTCAAACGGTAACGCAGGTGTCC	280	361	143	260	175	151	204	126	259	231	144	252	283	143	217	272
ACGGCCCTGGCGGAGCG	280	185	96	103	130	139	122	39	283	271	895	249	5444	228	180	156
ACGGCCCTGGCGGAGCGCTGAGAAGGCGGTCGAACTTGAC	280	321	268	344	360	511	700	290	281	435	264	315	486	375	402	810
GCCCACGGCCCTGGCGGAGCGCTGAGAAGACGGTCGAACTTGAC	280	370	391	421	340	616	380	293	475	620	459	356	427	379	957	2350
AAGGCCGAAGTGGAGAAGGGTTCCATGTGAACAGCAGTTGAA	280	423	181	264	330	203	269	87	202	353	200	296	314	174	308	214
ACGCACCGCACGTTCGTGGGGAACCTGGCGCTAAACCATTCG	280	114	899	1120	843	1626	1531	187	354	208	538	236	703	461	515	928
GACGCGATGTGATTTCTGCCCAGTGCTC	279	490	1114	1376	713	1222	1296	402	609	540	745	376	1363	1950	1043	2507
GGGAGCGGGCGGGCGG	279	386	3438	6472	915	2553	3258	701	363	793	1874	460	2727	6142	1379	2836
GTGCGTCGATGAAGAACGCAGCTAGCTGCGAGAATTAATGTGAAT	279	223	386	217	85	141	258	229	292	302	254	217	277	285	326	718
AGTAGCTGGTTCCCTCCGAAGTTTCCCT	278	376	394	366	532	483	550	112	272	207	406	320	405	230	352	348
CTACGGCCATACCACCCTGAACGCGCCCGATCTCG	278	314	2642	4026	1474	2517	1697	835	867	1602	2035	672	1628	2090	1572	4599
GGGGCCCGAAGCGTTTACTTTGAAAAAAT	278	363	536	611	399	422	570	350	432	512	437	293	320	353	406	727
GGTTCCTTTGGTCGCTCGCTCCTCTCCTACTTGGA	278	463	1188	1717	565	1339	1594	188	801	831	873	454	1640	1084	1218	3050
ACGGCCATACCACCCTGAACGCGCCCGATCTCGTCTGATCTC	278	165	364	410	413	751	377	173	266	424	558	317	625	354	392	870
TTGGGTTCTGGGGGG	277	201	66	117	222	85	77	407	301	794	309	257	201	87	201	94
CTGGGTCGGGGTTTCGTACGTAGCAGAGCAGCT	277	207	1014	1074	404	1595	1880	783	1179	1457	1203	210	502	842	972	3856
AGGAGGTGTCAGAAAAGT	276	266	326	406	487	213	394	56	318	348	632	246	395	445	380	212
AATCAAGAACGAAAGTCGGAGGTTCGAAGACGATCAGATACCGTC	276	468	91	61	149	72	153	72	200	249	146	270	962	79	190	136
ACTTGGATGGGAGACCGCCCGGGAATACCGGGTGCTGTAGGCT	276	247	40	67	151	123	118	140	151	273	134	227	162	83	187	154
AGAAGACGGTCGAACTTGACTATCTAGAGGAAG	276	392	111	129	299	190	176	288	315	344	375	229	286	181	303	246
AGCCGACTTAGAACTGGTGCGGACCAGGGGAATCCGAC	276	331	3960	6364	1312	3322	4569	545	1533	1955	2081	723	3719	5199	3258	11001
GCGTTGATTACGTCCCTGCCCTTTG	276	357	59	41	261	150	144	212	224	320	192	367	268	35	225	109
GGGGCCTCACGATCCTTCTGACCTTTTGGGTTTTAAG	275	340	764	767	336	823	678	279	389	326	354	312	276	291	378	737
GGTTAATTCCGATAACGAACGAGACTCTGGCATGCTAAC	275	335	526	665	388	563	763	325	348	330	303	247	475	307	378	737
ACATTGATCATCGACACTTCGAACGCACTTGCGGCCCCGGGT	275	123	895	1260	381	971	1762	252	631	503	548	277	666	699	644	1594
AGAACTGGTGCGGACCAGGGGAATCCGACTGTTTAA	275	418	367	378	356	236	407	210	258	309	237	286	306	209	348	342
AGCCAGAGGAAACTCTGGTGGAGGTCCGTAGCGGTCCTGACG	275	391	252	1013	194	397	792	658	527	698	203	312	347	679	368	898
ACTCGGATGGGAGACCGCCTGGGAATACCGGGTGCTGTAGGCT	275	247	74	85	198	130	119	154	149	230	122	256	142	85	163	163
TCGATGTCGGCTCTTCCTA	275	383	247	261	381	182	265	1032	356	602	495	328	464	296	429	387
AGTGGGCCACTTTTGGTAAGCAGAACTGGCGCTGCGGGATGAA	274	247	1425	2225	334	740	1727	247	921	1162	807	323	861	1850	801	2676
AGGTGGGGAGTTTGACTGGGG	274	272	528	1032	371	377	942	273	250	359	288	274	540	468	244	392
CGCAACCTCAGATCAGACGTGGCGACCCGCTGAATT	274	349	119	134	297	124	198	904	394	439	214	286	197	156	337	379
ATGTGCTTGGCTGAGGAGCCAATGGGGCGAAGC	274	408	610	707	512	740	911	167	319	205	422	392	734	615	420	548
AAACTTTAAATGGGTAAGAAGCCCGGCTCGCTGG	274	371	232	264	278	266	334	85	338	181	305	366	433	311	370	287
CCTTCTGATCGAGGCCCAGCCCGTGGACGGTGTGAGGCCG	273	388	643	1164	259	720	1437	1551	460	496	452	269	854	793	392	1131
ATTGGAGGGCAAGTCTGGTGCCAG	273	413	613	468	688	637	656	109	269	165	412	236	550	566	490	353
AGATGTCCGGGGCTGCACGCGCGCTACACT	273	550	503	956	374	551	448	439	584	542	323	350	181	833	505	521
CGTAGACGACCTGCTTCTGGGTCGGGGTTTCGTACGTAGCAGAG	273	232	422	578	164	284	543	344	705	1020	373	228	322	414	593	2000
CTGATCTCGGAAGCTAAGCAGGGTCGGGCCTGGTTAGTACT	273	236	848	1106	722	1297	870	657	531	904	1157	423	436	1062	621	1774
AAGCAGGGTCGGGCCTGGTTAGTACTTGGAT	273	210	1070	793	1413	2585	703	535	485	689	1442	345	229	1061	628	1883
AATGTGATTTCTGCCCAGTGCTCTGAATGTCAAAGTGAAGAAATT	272	204	44	22	34	37	34	168	269	346	214	199	66	232	252	75
TTAGTGACGCGCATGAATGGAT	272	362	118	94	251	127	113	157	239	409	276	214	338	129	309	116
GTTGGTTTTCGGAACTGAGGC	272	247	382	380	397	402	496	466	266	342	339	202	548	352	393	386
AAGGGAACGGGCTTGGCGGAATCAGCGGGGAAAGAAGACCCTGTT	272	342	151	183	142	103	67	444	190	305	128	242	112	208	231	216
GTAGTTGGATCTTGGGAGCGGGCGGGCGGTCCGCCG	272	209	396	447	254	402	565	208	337	383	159	215	263	202	269	294
TGGATGGGAGACCGCCTGGGAATACCGGGTGCTGTAGGC	271	310	325	333	415	571	664	495	407	562	621	336	648	430	461	1046
GTCGCTCGCTCCTCTCCTACTTGGATAACTGTGGTAATTC	271	341	155	125	153	163	190	101	187	226	151	225	223	96	166	223
ACGGCCCTGGCGGAGCGCTGAGAGGACGGTCGAACTTGAC	271	191	261	321	309	501	696	275	244	390	234	274	444	344	391	699
AGGTCTCCAAGGTGAACAGCCTCTGGCATGTTGGAACAATG	270	455	732	1054	584	676	1174	118	592	466	483	283	495	449	493	838
AGATGTCCGGGGCTGCACGCG	270	504	2880	4199	775	1570	2090	1182	680	580	871	366	1113	3002	875	1729
GGCGTGGAGCCGGGCGTGGAATGCGAGTGCCTAGTGGGCCACTT	270	198	2048	3541	395	1943	2330	2347	1531	1847	1642	854	1657	3833	3006	11539
TTCGTGATGGGGATCGGGGATTG	270	353	108	112	287	172	209	328	168	334	186	289	230	105	246	122
AGACAGCAGGACGGTGGCCATGGAAG	269	436	1528	1914	493	475	794	382	462	551	646	333	676	1314	503	894
TGGCCATGGAAGTCGGAATCCGCTAAGGAGTG	269	363	104	94	231	162	164	304	284	417	185	217	227	81	267	122
ACGGCCCTGGCGGAGCGCTGAGAAGACGGTCGAACTTGGC	269	322	281	371	346	480	673	268	271	447	266	307	542	370	363	738
GCGGGTGTTGACGCGATGTGATTTCTGCCCAGTGCTCTGAAT	269	295	74	83	143	132	71	151	175	245	142	221	71	82	194	110
TAGAACTGGTGCGGACCAGGGGAATCCGACTGTT	269	559	268	250	313	384	415	111	223	226	213	342	278	165	325	232
GATGGGAGACCGCCTGGGAATACCGGGTGCTGTAGGC	268	285	323	397	286	529	871	608	598	581	610	305	844	692	512	1863
ACGGCCCTGGCGGAGCGCTGAGAAGACG	268	296	314	710	199	344	830	1122	390	573	204	166	925	580	299	720
AGTTGGATCTTGGGAGCGGGCGGGCGGTCCGCCGCGA	268	303	297	562	194	537	605	335	254	371	225	255	285	481	262	340
AGGATAGCTGGCGCTCTCGCAGACCCGACGCACCCCCGCCACG	268	160	2325	4084	678	2008	2883	224	572	535	724	295	1528	1502	695	1559
CGCGACCTCAGATTAGACGTGGCGACCCGCTGAATT	268	416	105	138	268	142	176	565	348	428	242	319	182	106	315	301
AGTTGGTGGAGCGATTTGTC	268	271	109	117	262	163	202	39	138	111	176	151	312	86	147	79
CGGTGGCCATGGAAGTCGGAATCCGCTAAGGAG	268	285	80	90	167	134	116	309	233	484	175	210	167	93	188	126
ACGGCCCTGGCGGGGCGCTGAGAAGACGGTCGAACTTGAC	267	272	258	320	303	489	602	247	237	445	259	250	424	336	320	754
GGGAAACCTCACCCGGCCCGGACACGGACAGGATTGACAGATTGA	267	218	118	160	119	108	212	34	125	103	103	227	199	140	154	92
ACGGTGGCCATGGAAGTCGGAATCCGCTAAGGAGTG	267	287	78	75	162	141	112	523	235	241	128	171	157	71	190	138
GCGCGCGTCCCCCGAAGAGGGGGACGGCGGAGCGAGCGCACGGGG	267	224	2297	3548	991	3419	3661	724	283	343	1419	1628	3954	2818	1815	1455
GATGGGGATCGGGGA	267	313	2876	3569	689	1416	2666	350	465	1318	1405	394	1803	3702	926	1924
AAGTCCTTCTGATCGAGGCTCAGCCCGTGGACGGTGTGAGGCCGG	267	257	60	103	114	90	103	339	174	227	110	243	183	52	202	145
ACGGCCCTGGCGGAGCGCTGAGAAGACGGTCGAACTCGAC	267	274	243	347	303	451	507	205	249	387	239	304	303	389	314	690
AATAGGGAACGTGAGCTGGGTTTAGACCGTCGTGAGA	266	384	729	1011	502	567	691	716	461	520	468	287	404	876	467	807
AATAGGGAACGTGAG	266	292	321	419	204	234	276	97	156	290	299	244	251	497	228	347
GGGTCGGGGTTTCGTACGTAGCAGAG	266	400	466	618	418	468	593	262	359	563	393	375	319	384	684	1169
AGACCGTGAAAGCGGGGCCTCACGATCCTTCT	265	443	305	270	276	328	165	220	351	240	298	359	76	301	316	278
ATGGGAGACCGCCTGGGAATACCGGGTGCTGTAGGC	265	324	440	506	308	497	1084	208	689	665	861	440	968	749	678	2583
AACGCGACCGATCCCGGAGAAGCCGGCGGGAGCCCCGGG	265	459	330	852	283	789	467	189	230	242	317	312	680	1272	321	278
GCGGGTGTTGACGCGATGTGATTTCTGCCCAGTGCTCTGAA	265	225	128	154	133	118	173	22	182	231	138	185	196	175	168	281
TTCCCACTGTCCCTATCTACTAT	265	544	98	89	390	293	220	246	510	616	374	481	344	48	337	213
TAGGGAACGTGAGCTGGGTTTAGACCGTCGTGAGACAGGTTAGTT	265	108	37	43	20	10	28	991	192	842	214	223	77	34	92	47
GACGGTCGGGGGCAT	265	412	149	182	347	201	120	654	298	467	322	330	307	183	310	113
GTTGACGCGATGTGATTTCTGCCCAGTGCTCTGA	265	473	185	189	289	227	250	412	332	518	282	262	185	221	346	245
GACTCTTAGCGGTGGATCACTCGGCTCGTGCGTCGATGAAGAAC	264	297	147	131	172	128	153	188	201	287	162	229	337	195	283	441
GGGAATACCGGGTGCTGTAGGCT	264	329	208	235	457	566	594	187	529	565	778	411	505	637	474	1006
ATAGACAGCAGGACGGTGGCCATGGAAGTCGGAATCCGC	263	358	170	164	305	240	242	238	209	147	225	258	511	276	314	155
CGGCCGGGGGTCGGGCGCCGGCGGCTTTGGTGACTC	263	281	30	39	110	65	91	40	153	209	86	203	190	30	125	47
CGTCTGATCTCGGAAGC	263	269	229	190	462	250	211	41	212	234	398	245	381	240	258	231
AGCCGACTTAGAACTGGTGCGGACCAGGGGAATCCGACTGCT	263	215	164	225	171	93	220	544	140	279	146	214	199	126	179	246
ATAGCGACGTCGCTTTTTGAT	263	323	657	698	491	561	898	115	587	588	513	278	532	461	344	612
AATTCCTTCTGATCGAGGCCCAGCCCGTGGACGGTGTGAGGCCGG	263	335	49	58	106	56	53	255	151	217	106	209	133	40	128	70
ACGGCCCTGGCGGAGCGCTGAGAAGACGGCCGAACTTGAC	263	259	217	339	288	497	565	238	235	379	246	259	402	292	300	654
AAGTCTTTGGGTTCTGGGGGGAG	262	223	53	51	207	115	90	119	138	266	128	228	171	34	159	46
GAAAGTCGGAGGTTCGAAGACGAT	262	443	392	348	575	265	293	252	292	322	461	233	517	373	529	201
TGATTTCTGCCCAGTGCTCT	262	340	171	191	363	185	92	518	350	604	447	218	116	230	379	196
ATAGGGAACGTGAGCTGGGTTTAGACCGTCGTGAGACAGGTTAGT	261	133	46	56	54	19	35	767	153	795	172	165	94	26	93	69
GATTTCTGCCCAGTGCTCT	261	425	221	258	455	225	127	608	325	629	603	222	173	335	457	233
ATCTAGTAGCTGGTTCCCTCCGAAGTTTCCCT	260	247	725	579	488	883	1204	168	354	213	453	278	433	248	397	912
TTGGGTTCCGGGGGGAGTATGGTTGCAAAGCTGAAACT	260	243	205	273	196	237	265	164	88	161	153	218	225	161	196	251
TAACGAACGAGACTCTGGCATGCTAAC	260	245	144	124	201	85	138	56	167	282	126	203	245	74	147	108
AGACGTGGCGACCCGCTGAATTTAAGCATAT	260	139	2140	2087	759	1200	2031	1181	1222	550	1285	335	469	1032	920	4669
AGTCAGCGGAGGAAAAGAAACTAACCAGGATTCCCT	260	553	257	231	523	284	386	120	253	173	398	294	507	349	440	137
CGGGGCCTCACGATCCTTCTGACCTTTTGGGTTT	259	329	72	127	139	130	173	103	322	387	155	235	145	107	230	170
ACGGCCCTGGCGGAGCGCCGAGAAGACGGTCGAACTTGAC	259	282	275	392	266	463	558	255	239	404	243	290	386	357	336	644
ACTTGGGTGGGAGACCGCCTGGGAATACCGGGTGCTGTAGGCTT	259	221	26	30	117	44	48	55	120	209	77	178	117	42	130	78
ATTCGAACGTCTGCCC	259	384	404	457	604	260	503	91	351	419	555	287	961	474	495	327
AACGGCGAGTGAACAGGGAAGAGCCCAG	258	252	554	777	269	264	357	123	229	245	267	212	341	815	281	410
AGCGACGTCGCTTTTTGATCCTTCGATGTCGGCTCTTCC	258	401	328	395	279	409	429	402	227	219	251	325	318	321	276	457
CTTTGGGTTCCGGGGGGAGTATGGTTGCAAAGCTGAAACT	258	321	759	1046	391	721	856	134	250	331	497	304	501	591	458	1016
AAGAAGCCCGGCTCGCTGGCGTGGAGCCGGGCGTGGAATGC	258	329	257	430	205	382	280	89	221	179	223	285	233	216	292	266
TTTTGATTCTTCGATGTCGGCTC	258	302	76	91	323	146	150	92	192	363	249	225	488	106	268	143
AGCTGACTTAGAACTGGTGCGGACCAGGGGAATCCGACTGTT	258	266	168	189	143	96	166	544	181	286	170	265	177	136	232	286
ACTTGGATGGGAGACCGCCTGGGAATACCGGGCGCTGTAGGCT	257	281	69	51	182	156	165	144	105	206	149	229	129	58	151	173
ATCTCGGAAGCTAAGCAGGGTCGGGCCTGGTTAG	257	411	252	349	401	662	434	123	283	305	423	257	292	617	308	393
GACGTGCAAATCGGTCGTCCGACCTGGG	257	334	1141	2011	561	985	1476	1884	900	924	637	314	781	1726	979	2975
CGCGACCTCAGATCATACGTGGCGACCCGCTGAATT	257	390	121	130	248	180	149	416	317	389	194	306	203	97	276	265
TCGATGTCGGCTCTTCCT	257	330	183	213	306	194	190	1086	313	673	551	227	322	312	449	278
CGCGACCTCAGATCAGACCTGGCGACCCGCTGAATT	257	414	102	138	244	126	115	162	267	378	172	232	204	72	260	155
AAGAGGGACGGCCGGGGGCATTC	257	529	370	954	444	473	601	108	234	313	322	359	717	454	365	317
GGGAACGTGAGCTGGGTTTAGACCGTCGTGAGACAGGTTAG	256	146	29	94	80	54	49	613	238	877	230	156	127	70	128	73
AGGACGGTGGCCATGGAAGT	256	303	345	358	295	310	326	459	381	358	330	229	331	426	395	283
CGCTGCGATCTATTGAAAGTCAGCCCTCGACACAAGGGTTTG	256	299	242	101	132	285	185	205	306	424	386	220	376	151	345	828
ACTTGGATGGGAGACCGCCTGGGGATACCGGGTGCTGTAGGCTT	256	254	38	41	141	70	67	61	103	176	83	218	124	39	149	107
GAGAGATGGGCGAGCGCCGTTCCGAAGGGACGGGCGA	256	367	2972	5573	1131	4566	3750	268	444	923	1658	819	1961	3350	1302	2298
CCGGGCGTGGAATGCGAGTGCCTAGTGGGCCACTTTTGG	255	317	65	118	164	96	158	90	280	331	123	234	155	93	222	159
CGCGACCTCAGATCAGACGTGGCGACCCGCAGAATT	255	426	120	188	274	168	217	784	354	390	172	246	192	161	303	372
GGCGGCGTCCGGTGAGCTCTCGCTGG	255	504	8253	11414	1331	5400	5867	1568	857	934	2105	401	2609	8379	1589	3366
AACTGGTGCGGACCAGGGGAATCCGACTGTTTAATTAAAA	255	351	332	446	324	373	486	1035	408	513	327	234	202	280	366	691
AGTTGGTGGAGCGATTTGTCTGGTTAATTCCGATAACGAAC	254	395	117	125	234	168	210	59	219	184	177	350	280	99	272	188
GCCTCTCGGCGCCCCCTCGATGCTCT	254	433	171	155	270	393	237	73	204	226	286	336	364	115	308	295
GAAGAGAGAGTTCAAGAGGGCGTGAAACCGTTAAGAGG	254	269	1201	1322	579	904	967	378	376	507	996	424	877	1269	1170	2931
GCTTGGATGGGAGACCGCCTGGGAATACCGGGTGCTGTAGGCTT	254	260	33	33	96	58	67	66	90	144	67	188	103	35	109	60
GGACGGTGGCCATGGAAGTCGGAATCCGCTAAGGAGTGTGTAA	254	134	28	69	33	43	41	97	237	209	132	142	1183	76	172	85
GGCGGGGCGCGGGACATGTGGCG	253	503	4365	6548	850	3130	5367	1193	1646	1019	2176	475	3986	8302	2823	6642
ACGGACAGGATTGACAGAT	253	299	259	286	373	167	279	148	190	261	452	183	401	475	384	170
ATTTTGTTGGTTTTCGGAACTGAGGCCATGATT	253	295	61	56	153	76	117	130	79	126	82	147	77	19	94	69
GAGTGTCCCGCGGGGCCCGAAGCGTTTACTTTGAAAAAAT	253	258	1022	990	328	1042	968	84	388	299	597	335	541	1139	756	1950
GTCTACGGCCATACCACCCTGAACGCGCCCGAT	253	337	1159	1030	1323	3287	1261	253	936	760	1921	641	1203	1638	1431	3630
ATGTGCTTGGCTGAGGAGCCAATGGGGCGAAGCTACCATCTGTG	253	273	460	637	147	264	325	159	385	284	230	265	506	610	360	661
AAGACCCTGTTGAGCTTGACTCTAGTCTGGCACGGTGAAGAGA	253	534	278	331	287	257	321	83	505	517	365	381	356	450	496	622
ACCATCTGTGGGATTATGACTGAACGCCT	253	323	816	862	393	497	681	806	327	344	399	236	465	747	379	737
GGAGCCGGGCGTGGAATGCGAGTGCC	253	385	1463	2989	951	1567	2456	380	519	676	897	329	2389	2404	1020	2452
GTTGATTACGTCCCTGCCCTT	253	244	91	98	212	161	151	156	252	315	228	242	291	43	230	123
TTCGATGTCGGCTCTTC	253	280	144	158	296	158	182	1211	326	580	470	287	409	293	369	227
ATACCACCCTGAACGCGCCCGATCTCGT	252	345	1226	1762	800	1868	3316	1073	754	665	1384	382	620	1311	394	1066
AGCCGACTTAGAACTGGTGCGGAC	252	478	826	904	832	523	754	306	571	685	698	283	780	869	831	808
GCAATGTGATTTCTGCCCAGTGCTCTGAATGT	252	282	94	124	197	187	140	278	276	765	272	259	262	93	255	132
GGAGCGATTTGTCTGGTTAATTCCGATAACGAACGAGACTCTGG	252	249	204	111	133	105	128	61	231	250	128	148	119	91	183	242
GTTTGGCTGGGGCGG	252	337	108	166	283	155	140	276	351	538	336	317	403	156	283	151
CGGGGCTGCACGCGCGCTACACTGACTGGCT	252	433	738	1242	507	861	868	387	573	645	407	263	408	391	430	779
CGCGCCGGGGAGGTGGAGCACGAGCGCACGTGTTAGGA	252	231	3195	9319	916	3592	6473	393	694	1245	1479	317	1419	2608	1024	3081
CCGGGGCTGCACGCGCGCTACACTGACTGGCT	252	311	878	1751	443	978	1163	287	476	664	475	249	413	558	409	758
ACTGACTGGCTCAGCGTGTGCCTACCC	252	403	262	388	341	404	304	707	272	234	296	241	470	336	341	330
TTACGTCCCTGCCCT	252	235	134	176	236	164	179	209	367	528	484	295	387	162	216	187
ATTTCTGCCCAGTGCTCTGAATGTCAAAG	252	185	75	84	171	119	126	84	124	154	127	206	237	102	125	134
CTCCCGGGGCTACGCCTGTCTGAGCGTCGC	252	334	226	100	313	373	392	141	235	216	395	290	722	136	451	560
CCACGGCCCTGGCGGAGCGCTGAGAAGACGGTCGAACTT	251	168	3651	5777	395	1657	1394	162	1229	1301	1115	428	1015	5109	1885	6801
AAGCGTTGGATTGTTCACC	251	358	478	420	508	247	407	181	367	362	822	221	681	900	668	401
ATCATTGTGAAGCAGAATTCACCAAGCGTTGGATTGTTCACCCAC	251	304	138	98	144	181	170	105	215	221	191	223	375	121	245	265
CGCCCGCCGCGCCGGGGAGGTGGAGCACGAGCGCACGTGTTAGGA	251	284	2272	5575	496	2095	2776	286	736	966	1061	446	2628	3315	1125	2181
ACGGCCCTGGCGGAGCGCTGAGAA	251	303	493	781	298	323	459	97	305	364	205	274	592	634	311	509
AGACAGCAGGACGGTGGCCATGGAAGTCGGAATCCGCTAAGGA	251	415	123	151	142	174	151	227	263	238	186	259	157	168	274	198
GTCCGACCTGGGTATAGGGGCGAAAGACTAATCGAACCATC	251	355	212	192	227	234	209	329	225	233	272	331	328	223	318	333
CCGACTGGCGATGCGGCGGCGT	250	476	121	72	321	214	125	193	246	204	219	283	286	103	315	101
TGTCCGGGGCTGCACGCGCGCTACACTGACTGGCTCAGCGTG	250	243	358	691	234	604	563	926	411	475	201	224	361	573	409	674
AAGCTTGCGTTGATTAAGTCCCTGCCCTTTGTA	250	172	616	874	398	582	1147	63	328	300	303	212	423	268	254	642
GGGGGGCCGGCGGCGGCGGCGACTCTGGACG	250	283	1129	1779	497	1103	1127	1099	557	988	565	327	1595	1060	569	867
ATGGTTCCTTTGGTCGCTCGCTCCTCTCCTACTT	250	365	179	251	212	250	206	100	343	345	170	224	168	149	211	302
GGGCCCGGGTGGAGCCGCCGCAGGTGCAGATCTTGGTGGTAG	250	232	317	488	169	259	357	70	163	173	195	261	304	264	283	387
AAGAGGGACGGCCGGGG	249	369	1976	3915	650	1598	2272	390	376	529	1317	426	2520	3186	740	1524
AGGACGGTGGCCATGGAAGTCGGAATCCGCTAAGGA	249	371	181	190	146	214	231	341	255	431	194	225	265	188	200	219
AAGCTCGCTTGATCTTGATTTTCAGTACGAA	249	465	150	99	370	223	209	326	264	189	385	271	272	202	357	212
GGCGTGGAGCCGGGCGTGGAATGCGAGTGCCTAGTGGG	249	202	2403	4444	372	1214	2717	3265	1626	2589	934	316	1395	2498	2127	7595
CGCAATGTGATTTCTGCCCAGTGCTCTGAATG	249	227	60	71	163	92	88	186	168	438	178	155	204	55	157	86
GGGAGCGGGCGGGCGGTCCGCCGCGAGGCGAG	249	279	1870	4867	685	4901	2371	633	501	858	1851	774	1809	8458	1677	2909
AGGAAACTCTGGTGGAGGTCCGTAGCGGTCCTGACG	249	377	128	218	244	167	225	797	380	294	171	229	269	240	289	278
ACTTGGATGGGAGACCGCCTGGGAATACCGGGTGTTGTAGGCT	249	196	54	39	107	119	80	140	100	164	115	168	74	59	108	105
ACGGGTGACGGGGAATCAGGG	249	230	3250	5866	825	2286	3562	743	771	1243	1663	475	2128	4512	1547	5071
GGACGGTCGGGGGCAT	249	438	153	211	399	237	149	841	319	717	410	352	323	172	362	110
AGGACACATTGATCATCGACACTTCGAACGCAC	249	284	456	357	310	160	358	159	209	459	246	278	535	254	301	319
GCGGGTGTTGACGCGATGTGATTTCTGCCCAGTGCTCTGAATG	248	211	148	213	113	123	250	101	268	293	187	221	254	197	220	289
TTGGTCGCTCGCTCCTCTCCTACTTGGA	248	428	905	1246	353	554	754	220	487	482	535	416	523	829	670	1528
AATGTAGGTAAGGGAAGTCGGCAAGCCGGA	248	203	3706	6920	1127	1972	5988	435	921	808	1773	651	3736	4687	1801	6212
ACCCTGTTGAGCTTGACTC	247	237	229	169	373	175	237	160	307	332	411	166	570	231	403	197
AGGACACATTGATCATCGACACTT	246	220	182	208	299	129	206	84	213	247	307	187	280	252	237	122
AAGCAGGGTCGGGCCTGGTTAGTACTTG	246	199	1034	784	1555	2204	959	219	542	705	1380	323	602	783	572	1612
ACTTGGATGGGAGACCGCCTGGGAATACCGGGTGCTGCAGGCT	246	175	62	57	159	119	48	105	111	186	111	207	33	68	148	139
AGCGGTGGATCACTCGGCTCGTGCGT	246	295	822	796	423	697	674	425	407	306	470	171	455	938	542	928
GTGATGGGGATCGGGGATT	246	391	102	92	328	115	137	194	170	412	209	289	142	71	277	107
AGGACGGTGGCCATG	246	367	201	245	242	146	188	464	291	338	272	213	244	257	298	216
GGCAAAAGCTCGCTTGATCTTGATTTTCAGTACGAA	246	315	117	128	146	164	126	377	248	224	278	213	171	144	234	192
CTCCTCTCCTACTTGGATAACTGTGGTAATTC	245	253	82	93	168	138	151	59	185	240	214	207	201	94	190	202
CTACGGCCATACCACCCTGAACGCGCCCGATCTCGTC	245	318	692	1104	574	1315	587	243	487	737	828	516	1281	680	917	2071
AGATTGATAGCTCTTTCTCGATTCCG	245	300	581	457	496	747	700	157	298	189	511	227	303	316	275	527
AGAACTGGTGCGGACCAGGGGAATCCGACTG	245	402	1306	1639	646	854	2058	211	575	937	839	294	1362	1899	758	2436
AAAGTCTTTGGGTTCTGGGGGGAG	245	287	70	58	259	161	110	221	201	436	217	288	236	69	223	94
CTTTTTGATTCTTCGATGTCGGCTCTTCCTATC	245	284	69	84	128	136	130	883	243	666	230	259	152	64	199	145
CGGAGTGGCGGAGATGGGCGCCGCGAGGCGTCCAGTG	245	177	323	510	250	421	489	180	221	209	192	133	337	144	152	205
ACGTTCGTGTGGAAC	244	254	53	54	181	89	89	13	212	192	164	285	202	80	256	124
ATTACGTCCCTGCCCTT	244	302	243	154	289	195	195	184	256	492	367	313	473	106	243	198
ATTCCCACTGTCCCTAT	244	515	192	131	488	335	270	351	379	514	640	459	502	170	544	204
GGGAGACCGCCTGGGAATACCGGGTGCTGTAGGC	244	213	1204	943	611	1724	1562	160	513	665	1400	543	1481	1450	1154	3541
AGAACTGGCGCTGCGGGATGAACCGAACGCCGGGTTAAGGCGCCC	244	305	205	370	122	191	255	545	294	217	185	328	352	492	322	316
TCCCGCGGGGCCCGAAGCGTTTACTTTGAAAAAAT	244	387	125	169	202	179	248	164	295	413	173	332	174	130	267	201
ATGTGATTTCTGCCCAGTGCTC	244	261	142	155	363	188	226	206	173	308	332	202	693	160	275	163
TGGCCGTTCTTAGTTGGTGGAGTGATTTGTCTG	243	151	51	45	108	61	69	119	136	258	105	140	115	22	119	63
GATTCTTCGATGTCGGCTCTTCCTATCAT	243	332	88	111	180	142	159	1188	279	566	284	222	139	88	274	193
AGAACTGGTGCGGAC	243	341	401	392	530	264	306	525	345	232	600	173	568	863	552	253
AAACGGCGGGAGTAACTATGACTCTCT	243	497	184	199	498	255	286	80	423	316	552	255	543	298	572	274
AAGAACGAAAGTCGGAGGTTCGAAGACGATCAGATACCGTC	243	384	126	126	203	102	343	122	189	222	150	198	1269	86	193	199
TGGTGCGGACCAGGGGAATCCGACTGTTTAATTAAAA	242	213	975	1664	340	697	2242	550	814	940	632	210	366	637	395	1464
CGCGACGAGTAGGAGGGCCGCTGCGGTGAGCCT	242	290	3264	5105	746	2316	2908	1511	847	1577	1138	446	1770	3505	1796	5026
GTCGCTTTTTGATCCTTCGATGTCGGCTCTTCC	242	320	247	197	239	302	311	464	307	269	228	295	278	81	228	297
AAATCTCGCGCCGGG	242	426	808	1405	540	352	674	117	426	342	498	258	784	809	507	536
AGCCACCCGAGATTGAGCAATAACAGGTCTGTGATGCCCT	242	401	296	257	320	343	299	120	212	131	354	309	406	350	389	376
TCTTTCTCGATTCCGTGGGTGGTGGTGCATGGCCGTTCT	242	338	155	257	212	322	286	150	266	224	158	291	210	177	188	179
ACGGCCCTGGCGGAGCGCTGAGAAGACGGTCGAGCTTGAC	242	209	243	298	256	407	540	180	229	363	208	256	389	289	320	674
ATGATTAAGAGGGACGGCCGGGGG	241	256	993	1380	687	894	1343	483	403	459	402	304	471	490	449	866
GAGGGACGGCCGGGGG	241	351	1310	4324	530	1409	1908	492	363	549	564	287	1158	4292	508	698
AAGGATTGGCTCTAAGGGCTGGGTCGGTCGGGCTGGGG	241	274	693	1850	413	604	1238	479	318	687	351	227	660	893	470	904
AAGTCCTTCTGATCGAGGCCCAGCCCGTGGACGGTGTGAGGCTGG	241	257	74	62	134	91	100	290	177	226	103	220	135	96	161	145
AGTTGGTGGAGTGATTTGTCTGGT	241	152	55	65	110	100	115	58	268	161	153	212	181	66	575	86
GCGGGGCCCGAAGCGTTTACTTTGAAAAAAT	241	214	722	1279	579	861	724	688	478	485	447	191	311	379	414	1855
ACTCTCATCGTTTTTTCACTGACCCGG	241	383	183	119	428	218	199	255	130	115	278	182	380	107	231	79
TTCGGAACTGAGGCCATGATTAAGAGGGACGGCCGGGGG	240	175	1021	2336	299	1159	1527	320	513	704	485	239	739	1632	853	2272
ACGGCCCTGGCGGAGCGCTGAGAAGACGGTCGGACTTGAC	240	256	248	364	278	449	699	258	288	436	224	259	417	358	357	680
AACTTCGGGATAAGGATTGGCTCTAAGGGCTGGGTCGGT	240	139	361	729	291	593	728	151	320	274	268	183	341	329	300	628
TTTGATTCTTCGATGTCGGCTC	240	334	87	77	276	152	132	104	217	470	290	259	486	111	266	189
ACCGCGGTTCTATTTTGTTGGTTTTCGGAACTGAGGCCATGAT	240	266	56	64	56	45	72	90	164	147	158	220	129	77	127	143
ATAGGGAACGTGAGCTGGGTTTAGACCGTCGTGAGACAGGTTAG	240	144	51	86	55	44	55	857	236	843	237	210	128	57	132	96
GTAGTTGGATCTTGGGAGCGGGCGGGCGGTCCGCCGC	239	315	135	119	167	175	171	225	271	282	138	226	177	99	214	86
CTTGCGTTGATTACGTCCCTGCCCTTTG	239	221	27	45	190	100	116	127	211	263	124	230	197	22	129	95
ACCACCCTGAACGCGCCCGATCTCGTCTGATCTCGGAAG	239	426	662	1036	631	848	625	119	484	568	747	365	504	752	610	1255
ATTCCCACTGTCCCTATCTACTAT	239	332	85	71	254	188	160	190	307	435	284	277	243	48	239	122
AGTCAGCGGAGGAAAAGAAACTAAC	239	313	226	201	390	174	363	99	271	311	498	163	365	345	420	201
GAAGGGACGGGCGATGG	238	387	6653	8995	741	1423	5013	1506	905	1101	1599	296	2749	5022	721	1319
ATTGGAGGGCAAGTCTGGTGCCAGCAGCCGCGGTAATTCCAGCT	238	199	149	154	104	146	232	32	94	59	96	188	302	165	162	120
ATGTCCGGGGCTGCACGCGCGCTA	238	410	230	490	351	251	422	132	404	507	200	322	338	274	321	349
AGTGACGCGCATGAATGGATGAACGAGATTCC	238	375	639	587	556	326	689	285	285	376	671	191	428	801	501	377
AGAACTGGCGCTGCGGGATGAAC	238	345	854	1167	609	484	862	548	336	319	427	260	413	802	481	490
CGAGCGGTCGGCGTCCCCCAACTTCTTAGAGGGA	238	299	1247	1701	506	1242	1263	276	416	512	549	244	521	935	475	1001
TCTTCGATGTCGGCTCTT	238	240	140	172	334	181	183	965	260	481	384	249	453	217	328	255
TGGAGCCGGGCGTGGAATGCGAGTGCCTAGTGGGCCACTTTTG	238	143	95	140	90	105	163	68	131	206	74	145	218	105	135	260
AGACGTGGCGACCCGCTGAATTTAAG	237	291	1670	1959	610	675	1382	960	1048	638	999	314	434	1144	778	2809
TTCTGGGTCGGGGTTTCGTACGTAG	237	273	357	409	329	394	624	151	345	483	313	229	202	121	222	512
TTCTTCGATGTCGGCTCTTCCTATCAT	237	244	63	87	161	125	123	1235	305	689	286	258	148	73	303	199
CGGAGTGGCGGAGATGGGCGCCGTGAGGCGTC	237	263	53	51	123	82	74	254	194	279	111	200	61	63	195	81
AAGTCCTTCTGATCGAGGCCCAGCCCGTGGACAGTGTGAGGCCGG	237	197	53	84	118	68	90	313	189	242	104	230	129	83	165	124
AGTGACGCGCATGAATGGAT	236	360	164	195	331	165	130	156	284	313	337	238	255	273	268	164
AAGTCCTTCTGATCGAGGTCCAGCCCGTGGACGGTGTGAGGCCGG	236	243	53	75	96	99	94	272	138	238	106	223	139	70	155	145
ACCGCGGCGGTGCGCCGCGACCGGCTCCGGGACGGCTGGGAAGG	236	136	1312	1770	578	1705	2754	276	675	348	1020	459	1169	943	1815	3237
ATAGGACCGCGGTTCTATTTTGTTGGTTTTCGGAACTGAGGC	236	239	159	124	127	188	188	103	122	102	102	181	195	92	217	132
TGGGAGACCGCCTGGGAATACCGGGTGCTGTAGGC	236	188	807	672	492	1122	1387	185	757	789	989	396	1099	825	735	3055
TCCTACTTGGATAACTGTGGTAATTC	236	281	123	89	251	126	217	106	180	219	402	169	338	184	300	272
AGCGACCTCAGATCAGACGTGGCGACCCGCTGAATT	236	266	96	112	198	119	114	634	302	294	131	244	125	111	258	249
AAGACGGACCAGAGCGAAAG	235	517	905	887	648	453	617	678	466	709	871	290	647	1969	875	1005
ACATTGATCATCGACACTTCGAACGCACTTGCGGCCCCGG	235	100	1403	1377	253	695	1133	512	608	483	592	235	1124	790	722	1671
CTGCTTCTGGGTCGGGGTTTCG	235	306	162	183	300	202	394	83	226	233	197	213	310	86	219	231
AGCTACCATCTGTGGGATTATGACTGAACGCCTCTAAGT	235	360	205	352	205	250	427	185	299	285	243	297	211	149	238	395
AAGAACGAAAGTCGGAGGTTCGAAGACGATCAGATAC	235	259	415	383	440	330	449	187	287	256	293	188	388	296	358	491
AATGTAGGTAAGGGAAGTCGGCAAGCCGGATC	235	464	615	1066	531	559	844	91	274	220	389	277	480	552	367	510
AAGTCCTTCTGATCGAGGCCCAGTCCGTGGACGGTGTGAGGCCGG	235	211	59	51	100	75	65	269	139	225	93	189	131	64	128	114
ATGGTGACCACGGGTGACGGGGAA	235	269	1012	1909	435	682	1733	179	458	537	475	263	815	1112	446	911
ACGGGAAACCTCACCCGGCCCGGACACGGACAGGATTGGCAGAT	234	289	86	129	127	114	128	140	177	254	134	245	148	115	186	166
CCCCATTCGTGATGGGGATCGGGGATTG	234	257	69	56	171	94	123	87	161	179	103	210	139	80	178	95
AGCGGAGGAAAAGAAAC	234	245	103	128	296	127	252	107	187	270	492	186	396	414	336	152
ACGTGCGCGAGTCGGGGG	234	335	5656	9032	755	1806	3388	683	919	947	1169	196	1166	3900	1118	2895
TGCCCAGTGCTCTGAATGT	234	260	231	210	317	178	202	146	256	423	364	210	350	247	344	193
GGCCCTGGCGGAGCGCTGAGAAGACGGTCGAACTTGAC	234	227	1377	1400	482	1702	2350	344	713	629	904	392	1183	1379	746	1935
AGCCGGGCGTGGAATGCGAGTGCCTAGTGGGCCACTTTTGG	234	268	85	147	173	132	185	46	133	145	91	274	187	99	181	88
GAAATTCTTGGACCGGCG	233	337	710	723	423	411	579	143	280	260	408	233	605	822	427	459
AAAAAGCTCGTAGTTGGATCTTGGGAGCGGGCGGGCGGTCCGC	233	153	177	279	81	95	196	38	168	300	102	162	229	158	194	483
GATGCCCTTAGATGTCCGGGGCTGCACGCGCGC	233	297	205	428	213	310	462	38	151	140	204	338	457	314	334	271
ACGGGCTTGGCAGAATCAGCGGGGAAAGAAGACCCTGTTG	233	152	20	55	43	41	20	768	192	767	200	173	89	26	103	49
AACTGTGGTAATTCTAGAGCTAATACATGCCGAC	232	332	88	76	164	157	127	64	186	326	164	176	176	80	157	150
AGTTATGGTTCCTTTGGTCGCTCGCTCCTCT	232	204	254	284	227	275	429	53	216	180	198	217	284	115	199	260
GTCCGGGGCTGCACGCGCGCTACACTGACTGGCTCAG	232	297	1370	2352	363	1468	1099	177	623	888	534	381	686	1302	915	2146
CGCGACCTCTGATCAGACGTGGCGACCCGCTGAATT	232	275	111	129	227	139	157	673	294	354	141	265	150	131	256	294
GATCCTTCGATGTCGGCTCTTCCTATCATTG	232	375	536	858	230	444	667	832	560	591	467	247	392	908	643	2351
CGCGACCTCAGATCACACGTGGCGACCCGCTGAATT	232	374	75	75	220	131	137	89	287	261	154	232	165	79	317	134
CCCACGGCCCTGGCGGAGCGCTGAGAAGACGGTCGAACTTGAC	232	340	121	192	195	196	250	296	260	408	180	240	269	163	252	329
AAAGTCGGAGGTTCGAAGACGAT	232	295	169	168	365	119	161	314	278	402	357	196	297	297	423	160
TGGGGCGAAGCTACCATCTGTGGGAT	232	357	313	528	305	345	397	82	413	498	319	247	401	538	342	502
GGTTCCTTTGGTCGCTCGCTCCTCTCCTACTTGGATAACTGTG	232	203	257	383	155	225	281	191	233	380	183	219	379	224	289	673
AGCCGACTTAGAACTGGTGCAGACCAGGGGAATCCGACTGTT	231	206	147	142	118	71	155	486	180	269	146	191	211	125	188	300
GAAGCCAGAGGAAACTCTGGTGGAGGTCCGTAGCGGTCCTGACGT	231	324	167	355	109	181	171	682	315	343	130	181	65	138	211	358
ATAGGGAACGTGAGC	231	117	84	115	169	72	99	264	155	272	227	182	385	195	191	112
AAAGCATCGCGAAGGCCCGCGGCGGG	231	490	437	783	489	516	572	119	273	292	491	380	869	1792	626	812
CGATGTCGGCTCTTCCTAT	231	318	246	462	281	200	319	896	425	660	485	235	326	338	423	462
AAGTGGCGTTCAGCCACCCGAGATTGAGCAATAA	231	321	887	692	763	1137	904	134	352	236	601	286	452	652	532	1342
AACGAACGAGACTCTGGCATGCTAACTAGTTACGCGACCCCC	231	425	1066	1352	317	572	877	938	563	676	470	269	1416	1124	699	1761
AAGTCCTTCTGATCGAGGCCCAGCCCATGGACGGTGTGAGGCCGG	231	239	53	77	98	69	80	300	174	215	112	202	115	79	156	135
CCGCGAGGGGGGCCCGGG	231	314	1317	762	245	1267	430	44	231	535	2865	583	1308	1334	784	867
AGTCTTTGGGTTCTGGGGGGAG	231	280	63	47	178	103	104	179	164	231	200	273	243	41	179	64
CGACTCTTAGCGGTGGATCACTCGG	231	197	189	189	195	77	118	116	170	231	188	181	331	202	275	377
TCTACGGCCATACCACCCTGAACGCGCCCGATCTCGT	231	287	275	242	468	1942	481	402	352	398	617	377	278	218	449	908
ATCTGTGGGATTATGACTGAACGCCT	231	204	725	629	427	560	789	511	347	384	358	180	407	491	355	556
TGGTTAATTCCGATAACGAACGAGACTCTGGCATGCTAAC	230	323	238	283	265	270	344	125	285	248	249	187	343	167	256	328
TGGGTCGGGGTTTCGTACGTAGCAGAGCAGCT	230	200	397	407	243	956	583	264	565	894	582	237	393	448	558	1456
AAACGAGAACTTTGAAGGCCGAA	230	332	167	145	223	136	181	129	209	416	281	241	211	175	253	133
GGCGTGGAGCCGGGCGTGGAATG	230	215	1686	2235	790	1559	1833	1848	827	641	769	218	667	1338	748	1449
GCTTGGCTGAGGAGCCAATGGGGCGAAGCTACCATCTGTGGGA	230	203	1270	2399	319	1162	1696	216	525	873	654	324	1342	1717	1014	2722
ACGGGAAACCTCACCCGGCCCGGACACGGACAGGATT	229	249	109	221	213	150	137	14	155	183	81	165	88	158	136	135
CCGACCTGGGTATAGGGGCGAAAGACTAATCGAACCATC	229	420	879	1575	411	659	901	866	512	523	616	297	708	1556	769	2072
ACGGCCCTGGCGGAGCGCTGAGAAGACGGTCGAACTTG	229	194	1356	2191	442	1085	2061	223	697	676	667	381	1336	2048	869	2984
GGGCCGCCGGTGAAATACCACTACTCTGATCGTTTTTT	229	64	807	824	332	846	983	520	541	268	492	185	336	356	388	1121
AGGACACATTGATCATCGA	229	193	126	137	272	105	163	43	141	234	372	161	281	312	221	117
ACGGGTGACGGGGAATCAGGGT	229	314	3032	6559	1022	2891	4725	918	702	1168	1440	410	2026	4822	1113	3234
ATGTGATTTCTGCCCAGTGCT	229	327	176	195	452	244	199	501	184	306	371	237	427	227	344	101
ACGGCCCTGGCGGAGCGCTGAGAAG	229	249	439	654	223	334	521	148	213	272	208	221	440	492	271	435
AGTTGGATCTTGGGAGCGGGCGGGCGGTCCGC	229	321	294	359	227	253	287	163	206	368	177	227	275	193	215	317
GAGGATCCATTGGAGGGCAAGTCTGGTGCCAGCAGCCGCGGTAA	228	528	2962	4241	501	1321	1064	462	773	892	524	241	1252	2771	1715	4315
CTGCCCAGTGCTCTGAATGT	228	280	814	828	468	296	660	240	436	525	621	238	451	582	512	439
TGCTTCTGGGTCGGGGTTTCG	228	201	56	92	185	112	163	40	168	183	109	210	244	55	139	87
GTGGCCATGGAAGTCGGAATCCGCTAAGGAGTG	228	357	70	72	220	140	145	221	231	340	202	238	182	104	219	115
ATTGATCATCGACACTTCGAACGCACTTGCGGCCCCGGGTTCC	228	165	618	634	168	396	669	293	521	451	408	246	618	418	499	1398
TTTCGGAACTGAGGCCATGATTAAGAGGGACGGCCGGGGGCAT	228	97	819	2229	233	1001	1483	260	348	552	539	283	970	2162	975	3100
ATTTGGTGTATGTGCTTGGCTGAGGAGCCAATGGGGCGAAGC	228	225	571	563	312	826	874	277	250	243	353	207	415	363	284	519
TCGAGGCCCTGTAATTGGAATGAGTCCACTT	228	258	366	384	248	314	469	107	260	346	280	256	283	280	330	863
TTTCTGCCCAGTGCTCTGAATGTCAAAG	228	339	131	180	214	195	168	342	244	459	292	230	333	196	310	306
ACGGGAAACCTCACCCGGCCCGGACACGGGCAGGATTGACAGAT	227	277	93	121	129	91	94	121	194	246	116	216	144	106	188	180
GTTGAACCCCATTCGTGATGGGGATCGGGGATTGCAAT	227	120	612	568	531	1179	701	337	270	171	276	146	203	164	295	596
ACGGCCATACCACCCTGAACGCGCCCGATCT	227	301	534	721	711	921	710	97	319	494	562	344	485	550	450	776
AAGCTACCATCTGTGGGATTATGACTGAACGCCTCTAAGT	227	299	192	238	261	229	314	103	294	267	205	276	241	114	232	334
AAGTCCTTCTGATCGAGGCCCAGCCCGTTGACGGTGTGAGGCCGG	227	287	43	37	118	65	70	139	126	199	83	192	98	28	124	64
CGGGGGTCGGGCGCCGGCGGCTTTGGTGACTC	227	215	37	40	126	68	91	91	131	166	67	187	202	21	130	58
ACTTGGATGGGAGACCGCCTGGGAATGCCGGGTGCTGTAGGCT	226	215	66	44	147	126	119	112	118	166	126	172	98	68	136	135
AGTCCGCCCGGAGGATTCAACCCGGCGGCGGGTCCGGCCG	226	144	1442	2548	818	2416	1927	231	510	755	1155	574	1694	2181	1474	2703
GAAGTCGGAATCCGCTAAGGAGTGTG	226	251	92	107	248	90	116	173	161	280	211	144	221	154	298	128
CGGGTGTTGACGCGATGTGATTTCTGCCCAGTGCTCTGAATG	226	212	91	100	116	81	136	75	147	216	150	182	199	108	190	209
GGTGGCCATGGAAGTCGGAATCCGCTAAGGAGTG	226	319	133	143	220	148	164	453	242	290	197	234	215	130	285	225
ATGTCGGCTCTTCCTA	225	212	244	190	224	124	177	510	207	408	423	211	333	222	334	214
TGGAGCCGGGCGTGGAATGCGAGTGCC	225	326	544	986	394	503	868	121	293	380	381	256	988	814	501	1073
GGGTCGCGCCGTCGGGCCCGGGG	225	202	1111	2304	355	851	944	190	280	594	602	253	1402	950	747	1424
ATAGCGACGTCGCTTTTTGATCCTTCGATGTCGGCTCTTCCTAT	225	236	96	80	99	117	144	93	123	109	134	254	104	50	165	124
TTACGTCCCTGCCCTTTGTACACACCGCC	225	386	111	104	324	154	182	241	310	448	194	335	538	39	265	118
GTCTACGGCCATACCACCCTGAACGCGCC	225	154	809	643	1319	2162	890	136	532	349	853	297	943	498	646	1575
AAACGAGAACTTTGAAGGCCGAAGTGGAG	225	224	90	91	163	85	144	23	146	142	97	212	150	86	159	126
CGCGACCTCAGATCAGACGTGGCGACCCGCTGAAGT	225	341	125	192	244	173	588	1639	437	397	167	249	2120	208	327	438
CGGCGGGTGTTGACGCGATGTGATTTCTGCCCAGTGCTCTGAA	225	252	176	195	138	125	153	152	166	225	127	161	172	200	220	313
AAGTCCTTCTGATCGAGGCCCAGCCCGTGGACGGTGTGAGGCCTG	225	267	64	44	95	63	64	229	155	187	86	187	91	43	127	95
AGGACACATTGATCATCGACAC	224	205	123	165	172	89	164	20	142	141	165	210	285	131	176	138
GTTGATTACGTCCCTGCCCTTT	224	248	83	97	204	154	93	143	172	370	204	260	100	55	211	114
AAACGAGAACTTTGAAGGCCGAAGTGGAGAAG	224	280	133	201	214	177	211	53	218	237	176	301	229	160	191	157
AGACAGCAGGACGGTGGCCATGG	224	396	529	658	268	217	345	321	317	446	338	246	339	480	354	368
CTGGGTCGGGGTTTCGTACGTAGCAGAGCAGC	223	179	917	1194	301	999	1905	253	710	1316	996	181	790	596	855	3112
CGCGACCACAGATCAGACGTGGCGACCCGCTGAATT	223	342	136	180	248	171	210	833	338	415	200	324	190	149	344	343
ACCTGCCGAATCAACTAGCCCTGAAAA	223	529	313	290	484	280	359	142	437	383	361	282	357	144	431	265
ATTTGGATGGGAGACCGCCTGGGAATACCGGGTGCTGTAGGCTT	223	176	27	31	82	42	31	57	83	146	65	145	81	23	134	31
CGGGATGAACCGAACGCCGGGTTAAGGCGCCCGATGCCGACGCT	223	336	130	235	199	219	259	137	217	348	151	281	241	215	264	310
ACGTCCCTGCCCTTTG	223	243	119	136	295	177	175	78	253	284	296	335	419	105	285	178
CGCGACCTCAGATCAGACGTGGCGACCCGCTGAATTTA	223	241	572	681	294	415	595	1291	891	727	798	351	470	1214	874	4190
AGCCGACTTAGAACTGGTGCGGACCAGGGGAAT	223	315	1416	1766	520	896	1333	1411	639	716	656	264	573	1362	737	1881
GCTCGTGCGTCGATGAAGAACGCAGCTAGCTGCGAGAAT	222	309	89	94	184	185	100	138	235	219	122	234	152	133	213	168
AAATCGGTCGTCCGACCTGGGTATAGGGGC	221	374	585	921	391	420	759	473	359	613	406	287	599	923	494	726
ATAGGGAACGTGAGCTGGG	221	250	134	182	311	148	166	313	194	422	265	238	476	202	240	111
ATGTGCTTGGCTGAGGAGCCAATGGGGCGAAGCTACCATCT	221	379	120	189	148	192	124	52	264	263	176	253	90	183	267	186
ACTCTGGTGGAGGTCCGTAGCGGTCCTGACG	221	378	195	501	212	302	483	540	443	408	189	275	304	494	244	407
TACCGGGTGCTGTAGGCT	221	291	96	65	189	107	91	165	335	303	216	265	331	113	267	160
GTTGGTTTTCGGAACTGAGGCCATGAT	221	394	161	165	331	217	270	94	296	392	296	248	265	160	286	321
ATTCTTCGATGTCGGCTCTTCCTATCAT	221	215	79	87	162	128	130	923	306	505	317	208	124	84	241	180
CCGGCGGCGGCGGCGACTCTGGACGCGAGCCGGGCCCTTCCCG	221	228	165	400	179	295	552	91	270	314	182	247	811	341	234	208
CTTCGGGATAAGGATTGGCTCTAAGGG	221	226	73	104	185	113	105	112	228	405	159	210	303	99	164	117
CGCGACCTCAAATCAGACGTGGCGACCCGCTGAATT	221	314	96	151	181	90	157	676	307	320	151	250	158	114	261	302
AGCCGGGCGTGGAATGCGAGTGCCTAGTGGGCCACTTTTGGTAAG	221	190	57	47	58	51	66	78	135	149	68	132	90	39	143	89
TTACGTCCCTGCCCTTTGTACACACCGCCCGTC	220	275	84	59	165	106	108	182	211	479	128	280	425	22	161	59
AACTTCGGGATAAGGATTGGCTCTAAGGGCTGGGTCGG	220	184	1119	2308	464	1046	2266	373	589	696	641	237	957	1114	560	1724
CGGGCTTGGCAGAATCAGCGGGG	220	194	66	150	119	72	94	325	277	695	266	178	219	104	177	88
ACGAGCGCACGTGTTAGGACCCGAAAGA	220	316	8729	21203	2076	6122	9913	629	1169	1528	4061	467	3863	15439	2906	9661
GGGAACGTGAGCTGGGTTTAGACCGTCGTGAGACAGGTTAGT	220	126	36	87	52	54	52	563	220	703	238	178	89	56	135	76
GAGCGATTTGTCTGGTTAATTCCGATAACGAACGAGACTCTGG	220	222	115	88	117	105	128	187	176	255	127	171	147	64	179	163
ATACCGGGTGCTGTAGGCTT	220	252	66	55	181	78	86	96	296	265	199	187	297	105	236	119
CGGGTGCTGTAGGCT	220	192	101	67	185	83	113	83	219	166	236	227	327	143	150	140
AACTGTGGTAATTCTAGAGCTAATACATGCCGACGGGCGC	219	283	1014	1183	418	633	766	307	535	543	640	241	1030	981	705	2822
ATGGAAGTCGGAATCCGC	219	247	100	80	312	111	181	70	179	232	286	147	674	188	378	129
GAAGACCCTGTTGAGCTTGACTC	219	288	209	288	324	141	233	226	274	580	380	176	700	343	364	227
TTGCGTTGATTACGTCCCTGCCCTTT	219	190	65	52	178	100	52	117	142	270	123	198	63	36	189	83
ACTTGGATGGGAGACCGCCTGGGAATACCGGGTGCCGTAGGCTT	219	206	33	29	108	42	55	46	92	173	60	182	90	17	95	80
AAGTCCTTCTGATCGAGGCCCAGCCCGTGGACGGTGTGAGGTCGG	219	200	41	75	90	46	74	199	133	196	99	178	113	61	170	133
GCGGCGACTCTGGACGCGAGCCGGGCCCTTCCCGTGGATCGCCT	219	224	32	28	100	51	62	52	141	157	65	212	101	29	128	41
TGTGATTTCTGCCCAGTGCT	218	249	148	160	370	228	177	405	184	263	330	196	314	180	277	94
TTTTCGGAACTGAGGCCATGATTAAGAGGGACGGCCGGGGG	218	124	121	273	123	220	234	133	137	221	96	122	187	233	160	222
GGTGCGGACCAGGGGAATCCGACTGTT	218	231	360	395	306	240	641	116	188	203	166	240	445	250	275	276
CGACTCTTAGCGGTGGATCACTCGGCTCGTGCGTCGATGAA	218	373	170	137	194	208	197	46	279	267	249	274	179	292	375	624
ACATTGATCATCGACACTTCGAACGCACTTGCGGCCCCGGGTT	218	201	568	687	157	459	556	307	403	423	311	242	376	388	394	1076
TTTTTGATTCTTCGATGTCGGCTCTTCCTATCAT	218	226	53	62	125	81	114	1352	228	684	224	203	90	49	166	139
CCATCTGTGGGATTATGACTGAACGCCTC	217	296	156	206	262	196	234	335	206	225	224	207	381	209	201	158
AGCGGTGGATCACTCGGCTCGTGCGTCGATGAA	217	356	315	504	244	328	363	405	337	341	265	238	197	606	344	429
GATGTCCGGGGCTGCACGCGCGCTACACTGACTGGCT	217	263	878	1093	617	1145	1069	214	425	344	414	268	560	710	584	992
GACCGCGGTTCTATTTTGTTGGTTTTCGGAACTGAGGCCATGAT	217	209	43	36	43	18	76	34	97	97	63	143	120	41	85	82
AGGTGGGGAGTTTGACTGGGGCGGTACACCTGT	217	343	236	306	279	299	342	119	234	182	170	368	363	239	323	371
GACACATTGATCATCGACACTTCGAACGCACTTGCGGCCC	217	360	79	81	151	115	132	141	194	302	129	221	158	91	178	129
ACGGGAAGCCTCACCCGGCCCGGACACGGACAGGATTGACAGAT	217	217	100	99	143	92	108	145	172	213	120	194	106	102	189	131
CGCGACCTCATATCAGACGTGGCGACCCGCTGAATT	217	405	98	112	220	147	146	646	412	412	225	298	182	118	331	257
AGGGCGTGAAACCGTTAAGAGG	217	272	155	175	257	147	155	320	206	221	445	189	344	515	416	341
GGCGGGGCGCGGGACATGTGGCGTACGGAAGA	217	247	3103	3078	289	924	2042	172	613	755	796	230	659	1001	844	2728
ATGTGCTTGGCTGAGGAGCCAATGGGGCGAAGCTACCATC	217	400	185	245	222	262	290	136	271	309	278	249	316	266	338	380
GGCGGCGACTCTGGACGCGAGCCGGGCCCTTCCCGTGGATCGCCC	217	92	321	845	368	853	437	149	314	288	228	155	434	388	289	558
TAGTCCTTCTGATCGAGGCCCAGCCCGTGGACGGTGTGAGGCCGG	217	201	45	60	118	52	79	237	145	208	109	189	97	63	145	124
GGGACGGTCGGGGGC	216	267	91	188	217	141	134	826	259	864	337	255	415	126	243	84
GGAGGTCCGTAGCGGTCCTGACGTG	216	363	1085	2410	508	996	1830	1316	1163	988	549	318	571	1015	775	1966
AGGATAGCTGGCGCTCTCGCAGACCCGACG	216	151	2281	3142	872	1760	2649	180	584	385	589	184	786	1128	565	1264
CTTTTTGATTCTTCGATGTCGGCTC	216	187	67	72	149	106	87	123	130	287	153	202	278	68	145	117
GTAACTATGACTCTCT	216	231	152	175	299	176	216	133	292	400	513	259	447	262	346	199
ACGCGCGCTACACTGACTGGCTCAGCGTGTGCCTACCC	216	341	234	267	314	350	217	178	113	97	165	160	358	79	211	144
TGGGTCGGGGTTTCGTACGTAGCAGAGCAGCTC	216	126	346	337	159	747	523	350	413	626	543	164	206	333	387	1288
GGTGGCCATGGAAGTCGGAATCCGCTAAGGAG	215	269	143	204	191	243	213	260	181	224	223	212	245	199	214	199
CGACTCTTAGCGGTGGATCACTCGGCTCGTGCGT	215	298	414	271	327	418	396	90	181	123	245	220	423	314	399	285
GACTCTTAGCGGTGGATCACTCGGCTCGTGCGTCGATG	215	263	193	168	212	216	244	86	263	279	238	243	218	223	315	603
GTTCTTAGTTGGTGGAGCGATTTGTCTGGT	215	214	112	107	146	159	204	119	131	160	131	151	159	79	146	121
AGGTCTCCAAGGTGAACAGCCTCTGGCATGTTGGAA	214	392	360	401	445	350	336	93	225	157	456	251	348	462	453	241
ACCACCCTGAACGCGCCCGATCTCGTCTGATCTCGG	214	282	296	313	444	561	275	27	256	266	413	221	244	222	227	363
AATCAAGAACGAAAGTCGGAGGTTCGAAGACG	214	283	301	340	229	221	237	50	208	336	271	156	149	371	402	507
AACCTCGGGCCGATCGCACGCCCCCCGTGGCGGC	214	419	311	689	264	409	439	677	446	424	205	197	341	858	347	299
TCCGACCTGGGTATAGGGGCGAAAGACTAATCGAACCATC	214	299	88	122	199	154	119	357	229	216	204	212	231	184	229	217
ACGGGAAACCCCACCCGGCCCGGACACGGACAGGATTGACAGAT	214	254	100	99	141	119	121	132	193	287	119	242	132	101	196	187
GGAGTCGGGTTGCTTGGGAATGCAGCCCAAAGCGGGTGG	214	169	203	363	197	277	434	222	136	222	175	180	243	350	180	213
AACGATCTCAACCTATTCTCAAACTT	214	377	174	197	329	237	271	398	281	309	487	209	242	229	355	262
AATAGGGAACGTGAGCTGGGATTAGACCGTCGTGAGACAGGT	214	241	633	269	308	403	806	446	305	494	370	195	201	884	372	1222
AATGTAGGTAAGGGAAG	214	243	1377	1634	388	373	1065	72	307	387	1186	296	1117	1904	714	1803
TGCCAGGTGGGGAGTTTGACTGGGGCGG	214	290	97	322	178	175	345	389	253	282	148	240	215	251	193	168
CGCGATCTCAGATCAGACGTGGCGACCCGCTGAATT	214	278	100	123	209	107	178	788	318	387	180	287	169	118	245	251
GCGACGAGTAGGAGGGCCGCTGCGGTGAGCCTTGAAGCC	213	239	611	941	279	540	506	460	455	444	277	246	634	517	442	956
TCCTTCGATGTCGGCTCTTCC	213	379	528	113	177	191	185	673	268	331	272	312	285	124	309	251
TTGATTCTTCGATGTCGGCTCTTCCTATCAT	213	249	86	98	163	133	122	968	223	513	291	228	85	78	190	195
CAGGAGTGGAGCCTGCGGCTT	213	226	123	132	132	77	90	844	285	621	355	189	243	164	306	104
GGGAAACGGGGCGCGG	213	427	2028	5741	1543	5661	5486	1474	639	1242	3694	770	5907	23977	1622	2444
GAGAGATGGGCGAGCGCCGTTCCGAAGGGACGGG	213	325	4846	6379	960	4297	3815	1074	544	821	1687	561	1798	4205	1124	2164
TTCCCACTGTCCCTATC	213	263	86	82	327	201	227	120	231	310	364	381	581	54	215	112
GGGAACGTGAGCTGGGTTTAGACCGTCGTGAGACAGGTTAGTTT	213	109	34	49	31	15	14	356	134	518	159	174	71	53	84	69
AAATGGGTAAGAAGCCCGGCTCGCTGGCG	213	460	1159	1421	673	1130	1287	325	326	224	496	344	870	1500	525	682
AGGGACGGTCGGGGGC	213	252	89	165	203	123	142	718	228	793	282	205	334	144	197	81
CGCGGCGGGTGTTGACGCGATGTGATTTCTGCCCAGTGCTCTGAA	213	225	453	567	111	221	430	380	298	398	197	175	408	571	312	540
AACACGTGCGCGAGTCGGGGGC	212	381	6181	17094	1295	4487	7471	377	1219	849	2735	678	4832	12643	2388	6077
ACACACCGCCCGTCGCTACTACCGAT	212	601	743	1022	457	795	851	265	352	323	467	361	523	818	725	31
CGCGACCTCAGATCAGACGTGGCGACCCGCTGAATG	212	222	120	137	164	89	1643	2957	200	294	158	204	8602	224	240	416
TACACTGACTGGCTCAGCGTGTGCCTACCCTACGCCGG	212	256	53	50	114	115	71	225	185	145	92	170	99	71	150	109
GGGTCGCGCCGTCGGGCCCGGGGGAGGT	212	212	1344	2276	563	1254	1281	275	237	471	848	359	1199	1112	1047	1497
CTTCGATGTCGGCTCTT	212	206	173	166	327	124	162	829	249	448	337	173	367	209	372	232
AGCCGACTTAGAACTGGTGCGGACCAGGGGAATCCGACTG	212	164	1246	1962	273	796	1900	250	817	1130	655	237	1375	1286	1013	3115
GAGGATCCATTGGAGGGCAAGTCTGGTGCCAG	212	388	1316	1262	456	1015	1104	309	461	452	423	225	535	879	658	1149
GGGGGTCGGGCGCCGGCGGCTTTGGTGACTC	212	212	31	41	107	53	61	70	147	208	66	179	186	24	102	44
TCGGAACTGAGGCCATGATTAAGAGGGACGGCCGGGGG	212	130	1080	2387	328	1180	1680	328	541	732	477	238	787	1680	796	2645
AGGGTTCGATTCCGGAGAGGGAGCCTGAGAAACGGCTAC	212	312	126	139	184	297	149	193	135	148	205	276	222	171	236	184
ACGGGAAACCTCACCCGGCCCGGACACGGACAGGATTGACGGAT	212	257	84	112	109	98	127	143	185	248	115	218	148	100	204	173
CGTGAGCTGGGTTTAGACCGTCGTGAGACAGGTT	211	121	33	92	83	47	58	1187	384	975	383	201	115	126	149	110
CGACTCTTAGCGGTGGATCACTCGGCTCGTGCGTCGAT	211	369	226	139	302	238	123	96	199	156	263	284	90	226	339	312
GGCGGCGGCGGCGACTCTGGACGCGAGCCGGGCCCTTCCCG	211	220	470	688	225	813	583	55	266	279	330	259	564	581	422	769
TTCTGCCCAGTGCTCTGAATGTCAAAG	211	292	536	617	412	279	427	446	278	499	580	217	397	568	445	751
CGCGGTTCCGGCGGCGTCCGGTGAGCTCTCGCTGGC	211	304	4195	10367	1126	5716	7706	1880	970	1059	1511	568	3247	8875	1454	3144
GCGGTTCTATTTTGTTGGTTTTCGGAACTGAGGCCATGA	211	214	174	168	106	149	218	477	177	230	109	170	99	55	162	249
ACGGCCCCGGCGGAGCGCTGAGAAGACGGTCGAACTTGAC	210	243	247	267	230	411	481	228	212	377	219	261	356	300	269	615
TTGGTCGCTCGCTCCTCTCCTACTTGGATAACTGTGG	210	304	468	628	262	407	525	410	326	313	278	282	410	374	426	936
GATTCTTCGATGTCGGCTC	210	350	144	137	332	167	141	99	261	433	330	248	539	178	401	208
ATGTGATTTCTGCCCAGTGCTCTGAAT	210	253	111	151	261	141	63	189	202	415	209	148	75	104	216	119
TTGATTACGTCCCTGCCCTTT	210	255	135	73	228	154	74	164	177	374	235	244	117	61	222	126
AAATCAGTTATGGTTCCTTTGGTCGCTCGCTCCT	210	346	198	256	213	193	212	104	182	206	216	235	272	154	241	354
AAGGAATTGACGGAAGGGCACCACCAGGAGTGGAGCCTGCGGCT	210	297	125	234	141	217	250	90	111	138	121	238	237	314	178	185
AGATGTCCGGGGCTGCACG	210	393	1064	1988	425	693	946	360	467	528	448	282	582	1106	436	775
GGTGGTGCATGGCCGTTCTTAGTTGGTGGAGCGATTTGTCTGGT	210	151	626	607	198	414	431	737	271	182	296	168	380	647	488	1312
ATTAAATCAGTTATGGTTCCTTTGGTCGCTCGCTCCTCTCCTAC	209	234	113	88	156	69	164	112	129	182	143	213	297	32	159	188
CGCCTGTCTGAGCGTCGC	209	250	77	88	249	122	150	56	317	175	158	290	499	109	272	153
ACGGCCCTGGCGGAGCGCTGGGAAGACGGTCGAACTTGAC	209	188	213	287	254	388	624	207	199	335	224	258	415	292	293	567
ACGCGTTAGGACCCGAAAGATGGTGAACTATGCCTGGGCAGGG	209	336	73	89	206	100	113	476	240	333	184	272	181	95	292	193
ATTTGGTGGAGCGATTTGTCTGGT	209	189	52	66	170	91	87	46	128	106	118	115	116	49	137	80
GTCTACGGCCATACCACCCTGAACGCGCCCGATC	209	188	1198	1460	1858	3371	1777	211	777	911	2127	779	2531	1651	1402	4432
ATTTTGTTGGTTTTCGGAAC	209	158	112	117	220	109	213	15	98	117	112	211	303	90	136	159
AAACGATCTCAACCTATTCTCAAACTT	209	308	155	181	326	208	300	390	339	250	387	201	235	198	290	238
GCAGATCTTGGTGGTAG	209	219	145	150	291	163	187	256	186	258	285	164	260	224	242	115
GGAATACCGGGTGCTGTAGGCT	208	213	78	73	169	96	133	114	252	232	180	198	245	108	191	160
AATTCCGATAACGAACGAGACTCTGGCATG	208	283	358	468	432	238	315	392	240	348	317	169	293	446	333	263
AATGGGGCGAAGCTACCATCTGTGGGATTATGACTGAACGCCTC	208	217	87	70	173	98	149	52	59	61	77	163	283	37	139	49
TCGTAGTTGGATCTTGGGAGCGGGCGGGCGGTCCGCCGC	208	231	81	133	113	97	155	133	265	254	86	129	106	111	113	97
GCTGAGGAGCCAATGGGGCGAAGCTACCATCTGTGGGAT	207	222	76	120	146	124	170	50	141	158	96	162	143	119	126	144
GCTCTTTCTCGATTCCGTGGGTGGTGGTGCATGGCCGTTCT	207	307	164	246	137	295	174	257	138	169	126	261	175	196	168	152
TCGGCCCACGGCCCTGGCGGAGCGCTGAGAAGACGGTCGAACTT	207	88	963	1821	127	342	647	72	795	600	701	393	1053	3722	702	1671
TGGAGCCGGGCGTGGAATGCGAGTGCCTAGTGGGCCACTTTT	207	182	103	194	86	135	174	70	161	209	108	141	95	140	141	280
CCTACTGATGATGTGTTGTTGCCATGGTAATCCTGCT	207	247	309	397	247	281	399	254	366	369	242	269	242	199	255	504
ACTTGGATAACTGTGGTAATTCT	206	165	48	39	110	77	119	16	92	125	95	208	102	43	86	74
AGGAGGTGTCAGAAAAGTTACCACAGGGATAACTGGCTTG	206	247	243	259	216	293	382	93	135	110	176	252	242	156	169	219
AAGTCCTTCTGATCGAGGCCCTGCCCGTGGACGGTGTGAGGCCGG	206	164	45	75	108	51	61	271	122	181	81	169	103	63	127	106
ACTTGGATGGGAGACTGCCTGGGAATACCGGGTGCTGTAGGCT	206	202	91	95	113	102	236	140	101	170	222	209	99	40	177	345
GGGAACGTGAGCTGGGTTTAGACCGTCGTGAGACAGGT	206	96	90	144	80	64	106	501	187	532	137	183	113	140	131	124
GTTGACGCGATGTGATTTCTGCCCAG	206	220	133	140	227	179	235	57	165	203	183	137	286	217	175	170
ACGTGAGCTGGGTTTAGACCGTCGTGAGACAGGTT	206	154	49	110	66	59	54	1211	382	991	388	162	109	95	156	100
GGTTCCTTTGGTCGCTCGCTCCTCTCCTACTTGGATAACTG	206	223	508	1073	209	569	855	83	400	570	389	269	798	596	589	2107
GTGGAGCCGGGCGTGGAATGCGAG	205	365	539	933	318	318	710	289	298	394	229	213	609	696	374	490
GGCGGCGACTCTGGACGCGAGCCGGGCCCTTCCCGTGGATCGCCT	205	241	50	36	104	58	73	32	152	178	86	192	133	27	101	46
TCTACGGCCATACCACCCTGAACGCGCCCGATCTCGTCTGATCT	205	232	74	85	219	485	180	94	145	223	249	218	176	68	162	322
AAAAAGCTCGTAGTTGGATCTTGGGAGCGGGCGGGCGGT	205	197	324	648	163	350	584	78	360	346	268	229	560	477	292	994
AGTTGGTGGAGCGATTTGTCTGGTTAATTCCG	205	322	152	94	174	225	141	165	298	338	257	229	110	97	257	132
ATGGAAGTCGGAATCCGCTAAG	205	283	136	99	312	125	148	212	204	310	226	180	371	143	325	158
GCGGCGGGTGTTGACGCGATGTGATTTCTGCCCAGTGCTCTGAA	205	267	308	358	125	164	219	315	244	312	157	227	247	369	279	324
GGCGGGTGTTGACGCGATGTGATTTCTGCCCAGTGCTCTGAAT	204	219	92	96	59	124	56	212	200	144	159	169	48	133	163	141
AACCGACTTAGAACTGGTGCGGACCAGGGGAATCCGACTGTT	204	205	71	85	102	59	115	414	127	214	106	156	131	108	147	206
ATTGATCATCGACACTTCGAACGCACTTGCGGCCCCGGGTTCCTC	204	197	414	280	106	133	199	155	343	211	111	120	316	148	405	794
AGAACGAAAGTCGGAGGTTCGAAGACGAT	204	196	122	135	233	116	147	171	181	238	202	105	184	255	240	161
TTCTGATCGAGGCCCAGCCCGTGGACGGTGTGAGGCCGG	204	291	107	108	128	169	124	143	129	108	129	225	193	120	158	132
ACGGCCCTGGCGGAGCGCTGAGAAGACGGTCGAACTTGACTATCT	204	198	64	61	75	44	102	80	149	191	80	150	154	46	118	129
AGAACTGGCGCTGCGGGA	204	310	1939	3385	614	692	1877	90	478	444	1007	291	1582	3686	822	1923
TCTACGGCCATACCACCCTGAACGCGCCCGATCTCG	204	293	528	570	711	3028	860	303	542	664	1216	575	567	484	744	2133
CGCGACCTCAGATCAGACGTGGCGACCCGCTGAATTTAAGC	203	236	496	327	212	312	335	646	316	365	490	257	500	692	578	1243
TTGGATCTTGGGAGCGGGCGGGCGGTCCGCCG	203	214	99	166	136	140	140	110	216	208	69	160	144	131	156	118
CCGGGTGCTGTAGGCTT	203	223	58	59	154	74	67	145	327	196	176	289	326	70	214	139
AGGTCTGTGATGCCCT	203	201	56	48	116	86	69	40	48	42	70	119	81	26	97	41
AAAAAGCTCGTAGTTGGATCTTGGGAGCGGGCGGGCGGTC	203	163	78	169	118	98	108	33	186	179	86	166	154	92	132	176
CGGGCTTGGCAGAATCAGCGGGGAAAGAAGACCCTGTT	202	132	15	51	68	44	8	652	185	577	166	159	51	49	89	53
AAGTCCTTCTGATCGAGGCCCATCCCGTGGACGGTGTGAGGCCGG	202	207	27	52	85	62	58	235	163	232	56	152	89	46	105	74
AAGGATTGGCTCTAAGGGC	202	180	112	219	179	151	291	114	125	160	118	168	268	166	141	166
AAATCGGTCGTCCGACCTGGGTA	202	447	254	303	451	259	376	118	316	302	280	167	494	314	403	297
CTTCGATGTCGGCTC	202	305	190	144	246	148	163	122	271	463	279	164	479	198	312	242
CTCTCGGCGCCCCCTCGATGCTCT	202	264	339	501	337	285	398	106	289	336	324	232	709	186	278	539
ATGTGCTTGGCTGAGGAG	202	268	169	239	306	154	178	336	260	218	323	138	300	325	302	243
CGGTCGGGCTGGGGCG	202	322	2063	3453	510	1329	1666	267	640	762	1136	280	1016	2003	991	2359
ACACACCGCCCGTCGC	202	364	314	358	458	305	322	176	180	127	274	256	736	364	386	233
GATTACGTCCCTGCCCTTT	202	283	142	112	209	180	121	126	229	394	247	248	161	84	267	117
CGTCCCTGCCCTTTGTACACACCGCCCGT	202	301	76	93	259	142	116	170	140	257	168	293	287	48	229	69
AGGGTCGGGCCTGGTTAGTACTTGGA	202	198	837	1012	753	1236	1206	179	304	694	842	333	901	1239	796	2715
AATCAGTTATGGTTCCTTTGGTCGCTCGCTCCTCTCC	202	260	129	159	197	205	287	101	203	250	155	210	501	79	200	392
CGGTGGCCATGGAAGTCGGAATCCGCTAAGGAGTGTGT	202	142	46	90	66	60	58	1170	239	705	189	200	62	48	115	102
ATTCGTGATGGGGATCGGGGATT	202	244	57	75	246	73	102	95	143	286	125	200	123	66	168	96
CTCTCCTACTTGGATAACTGTGGTAATTC	201	208	381	266	337	291	435	285	216	243	395	153	319	251	287	436
AGTCTGGCACGGTGAAGAGACATGAGAGGT	201	297	213	150	250	192	127	184	211	116	276	151	109	251	262	124
GCCCTGGCGGAGCGCTGAGAAGACGGTCGAACTTGAC	201	214	225	250	196	244	336	165	246	331	170	169	231	227	197	222
TCTTCGATGTCGGCTC	201	288	140	117	323	179	177	153	256	465	306	231	618	182	296	186
AGGCGAGCTCAGGGAGGA	201	339	323	587	306	223	400	249	348	309	314	251	363	956	390	352
GATGTCCGGGGCTGCACGCGCGCTA	201	282	976	1840	551	878	1336	381	558	478	396	267	682	944	538	1421
AAGTCCTTCTGATCGAGGCCCAGCCCGTGGACGGTGTGTGGCCGG	201	191	49	55	108	49	66	211	122	153	90	157	88	67	96	97
GGCCGTTCTTAGTTGGTGGAGCGATTTGTCTGGTTAATTCCGA	201	327	285	198	139	151	152	96	191	178	251	261	238	204	280	282
AGAAGGGCGAAAGCTCGCTTGATCTTGATTTTCAGTACGAA	201	186	75	63	80	70	94	103	170	174	135	185	106	59	148	138
ATACCACCCTGAACGCGCCCGATCTCGTCTGATCTCGGAAGCT	201	213	152	110	257	246	181	84	155	162	157	130	121	68	165	132
AGACCCTGTTGAGCTT	200	130	74	164	181	73	63	367	266	764	624	106	194	221	265	122
TCTGCCCAGTGCTCTGAATGTCAAAGTGAAGAAATT	200	237	136	196	217	220	311	332	282	326	238	206	167	185	263	295
TGATTCTTCGATGTCGGCTC	200	301	110	133	365	164	157	121	242	430	282	220	504	163	325	174
GGCGACTCTGGACGCGAGCCGGGCCCTTCCCGTGGATCGCCT	200	247	28	31	100	76	42	61	129	175	59	214	95	22	128	35
ACGGGAAACCTCACCCGGCCCGGGCACGGACAGGATTGACAGAT	200	225	67	115	129	93	105	110	138	180	90	206	109	87	151	137
CGGTCGGGCTGGGGCGCGAAGCGGGGCTGGGCGCGCGCCGCGG	200	129	469	1951	262	978	1035	441	193	603	774	234	419	1081	550	1747
CGTAGTTGGATCTTGGGAGCGGGCGGGCGGTCCGCCG	200	197	1092	1374	194	623	1030	227	451	1054	396	272	573	718	594	1485
CTTCGGGATAAGGATTGGCTC	200	283	121	171	464	132	162	236	180	372	274	240	672	211	250	155
AGTACGAATACAGACCGTGAAAGCGGGGCCTCACGATCCTTCTG	200	276	224	302	124	149	247	93	305	239	185	189	198	427	290	410
GGGACAAGTGGCGTTCAGCCACCCGAGATTGAG	200	285	214	270	219	249	267	58	298	239	164	203	225	232	223	222
GGAGCAGAAGGGCAAAAGCTCGCTTGATCTTGATTTTCAGTACG	200	290	54	23	35	34	34	65	165	128	125	194	100	74	194	120
GCTACCATCTGTGGGATTATGACTGAACGCCTCTAAGT	200	260	270	403	242	302	436	177	295	361	225	206	264	173	248	422
CGACCTGGGTATAGGGGCGAAAGACTAATCGAACCATC	200	416	641	937	400	396	707	744	453	535	426	293	580	774	521	1145
CGCGACCTCAGATCAGACGTGGCGACCCGCTGAACT	200	247	88	100	236	72	147	570	195	301	105	193	124	105	192	263
CGCGACCTCAGATCAGACGTTGCGACCCGCTGAATT	199	442	81	90	196	102	134	327	316	267	123	217	163	79	184	170
GCGGTTCTATTTTGTTGGTTTTCGGAACTGAGGCCA	199	246	212	160	224	285	269	193	213	190	164	205	138	94	236	350
AAGAGGGACGGCCGGGGGCATTCGTATTGCGCCGCTAGAG	199	233	543	922	330	854	750	166	151	362	372	265	586	639	494	831
ACTGACTGGCTCAGCGTGTG	199	261	609	683	409	602	437	761	477	442	496	175	200	489	361	559
AAAGCAGGCCCGAGCCGCCTGGATACCGCAGCTAGGAATAATGG	199	194	185	328	138	151	330	59	168	211	145	162	278	248	259	473
AGGATAGCTGGCGCTCTCGCAGACCCGACGCACCCCCGC	199	147	2308	3672	567	2130	2842	321	581	519	630	253	1399	1377	683	1472
CCTTCGATGTCGGCTCTTCCTAT	199	392	390	430	227	193	501	703	474	448	379	218	216	225	345	663
ACGCCGCGACGAGTAGGAGGGCCGCTGCGGTGAGCCT	199	148	1060	2066	446	1498	1920	64	266	367	600	398	1197	1746	1033	1894
CGTTGATTACGTCCCTGCCCTTT	199	232	102	73	191	128	57	172	179	336	145	210	97	34	142	71
GACGGTGGCCATGGAAGTCGGAATCCGCTAAGGAGTG	199	319	64	89	170	98	120	281	183	211	120	246	130	89	207	121
ATAGGGAACGTGAGCTGGGTTTAGACCGTCGTGAGACAGGT	199	90	73	118	101	69	97	761	159	531	174	202	143	126	141	125
CCGGACGGTGGCCATGGAAGT	199	246	85	133	197	95	78	1190	344	799	359	175	235	125	217	111
CCGGGTGCTGTAGGCT	199	271	65	60	112	86	79	172	365	228	133	284	310	80	208	137
AGGACCGCGGTTCTATTTTGTTGGTTTTCGGAACT	199	277	378	247	163	338	376	48	142	144	201	190	125	255	200	286
GCTTTTTGATTCTTCGATGTCGGCTCTT	199	243	75	71	171	133	160	181	278	449	150	252	172	61	210	189
ATTGGAGGGCAAGTCTGGTGC	199	336	429	333	594	395	485	171	210	119	382	213	559	351	367	263
CCGGAGTGGCGGAGATGGGCGCCGCGAGGCGTCCAGTGCGG	198	228	740	1112	315	701	655	190	209	227	398	216	413	546	246	258
[truncated: 998,000+ more rows]
