# Supplementary material for: Conserved shifts in sperm small non-coding RNA profiles during mouse and human aging
Source: EMBO J. 2026 Jan 20;45(4):1362–80. doi: 10.1038/s44318-025-00687-8 (PMC12909834; doi:10.1038/s44318-025-00687-8)
Supplement: Supplementary file 13 — Dataset EV1 [file 44318_2025_687_MOESM13_ESM.zip › Dataset_EV1/Data/rsrna_cohort2.anno]

Sequence	Length	Annotation
AGCCGACTTAGAACTGGTGCGGACCAGGGGAATCCGACTGTT	42	28S-rRNA
CGCGACCTCAGATCAGACGTGGCGACCCGCTGAATT	36	28S-rRNA
CGCGACCTCAGATCAGACGTGGCGACCCGCTGAA	34	28S-rRNA
GTCTACGGCCATACCACCCTGAACGCGCCCGATCTCGTCT	40	5S-rRNA
GTCTACGGCCATACCACCCTGAACGCGCCCGATCTCGTCTG	41	5S-rRNA
GCCGACTTAGAACTGGTGCGGACCAGGGGAATCCGACTGTT	41	28S-rRNA
CGCGACCTCAGATCAGACGTGGCGACCCGCTGAAT	35	28S-rRNA
GAACATGGGTCAGTCGGTCCTGA	23	28S-rRNA
GCGACCTCAGATCAGACGTGGCGACCCGCTGAATT	35	28S-rRNA
AGATGTCCGGGGCTGCACGCGCGCTACACTGACTGGCTCAGCGTG	45	18S-rRNA
AGCAGCCGACTTAGAACTGGTGCGGACCAGGGGAATCCGA	40	28S-rRNA
ACGGCCCTGGCGGAGCGCTGAGAAGACGG	29	18S-rRNA
GCGACCTCAGATCAGACGTGGCGACCCGCTGAA	33	28S-rRNA
GTCTACGGCCATACCACCCTGAACGCGCCCGATCTCG	37	5S-rRNA
CCTTCTGATCGAGGCCCAGCCCGTGGACGGTGTGAGGCCGG	41	28S-rRNA
CGGGGGGCCGGCGGCGGCGGCGACTCTGGACGCGAG	36	28S-rRNA
CGCGCGCGGGTCGGGGGGCGGGGCGGACTG	30	28S-rRNA
GTCCGGGGCTGCACGCGCGCTACACTGACTGGCTCAGCG	39	18S-rRNA
GATGTCCGGGGCTGCACGCGCGCTACACTGACTGGCTCAGCGTG	44	18S-rRNA
CGGGGGGCGGGGCGGA	16	28S-rRNA
AGCAGTTGAACATGGGTCAGTCGGTCCTGA	30	28S-rRNA
GGCGTGGAGCCGGGCGTGGAATGCGAGTGCCTAGTGGGCCACTTT	45	28S-rRNA
AAGTCCTTCTGATCGAGGCCCAGCCCGTGGACGGTGTGAGGCCGG	45	28S-rRNA
GTCTACGGCCATACCACCCTGAACGCGCCCGATCTCGTCTGATC	44	5S-rRNA
AAGAGGGACGGCCGGGGG	18	18S-rRNA
GATGGGAGACCGCCTGGGAATACCGGGTGCTGTAGGCT	38	5S-rRNA
GGGTCGCGCCGTCGGGCCCGGGGGAGG	27	28S-rRNA
ACGGACCAAGGAGTCTAACACGTGCGCGAGTCGGGGGCTCG	41	28S-rRNA
GGCGTGGAGCCGGGCGTGGAATGCGAGTGCCTAGTGGGCCACTT	44	28S-rRNA
CGCGCGCGGGTCGGGGGGCGGGGCGGACT	29	28S-rRNA
GGGGGGCCGGCGGCGGCGGCGACTCTGGACGCGAG	35	28S-rRNA
AAGGGCTGGGTCGGTCGGGCTGGGGCGCGAAGCGGGG	37	28S-rRNA
GCCGACTTAGAACTGGTGCGGACCAGGGGAATCCGACTGTTTAAT	45	28S-rRNA
GTCTACGGCCATACCACCCTGAACGCGCCCGATCTCGT	38	5S-rRNA
ACTTGGATGGGAGACCGCCTGGGAATACCGGGTGCTGTAGGCT	43	5S-rRNA
GGCGTGGAGCCGGGCGTGGAATGCGAGTGCCTAGTGGG	38	28S-rRNA
GGCGTGGAGCCGGGCGTGGAATGCGAGTGCCTAGTGGGC	39	28S-rRNA
GTCTACGGCCATACCACCCTGAACGCGCCCGATCTCGTCTGA	42	5S-rRNA
AGCAGCCGACTTAGAACTGGTGCGGACCAGGGGAA	35	28S-rRNA
AGCCGACTTAGAACTGGTGCGGACCAGGGGAATCCGACTGTTT	43	28S-rRNA
GTCTACGGCCATACCACCCTGAACGCGCCCGATCTCGTC	39	5S-rRNA
ATTGATCATCGACACTTCGAACGCACTTGCGGCCCCGGG	39	5.8S-rRNA
GATGTCCGGGGCTGCACGCGCGCTACACTGACTGGCTCAGCGTGT	45	18S-rRNA
ATGGGTCAGTCGGTCCTGA	19	28S-rRNA
GCGACCTCAGATCAGACGTGGCGACCCGCTGAAT	34	28S-rRNA
ACGGCCCTGGCGGAGCGCTGAGAAGACGGTCGAACTTGAC	40	18S-rRNA
AGCCGACTTAGAACTGGTGCGGACCAGGGGAATCCGACTGTTTAA	45	28S-rRNA
AGATGTCCGGGGCTGCACGCGCG	23	18S-rRNA
AGCAGCCGACTTAGAACTGGTGCGGACCAGGGGAATCCGAC	41	28S-rRNA
CGCGCGGCGCCTCGCCTCGGCCGGCGCCTAGCAGCCGACTTAGAA	45	28S-rRNA
TTTTTGATTCTTCGATGTCGGCTCTTCC	28	28S-rRNA
CGGGGTCGGCCCACGGCCCTGGCGGAGCGCTGAGAAGACGG	41	18S-rRNA
AGCCGACTTAGAACTGGTGCGGACCAGGGGAATCCGACTGTTTA	44	28S-rRNA
GGGGGGCCGGCGGCGGCGGCGACTCTGGACGC	32	28S-rRNA
TGCGACCTCAGATCAGACGTGGCGACCCGCTGAATT	36	28S-rRNA
GATGTCCGGGGCTGCACGCGCGCTACACTGACTGGCTCAGCG	42	18S-rRNA
AGACGACCTGCTTCTGGGTCGGGGTTTCGTACGTAGCAGAG	41	28S-rRNA
CGCGACCTCAGATCAGACGTGGCGACCCGCTGAATTTA	38	28S-rRNA
CGTCTGATCTCGGAAGCTAAGCAGGGTCGGGCCTGGTTAGTACT	44	5S-rRNA
GGACGGGAGCGGCGGGGGCGG	21	28S-rRNA
CGGGGGGCCGGCGGCGGCGGCGACTCTGGACGC	33	28S-rRNA
GTCCGGGGCTGCACGCGCGCTACACTGACTGGCTCAGCGTG	41	18S-rRNA
CCTTCTGATCGAGGCCCAGCCCGTGGACGGTGTGAGGCCG	40	28S-rRNA
CTCGCTGCGATCTATTGAAAGTCAGCCCTCGACACAAGGGTTTG	44	28S-rRNA
GGGTCGCGCCGTCGGGCCCGGGGGAG	26	28S-rRNA
GGTTCCTTTGGTCGCTCGCTCCTCTCCTACTTGGATAACTGTGG	44	18S-rRNA
TAGGGAACGTGAGCTGGGTTTAGACCGTCGTGAGACAGGTT	41	28S-rRNA
TTCTTCGATGTCGGCTCTTCCTAT	24	28S-rRNA
TTTTTGATTCTTCGATGTCGGCTCTTCCTAT	31	28S-rRNA
GGATGGGAGACCGCCTGGGAATACCGGGTGCTGTAGGCT	39	5S-rRNA
GGGGAGTTTGACTGGGGCGG	20	28S-rRNA
GGCGTGGAGCCGGGCGTGGAATGCGAGTG	29	28S-rRNA
CCGACTTAGAACTGGTGCGGACCAGGGGAATCCGACTGTT	40	28S-rRNA
GAAACACGGACCAAGGAGTCTAACACGTGCGCGAGTCGGGGGC	43	28S-rRNA
TTACGTCCCTGCCCTTTGTACACACCGCCCGTCGC	35	18S-rRNA
CGGGCTGGGGCGCGAAGCGGGGCTGGGCGCGCGCCG	36	28S-rRNA
TGAACATGGGTCAGTCGGTCCTGA	24	28S-rRNA
AAGGGAACGGGCTTGGCGGAATCAGCGGGGAAAGAAGACCCTGT	44	28S-rRNA
CGTGCGTCGATGAAGAACGCAGCTAGCTGCGAGAAT	36	45S-rRNA
CGCGACCTCAGATCAGACGTGGCGACCCGCTGAATTTAAG	40	28S-rRNA
GTGCGTCGATGAAGAACGCAGCTAGCTGCGAGAAT	35	45S-rRNA
CCTTCTGATCGAGGCCCAGCCCGTGGACGGTGTGAGGC	38	28S-rRNA
CGCGACCTCAGATCAGACGTGGCGACCCGCTGAATTT	37	28S-rRNA
GCGCGGCGCCTCGCCTCGGCCGGCGCCTAGCAGCCGACTTAGAAC	45	28S-rRNA
GGGAACGTGAGCTGGGTTTAGACCGTCGTGAGACAGGTT	39	28S-rRNA
GATCCTTCGATGTCGGCTCTTCC	23	28S-rRNA
GCGCGGCGCCTCGCCTCGGCCGGCGCCTAGCAGCCGACTTAGAA	44	28S-rRNA
CGAGAGTGGACGGGAGCGGCGGGGGCGGCGCGCG	34	28S-rRNA
AGCAGCCGACTTAGAACTGGTGCGGACCAGGGGAATC	37	28S-rRNA
AGACCGTGAAAGCGGGGCCTCACGATCCTTCTGA	34	28S-rRNA
ACTGACTGGCTCAGCGTGTGCCTACCCTACGCCGGCAGGCGCGGG	45	18S-rRNA
ACTTGGATGGGAGACCGCCTGGGAATACCGGGTGCTGTAGGC	42	5S-rRNA
AGGTGGGGAGTTTGACTGGGGCGG	24	28S-rRNA
TGGATGGGAGACCGCCTGGGAATACCGGGTGCTGTAGGCT	40	5S-rRNA
TTCTTCGATGTCGGCTCTTCCT	22	28S-rRNA
CCGGGGCTGCACGCGCGCTACACTGACTGGCTCAGCG	37	18S-rRNA
TTGGATGGGAGACCGCCTGGGAATACCGGGTGCTGTAGGCT	41	5S-rRNA
CTGATCTCGGAAGCTAAGCAGGGTCGGGCCTGGT	34	5S-rRNA
TGGGAGACCGCCTGGGAATACCGGGTGCTGTAGGCT	36	5S-rRNA
GCGCGCGGGTCGGGGGGCGGGGCGGACTG	29	28S-rRNA
TTTGATTCTTCGATGTCGGCTCTTCC	26	28S-rRNA
ACTTGGATGGGAGACCGCCTGGGAATACCGGGTGC	35	5S-rRNA
CGCGACGAGTAGGAGGGCCGCTGCGGTGAGCCTTGAAGCC	40	28S-rRNA
CGTCTGATCTCGGAAGCTAAGCAGGGTCGGGCCTGGTTAGTAC	43	5S-rRNA
TTCTTCGATGTCGGCTCTTCC	21	28S-rRNA
CGCGACCTCAGATCAGACGTGGCGACCCGCTGA	33	28S-rRNA
GGGAGCGGGCGGGCGG	16	18S-rRNA
AGTACTTGGATGGGAGACCGCCTGGGAATACCGGGTGCTGTAGGC	45	5S-rRNA
AAGGGAAAGTTGAAAAGAACTTTGAAGAGA	30	28S-rRNA
TGCGACCTCAGATCAGACGTGGCGACCCGCTGAA	34	28S-rRNA
ACTTGGATGGGAGACCGCCTGGGAATACCGGGT	33	5S-rRNA
TTTTTGATTCTTCGATGTCGGCTCTTC	27	28S-rRNA
GAGAGTGGACGGGAGCGGCGGGGGCGGCGCGCG	33	28S-rRNA
CTCGGGCCGATCGCACGCCCCCCGTGGCGG	30	18S-rRNA
CCTTCTGATCGAGGCCCAGCCCGTGGACGGTGTGAGGCC	39	28S-rRNA
GGGGGGGCCGGCGGCGGCGGCGACTCTGGACGC	33	28S-rRNA
GACGTGCAAATCGGTCGTCCGACCTGGGTATAGGGGCGAAAGAC	44	28S-rRNA
ATAGGGAACGTGAGCTGGGTTTAGACCGTCGTGAGACAGGTT	42	28S-rRNA
TTGATTCTTCGATGTCGGCTCTTCC	25	28S-rRNA
ATGTCCGGGGCTGCACGCGCGCTACACTGACTGGCTCAGCGTGTG	45	18S-rRNA
CGTCTGATCTCGGAAGCTAAGCAGGGTCGGGCCTGGTTAGTACTT	45	5S-rRNA
ACGGACCAAGGAGTCTAACACGTGCGCGAGTCGGGGGC	38	28S-rRNA
GGCGTGGAGCCGGGCGTGGAA	21	28S-rRNA
TCTACGGCCATACCACCCTGAACGCGCCCGATCTCGTCTG	40	5S-rRNA
TTTTTGATTCTTCGATGTCGGCTCTTCCT	29	28S-rRNA
ACGGCCATACCACCCTGAACGCGCCCGATCTCG	33	5S-rRNA
TTTTGATTCTTCGATGTCGGCTCTTCC	27	28S-rRNA
GGCGTGGAGCCGGGCGTGGAATGCGAG	27	28S-rRNA
TTTGATTCTTCGATGTCGGCTCTTCCTAT	29	28S-rRNA
GTCCGGGGCTGCACGCGCGCTACACTGACTGGCTCAGCGTGTG	43	18S-rRNA
CGGACGCTACGCCGCGACGAGTAGGAGGGCCGCTGCGG	38	28S-rRNA
AGCAGCCGACTTAGAACTGGTGCGGACCAGGGGAAT	36	28S-rRNA
GGGTCGCGCCGTCGGGCCCGGGGGAGGTTCTCTCGGGG	38	28S-rRNA
CGGGGGGGCCGGCGGCGGCGGCGACTCTGGACGC	34	28S-rRNA
GGGGGGCCGGCGGCGGCGGCGACTCTGGACGCGA	34	28S-rRNA
AGCAGCCGACTTAGAACTGGTGCGGACCAGGGGAATCC	38	28S-rRNA
AAGTCCTTCTGATCGAGGCCCAGCCCGTGGACGGTGTGAGGC	42	28S-rRNA
CGGGGGGGCCGGCGGCGGCGGCGACTCTGGACGCGAG	37	28S-rRNA
AAGTCCCTGCCCTTTGTACACACCGCCCGTCGCTACTACCGAT	43	18S-rRNA
AGCCGACTTAGAACTGGTGCGGACCAGGGGAA	32	28S-rRNA
TTTTGATTCTTCGATGTCGGCTCTTCCTAT	30	28S-rRNA
CCTCGCTGCGATCTATTGAAAGTCAGCCCTCGACACAAGGGTTTG	45	28S-rRNA
TTCTTCGATGTCGGCTCTTC	20	28S-rRNA
ATGGGAGACCGCCTGGGAATACCGGGTGCTGTAGGCT	37	5S-rRNA
GGAGCGTCGGGCCCATACCCGGCCGTCGCCGGCAGTCGAGAG	42	28S-rRNA
ATTGCGCCGCTAGAGGTGAAATTCTTGGACCGGCGCAAGACGGAC	45	18S-rRNA
GGCGGGGCGCGGGACATGTGGCG	23	28S-rRNA
TCCTTTGGTCGCTCGCTCCTCTCCTACTTGGATAACTGTGG	41	18S-rRNA
GATTCTTCGATGTCGGCTCTTCC	23	28S-rRNA
TGGCGTGGAGCCGGGCGTGGAATGCGAGTGCCTAGTGGGCCACTT	45	28S-rRNA
ACCACCCTGAACGCGCCCGATCTCG	25	5S-rRNA
CGGTCGGGCTGGGGCGCGAAGCGGGGCTGGGCGCGCGCCGCGG	43	28S-rRNA
GGGGGGGCCGGCGGCGGCGGCGACTCTGGACGCGAG	36	28S-rRNA
AGCCGACTTAGAACTGGTGCGGACCAGGGGGATCCGACTGTT	42	28S-rRNA
AGTTGGATCTTGGGAGCGGGCGGGCGGTCCGCCG	34	18S-rRNA
CGGAGTGGCGGAGATGGGCGCCGCGAGGCGTC	32	28S-rRNA
TCCTTCTGATCGAGGCCCAGCCCGTGGACGGTGTGAGGCCGG	42	28S-rRNA
TCTACGGCCATACCACCCTGAACGCGCCCGATCTCGTCT	39	5S-rRNA
AGCCGACTTAGGACTGGTGCGGACCAGGGGAATCCGACTGTT	42	28S-rRNA
GGCCGACTTAGAACTGGTGCGGACCAGGGGAATCCGACTGTT	42	28S-rRNA
ACATTGATCATCGACACTTCGAACGCACTTGCGGCCCCGGG	41	5.8S-rRNA
GTGAACAGCAGTTGAACATGGGTCAGTCGGTCCTGA	36	28S-rRNA
ATTCTTCGATGTCGGCTCTTCCTAT	25	28S-rRNA
AGGGAACGTGAGCTGGGTTTAGACCGTCGTGAGACAGGT	39	28S-rRNA
TTGATTCTTCGATGTCGGCTCTTCCTAT	28	28S-rRNA
ATTCTTCGATGTCGGCTCTTCC	22	28S-rRNA
AGGGAACGTGAGCTGGGTTTAGACCGTCGTGAGACAGGTT	40	28S-rRNA
ATGTCCGGGGCTGCACGCGCGCTACACTGACTGGCTCAGCGTG	43	18S-rRNA
CGGGCTGGGGCGCGAAGCGGGGCTGGGCGCGCG	33	28S-rRNA
AGCCGACTTAGAACTGGTGCGGACCAGGGGAGTCCGACTGTT	42	28S-rRNA
AACGAACGAGACTCTGGCATGCTAACTAGTTACGCGACCC	40	18S-rRNA
GGGAGACCGCCTGGGAATACCGGGTGCTGTAGGCT	35	5S-rRNA
AACCTCGGGCCGATCGCACGCCCCCCGTGGCGG	33	18S-rRNA
CGGGGGGCGGGGCGGAC	17	28S-rRNA
AGCCGACTTAGAACTGGTGCGGACCAGGGGAACCCGACTGTT	42	28S-rRNA
CGCCGACTTAGAACTGGTGCGGACCAGGGGAATCCGACTGTT	42	28S-rRNA
CAGCCGACTTAGAACTGGTGCGGACCAGGGGAATCCGACTGTT	43	28S-rRNA
CGCGGCGCCTCGCCTCGGCCGGCGCCTAGCAGCCGACTTAGAAC	44	28S-rRNA
GAGGCGGGGGGGCGAGCCCCGAGGGGCTC	29	28S-rRNA
AAGTCCTTCTGATCGAGGCCCAGCCCGTGGACGGTGTGAGGCCG	44	28S-rRNA
ATTGATCATCGACACTTCGAACGCACTTGCGGCCCCG	37	5.8S-rRNA
TTACGTCCCTGCCCTTTGTACACACCGCCCGTCGCT	36	18S-rRNA
AGCCGACTTAGAACTGGTGCGGACCGGGGGAATCCGACTGTT	42	28S-rRNA
GCCGACTTAGAACTGGTGCGGACCAGGGGAATCCGACTGTTTA	43	28S-rRNA
CTTTTTGATTCTTCGATGTCGGCTCTTCC	29	28S-rRNA
GATTCTTCGATGTCGGCTCTTCCTAT	26	28S-rRNA
GATCCTTCGATGTCGGCTCTTCCTATCATTG	31	28S-rRNA
CGACCTCAGATCAGACGTGGCGACCCGCTGAATT	34	28S-rRNA
ACCATCTGTGGGATTATGACTGAACGCCTC	30	28S-rRNA
AGCCGACTTAGAACTGGCGCGGACCAGGGGAATCCGACTGTT	42	28S-rRNA
TACTTGGATGGGAGACCGCCTGGGAATACCGGGTGCTGTAGGCT	44	5S-rRNA
GCCGACTTAGAACTGGTGCGGACCAGGGGAATCCGACTGTTT	42	28S-rRNA
GATGTCCGGGGCTGCACGCGCGCTACACTGACTGGCTCAGCGT	43	18S-rRNA
AGCTCTTTCTCGATTCCGTGGGTGGTGGTGCATGGCCGTTCT	42	18S-rRNA
GGCGTGGAGCCGGGCGTGGAATGCGAGTGCCTAGTGGGCCAC	42	28S-rRNA
AGCCGACTTAGAGCTGGTGCGGACCAGGGGAATCCGACTGTT	42	28S-rRNA
GGGGGGCCCAAGTCCTTCTGATCGAGGCCCAGCCCGTGGACGG	43	28S-rRNA
ACGGCCCTGGCGGAGCGCTGAGAAGACGGTCGAACTT	37	18S-rRNA
TGATCTCGGAAGCTAAGCAGGGTCGGGCCTGGT	33	5S-rRNA
GACCTCAGATCAGACGTGGCGACCCGCTGAA	31	28S-rRNA
ACGGCCCTGGCGGAGCGCTGAGAAGACGGTCGAACTTGACTA	42	18S-rRNA
AGCCGACTTAGAACTGGTGCGGACCAGGGGAATCCGACTGT	41	28S-rRNA
CTTAGTTGGTGGAGCGATTTGTCTGGTTAATTCCGA	36	18S-rRNA
AGATGTCCGGGGCTGCACGCGCGCTACACTGACTGGCTCAGCGT	44	18S-rRNA
CGCGACCCCAGATCAGACGTGGCGACCCGCTGAATT	36	28S-rRNA
ATGTCCGGGGCTGCACGCGCGCTACACTGACTGGCTCAGCGTGT	44	18S-rRNA
GACCTCAGATCAGACGTGGCGACCCGCTGAATT	33	28S-rRNA
TTTGATTCTTCGATGTCGGCTCTTC	25	28S-rRNA
TGATTCTTCGATGTCGGCTCTTCC	24	28S-rRNA
AGCCGACTTAGAACTGGTGCGGGCCAGGGGAATCCGACTGTT	42	28S-rRNA
GTCTGATCTCGGAAGCTAAGCAGGGTCGGGCCTGGTTAGTACT	43	5S-rRNA
CGCGACCTCAGATCAGACGTGGCGACCCGCTGAATTTAA	39	28S-rRNA
CGCGACCTCAGGTCAGACGTGGCGACCCGCTGAATT	36	28S-rRNA
GGAGGGGGCGGGCTCCGGCGGG	22	28S-rRNA
ACCACCCTGAACGCGCCCGATCTCGTCTGATCTC	34	5S-rRNA
TGTCCGGGGCTGCACGCGCGCTACACTGACTGGCTCAGCGTG	42	18S-rRNA
ACCACCCTGAACGCGCCCGATCTCGTCTGATC	32	5S-rRNA
TTCTTCGATGTCGGCTCTTCCTATC	25	28S-rRNA
GGGGGGGCCGGCGGCGGCGGCGACTCTGGACGCGA	35	28S-rRNA
TGTCCGGGGCTGCACGCGCGCTACACTGACTGGCTCAGCGTGTG	44	18S-rRNA
AACGGGCTTGGCGGAATCAGCGGGGAAAGAAGACCCTGTTGAGCT	45	28S-rRNA
ACTCGCCGAATCCCGGGGCCGAGGGAGCGAGACCCGTCGCCGCGC	45	28S-rRNA
CCGGGGCTGCACGCGCGCTACACTGACTGGCTCAGCGTG	39	18S-rRNA
AAGGGAAAGTTGAAAAGAACTTTGAAGAGAGAGTTCAAGAGGGCG	45	28S-rRNA
GTGGGGGGCCCAAGTCCTTCTGATCGAGGCCCAGCCCGTGGACGG	45	28S-rRNA
CGGGCTGGGGCGCGAAGCGGGG	22	28S-rRNA
ACCGCCTGGGAATACCGGGTGCTGTAGGC	29	5S-rRNA
GTCTGATCTCGGAAGCTAAGCAGGGTCGGGCCTGGTTAGTACTTG	45	5S-rRNA
TTTTGATTCTTCGATGTCGGCTCTTC	26	28S-rRNA
AGCCGACCTAGAACTGGTGCGGACCAGGGGAATCCGACTGTT	42	28S-rRNA
GCCGACTTAGAACTGGTGCGGACCAGGGGAATCCGACTGTTTAA	44	28S-rRNA
GAGAGTGGACGGGAGCGGCGGGGGCGGCG	29	28S-rRNA
TTGATTCTTCGATGTCGGCTCTTC	24	28S-rRNA
AACGAACGAGACTCTGGCATGCTAACTAGTTACGCGACCCC	41	18S-rRNA
GATGTCGGCTCTTCC	15	28S-rRNA
TGGCGTGGAGCCGGGCGTGGAATGCGAGTGCCTAGTGGG	39	28S-rRNA
AGGGAACGTGAGCTGGGTTTAGACCGTCGTGAGACAGGTTAG	42	28S-rRNA
GGTGACTCTAGATAACCTCGGGCCGATCGCACGCCCCCCGTGG	43	18S-rRNA
AGATGTCCGGGGCTGCACGCGCGC	24	18S-rRNA
AGCCGACTTAGAACTGGTGCGGACCAGGGGAATCCGACCGTT	42	28S-rRNA
AGCCGACTTAGAACTGGTGCGGACTAGGGGAATCCGACTGTT	42	28S-rRNA
GGTGGTGCATGGCCGTTCTTAGTTGGTGGAGCGATTTGTCTGGT	44	18S-rRNA
TCGTCTGATCTCGGAAGCTAAGCAGGGTCGGGCCTGGTTAGTACT	45	5S-rRNA
CTACGGCCATACCACCCTGAACGCGCCCGATCTCGTCTG	39	5S-rRNA
AGCCGACTCAGAACTGGTGCGGACCAGGGGAATCCGACTGTT	42	28S-rRNA
AGCCGACTTAGAACCGGTGCGGACCAGGGGAATCCGACTGTT	42	28S-rRNA
ACGTGAGCTGGGTTTAGACCGTCGTGAGACAGGTT	35	28S-rRNA
GTGGGTGGTGGTGCATGGCCGTTCTTAGTTGGTGGAGCGATT	42	18S-rRNA
CTTTTTGATTCTTCGATGTCGGCTCTTCCTAT	32	28S-rRNA
ACTCTGATCGTTTTTTCACTGACCCGGTGAGGCGGGGGGGCGAG	44	28S-rRNA
TGCGACCTCAGATCAGACGTGGCGACCCGCTGAAT	35	28S-rRNA
AGCCGGCTTAGAACTGGTGCGGACCAGGGGAATCCGACTGTT	42	28S-rRNA
CGCGACGAGTAGGAGGGCCGCTGCGGTGAGCCT	33	28S-rRNA
TTTTTGATTCTTCGATGTCGGCTCTTCCTATC	32	28S-rRNA
GAGAGTGGACGGGAGCGGCGGGGGCGGCGCG	31	28S-rRNA
ACTTGGATGGGAGACCGCCTGGGAATACCGGGTGCTGTAGGCTT	44	5S-rRNA
ATCCTTCGATGTCGGCTCTTCC	22	28S-rRNA
TGATTCTTCGATGTCGGCTCTTCCTAT	27	28S-rRNA
TCCTTCTGATCGAGGCCCAGCCCGTGGACGGTGTGAGGCCG	41	28S-rRNA
AGCCGCCTTAGAACTGGTGCGGACCAGGGGAATCCGACTGTT	42	28S-rRNA
AGCAGGACGGTGGCCATGGAAGTCGGAATCCGCTAAGGAGTGTG	44	28S-rRNA
CGCGACCTCAGATCGGACGTGGCGACCCGCTGAATT	36	28S-rRNA
AGCCGACTTAGAACTGGTGCGGACCAGGGGAATCCGGCTGTT	42	28S-rRNA
CGTGGGTGGTGGTGCATGGCCGTTCTTAGTTGGTGGAGCGATT	43	18S-rRNA
AGATGTCCGGGGCTGCACGCGCGCTACACTGACTGGCTCAGCG	43	18S-rRNA
CTTGGATGGGAGACCGCCTGGGAATACCGGGTGCTGTAGGCT	42	5S-rRNA
CGAGAGTGGACGGGAGCGGCGGGGGCGGCG	30	28S-rRNA
AACGCGACCGATCCCGGAGAAGCCGGCGGGAGCCCCGGGGAGAG	44	28S-rRNA
ATTCTTCGATGTCGGCTCTTCCT	23	28S-rRNA
CGACTTAGAACTGGTGCGGACCAGGGGAATCCGACTGTT	39	28S-rRNA
GTCTACGGCCATACCACCCTGAACGCGCCCGATCTCGTCTGATCT	45	5S-rRNA
TGTCCGGGGCTGCACGCGCGCTACACTGACTGGCTCAGCG	40	18S-rRNA
GTCTACGGCCATACCACCCTGAACGCGCCCGATCTCGTCTGAT	43	5S-rRNA
TTGATTCTTCGATGTCGGCTCTTCCT	26	28S-rRNA
GCGCGCGGGTCGGGGGGCGGGGCGGAC	27	28S-rRNA
ATGTCCGGGGCTGCACGCGCGCTACACTGACTGGCTCAGCG	41	18S-rRNA
CTGGGTCGGGGTTTCGTACGTAGCAGAGCAGCTC	34	28S-rRNA
TGGGGGGCCGGCGGCGGCGGCGACTCTGGACGCGAG	36	28S-rRNA
CTTCTGATCGAGGCCCAGCCCGTGGACGGTGTGAGGCCGG	40	28S-rRNA
AACCTCGGGCCGATCGCACGCCCCCCGTGGCGGC	34	18S-rRNA
GGCGTGGAGCCGGGCGTGGAATGCGAGTGCCTAGTGGGCCACT	43	28S-rRNA
TCGTCTGATCTCGGAAGCTAAGCAGGGTCGGGCCTGGTTAGTAC	44	5S-rRNA
AGACGTGGCGACCCGCTGAA	20	28S-rRNA
CGGGGGGCCGGCGGCGGCGGCGACTCTGGACGCGA	35	28S-rRNA
GATCCTTCGATGTCGGCTCTTCCTAT	26	28S-rRNA
CGCGACCTCAGATCAGGCGTGGCGACCCGCTGAATT	36	28S-rRNA
AGACGTGGCGACCCGCTGAATT	22	28S-rRNA
CTCGTCTGATCTCGGAAGCTAAGCAGGGTCGGGCCTGGTTAGTAC	45	5S-rRNA
CGCGACCTCAGATCAGACG	19	28S-rRNA
GCAGCCGACTTAGAACTGGTGCGGACCAGGGGAATCCGA	39	28S-rRNA
TTCTTCGATGTCGGCTCTT	19	28S-rRNA
ACTGACTGGCTCAGCGTGTGCCTACCCTACGCCGG	35	18S-rRNA
AGCCGACTTCGAACTGGTGCGGACCAGGGGAATCCGACTGTT	42	28S-rRNA
ACGGCCATACCACCCTGAACGCGCCCGATCTCGTCTG	37	5S-rRNA
CGCGCGCGGGTCGGGGGGCGGGGCGGAC	28	28S-rRNA
CGCGACCTCGGATCAGACGTGGCGACCCGCTGAATT	36	28S-rRNA
AGCCGACTTAGAACTGGTGCGGATCAGGGGAATCCGACTGTT	42	28S-rRNA
GGCGGGGCGCGGGACATG	18	28S-rRNA
GTACTTGGATGGGAGACCGCCTGGGAATACCGGGTGCTGTAGGCT	45	5S-rRNA
TGGACGGGAGCGGCGGGGGCGG	22	28S-rRNA
CCGGGGCTGCACGCGCGCTACACTGACTGGCTCAGCGTGTG	41	18S-rRNA
CGGGGGGGCCGGCGGCGGCGGCGACTCTGGACGCGA	36	28S-rRNA
ATACCACCCTGAACGCGCCCGATCTCG	27	5S-rRNA
CGCGATCTCAGATCAGACGTGGCGACCCGCTGAATT	36	28S-rRNA
CGCGGCGCCTCGCCTCGGCCGGCGCCTAGCAGCCGACTTAGAA	43	28S-rRNA
GCGCGCGGGTCGGGGGGCGGGGCGGACT	28	28S-rRNA
TCTGATCTCGGAAGCTAAGCAGGGTCGGGCCTGGT	35	5S-rRNA
ACGGGCTTGGCGGAATCAGCGGGGAAAGAAGACCCTGTTGAGCT	44	28S-rRNA
AGCCGACTTAGAACTGGTGCGGACCAGGGGAAT	33	28S-rRNA
AGACGACCTGCTTCTGGGTCGGGGTTTCGTACGTAGCAGAGCA	43	28S-rRNA
CTTTTTGATTCTTCGATGTCGGCTCTTC	28	28S-rRNA
AGGACACATTGATCATCGACACTTCGAACGCACTTGCGGCCCCGG	45	5.8S-rRNA
GGATCTTGGGAGCGGGCGGGCGG	23	18S-rRNA
CGCGGCCTCAGATCAGACGTGGCGACCCGCTGAATT	36	28S-rRNA
AGCCGACTTAGAACTGGTGCGGACCAGGGGAATCCGA	37	28S-rRNA
GAGAGATGGGCGAGCGCCGTTCCGAAGGGACGGG	34	28S-rRNA
CGACCTCAGATCAGACGTGGCGACCCGCTGAA	32	28S-rRNA
CGCGACCTCAGACCAGACGTGGCGACCCGCTGAATT	36	28S-rRNA
ATACCACCCTGAACGCGCCCGATCTCGTCTGATCTC	36	5S-rRNA
TTCTTCGATGTCGGCTCTTCCTATCA	26	28S-rRNA
ACCACCCTGAACGCGCCCGATCTCGT	26	5S-rRNA
CGCGACCTCAGATCAGACGTGGCGGCCCGCTGAATT	36	28S-rRNA
CGAGAGTGGACGGGAGCGGCGGGGGCGGCGCG	32	28S-rRNA
ATTGATCATCGACACTTCGAACGCACTTGCGGCCCCGG	38	5.8S-rRNA
CGCGACCTCAGATCAGACGCGGCGACCCGCTGAATT	36	28S-rRNA
AGTAGCCGACTTAGAACTGGTGCGGACCAGGGGAATCCGACTGTT	45	28S-rRNA
GGCGGGCCGGGGGGG	15	45S-rRNA
GCTTGGCTGAGGAGCCAATGGGGCGAAGCTACCATCTGTGGGAT	44	28S-rRNA
CGGCGGCGTCCGGTGAGCTCTCGCTGG	27	28S-rRNA
AGCCGACTTGGAACTGGTGCGGACCAGGGGAATCCGACTGTT	42	28S-rRNA
CGCGACCTCAGATCAGACGTGGCGACCCGCCGAATT	36	28S-rRNA
CGGCGCCTCGCCTCGGCCGGCGCCTAGCAGCCGACTTAGAAC	42	28S-rRNA
TGTCCGGGGCTGCACGCGCGCTACACTGACTGGCTCAGCGTGT	43	18S-rRNA
GATTCTTCGATGTCGGCTCTTC	22	28S-rRNA
CTTCGATGTCGGCTCTTCC	19	28S-rRNA
AGTCCTTCTGATCGAGGCCCAGCCCGTGGACGGTGTGAGGCCGG	44	28S-rRNA
AGCAGCCGACTTAGAACTGGTGCGGACCAGGGGAATCCG	39	28S-rRNA
TTCGATGTCGGCTCTTCC	18	28S-rRNA
AAGGGAAAGTTGAAAAGAACTTTGAAGA	28	28S-rRNA
GCGCGCGGGTCGGGGGGCGGGGCGGA	26	28S-rRNA
CTGATCTCGGAAGCTAAGCAGGGTCGGGCCTGGTTAGTACTTG	43	5S-rRNA
AGAACTGGTGCGGACCAGGGGAATCCGACTGTTTAATTAAAA	42	28S-rRNA
ATACCACCCTGAACGCGCCCGATCTCGTCTGATC	34	5S-rRNA
TCCTTCGATGTCGGCTCTTCC	21	28S-rRNA
AGTTGGATCTTGGGAGCGGGCGGGCGGTCCGCCGC	35	18S-rRNA
CCTTCGATGTCGGCTCTTCC	20	28S-rRNA
TTTTGATTCTTCGATGTCGGCTCTTCCT	28	28S-rRNA
TTCGATGTCGGCTCTTCCTAT	21	28S-rRNA
CTGGGTCGGGGTTTCGTACGTAGCAGAGCAGCT	33	28S-rRNA
TGACTCTAGATAACCTCGGGCCGATCGCACGCCCCCC	37	18S-rRNA
AGCCGACTTAGAACTGGTGCGGACCAGGGGAATCCGACTGCT	42	28S-rRNA
TTCTTCGATGTCGGCTCTTCCTA	23	28S-rRNA
GAGTGGACGGGAGCGGCGGGGGCGGCGCGCG	31	28S-rRNA
GAGCGTCGGGCCCATACCCGGCCGTCGCCGGCAGTCGAGAG	41	28S-rRNA
GAAGCCAGAGGAAACTCTGGTGGAGGTCCGTAGCGGTCCTGACG	44	28S-rRNA
CACGGCCCTGGCGGAGCGCTGAGAAGACGG	30	18S-rRNA
TAGGGAACGTGAGCTGGGTTTAGACCGTCGTGAGACAGGTTAG	43	28S-rRNA
ATCCGACTTAGAACTGGTGCGGACCAGGGGAATCCGACTGTT	42	28S-rRNA
AGTGCCAGGTGGGGAGTTTGACTGGGGCGG	30	28S-rRNA
TCCTTCTGATCGAGGCCCAGCCCGTGGACGGTGTGAGGCC	40	28S-rRNA
AGTGGACGGGAGCGGCGGGGGCGG	24	28S-rRNA
GTGGGTGGTGGTGCATGGCCGTTCTTAGTTGGTGGAGCGA	40	18S-rRNA
TGCGCGCGGGTCGGGGGGCGGGGCGGACTG	30	28S-rRNA
CGCGGACGCTACGCCGCGACGAGTAGGAGGGCCGCTGCGGTGAG	44	28S-rRNA
GCCGACTTAGAACTGGTGCGGACCAGGGGAATCCGACTGT	40	28S-rRNA
CGCGACCTCCGATCAGACGTGGCGACCCGCTGAATT	36	28S-rRNA
CCACGGCCCTGGCGGAGCGCTGAGAAGACGG	31	18S-rRNA
CGCGCGCGGGTCGGGGGGCGGGGCGGA	27	28S-rRNA
GGGTCAGTCGGTCCTGA	17	28S-rRNA
AAGTCCTTCTGATCGAGGCCCAGCCCGTGGACGGTGTGAGGCC	43	28S-rRNA
GATTCTTCGATGTCGGCTCTTCCT	24	28S-rRNA
AACATGGGTCAGTCGGTCCTGA	22	28S-rRNA
CGTGAGCTGGGTTTAGACCGTCGTGAGACAGGTT	34	28S-rRNA
GATCCTTCGATGTCGGCTCTTCCTATCAT	29	28S-rRNA
GTCCGGGGCTGCACGCGCGCTACACTGACTGGCTCAGCGTGT	42	18S-rRNA
CTGATCTCGGAAGCTAAGCAGGGTCGGGCCTGGTTAGTAC	40	5S-rRNA
AAAAAGCTCGTAGTTGGATCTTGGGAGCGGGCGGGCGG	38	18S-rRNA
CGCGACCTCAGATCAGACGTGGTGACCCGCTGAATT	36	28S-rRNA
CGCGACCTTAGATCAGACGTGGCGACCCGCTGAATT	36	28S-rRNA
CGCGACCCCAGATCAGACGTGGCGACCCGCTGAA	34	28S-rRNA
AACAGCAGTTGAACATGGGTCAGTCGGTCCTGA	33	28S-rRNA
TGGGTCGGGGTTTCGTACGTAGCAGAGCAGCTCCCTCGCTGCGAT	45	28S-rRNA
ATACCACCCTGAACGCGCCCGATCTCGT	28	5S-rRNA
TCTGATCTCGGAAGCTAAGCAGGGTCGGGCCTGGTTAGTACTT	43	5S-rRNA
CCGACTTAGAACTGGTGCGGACCAGGGGAATCCGACTGTTTAAT	44	28S-rRNA
ACTCGCCGAATCCCGGGGCCGAGGGAGCGAGACCCGTCGCCGCG	44	28S-rRNA
CGCGCCCTCAGATCAGACGTGGCGACCCGCTGAATT	36	28S-rRNA
CGCGACCTCAGATCAGACGTGGCGACCCGCTGGATT	36	28S-rRNA
CCGACTGGCGATGCGGCGGCGTTATTCCCATGACCCGCCGGG	42	18S-rRNA
GTCAGTCGGTCCTGA	15	28S-rRNA
GGTGGTGCATGGCCGTTCTTAGTTGGTGGAGCGATT	36	18S-rRNA
TTTGATTCTTCGATGTCGGCTCTTCCT	27	28S-rRNA
AGACGACCTGCTTCTGGGTCGGGGTTTCGTACGTAGCAGAGCAGC	45	28S-rRNA
GGGAACGTGAGCTGGGTTTAGACCGTCGTGAGACAGGTTAG	41	28S-rRNA
TCTGATCTCGGAAGCTAAGCAGGGTCGGGCCTGGTTAGTACTTG	44	5S-rRNA
CTGATCTCGGAAGCTAAGCAGGGTCGGGCCTGGTTAGTACTT	42	5S-rRNA
ACGGGCTTGGCAGAATCAGCGGGGAAAGAAGACCCTGTTGAG	42	28S-rRNA
ATCCTTCGATGTCGGCTCTTCCTAT	25	28S-rRNA
ACGGCCCTGGCGGAGCGCTGAGAAGACGGTCGAA	34	18S-rRNA
TCTACGGCCATACCACCCTGAACGCGCCCGATCTCGT	37	5S-rRNA
CGTCTGATCTCGGAAGCTAAGCAGGGTCGGGCCTGGTTAGT	41	5S-rRNA
TGGATCTTGGGAGCGGGCGGGCGGTCCGCCGC	32	18S-rRNA
AGCAGCCGACTTAGAACTGGTGCGGACCAGGGGAATCCGACTGTT	45	28S-rRNA
AGTGAGGCCCTCGGATCGGCCCCGCCGGGGTCGG	34	18S-rRNA
GGGCGCGCGCCGCGGCTGGACGA	23	28S-rRNA
GGCGGGCGGCGGAGGGG	17	28S-rRNA
CGGGCTGGGGCGCGAAGCGGGGCTGGGCGCGCGC	34	28S-rRNA
ACATTGATCATCGACACTTCGAACGCACTTGCGGCCCCG	39	5.8S-rRNA
CGTGGGTGGTGGTGCATGGCCGTTCTTAGTTGGTGGAGCGAT	42	18S-rRNA
ACGGCCATACCACCCTGAACGCGCCCGATCTCGTCT	36	5S-rRNA
GCGGCGCCTCGCCTCGGCCGGCGCCTAGCAGCCGACTTAGAA	42	28S-rRNA
CGCCGAATCCCGGGGCCGAGGGAGCGAGACCCGTCGCCGCG	41	28S-rRNA
CTTCGATGTCGGCTCTTCCTAT	22	28S-rRNA
CGCGACTTCAGATCAGACGTGGCGACCCGCTGAATT	36	28S-rRNA
TGGCGTGGAGCCGGGCGTGGAATGCGAGTG	30	28S-rRNA
GGGGGCCGGCGGCGGCGGCGACTCTGGACGCGAG	34	28S-rRNA
AGCTGACTTAGAACTGGTGCGGACCAGGGGAATCCGACTGTT	42	28S-rRNA
GGGCTGGGGCGCGAAGCGGGGCTGGGCGCGCG	32	28S-rRNA
GTCTGATCTCGGAAGCTAAGCAGGGTCGGGCCTGGTTAGTAC	42	5S-rRNA
AGGGAACGTGAGCTGGGTTTAGACCGTCGTGAGACAGG	38	28S-rRNA
CGGACGCTACGCCGCGACGAGTAGGAGGGCCGCTGCGGT	39	28S-rRNA
GGCGGGTGTTGACGCGATGTGATTTCTGCCCAGTGCTCTGAATGT	45	28S-rRNA
GGGGGCCGGCGGCGGCGGCGACTCTGGACGC	31	28S-rRNA
ATTCTTCGATGTCGGCTCTTC	21	28S-rRNA
TCCTTCTGATCGAGGCCCAGCCCGTGGACGGTGTGAGGC	39	28S-rRNA
AGGGGGACGGCGGAGCGAG	19	28S-rRNA
GTGGGTGGTGGTGCATGGCCGTTCTTAGTTGGTGGAGCGAT	41	18S-rRNA
GACGACCTGCTTCTGGGTCGGGGTTTCGTACGTAGCAGAG	40	28S-rRNA
CGGGGAGGTGGAGCACGAGCGCACGTGT	28	28S-rRNA
GGCGGGGCGCGGGACATGTGG	21	28S-rRNA
AGCCGACTTAGAATTGGTGCGGACCAGGGGAATCCGACTGTT	42	28S-rRNA
CGGGGCTGCACGCGCGCTACACTGACTGGCTCAGCGTGTG	40	18S-rRNA
AGCCGACTTAGAACTGGTGTGGACCAGGGGAATCCGACTGTT	42	28S-rRNA
AGCCGACTTAGCACTGGTGCGGACCAGGGGAATCCGACTGTT	42	28S-rRNA
AGTGGACGGGAGCGGCGGGGGCGGCG	26	28S-rRNA
AATAGGGAACGTGAGCTGGGTTTAGACCGTCGTGAGACAGGTT	43	28S-rRNA
GTTGAACATGGGTCAGTCGGTCCTGA	26	28S-rRNA
AGCCGACTTAGAACTGGTGCGGACCAGGGGAATC	34	28S-rRNA
AAGGCTGAAACTTAAAGG	18	18S-rRNA
ACGGCCCTGGCGGAGCGCTGAGAAGACGGTCGAACTTGACTATC	44	18S-rRNA
GTCTGATCTCGGAAGCTAAGCAGGGTCGGGCCTGGTTAGTACTT	44	5S-rRNA
CGTGGGTGGTGGTGCATGGCCGTTCTTAGTTGGTGGAGCGA	41	18S-rRNA
ACCATCTGTGGGATTATGACTGAACGCCT	29	28S-rRNA
AACGAACGAGACTCTGGCATGCTAACTAGTTACGCGACCCCC	42	18S-rRNA
CTACGGCCATACCACCCTGAACGCGCCCGATCTCGTCT	38	5S-rRNA
ACGGCCATACCACCCTGAACGCGCCCGATCTCGTC	35	5S-rRNA
AGAGGGACGGCCGGGGG	17	18S-rRNA
CGCGACCTCAGGTCAGACGTGGCGACCCGCTGAA	34	28S-rRNA
CGTGACCTCAGATCAGACGTGGCGACCCGCTGAATT	36	28S-rRNA
ACGGACCAAGGAGTCTAACACGTGCGC	27	28S-rRNA
AGGGAACGTGAGCTGGGTTTAGACCGTCGTGAGACAGGTTAGTT	44	28S-rRNA
TTTTGATCCTTCGATGTCGGCTCTTCC	27	28S-rRNA
CGACTCTTAGCGGTGGATCACTCGGCTCG	29	5.8S-rRNA
GCGGCGCCTCGCCTCGGCCGGCGCCTAGCAGCCGACTTAGAAC	43	28S-rRNA
TTCTTCGATGTCGGCTCTTCCTATCAT	27	28S-rRNA
AGCCGACTTAGAACTGGTGCGGACCAGGGGAATCTGACTGTT	42	28S-rRNA
GGGCTTGGCGGAATCAGCGGGGAAAGAAGACCCTGT	36	28S-rRNA
GTCCTTCTGATCGAGGCCCAGCCCGTGGACGGTGTGAGGCCGG	43	28S-rRNA
AGCCGACTTAGAACTGGTGCGGACCAGGGGAATCCGACTGTC	42	28S-rRNA
CTACGGCCATACCACCCTGAACGCGCCCGATCTCG	35	5S-rRNA
CGGTGGCCATGGAAGTCGGAATCCGCTAAGGAGTGTGT	38	28S-rRNA
TACGTCCCTGCCCTTTGTACACACCGCCCGTCGC	34	18S-rRNA
CGGAGTGGCGGAGATGGGCGCCGCGAGGCGTCCAG	35	28S-rRNA
TAGGGAACGTGAGCTGGGTTTAGACCGTCGTGAGACAGGTTAGTT	45	28S-rRNA
TAGGGAACGTGAGCTGGGTTTAGACCGTCGTGAGACAGGT	40	28S-rRNA
TTTGATCCTTCGATGTCGGCTCTTCCTATCATTG	34	28S-rRNA
CGGGCTTGGCAGAATCAGCGGGGAAAGAAGACCCTGTT	38	28S-rRNA
TGGGGGCGGGGCGGA	15	28S-rRNA
ACGGGCTTGGCAGAATCAGCGGGGAAAGAAGACCCTGTT	39	28S-rRNA
AGACGACCTGCTTCTGGGTCGGGGTTTCGTACGTAGCA	38	28S-rRNA
TGGGGGGCGGGGCGGA	16	28S-rRNA
CTTTGGTCGCTCGCTCCTCTCCTACTTGGATAACTGTGG	39	18S-rRNA
AGCCGACTTAGAACTGGTGCAGACCAGGGGAATCCGACTGTT	42	28S-rRNA
GCAGTTGAACATGGGTCAGTCGGTCCTGA	29	28S-rRNA
GGCGGGGCGCGGGACATGTGGCGT	24	28S-rRNA
GTTCCTTTGGTCGCTCGCTCCTCTCCTACTTGGATAACTGTGG	43	18S-rRNA
AGGACACATTGATCATCGACACTTCGAACGCACTTGCGGCCCCG	44	5.8S-rRNA
CGCGACCTCAGATCAGACGTGGCGACCCGCTGAGTT	36	28S-rRNA
ACGGCCATACCACCCTGAACGCGCCCGATCTCGT	34	5S-rRNA
TCGATGTCGGCTCTTCC	17	28S-rRNA
GGTGACTCTAGATAACCTCGGGCCGATCGCACGCCCCCCGTG	42	18S-rRNA
TGCCGACTTAGAACTGGTGCGGACCAGGGGAATCCGACTGTT	42	28S-rRNA
CACGGCCCTGGCGGAGCGCTGAGAAGACGGTCGAACTTGAC	41	18S-rRNA
AGTGGACGGGAGCGGCGGGGGCGGCGCGCG	30	28S-rRNA
TGATTCTTCGATGTCGGCTCTTCCT	25	28S-rRNA
CGGTCGGGCTGGGGCGCGAAGCGGGGCTGGGCGCGCGCCG	40	28S-rRNA
CGCGACCTCAGATCGGACGTGGCGACCCGCTGAA	34	28S-rRNA
TTTGATTCTTCGATGTCGGCTCTTCCTATC	30	28S-rRNA
CGCGACCTCAGATCAGGCGTGGCGACCCGCTGAA	34	28S-rRNA
CTCGACCTCAGATCAGACGTGGCGACCCGCTGAATT	36	28S-rRNA
TGGGGGGCCCAAGTCCTTCTGATCGAGGCCCAGCCCGTGGACGG	44	28S-rRNA
CGGTCGGGCTGGGGCGCGAAGCGGGGCTGGGCGCGCGCCGCGGC	44	28S-rRNA
CGCGACCTCAGATCAGACGTGGCGGCCCGCTGAA	34	28S-rRNA
TTCGATGTCGGCTCTTC	17	28S-rRNA
TGGCGTGGAGCCGGGCGTGGAATGCGAGTGCCTAGTGGGC	40	28S-rRNA
TGATCTCGGAAGCTAAGCAGGGTCGGGCCTGGTTAGTACT	40	5S-rRNA
TCTACGGCCATACCACCCTGAACGCGCCCGATCTCGTCTGATC	43	5S-rRNA
GATGTCGGCTCTTCCT	16	28S-rRNA
CGTAAGGGAAAGTTGAAAAGAACTTTGAAGAGA	33	28S-rRNA
GATGGGAGACCGCCTGGGAATACCGGGTGCTGTAGGC	37	5S-rRNA
AGTTGGTGGAGCGATTTGTCTGGTTAATTCCGA	33	18S-rRNA
GGTGGTGCATGGCCGTTCTTAGTTGGTGGAGCGA	34	18S-rRNA
TTTGATCCTTCGATGTCGGCTCTTCC	26	28S-rRNA
AAGAGGGACGGCCGGGGGCATTCGTATTGCGCCGCTAGAGGT	42	18S-rRNA
CTTTTTGATTCTTCGATGTCGGCTCTTCCT	30	28S-rRNA
AGGGAACGTGAGCTGGGTTTAGACCGTCGTGAGACAGGTTAGT	43	28S-rRNA
CGCGGCCTCAGATCAGACGTGGCGACCCGCTGAA	34	28S-rRNA
GTGGACGGGAGCGGCGGGGGCGG	23	28S-rRNA
GAAGGGACGGGCGATGG	17	28S-rRNA
CGCGACCTCAGACCAGACGTGGCGACCCGCTGAA	34	28S-rRNA
GGGGGGCCGGCGGCGGCGGCGACTCTGGACGCG	33	28S-rRNA
AGGTGGGGAGTTTGACTGGGGCG	23	28S-rRNA
GGATGGGAGACCGCCTGGGAATACCGGGTGCTGTAGGC	38	5S-rRNA
AGTCGACTTAGAACTGGTGCGGACCAGGGGAATCCGACTGTT	42	28S-rRNA
GATGTCCGGGGCTGCACGCGCG	22	18S-rRNA
ATTCTTCGATGTCGGCTCTT	20	28S-rRNA
AACCGACTTAGAACTGGTGCGGACCAGGGGAATCCGACTGTT	42	28S-rRNA
GGGGGGCCGGCGGCGGCGGCGACTCTGGACG	31	28S-rRNA
GAACGCGCCCGATCTCGTCTGATCTCGGAAGCTAAGCAGGGTCGG	45	5S-rRNA
CGCGACCTCGGATCAGACGTGGCGACCCGCTGAA	34	28S-rRNA
AAGAGGGACGGCCGGGGGCATTCGTATTGCGCCGCTAGAGG	41	18S-rRNA
AAGACGGACCAGAGCGAAAGCATTTGCCAAGAATGTTTTCAT	42	18S-rRNA
TAGGGAACGTGAGCTGGGTTTAGACCGTCGTGAGACAGGTTAGT	44	28S-rRNA
TTTTTGATTCTTCGATGTCGGCTCTT	26	28S-rRNA
GAGAGTGGACGGGAGCGGCGGGGGCGG	27	28S-rRNA
ATTCTTCGATGTCGGCTCTTCCTA	24	28S-rRNA
CCAGTGCGCCCCGGGCGGGTCGCGCCGTCGGG	32	28S-rRNA
GTCCGGGGCTGCACGCGCG	19	18S-rRNA
CTGATCTCGGAAGCTAAGCAGGGTCGGGCCTGGTTAGTACT	41	5S-rRNA
TTTTGATTCTTCGATGTCGGCTCTTCCTATC	31	28S-rRNA
ATTCTTCGATGTCGGCTCTTCCTATC	26	28S-rRNA
TCCGGGGCTGCACGCGCGCTACACTGACTGGCTCAGCG	38	18S-rRNA
TCTTAGTTGGTGGAGCGATTTGTCTGGTTAATTCCGA	37	18S-rRNA
CGCGACCTCAGATCAGACGCGGCGACCCGCTGAA	34	28S-rRNA
AGTCCTTCTGATCGAGGCCCAGCCCGTGGACGGTGTGAGGC	41	28S-rRNA
AGCCGACTTAGAACTGGTGCGGACCATGGGAATCCGACTGTT	42	28S-rRNA
AGGGACGGTCGGGGG	15	18S-rRNA
TACCGTAAGGGAAAGTTGAAAAGAACTTTGAAGAGA	36	28S-rRNA
TGATCTCGGAAGCTAAGCAGGGTCGGGCCTGGTTAGTAC	39	5S-rRNA
TTTTTGATTCTTCGATGTCGGCTCTTCCTATCAT	34	28S-rRNA
TTCGATGTCGGCTCTTCCT	19	28S-rRNA
AGTCCGCCCGGAGGATTCAACCCGGCGGCGGGTCCGGCCGTG	42	28S-rRNA
GAAGAGGGGGACGGCGGAGCGAG	23	28S-rRNA
GCGCGGGTCGGGGGGCGGGGCGGACTG	27	28S-rRNA
GGGAACGTGAGCTGGGTTTAGACCGTCGTGAGACAGGTTAGT	42	28S-rRNA
CGGCCCACGGCCCTGGCGGAGCGCTGAGAAGACGG	35	18S-rRNA
AGCCGACTTAGAACTGGTGCGGACCAAGGGAATCCGACTGTT	42	28S-rRNA
TTTTTGATTCTTCGATGTCGGCTCTTCCTATCA	33	28S-rRNA
CTTCGATGTCGGCTCTTC	18	28S-rRNA
GATGGGAGACCGCCTGGGAATACCGGGTGCTGTAGGCTT	39	5S-rRNA
AGGGAAAGTTGAAAAGAACTTTGAAGAGA	29	28S-rRNA
ATAGGGAACGTGAGCTGGGTTTAGACCGTCGTGAGACAGGT	41	28S-rRNA
ACGGCCCTGGCGGAGCGCTGAG	22	18S-rRNA
CGCGACCTCAGATCAGACGTGGCGACCCGCCGAA	34	28S-rRNA
CTCGTCTGATCTCGGAAGCTAAGCAGGGTCGGGCCTGGTTAGT	43	5S-rRNA
TCGCGGCGCCTCGCCTCGGCCGGCGCCTAGCAGCCGACTTAGAAC	45	28S-rRNA
TTAGTTGGTGGAGCGATTTGTCTGGTTAATTCCGA	35	18S-rRNA
AGAAAAGGTGTTGGTTGATATAGACAGCAGGACGGTGG	38	28S-rRNA
GCAGCCGACTTAGAACTGGTGCGGACCAGGGGAA	34	28S-rRNA
TTACGTCCCTGCCCTTTGTACACACCGCCCGTCG	34	18S-rRNA
AGCCGACTTAGAACTGGTGCGGACCTGGGGAATCCGACTGTT	42	28S-rRNA
AGCCGACTTAGACCTGGTGCGGACCAGGGGAATCCGACTGTT	42	28S-rRNA
AGCAGCCGACTTAGAACTGGTGCGGACCAGGG	32	28S-rRNA
GAGAGTGGACGGGAGCGGCGGGGGCGGCGCGCGCG	35	28S-rRNA
GACGTGCAAATCGGTCGTCCGACCTGGG	28	28S-rRNA
GGGTCGCGCCGTCGGGCCCGGGGGAGGT	28	28S-rRNA
ACCCGACTTAGAACTGGTGCGGACCAGGGGAATCCGACTGTT	42	28S-rRNA
GGCGGGTGTTGACGCGATGTGA	22	28S-rRNA
GTCCGGGGCTGCACGCGCGCTACACTGACTGGCTCAGCGT	40	18S-rRNA
ATAGGGAACGTGAGCTGGGTTTAGACCGTCGTGAGACAGGTTAG	44	28S-rRNA
CGACTCTTAGCGGTGGATCACTCGGCTCGT	30	5.8S-rRNA
GGCTCTAAGGGCTGGGTCGGTCGGGCTGGGGCGCGAAGCGGGG	43	28S-rRNA
CGCGACCTCCGATCAGACGTGGCGACCCGCTGAA	34	28S-rRNA
TGATTCTTCGATGTCGGCTCTTC	23	28S-rRNA
GAACGAGACTCTGGCATGCTAACTAGTTACGCGACCC	37	18S-rRNA
GAAACACGGACCAAGGAGTCTAACACGTGCGC	32	28S-rRNA
AAGAGGGACGGCCGG	15	18S-rRNA
CATGGGTCAGTCGGTCCTGA	20	28S-rRNA
TTTGATCCTTCGATGTCGGCTCTTCCTATCATTGTGAAG	39	28S-rRNA
GATGTCGGCTCTTCCTATCATTGTGAAG	28	28S-rRNA
TCTGGGTCGGGGTTTCGTACGTAGCAGAGCAGCTC	35	28S-rRNA
GGGTCGCGCCGTCGGGCCCGGGGGA	25	28S-rRNA
TTTGATCCTTCGATGTCGGCTCTTCCTATCAT	32	28S-rRNA
AGACGACCTGCTTCTGGGTCGGGGTTTCGTACGTAGCAG	39	28S-rRNA
CTCGCGGCGCCTCGCCTCGGCCGGCGCCTAGCAGCCGACTTAGAA	45	28S-rRNA
CGCGACCTCAGATCAGACGTGGCGACCCGCTGAG	34	28S-rRNA
CTCGTGGGGGGGCCGGGCCACCCCTCCCACGGCGCGACCGCTCTC	45	28S-rRNA
AGATAACCTCGGGCCGATCGCACGCCCCCCGTGGCGG	37	18S-rRNA
TTTTTGATTCTTCGATGTCGGCTCTTCCTA	30	28S-rRNA
CTTTGGTCGCTCGCTCCTCTCCTACTTGGA	30	18S-rRNA
TCGCTGCGATCTATTGAAAGTCAGCCCTCGACACAAGGGTTTG	43	28S-rRNA
GGTGACTCTAGATAACCTCGGGCCGATCGCACGCCC	36	18S-rRNA
GTGCGTCGATGAAGAACGCAGCTAGCTGCGAGAA	34	45S-rRNA
TCTGATCTCGGAAGCTAAGCAGGGTCGGGCCTGGTTAGTACT	42	5S-rRNA
AAATCAGTTATGGTTCCTTTGGTCGCTCGCTCCTCTCC	38	18S-rRNA
CGGGGGGGCCGGCGGCGGCGGCGACTCTGGACGCG	35	28S-rRNA
GGGAAAGTTGAAAAGAACTTTGAAGAGA	28	28S-rRNA
CGCGACCTCAGCTCAGACGTGGCGACCCGCTGAATT	36	28S-rRNA
TCTACGGCCATACCACCCTGAACGCGCCCGATCTCGTC	38	5S-rRNA
TGGGTCGGGGTTTCGTACGTAGCAGAGCAGCTCCCTCGCTGC	42	28S-rRNA
GAGAGGTGTAGAATAAGTGGGAGGCCCCCGGCGCCCCCCCGGTG	44	28S-rRNA
GAACGAGACTCTGGCATGCTAACTAGTTACGCGACCCC	38	18S-rRNA
CCGTAAGGGAAAGTTGAAAAGAACTTTGAAGAGA	34	28S-rRNA
ACGGGCTTGGCGGAATCAGCGGGGAAAGAAGACCCTGT	38	28S-rRNA
TTGGATCTTGGGAGCGGGCGGGCGGTCCGCCGC	33	18S-rRNA
TGGATCTTGGGAGCGGGCGGGCGGTCCGCCGCG	33	18S-rRNA
CCGACTTAGAACTGGTGCGGACCAGGGGAATCCGACTGTTT	41	28S-rRNA
CGATGTCGGCTCTTCC	16	28S-rRNA
GATTCTTCGATGTCGGCTCTTCCTATC	27	28S-rRNA
AAGAGGGACGGCCGGGGGCAT	21	18S-rRNA
GGGAACGTGAGCTGGGTTTAGACCGTCGTGAGACAGGT	38	28S-rRNA
AGTTGGATCTTGGGAGCGGGCGGGCGGTCCGCC	33	18S-rRNA
AGGGAACGTGAGCTGGGATTAGACCGTCGTGAGACAGGT	39	28S-rRNA
ATTGATCATCGACACTTCGAACGCACTTGCGGCCCC	36	5.8S-rRNA
AGCCAACTTAGAACTGGTGCGGACCAGGGGAATCCGACTGTT	42	28S-rRNA
TGCGCCGCTAGAGGTGAAATTCTTGGACCGGCGCAAGACGGAC	43	18S-rRNA
TCTGATCTCGGAAGCTAAGCAGGGTCGGGCCTGGTTAGTACTTGG	45	5S-rRNA
GAGGGACGGCCGGGGG	16	18S-rRNA
AAGGGCTGGGTCGGTCGGGCTGGGGCGCGAAGCG	34	28S-rRNA
ACCGCCTGGGAATACCGGGTGCTGTAGGCT	30	5S-rRNA
AGAGTGGACGGGAGCGGCGGGGGCGGCGCGCG	32	28S-rRNA
AGGGACGGCCGGGGG	15	18S-rRNA
ACGGCCATACCACCCTGAACGCGCCCGATCTCGTCTGATC	40	5S-rRNA
GAGGCGGGGGGGCGAG	16	28S-rRNA
AGGGAACGTGAGCTGGGTTTAGACCGTCGTGAGACAGGTTAGTTT	45	28S-rRNA
GATTCTTCGATGTCGGCTCTTCCTATCA	28	28S-rRNA
GAGTGGACGGGAGCGGCGGGGGCGG	25	28S-rRNA
GTGGACGGGAGCGGCGGGGGCGGCG	25	28S-rRNA
TAGCCGACTTAGAACTGGTGCGGACCAGGGGAATCCGACTGTT	43	28S-rRNA
AGGACACATTGATCATCGACACTTCGAACGCACTTGCGGCCCC	43	5.8S-rRNA
TTGATTCTTCGATGTCGGCTCTTCCTATC	29	28S-rRNA
CGCCGTCGGGCCCGGGGGAGGTTCTCTCGGGG	32	28S-rRNA
CGCGCCCTCAGATCAGACGTGGCGACCCGCTGAA	34	28S-rRNA
TGGCGTGGAGCCGGGCGTGGAA	22	28S-rRNA
GATTCTTCGATGTCGGCTCTTCCTATCAT	29	28S-rRNA
CCGTCCGTCCGTCCTCCTCCTCCCCCGTCTCCGCCCCCCGGCC	43	28S-rRNA
TGGGAGACCGCCTGGGAATACCGGGTGCTGTAGGCTT	37	5S-rRNA
TGGGTCGGGGTTTCGTACGTAGCAGAGCAGCT	32	28S-rRNA
AGGCTGAAACTTAAAGGAA	19	18S-rRNA
ACGGACCAAGGAGTCTAACACGTGCGCGAGTCGGGGG	37	28S-rRNA
AGCCGACTTAGAACTGATGCGGACCAGGGGAATCCGACTGTT	42	28S-rRNA
AGCAGCCGACTTAGAACTGGTGCGGACTAGGGGAATCCGACTGTT	45	28S-rRNA
GGGAGCGGGCGGGCG	15	18S-rRNA
CTTTTTGATTCTTCGATGTCGGCTCTTCCTATC	33	28S-rRNA
AGTGGACGGGAGCGGCGGGGGCGGCGCG	28	28S-rRNA
CCTTCGATGTCGGCTCTTCCTAT	23	28S-rRNA
CGGCGGCGGGGGCACGGTCCCCCGCGAGGGGGGCCCGGG	39	28S-rRNA
AGGACGGTGGCCATGGAAGTCGGAATCCGCTAAGGAGTGTG	41	28S-rRNA
AGCCGACTTAGAACTGGTTCGGACCAGGGGAATCCGACTGTT	42	28S-rRNA
CTCGGATCGGCCCCGCCGGGGTCGGCCCACGGCCCTGGCGGAG	43	18S-rRNA
CCTTCTGATCGAGGCCCAGCCCGTGGACGGTGTGAGGCCGGT	42	28S-rRNA
CGACTCTTAGCGGTGGATCACTCGGCT	27	5.8S-rRNA
CTTAGCGGTGGATCACTCGGCTCGTGCGTCGA	32	5.8S-rRNA
GAAACACGGACCAAGGAGTCTAACACGTGCGCGAGTCGGGGG	42	28S-rRNA
GACGCGATGTGATTTCTGCCCAGTGCTCTGAA	32	28S-rRNA
AACGGGCTTGGCGGAATCAGCGGGGAAAGAAGACCCTGT	39	28S-rRNA
TCCTTCGATGTCGGCTCTTCCTAT	24	28S-rRNA
CGGCGCCTCGCCTCGGCCGGCGCCTAGCAGCCGACTTAGAA	41	28S-rRNA
TTTTGATCCTTCGATGTCGGCTCTTCCTATCATTGTGAAG	40	28S-rRNA
CGCGGTTCCGGCGGCGTCCGGTGAGCTCTCGCTGGC	36	28S-rRNA
AGCCGACTTAGAACTGGTACGGACCAGGGGAATCCGACTGTT	42	28S-rRNA
GAGTGGACGGGAGCGGCGGGGGCGGCG	27	28S-rRNA
GGAGGGCGCGCGGGTCGGGG	20	28S-rRNA
AGCCGACTTAGAACTAGTGCGGACCAGGGGAATCCGACTGTT	42	28S-rRNA
ATGTCGGCTCTTCCTAT	17	28S-rRNA
CACGACCTCAGATCAGACGTGGCGACCCGCTGAATT	36	28S-rRNA
TTCTGGGTCGGGGTTTCGTACGTAGCAGAGCAGCTC	36	28S-rRNA
AGGGAACGTGAGCTGGGTTTAGACCGTCGTGAGA	34	28S-rRNA
TTACGTCCCTGCCCTTTGTACACACCGCCCGT	32	18S-rRNA
CTTCGATGTCGGCTCTTCCTATCATTGTGAAG	32	28S-rRNA
GGGAGCGGGCGGGCGGT	17	18S-rRNA
CGGGCTGGGGCGCGAAGCGGGGCTGGGCGCG	31	28S-rRNA
GCGGTTCTATTTTGTTGGTTTTCGGAACTGAGGCCATGAT	40	18S-rRNA
TTTGATCCTTCGATGTCGGCTCTTCCTAT	29	28S-rRNA
TGCGCGCGGGTCGGGGGGCGGGGCGGACT	29	28S-rRNA
GCGCCGTCGGGCCCGGGGGAGGTTCTCTCGGGG	33	28S-rRNA
AGCAGCCGACTTAGAACTGGTGCGGACCAGGGGA	34	28S-rRNA
CGCGACCTCAGATCAGACGTGGCGACCCACTGAATT	36	28S-rRNA
CTGATCTCGGAAGCTAAGCAGGGTCGGGCCTGG	33	5S-rRNA
ACACATTGATCATCGACACTTCGAACGCACTTGCGGCCCCGGG	43	5.8S-rRNA
AGCAGGACGGTGGCCATGGAAGTCGGAATCCGCTAAGGAGTG	42	28S-rRNA
GAAGAGGGGGACGGCGGAGCGAGCG	25	28S-rRNA
AGACGTGGCGACCCGCTGAATTTAAGCA	28	28S-rRNA
CTACGGCCATACCACCCTGAACGCGCCCGATCTCGTCTGATC	42	5S-rRNA
CGTGCGTCGATGAAGAACGCAGCTAGCTGCGAGAA	35	45S-rRNA
TTGGATCTTGGGAGCGGGCGGGCGGTCCGCCGCG	34	18S-rRNA
AGAAAAGGTGTTGGTTGATATAGACAGCAGGACGGTGGCCATGG	44	28S-rRNA
CGGGGGGCGGGGCGGACTG	19	28S-rRNA
CGGGCGTGGAATGCGAGTGCCTAGTGGGCCACTTTTGG	38	28S-rRNA
GGGAACGTGAGCTGGGTTTAGACCGTCGTGAGACAGGTTAGTT	43	28S-rRNA
CGGCCGGGGGGCGGGCGCCGGCGGCTTTGGTGACTCTAGATAACC	45	18S-rRNA
CGCGACCTCAGATCAGACGTGGCGACCCGCTGGA	34	28S-rRNA
GGCGTGGAGCCGGGCGTGGAATG	23	28S-rRNA
GGCGGGTGTTGACGCGATGTGATTTCTGCCCAGTGCTCTGAA	42	28S-rRNA
AATAGGGAACGTGAGCTGGGTTTAGACCGTCGTGAGACAGGT	42	28S-rRNA
GACCTCAGATCAGACGTGGCGACCCGCTGAAT	32	28S-rRNA
TCGTGCGTCGATGAAGAACGCAGCTAGCTGCGAGAAT	37	45S-rRNA
GGCGGGTGTTGACGCGATGTGATTTCTGCCCAGTGCTCTGAATG	44	28S-rRNA
CTACGGCCATACCACCCTGAACGCGCCCGATCTCGTC	37	5S-rRNA
CCTTCTGATCGAGGCCCAGCCCGTGGACGGTGTGAGGCCGGTAG	44	28S-rRNA
CGCGACCTCAGATCAGACGTGGCGATCCGCTGAATT	36	28S-rRNA
GTGGACGGGAGCGGCGGGGGCGGCGCGCG	29	28S-rRNA
TGGATCTTGGGAGCGGGCGGGCGGTCCGCC	30	18S-rRNA
AGCCGACTTAGAACTGGTGCGGACCAGGGGAATCCAACTGTT	42	28S-rRNA
GGGTGGTGGTGCATGGCCGTTCTTAGTTGGTGGAGCGATT	40	18S-rRNA
GGCGGGGGTGTGGGG	15	28S-rRNA
ACATGGGTCAGTCGGTCCTGA	21	28S-rRNA
CGGGCTTGGCGGAATCAGCGGGGAAAGAAGACCCTGTTGAGCT	43	28S-rRNA
CGGGTCTTCCCGGAGTCGGG	20	28S-rRNA
TAAGTCCCTGCCCTTTGTACACACCGCCCGTCGCTACTACCGAT	44	18S-rRNA
GGGGGGGCCGGCGGCGGCGGCGACTCTGGACGCG	34	28S-rRNA
CTTCGATGTCGGCTCTTCCTA	21	28S-rRNA
AGCGGTGGATCACTCGGCTCGTGCGTCGA	29	5.8S-rRNA
AAGGCGAGCTCAGGGAGGA	19	28S-rRNA
TCTACGGCCATACCACCCTGAACGCGCCCGATCTCGTCTGA	41	5S-rRNA
GGATGGGAGACCGCCTGGGAATACCGGGTGCTGTAGGCTT	40	5S-rRNA
TGCCGCGCGCGGGTCGGGGGGCGGGGCGGACT	32	28S-rRNA
TGTCCGGGGCTGCACGCGCGCTACACTGACTGGCTCAGCGT	41	18S-rRNA
GAGGGCGCGCGGGTCGGGG	19	28S-rRNA
TTTGGTCGCTCGCTCCTCTCCTACTTGGATAACTGTGG	38	18S-rRNA
CAGGTGGGGAGTTTGACTGGGGCGG	25	28S-rRNA
ACATTGATCATCGACACTTCGAACGCACTTGCGGCCCCGG	40	5.8S-rRNA
GGGGAGTTTGACTGGGGCG	19	28S-rRNA
TCGATGTCGGCTCTTCCTAT	20	28S-rRNA
TTCGATGTCGGCTCTT	16	28S-rRNA
CGTCCGACCTGGGTATAGGGGCGAAAGACTAATCGAACCATC	42	28S-rRNA
CGGGGCTGCACGCGCGCTACACTGACTGGCTCAGCGTG	38	18S-rRNA
TGGATGGGAGACCGCCTGGGAATACCGGGTGCTGTAGGCTT	41	5S-rRNA
AAGGGAACGGGCTTGGCGGAATCAGCGGGGAAAGAAGACCCTGTT	45	28S-rRNA
ACGGGCTTGGCAGAATCAGCGGGGAAAGAAGACCCTGT	38	28S-rRNA
TTGGATGGGAGACCGCCTGGGAATACCGGGT	31	5S-rRNA
GGGAGACCGCCTGGGAATACCGGGTGCTGTAGGCTT	36	5S-rRNA
AGCCGATTTAGAACTGGTGCGGACCAGGGGAATCCGACTGTT	42	28S-rRNA
CCACGGCCCTGGCGGAGCGCTGAGAAGACGGTCGAACTTGAC	42	18S-rRNA
AATCAAGAACGAAAGTCGGAGGTTCGAAGACGATCAGA	38	18S-rRNA
ACTTGGATGGGAGACCGCCTGGGAATACCGGGTGCTG	37	5S-rRNA
AGGGCTGGGTCGGTCGGGCTGGGGCGCGAAGCGGGG	36	28S-rRNA
CAGTTGAACATGGGTCAGTCGGTCCTGA	28	28S-rRNA
GCGGGCCGCCGGTGAAATACCACTACTCTGATCGTTTTTTCAC	43	28S-rRNA
CCGCGGCGCCTCGCCTCGGCCGGCGCCTAGCAGCCGACTTAGAAC	45	28S-rRNA
CATTGATCATCGACACTTCGAACGCACTTGCGGCCCCGGG	40	5.8S-rRNA
TACGGCCATACCACCCTGAACGCGCCCGATCTCGTCTG	38	5S-rRNA
GCGACCTCAGGTCAGACGTGGCGACCCGCTGAA	33	28S-rRNA
GTAGTTGGATCTTGGGAGCGGGCGGGCGGTCCGCCGC	37	18S-rRNA
CTCGGCCGATCGAAAGGGAGTCGGGTTCAGATCCCCGAATCCGG	44	28S-rRNA
GTCGGTCGGGCTGGGGCGCGAAGCGGGGCTGGGCGCGCGCCGCGG	45	28S-rRNA
GTTGACGCGATGTGATTTCTGCCCAGTGCTCTGAA	35	28S-rRNA
AGACGTGGCGACCCGCTGAATTTAAGCATAT	31	28S-rRNA
CTGGGGGCGGGGCGGA	16	28S-rRNA
TTGATTCTTCGATGTCGGCTCTTCCTATCA	30	28S-rRNA
GTCTACGGCCATACCACCCTGAACGCGCCCGA	32	5S-rRNA
CTAATAGGGAACGTGAGCTGGGTTTAGACCGTCGTGAGACAGGTT	45	28S-rRNA
TCGATGTCGGCTCTTC	16	28S-rRNA
TTGGATCTTGGGAGCGGGCGGGCGGTCCGCC	31	18S-rRNA
CGGAGTGGCGGAGATGGGCGCCGCGAGGCGT	31	28S-rRNA
TTTTGATTCTTCGATGTCGGCTCTTCCTATCAT	33	28S-rRNA
TTTTTGATCCTTCGATGTCGGCTCTTCC	28	28S-rRNA
GTAGACGACCTGCTTCTGGGTCGGGGTTTCGTACGTAGCAGAG	43	28S-rRNA
TGGTTCCTTTGGTCGCTCGCTCCTCTCCTACTTGGATAACTGTGG	45	18S-rRNA
AGCCGACTTAGAACTGGTGCGGACCAGGTGAATCCGACTGTT	42	28S-rRNA
CGCGACCTCAGATCCGACGTGGCGACCCGCTGAATT	36	28S-rRNA
AGGAGGGCCGCTGCGGTGAG	20	28S-rRNA
TGATTCTTCGATGTCGGCTCTTCCTA	26	28S-rRNA
CGAGAGTGGACGGGAGCGGCGGGGGCGG	28	28S-rRNA
GCAGCCGACTTAGAACTGGTGCGGACCAGGGGAATCCGAC	40	28S-rRNA
CCGTGGGTGGTGGTGCATGGCCGTTCTTAGTTGGTGGAGCGATT	44	18S-rRNA
TTTGATTCTTCGATGTCGGCTCTT	24	28S-rRNA
CGTGACCTCAGATCAGACGTGGCGACCCGCTGAA	34	28S-rRNA
TGGGGGCGGGGAGCGG	16	28S-rRNA
ATAGGGAACGTGAGCTGGGTTTAGACCGTCGTGAGACAGGTTAGT	45	28S-rRNA
TTTGATTCTTCGATGTCGGCTCTTCCTATCA	31	28S-rRNA
GGCGTGGAGCCGGGCGTGGAATGCGAGTGCCTAGTGGGTCACTTT	45	28S-rRNA
AGCCGACTTAGAACTGGTGCGGACCAGAGGAATCCGACTGTT	42	28S-rRNA
CGTCCGTCCGTCCTCCTCCTCCCCCGTCTCCGCCCCCCGGCC	42	28S-rRNA
GGAGGGGGCGGGCTCCGGCGGGTG	24	28S-rRNA
ATTCTTCGATGTCGGCTCTTCCTATCA	27	28S-rRNA
GCGGACGCTACGCCGCGACGAGTAGGAGGGCCGCTGCGGT	40	28S-rRNA
TGGGTCAGTCGGTCCTGA	18	28S-rRNA
GGAGCCGGGCGTGGAATGCGAGTGCCTAGTGGG	33	28S-rRNA
TGGGTCGGGGTTTCGTACGTAGCAGAGCAGCTC	33	28S-rRNA
GGGACGGTCGGGGGCAT	17	18S-rRNA
TTTGATCCTTCGATGTCGGCTCTTCCTATCATTGTGAA	38	28S-rRNA
AGACGACCTGCTTCTGGGTCGGGGTTTCGTACGTAGCAGAGCAG	44	28S-rRNA
AGGGAACGTGAGCTGGGATTAGACCGTCGTGAGACAGG	38	28S-rRNA
CCGGCGGCGTCCGGTGAGCTCTCGCTGGC	29	28S-rRNA
TAAGGGAAAGTTGAAAAGAACTTTGAAGAGA	31	28S-rRNA
CTAGCAGCCGACTTAGAAC	19	28S-rRNA
CGAGAGTGGACGGGAGCGGCGGGGGCGGCGCGCGCG	36	28S-rRNA
TCGATGTCGGCTCTTCCT	18	28S-rRNA
TTAAGTCCCTGCCCTTTGTACACACCGCCCGTCGCTACTACCGAT	45	18S-rRNA
CGCGACCTTAGATCAGACGTGGCGACCCGCTGAA	34	28S-rRNA
TTACGTCCCTGCCCTTT	17	18S-rRNA
CTTCGATGTCGGCTCTT	17	28S-rRNA
CGCGACCTCAGATCAGACGTGGTGACCCGCTGAA	34	28S-rRNA
CGCGACCTCAGATCAGACGTGGCGACCCGCTGAATC	36	28S-rRNA
GGGGGCCGGCGGCGGCGGCGACTCTGGACGCGA	33	28S-rRNA
GGCGGGGCGCGGGACATGTGGC	22	28S-rRNA
CTTCTGATCGAGGCCCAGCCCGTGGACGGTGTGAGGC	37	28S-rRNA
TTTTGATCCTTCGATGTCGGCTCTTCCTAT	30	28S-rRNA
ATTACGTCCCTGCCCTTTGTACACACCGCCCGTCGC	36	18S-rRNA
TTCCTTTGGTCGCTCGCTCCTCTCCTACTTGGATAACTGTGG	42	18S-rRNA
CGCGACCTCAGGTCAGACGTGGCGACCCGCTGAAT	35	28S-rRNA
ATTCTTCGATGTCGGCTCTTCCTATCAT	28	28S-rRNA
TCTTCGATGTCGGCTCTTCC	20	28S-rRNA
TACTTGGATGGGAGACCGCCTGGGAATACCGGGT	34	5S-rRNA
CGGGCTTGGCAGAATCAGCGGGGAAAGAAGACCCTGT	37	28S-rRNA
TTTTGATTCTTCGATGTCGGCTCTTCCTATCA	32	28S-rRNA
GCGACTCTGGACGCGAGCCGGGCCCTTCCCGTGGATCGCCC	41	28S-rRNA
TGGGTCGGGGTTTCGTACGTAGCAGAGCAGC	31	28S-rRNA
CGTCTGATCTCGGAAGCTAAGCAGGGTCGGGCCTGGT	37	5S-rRNA
CGGGGGGCGGGGCGG	15	28S-rRNA
AGGAGTGGAGCCTGCGGCTT	20	18S-rRNA
AGCCGACTTAGAACTGGTGCGGACCAGGAGAATCCGACTGTT	42	28S-rRNA
CGCGACCTCAGATCAGACGTGGCGACCTGCTGAATT	36	28S-rRNA
TACCACCCTGAACGCGCCCGATCTCGTCTGATC	33	5S-rRNA
AGCCGACTTAGAACAGGTGCGGACCAGGGGAATCCGACTGTT	42	28S-rRNA
TGAGAAGACGGTCGAACTTGACTATC	26	18S-rRNA
GTCTACGTCCATACCACCCTGAACGCGCCCGATCTCGT	38	5S-rRNA
CTTCGATGTCGGCTCTTCCT	20	28S-rRNA
CGCGACCTCAGATCAGACGTGGCGACTCGCTGAATT	36	28S-rRNA
CGCGATCTCAGATCAGACGTGGCGACCCGCTGAA	34	28S-rRNA
GGACGGGAGCGGCGGGGGCGGCG	23	28S-rRNA
CTCGGGGCCACGCGCGCGTCCCCCGAAGAGGGGGACGG	38	28S-rRNA
TCGCGGCGCCTCGCCTCGGCCGGCGCCTAGCAGCCGACTTAGAA	44	28S-rRNA
AGGGAACGTGAGCTGGGATTAGACCGTCGTGAGACAGGTTAG	42	28S-rRNA
CTCTTAGCGGTGGATCACTCGGCTCGTGCGTCGA	34	5.8S-rRNA
AAGTCCCTGCCCTTTGTACACACCGCCCGTCGCTACTACCGA	42	18S-rRNA
TAGTTGGATCTTGGGAGCGGGCGGGCGGTCCGCCGC	36	18S-rRNA
GCGACCTCAGATCAGACGTGGCGACCCGCTGA	32	28S-rRNA
GTCTACGGCCATACCACCCTGAACGCGCCCGATCTCGTCC	40	5S-rRNA
CGCGACCTCAGATCAGACGTGTCGACCCGCTGAATT	36	28S-rRNA
CGGGGCTGCACGCGCGCTACACTGACTGGCTCAGCG	36	18S-rRNA
AGCCGACTTAGAACTGGTGCGGACCAGGGGAATCCGAC	38	28S-rRNA
ACCATCTGTGGGATTATGACTGAACGCC	28	28S-rRNA
CGCGACCTCAGATCAGATGTGGCGACCCGCTGAATT	36	28S-rRNA
TTACGTCCCTGCCCTTTGTACACACCGCCCGTCGCTA	37	18S-rRNA
CTCGACCTCAGATCAGACGTGGCGACCCGCTGAA	34	28S-rRNA
TGGGTGGTGGTGCATGGCCGTTCTTAGTTGGTGGAGCGATT	41	18S-rRNA
TTCTACGGCCATACCACCCTGAACGCGCCCGATCTCGTCTG	41	5S-rRNA
CGGCCCTGGCGGAGCGCTGAGAAGACGG	28	18S-rRNA
TCGTCTGATCTCGGAAGCTAAGCAGGGTCGGGCCTGGTTAGT	42	5S-rRNA
ATGGGTCAGTCGGTCCTGAGAGATGGGCGAGCGCCGTTCCGAAG	44	28S-rRNA
TGACGTGCAAATCGGTCGTCCGACCTGGGTATAGGGGCGAAAGAC	45	28S-rRNA
TCTTCGATGTCGGCTCTTCCTAT	23	28S-rRNA
CTGGCGCTAAACCATTCGTAGACGACCTGCTTCTGGGTCGGGGTT	45	28S-rRNA
CTTTGGTCGCTCGCTCCTCTCCTACTTGGATAACTG	36	18S-rRNA
TCGGCCCACGGCCCTGGCGGAGCGCTGAGAAGACGG	36	18S-rRNA
GAAGAGGGGGACGGCGGAG	19	28S-rRNA
CGCGACCTCAGATCAGACGTGGCGACCCGCTGAATTTAAGCATAT	45	28S-rRNA
CGTAAGGGAAAGTTGAAAAGAACTTTGAAGA	31	28S-rRNA
CGGGTCTTCCCGGAGTCGGGT	21	28S-rRNA
ACGGGCTTGGCAGAATCAGCGGGGAAAGAAGACCCTGTTG	40	28S-rRNA
AGCCGACTTAGAACTGGTGCGGACCAGGGGAATCCGATTGTT	42	28S-rRNA
CCGTGGGTGGTGGTGCATGGCCGTTCTTAGTTGGTGGAGCGAT	43	18S-rRNA
AGCCGACTTATAACTGGTGCGGACCAGGGGAATCCGACTGTT	42	28S-rRNA
CGCGCGCGGGTCGGGGGGCGGGG	23	28S-rRNA
AGATGTCCGGGGCTGCACGCG	21	18S-rRNA
AGGTCTGTGATGCCCTTAGATGTCCGGGGCTG	32	18S-rRNA
ATGGTTCCTTTGGTCGCTCGCTCCTCTCCTACTTG	35	18S-rRNA
ATTGATCATCGACACTTCGAACGCACTTGCGGCCCCGGGTT	41	5.8S-rRNA
CGCGCCGTCGGGCCCGGGGGAGGTTCTCTCGGGG	34	28S-rRNA
GCTTTTTGATTCTTCGATGTCGGCTCTTC	29	28S-rRNA
ACGGCCCTGGCGGAGCGCTGAGAAGACG	28	18S-rRNA
TTTGGTCGCTCGCTCCTCTCCTACTTGGA	29	18S-rRNA
AATTCCGATAACGAACGAGACTCTGGCATGCTAAC	35	18S-rRNA
CGCGACCTCAGATCAGACGTGGCGACCCGCT	31	28S-rRNA
CTGGCGCTAAACCATTCGTAGACGACCTGCTTCTGGG	37	28S-rRNA
AGGCTGAAACTTAAAGG	17	18S-rRNA
CGACCTCAGATCAGACGTGGCGACCCGCTGAAT	33	28S-rRNA
CGCGACCTCAGATCAGACATGGCGACCCGCTGAATT	36	28S-rRNA
GCCCTGGCGGAGCGCTGAGAAGACGGTCGAACTTGACTATC	41	18S-rRNA
CGGGGGGCCGGCGGCGGCGGCGACTCTGGACGCG	34	28S-rRNA
CTTTTTGATTCTTCGATGTCGGCTCTTCCTA	31	28S-rRNA
TGGACGGGAGCGGCGGGGGCGGCG	24	28S-rRNA
GGAACGGGCTTGGCGGAATCAGCGGGGAAAGAAGACCCTGTTGAG	45	28S-rRNA
CGGGGGGCCGGCGGCGGCGGCGACTCTGGACGCGAGCCGGG	41	28S-rRNA
GGCGGGCGCGGGGGG	15	45S-rRNA
AGACCGTGAAAGCGGGGCCTCACGATCCTTCTGACCTTT	39	28S-rRNA
CAAGGCTGAAACTTAAAGG	19	18S-rRNA
TCCTTCGATGTCGGCTCTTC	20	28S-rRNA
TGCAAAGCTGAAACTTAAAGG	21	18S-rRNA
TTTGATTCTTCGATGTCGGCTCTTCCTATCAT	32	28S-rRNA
AGCCGACTTAGAACTGGTGCGGACCAGGGGACTCCGACTGTT	42	28S-rRNA
GATCCTTCGATGTCGGCTCTTCCTATCATTGTGAAG	36	28S-rRNA
GATGTCGGCTCTTCCTAT	18	28S-rRNA
TGATCTCGGAAGCTAAGCAGGGTCGGGCCTGG	32	5S-rRNA
AACGAACGAGACTCTGGCATGCTAACTAGTTACGCGACCCCCG	43	18S-rRNA
GATTCTTCGATGTCGGCTCTTCCTA	25	28S-rRNA
GATGTCGGCTCTTCCTA	17	28S-rRNA
GCCTACGGCCATACCACCCTGAACGCGCCCGATCTCGTCTG	41	5S-rRNA
TTTGATCCTTCGATGTCGGCTCTTCCTATCATTGT	35	28S-rRNA
TTTGATTCTTCGATGTCGGCTCTTCCTA	28	28S-rRNA
AGCCGGACGGTGGCCATGGAAGTCGGAATCCGCTAAGGAGTGTGT	45	28S-rRNA
GGGTCGCGCCGTCGGGCCCGGGG	23	28S-rRNA
CGTAGACGACCTGCTTCTGGGTCGGGGTTTCGTACGTAGCAGAG	44	28S-rRNA
TACGGCCATACCACCCTGAACGCGCCCGATCTCGTCT	37	5S-rRNA
CGCCGAATCCCGGGGCCGAGGGAGCGAGACCCGTCGCCGCGCTC	44	28S-rRNA
CCTTCGATGTCGGCTCTTC	19	28S-rRNA
CGCGACCTCAGATCAGACGTAGCGACCCGCTGAATT	36	28S-rRNA
AGACCGTGAAAGCGGGGCCTCACGATCCTTCTGAC	35	28S-rRNA
ACCGGGTGCTGTAGGCT	17	5S-rRNA
TTACGTCCCTGCCCTTTGTACACACCGCCCG	31	18S-rRNA
ACGGCCCTGGTGGAGCGCTGAGAAGACGG	29	18S-rRNA
ACGGCCCTGGCGGAGCGCTGAGAAGA	26	18S-rRNA
AGACGTGGCGACCCGCTGAATTTAAG	26	28S-rRNA
CGGGGGGCCGGCGGCGGCGGCGACTCTGGACGCGAGC	37	28S-rRNA
CCACCCTGAACGCGCCCGATCTCGTCTGATCTC	33	5S-rRNA
AGCCGACTTAGAACTGGTGCGGACCAGGGGCATCCGACTGTT	42	28S-rRNA
GTCTCCGGCCATACCACCCTGAACGCGCCCGATCTCGTCT	40	5S-rRNA
CTGGGTCGGGGTTTCGTACGTAGCAGAGCAGCTCC	35	28S-rRNA
GCGTGGAGCCGGGCGTGGAATGCGAGTGCCTAGTGGG	37	28S-rRNA
CGTGGGTGGTGGTGCATGGCCGTTCTTAGTTGGTGGAG	38	18S-rRNA
AAGGCGAGCTCAGGGAGGACAGAAACCTCCCG	32	28S-rRNA
CGACTTAGAACTGGTGCGGACCAGGGGAATCCGACTGTTT	40	28S-rRNA
TTCGATGTCGGCTCTTCCTA	20	28S-rRNA
CGGTCGGGCTGGGGCGCGAAGCGGGG	26	28S-rRNA
CGGGCTTGGCAGAATCAGCGGGGAAAGAAGACCCTGTTGAG	41	28S-rRNA
GATCTCGGAAGCTAAGCAGGGTCGGGCCTGG	31	5S-rRNA
AGGGAACGTGAGCTGGGGTTAGACCGTCGTGAGACAGGT	39	28S-rRNA
ATGTCCGGGGCTGCACGCGCGCTACACTGACTGGCTCAGCGT	42	18S-rRNA
CGACTCTGGACGCGAGCCGGGCCCTTCCCGTGGATCGC	38	28S-rRNA
CCTGACGTGCAAATCGGTCGTCCGACCTGGG	31	28S-rRNA
ACGGCCCTGGCGGAGCGCTGAGAAGACGGTCGAACTTGA	39	18S-rRNA
TCCGGGGCTGCACGCGCGCTACACTGACTGGCTCAGCGTG	40	18S-rRNA
CTGATCTCGGAAGCTAAGCAGGGTCGGGCCTGGTTAGT	38	5S-rRNA
GTGACTCTAGATAACCTCGGGCCGATCGCACGCCC	35	18S-rRNA
CGACCTGCTTCTGGGTCGGGGTTTCGTACGTAGCAGAG	38	28S-rRNA
GGGAGTTTGACTGGGGCGG	19	28S-rRNA
ACGTGCGCGAGTCGGGGGC	19	28S-rRNA
CTTTTTGATTCTTCGATGTCGGCTCTTCCTATCAT	35	28S-rRNA
GTGGACGGGAGCGGCGGGGGCGGCGCG	27	28S-rRNA
GCAGCCGACTTAGAACTGGTGCGGACCAGGGGAATCC	37	28S-rRNA
GGACACATTGATCATCGACACTTCGAACGCACTTGCGGCCCCGGG	45	5.8S-rRNA
CCATACCACCCTGAACGCGCCCGATCTCGTCTGATC	36	5S-rRNA
GCCGACTTAGAACTGGTGCGGACCAGGGGAA	31	28S-rRNA
GTAAGGGAAAGTTGAAAAGAACTTTGAAGAGA	32	28S-rRNA
TTTGGGTTCTGGGGGGAG	18	18S-rRNA
TCTACGGCCATACCACCCTGAACGCGCCCGATCTCG	36	5S-rRNA
ACCCGTCGCCGCGCTCTCCCCCC	23	28S-rRNA
GACGTGCAAATCGGTCGTCCGACCTGGGTATAGGGGCGAAAGA	43	28S-rRNA
GCCTACGGCCATACCACCCTGAACGCGCCCGATCTCGTCT	40	5S-rRNA
AGCCGACTTAGAACTGGTGCGGACCAGGGAAATCCGACTGTT	42	28S-rRNA
TCCGTGGGTGGTGGTGCATGGCCGTTCTTAGTTGGTGGAGCGAT	44	18S-rRNA
TCCGTGGGTGGTGGTGCATGGCCGTTCTTAGTTGGTGGAGCGATT	45	18S-rRNA
GTAGCCGACTTAGAACTGGTGCGGACCAGGGGAATCCGACTGTT	44	28S-rRNA
GACGGGAGCGGCGGGGGCGG	20	28S-rRNA
CTGACGTGCAAATCGGTCGTCCGACCTGGGTATAGGGGCGAAAGA	45	28S-rRNA
ACGGCCATACCACCCTGAACGCGCCCGATCTCGTCTGA	38	5S-rRNA
AATGGGGCGAAGCTACCATCTGTGGGATTATGACTGAA	38	28S-rRNA
GGGCGGGTCGCGCCGTCGGGCCCGGGGGAGG	31	28S-rRNA
CGTGAGCTGGGTTTAGACCGTCGTGAGACAGGT	33	28S-rRNA
CAAGTCCTTCTGATCGAGGCCCAGCCCGTGGACGGTGTGAGGC	43	28S-rRNA
AGTCCTTCTGATCGAGGCCCAGCCCGTGGACGGTGTGAGGCC	42	28S-rRNA
GCCGGACGGTGGCCATGGAAGTCGGAATCCGCTAAGGAGTGTGT	44	28S-rRNA
AGGCTGAAACTTAAAG	16	18S-rRNA
CTTTTTGATTCTTCGATGTCGGCTCTTCCTATCA	34	28S-rRNA
CTAGCAGCCGACTTAGAACTGGTGCGGACCAGGGGAA	37	28S-rRNA
GTAGTTGGATCTTGGGAGCGGGCGGGCGGTCCGCCG	36	18S-rRNA
TGAACAGCAGTTGAACATGGGTCAGTCGGTCCTGA	35	28S-rRNA
TGGACGGGAGCGGCGGGGGCGGCGCGCG	28	28S-rRNA
AGCCGACTTTGAACTGGTGCGGACCAGGGGAATCCGACTGTT	42	28S-rRNA
TCTTCGATGTCGGCTCTTCCT	21	28S-rRNA
CTACGGCCATACCACCCTGAACGCGCCCGATCTCGT	36	5S-rRNA
TTCGATGTCGGCTCTTCCTATC	22	28S-rRNA
ACCACCCTGAACGCGCCCGATCTCGTCTGATCTCGGAAGC	40	5S-rRNA
GTTGGTTTTCGGAACTGAGGCCATGATTAAGAGGGACG	38	18S-rRNA
AGCCGACTTAGAACTGGTGCGGACCAGGGGAATTCGACTGTT	42	28S-rRNA
AATGGGGCGAAGCTACCATCTGTGGGATTATGACTGAACG	40	28S-rRNA
AACGGGCTTGGCAGAATCAGCGGGGAAAGAAGACCCTGTT	40	28S-rRNA
CTCGCTGCGATCTATTGAAAGTCAGCCCTCGACACAAGGGT	41	28S-rRNA
ACGGACCAAGGAGTCTAACACGTGCGCGAGTCGGGGGCT	39	28S-rRNA
TTTTTGATCCTTCGATGTCGGCTCTTCCTATCATTGTGAAG	41	28S-rRNA
ACGGGAAACCTCACCCGGCCCGGACACGGACAGGATTGACAGAT	44	18S-rRNA
AGTTATGGTTCCTTTGGTCGCTCGCTCCTCTCCTACTTGGA	41	18S-rRNA
AGCCGACTTAGAACTGGTGCGGACCAGGGGAATCCGCCTGTT	42	28S-rRNA
CCGCGACCTCAGATCAGACGTGGCGACCCGCTGAATT	37	45S-rRNA
GCCGACTTAGAACTGGTGCGGACCAGGGGAACCCGACTGTT	41	28S-rRNA
GATCTCGGAAGCTAAGCAGGGTCGGGCCTGGTTAGTACT	39	5S-rRNA
CGCGACCTCAGATCAGACGTGGCGACCCGCTG	32	28S-rRNA
CTGGGTCGGGGTTTCGTACGTAGCAGAGCAGC	32	28S-rRNA
CCGGAGTGGCGGAGATGGGCGCCGCGAGGCGTC	33	28S-rRNA
TGATCCTTCGATGTCGGCTCTTCCTATCATTG	32	28S-rRNA
AAGTCCTTCTGATCGAGGCCCAGCCCGTGGACGGTGTGAGG	41	28S-rRNA
AAAGCTGAAACTTAAAGG	18	18S-rRNA
AAGTCCTTCTGATCGAGGCCCAGCCCGTGGACGGTGTTAGGCCGG	45	28S-rRNA
GTCTACGGCCATACCACCCTGAGCGCGCCCGATCTCGTCT	40	5S-rRNA
CGTCCGTCCGTCCGTCCTCCTCCTCCCCCGTCTCCGCCCCCCGG	44	28S-rRNA
GTCCGGGGCTGCACGCGCGCTACACTGACTGGCTCAG	37	18S-rRNA
CGGCCATACCACCCTGAACGCGCCCGATCTCGTCTG	36	5S-rRNA
GCTTTTTGATTCTTCGATGTCGGCTCTTCC	30	28S-rRNA
CGTAGTTGGATCTTGGGAGCGGGCGGGCGGTCCGCCGC	38	18S-rRNA
AGCCGACTTAGAACTGGTGCGAACCAGGGGAATCCGACTGTT	42	28S-rRNA
ATGGCCCTGGCGGAGCGCTGAGAAGACGGTCGAACTTGAC	40	18S-rRNA
GTCTACGGCTATACCACCCTGAACGCGCCCGATCTCGTCTG	41	5S-rRNA
TGGATGGGAGACCGCCTGGGAATACCGGGTGCTGTAGGC	39	5S-rRNA
TGGGAGCGGGCGGGCGGTCCGCCGCGAGGCGAG	33	18S-rRNA
GGGTGGTGGTGCATGGCCGTTCTTAGTTGGTGGAGCGA	38	18S-rRNA
CGCGACTTCAGATCAGACGTGGCGACCCGCTGAA	34	28S-rRNA
CGCGACCCCAGATCAGACGTGGCGACCCGCTGAAT	35	28S-rRNA
GAGACTCTGGCATGCTAACTAGTTACGCGACCC	33	18S-rRNA
GATTCTTCGATGTCGGCTCTT	21	28S-rRNA
CACATTGATCATCGACACTTCGAACGCACTTGCGGCCCCGGG	42	5.8S-rRNA
TCTCGTCTGATCTCGGAAGCTAAGCAGGGTCGGGCCTGGTTAGT	44	5S-rRNA
CTTCTGATCGAGGCCCAGCCCGTGGACGGTGTGAGGCCG	39	28S-rRNA
GACACATTGATCATCGACACTTCGAACGCACTTGCGGCCCCGGG	44	5.8S-rRNA
CCGACTTAGAACTGGTGCGGACCAGGGGAATCCGACTGTTTA	42	28S-rRNA
AAATCAGTTATGGTTCCTTTGGTCGCTCGCTCCTCTCCTA	40	18S-rRNA
AGGGACGGTCGGGGGCAT	18	18S-rRNA
TTGCGCCGCTAGAGGTGAAATTCTTGGACCGGCGCAAGACGGAC	44	18S-rRNA
GGCGGGGAAGGTGGCTCGGGGGG	23	28S-rRNA
ACCACCCTGAACGCGCCCGATCTCGTCTGATCT	33	5S-rRNA
CGCGACCTCAGATCAGACGTGGCAACCCGCTGAATT	36	28S-rRNA
GTCCACGGCCATACCACCCTGAACGCGCCCGATCTCGTCTG	41	5S-rRNA
AGCCGACTTAGAACTGGTGCGGACCAGGGGTATCCGACTGTT	42	28S-rRNA
CGCGACCTCAGATCAGACGTGGCGACCTGCTGAA	34	28S-rRNA
CAAGGCTGAAACTTAAAGGAA	21	18S-rRNA
GGGGTCGGCGGGGGA	15	28S-rRNA
GTCTACGTCCATACCACCCTGAACGCGCCCGATCTCGTCTG	41	5S-rRNA
AGACGACCTGCTTCTGGGTCGGGGTTTCGTACGTAGCAGA	40	28S-rRNA
GCCATACCACCCTGAACGCGCCCGATCTCG	30	5S-rRNA
TGGATCTTGGGAGCGGGCGGGCGG	24	18S-rRNA
TTTTGATTCTTCGATGTCGGCTCTT	25	28S-rRNA
GTCTGATCTCGGAAGCTAAGCAGGGTCGGGCCTGGTTAGT	40	5S-rRNA
AGAGTGGACGGGAGCGGCGGGGGCGG	26	28S-rRNA
CTCGTCGCGCGCGCGTCCGCTGGGGGCGGGGAGCGG	36	28S-rRNA
TTGGATGGGAGACCGCCTGGGAATACCGGGTGCTGTAGGC	40	5S-rRNA
ATTGATCATCGACACTTCGAACGCACTTGCGGCCCCGGGTTCC	43	5.8S-rRNA
GGAGCCGGGCGTGGAATGCGAGTGCCTAGTGGGCCACTTTTGG	43	28S-rRNA
CCGTCCGTCCGTCCGTCCTCCTCCTCCCCCGTCTCCGCCCCCCGG	45	28S-rRNA
CCTCGGCCGATCGAAAGGGAGTCGGGTTCAGATCCCCGAATCCGG	45	28S-rRNA
AGACGTGGCGACCCGCTGAAT	21	28S-rRNA
ACCGCCCGTCCCCGCCCCTTGCCTCTCGGCGCCCCCTCGATGCTC	45	18S-rRNA
TTGGATGGGAGACCGCCTGGGAATACCGGGTGC	33	5S-rRNA
AAGGGCTGGGTCGGTCGGGCTGGGGCGCGAAGCGGG	36	28S-rRNA
CCTAGCAGCCGACTTAGAAC	20	28S-rRNA
GTCTACGGCCATACCACCCTGAACGCGCCCGATCTCGCCTG	41	5S-rRNA
AATAGGGAACGTGAGCTGGGTTTAGACCGTCGTGAGACAGGTTAG	45	28S-rRNA
ATCCTTCGATGTCGGCTCTTC	21	28S-rRNA
AGGGAACGTGAGCTGGGGTTAGACCGTCGTGAGACAGGTTAG	42	28S-rRNA
GCCATACCACCCTGAACGCGCCCGATCTCGT	31	5S-rRNA
TTGGTGACTCTAGATAACCTCGGGCCGATCGCACGCCCCCCGTG	44	18S-rRNA
GGAGGGGGCGGGCTCCGGCGG	21	28S-rRNA
GTCTACGGCCATACCACCCTGAACGCGCCCGACCTCGTCT	40	5S-rRNA
AGCCGACTTAGAACTGTTGCGGACCAGGGGAATCCGACTGTT	42	28S-rRNA
TTGATTCTTCGATGTCGGCTCTTCCTA	27	28S-rRNA
TAGACGACCTGCTTCTGGGTCGGGGTTTCGTACGTAGCAGAG	42	28S-rRNA
ACGTGAGCTGGGTTTAGACCGTCGTGAGACAGGTTAGT	38	28S-rRNA
TCGTAGTTGGATCTTGGGAGCGGGCGGGCGGTCCGCCGC	39	18S-rRNA
AAGCCAGAGGAAACTCTGGTGGAGGTCCGTAGCGGTCCTGACGTG	45	28S-rRNA
CGTCCGTCCGTCCGTCCTCCTCCTCCCCCGTCTCCGCCCCCCG	43	28S-rRNA
GGCGGCGTCCGGTGAGCTCTCGCTGG	26	28S-rRNA
TCGGGCTGGGGCGCGAAGCGGGGCTGGGCGCGCGCCG	37	28S-rRNA
ATAGGGAACGTGAGC	15	28S-rRNA
AATTCCGATAACGAACGAGACTCTGGCATGCTAACTAGT	39	18S-rRNA
TCGGGCTGGGGCGCGAAGCGGGG	23	28S-rRNA
AGCCGACTTAGAACTGGTGCGGACCAGTGGAATCCGACTGTT	42	28S-rRNA
TCTCTCGGGGCCACGCGCGCGTCCCCCGAAGAGGGGGACGG	41	28S-rRNA
CTTCTGATCGAGGCCCAGCCCGTGGACGGTGTGAGGCC	38	28S-rRNA
CGCGACCTCAGATCAGACGTGGCGATCCGCTGAA	34	28S-rRNA
TTCTGGGTCGGGGTTTCGTACGTAGCAGAGCAGCTCC	37	28S-rRNA
AGCCAGAGGAAACTCTGGTGGAGGTCCGTAGCGGTCCTGACGTG	44	28S-rRNA
AAGGCTGAAACTTAAAGGAA	20	18S-rRNA
GCGGACGCTACGCCGCGACGAGTAGGAGGGCCGCTGCGG	39	28S-rRNA
ACCACCCTGAACGCGCCCGATCTCGTCTGATCTCGGAAGCTAAG	44	5S-rRNA
TTCTACGGCCATACCACCCTGAACGCGCCCGATCTCGTCT	40	5S-rRNA
GTCTACGGCCATACCACCCTGAACGCGCCCGATCCCGTCT	40	5S-rRNA
CGCGACCTCAGCTCAGACGTGGCGACCCGCTGAA	34	28S-rRNA
AAGGCTGAAACTTAAAG	17	18S-rRNA
TTGGTCGCTCGCTCCTCTCCTACTTGGATAACTGTGG	37	18S-rRNA
AGTTGAAAAGAACTTTGAAGAGA	23	28S-rRNA
CGGTCGGGCTGGGGCGC	17	28S-rRNA
AGTTGGATCTTGGGAGCGGGCGGGCGG	27	18S-rRNA
AAGAAGCCCGGCTCGCTGGCGTGGAGCCGGGCGTGGAATGCGAG	44	28S-rRNA
TGGGTGGTGGTGCATGGCCGTTCTTAGTTGGTGGAGCGA	39	18S-rRNA
ATTTTGTTGGTTTTCGGAACTGAGGCCATGATTAAGAGGGACG	43	18S-rRNA
GGACGGGAGCGGCGGGGGCGGCGCG	25	28S-rRNA
TTGGATCTTGGGAGCGGGCGGGCGGTCCGCCG	32	18S-rRNA
TTCGATGTCGGCTCTTCCTATCA	23	28S-rRNA
CGATGTCGGCTCTTC	15	28S-rRNA
TCTGATCGAGGCCCAGCCCGTGGACGG	27	28S-rRNA
TGGAAGTCGGAATCCGCTAAGGAGTGTGT	29	28S-rRNA
CGCCGAATCCCGGGGCCGAGGGAGCGAGACCCGTCGCCGCGC	42	28S-rRNA
CAGCAGTTGAACATGGGTCAGTCGGTCCTGA	31	28S-rRNA
TGATTCTTCGATGTCGGCTCTT	22	28S-rRNA
GGCTGGGTCGGTCGGGCTGGGGCGCGAAGCGGGG	34	28S-rRNA
GCCAGGTGGGGAGTTTGACTGGGGCGG	27	28S-rRNA
TCGATGTCGGCTCTTCCTA	19	28S-rRNA
CCCGGGGCCGAGGGAGCGAGA	21	28S-rRNA
AGCCGACTTAGAACTGGTGCGGACCAGGGGAATCCGACAGTT	42	28S-rRNA
AGCCGACTTAGTACTGGTGCGGACCAGGGGAATCCGACTGTT	42	28S-rRNA
GTCCGCCCGGAGGATTCAACCCGGCGGCGGGTCCGGCCGTG	41	28S-rRNA
GCTACCATCTGTGGGATTATGACTGAACGCCT	32	28S-rRNA
ATGGCCCTGGCGGAGCGCTGAGAAGACGG	29	18S-rRNA
AGTTGGATCTTGGGAGCGGGCGGGCGGTCCGCCGCG	36	18S-rRNA
CGACTCTTAGCGGTGGATCACTCG	24	5.8S-rRNA
CGCGACCTCAGATTAGACGTGGCGACCCGCTGAA	34	28S-rRNA
CGACTGGCGATGCGGCGGCGTTATTCCCATGACCCGCCGGG	41	18S-rRNA
CGCGACCTCAGATCAGACGTGGCGACTCGCTGAA	34	28S-rRNA
CGGTTCTATTTTGTTGGTTTTCGGAACTGAGGCCATGAT	39	18S-rRNA
CGCGACCTCAGATCAGACGAGGCGACCCGCTGAATT	36	28S-rRNA
ATTGATCATCGACACTTCGAACGCACTTGCGGCCCCGGGT	40	5.8S-rRNA
TGGTGACTCTAGATAACCTCGGGCCGATCGCACGCCCCCCGTG	43	18S-rRNA
GTCTACGGCCATACCACCCTGGACGCGCCCGATCTCGTCT	40	5S-rRNA
GAGTGGACGGGAGCGGCGGGGGCGGCGCG	29	28S-rRNA
TGTGACTCTAGATAACCTCGGGCCGATCGCACGCCC	36	18S-rRNA
ACGGACCAAGGAGTCTAACACGTGCGCGAGTCGGGGGCTC	40	28S-rRNA
GCTGGCGTGGAGCCGGGCGTGGAATGCGAGTGCCTAGTGGG	41	28S-rRNA
GTGGAGCCGGGCGTGGAATGCGAGTGCCTAGTGGG	35	28S-rRNA
CACGACCTCAGATCAGACGTGGCGACCCGCTGAA	34	28S-rRNA
AGCAGCCGACTTAGAACTGGTGCGGACCAGGGGAATCCGACTGT	44	28S-rRNA
TGGGGGCGGGGAGCG	15	28S-rRNA
CCTCCCCCGTCTCCGCCCCCCGGCC	25	28S-rRNA
GTCTACGGCCACACCACCCTGAACGCGCCCGATCTCGTCT	40	5S-rRNA
CGCAACCTCAGATCAGACGTGGCGACCCGCTGAATT	36	28S-rRNA
CCTTCTGATCGAGGCCCAGCCCGTGGACGGTGTGGGGCCGG	41	28S-rRNA
AGCCGACTTAGAACTGGTGCGGACCAGGGGAATCCGACTATT	42	28S-rRNA
GGAGCCGGGCGTGGAATGCGAGTGCCTAGTGGGC	34	28S-rRNA
GGCGCCGGCGGCTTTGGTGACTCTAGATAACCT	33	18S-rRNA
TGATCTCGGAAGCTAAGCAGGGTCGGGCCTGGTTAGT	37	5S-rRNA
TTTGGTCGCTCGCTCCTCTCCTACTTGGATAACTG	35	18S-rRNA
GCGGGTGTTGACGCGATGTGATTTCTGCCCAGTGCTCTGAATGT	44	28S-rRNA
GAACGGGCTTGGCGGAATCAGCGGGGAAAGAAGACCCTGTTGAG	44	28S-rRNA
GCTCGCCGGCCGAGGTGGGATCCCGAGG	28	28S-rRNA
ATGGGTCAGTCGGTCCTGAGAGATGGGCGAG	31	28S-rRNA
CGCGACCTCTGATCAGACGTGGCGACCCGCTGAATT	36	28S-rRNA
CACCCTGAACGCGCCCGATCTCGTCTGATCTC	32	5S-rRNA
CGCGATGTGATTTCTGCCCAGTGCTCTGAATGT	33	28S-rRNA
TGGATCTTGGGAGCGGGCGGGCGGTCCGCCG	31	18S-rRNA
GTCTACGTCCATACCACCCTGAACGCGCCCGATCTCG	37	5S-rRNA
CGCGACCTCAGATCTGACGTGGCGACCCGCTGAATT	36	28S-rRNA
GGTTCCTTTGGTCGCTCGCTCCTCTCCTACTTGGATAACTGTG	43	18S-rRNA
TAGGGAACGTGAGCTGGGTTTAGACCGTCGTGAGACAGGTTA	42	28S-rRNA
AGCAGGACGGTGGCCATGGAAGTCGGAATCCGCTAAGGAGTGT	43	28S-rRNA
AGGGAACGTGAGCTGGGGTTAGACCGTCGTGAGACAGG	38	28S-rRNA
CATACCACCCTGAACGCGCCCGATCTCGTCTGATC	35	5S-rRNA
CGCGACCTCAGATCAGGCGTGGCGACCCGCTGAAT	35	28S-rRNA
AAGGGACGGGCGATGG	16	28S-rRNA
TTTTGATCCTTCGATGTCGGCTCTTCCTATCATTGTGAA	39	28S-rRNA
GGCCGGGGGGCGGGCGCCGGCGGCTTTGGTGACTCTAGATAACCT	45	18S-rRNA
TCCGGGGCTGCACGCGCGCTACACTGACTGGCTCAGCGTGTG	42	18S-rRNA
TTGATTCTTCGATGTCGGCTCTT	23	28S-rRNA
TTCTTAGTTGGTGGAGCGATTTGTCTGGTTAATTCCGA	38	18S-rRNA
GGGGCGAAGCTACCATCTGTGGGATTATGACTGAA	35	28S-rRNA
CTGATCTCGGAAGCTAAGCAGGGTCGGGCCTGGTTAG	37	5S-rRNA
TGGGAGACCGCCTGGGAATACCGGGTGCTGTAGGC	35	5S-rRNA
AGTACTTGGATGGGAGACCGCCTGGGAATACCGGGTGCTG	40	5S-rRNA
TTGGATGGGAGACCGCCTGGGAATACCGGGTGCTGTAGGCTT	42	5S-rRNA
TGGTGGAGCGATTTGTCTGGTTAATTCCGA	30	18S-rRNA
CCTCGGATCGGCCCCGCCGGGGTCGGCCCACGGCCCTGGCGGAG	44	18S-rRNA
GGGGAAGGTGGCTCGGGGGG	20	28S-rRNA
GTCTCCGGCCATACCACCCTGAACGCGCCCGATCTCGTCTG	41	5S-rRNA
CATACCACCCTGAACGCGCCCGATCTCGTCTGATCTC	37	5S-rRNA
AGCTCTTTCTCGATTCCGTGGGTGGTGGTGCATGGCCG	38	18S-rRNA
TGATCCTTCGATGTCGGCTCTTCC	24	28S-rRNA
TTACGTCCCTGCCCTTTG	18	18S-rRNA
GAGACTCTGGCATGCTAACTAGTTACGCGACCCC	34	18S-rRNA
AAATCAGTTATGGTTCCTTTGGTCGCTCGCTCCTCTCCTACT	42	18S-rRNA
ATGTCGGCTCTTCCTATC	18	28S-rRNA
GAAGCGGGGCTGGGCGCGCGCCGCGGCTGGACGAG	35	28S-rRNA
CCGTGGGTGGTGGTGCATGGCCGTTCTTAGTTGGTGGAGCGA	42	18S-rRNA
CGTGCGTCGATGAAGAACGCAGCTAGCTGCGAG	33	45S-rRNA
GGGCTGGGTCGGTCGGGCTGGGGCGCGAAGCGGGG	35	28S-rRNA
CGATGTCGGCTCTTCCTAT	19	28S-rRNA
GGGGAGCGGTCGGGCGGCGGCGGTCGG	27	28S-rRNA
GCCGACTTAGAACTGGTGTGGACCAGGGGAATCCGACTGTT	41	28S-rRNA
CCACCCTGAACGCGCCCGATCTCGTCTGATC	31	5S-rRNA
GTCTACGGCCATACCACCCTGAACGCGCCCGATCCCGTCTG	41	5S-rRNA
CCGGCCCTGGCGGAGCGCTGAGAAGACGG	29	18S-rRNA
GGGCTGGGGCGCGAAGCGGGGCTGGGCGCG	30	28S-rRNA
GCCGACTTAGAGCTGGTGCGGACCAGGGGAATCCGACTGTT	41	28S-rRNA
GCCGACTTAGAACTGGTGCGGACCAGGGGGATCCGACTGTT	41	28S-rRNA
AGCTACCATCTGTGGGATTATGACTGAACGCCTC	34	28S-rRNA
AGCCGACTTAGAACTGGTGCGGACCCGGGGAATCCGACTGTT	42	28S-rRNA
GCCGACTTAGGACTGGTGCGGACCAGGGGAATCCGACTGTT	41	28S-rRNA
TGGAGCGTCGGGCCCATACCCGGCCGTCGCCGGCAGTCGAGAG	43	28S-rRNA
TGATCTCGGAAGCTAAGCAGGGTCGGGCCTGGTTAGTACTT	41	5S-rRNA
GGGAGCGGGCGGGCGGTCCGCCGCGAGGCGA	31	18S-rRNA
GGACATGGGTCAGTCGGTCCTGA	23	28S-rRNA
CAAGGCTGAAACTTA	15	18S-rRNA
GGAGCCGGGCGTGGAATGCGAGTGCCTAGTGGGCCACTTT	40	28S-rRNA
CGGTGGCCATGGAAGTCGGAATCCGCTAAGGAGTGTG	37	28S-rRNA
AGCCGACTTAGAACTGGTGCGGACCAGGGGAATCCGTCTGTT	42	28S-rRNA
ATCCTTCGATGTCGGCTCTTCCT	23	28S-rRNA
GGGCTGGGGCGCGAAGCGGGGCTGGGCGCGCGC	33	28S-rRNA
ATGGTTCCTTTGGTCGCTCGCTCCTCTCCTACTTGGATAACTGTG	45	18S-rRNA
GGGAACGTGAGCTGGGTTTAGACCGTCGTGAGACAGGTTA	40	28S-rRNA
CCTTCGATGTCGGCTCTTCCTATCATTGTGAAGCAGAATTCAC	43	28S-rRNA
CGCGACCTCAAATCAGACGTGGCGACCCGCTGAATT	36	28S-rRNA
GCTACCATCTGTGGGATTATGACTGAACGCCTC	33	28S-rRNA
AGAAGACGGTCGAACTTGACTATC	24	18S-rRNA
GGGGTCGGCCCACGGCCCTGGCGGAGCGCTGAGAAGACGG	40	18S-rRNA
CGCGACCTCAGATCAGACGTGGTGACCCGCTGAAT	35	28S-rRNA
ACGTGAGCTGGGTTTAGACCGTCGTGAGACAGGT	34	28S-rRNA
TGGGAGCGGGCGGGCGG	17	18S-rRNA
CGGAGGGGGCGGGCTCCGGCGGG	23	28S-rRNA
AGCAGCCGACTTAGAACTGGTGCGGACCAGGGG	33	28S-rRNA
GGTGTGCGTCGGAGGGCGGCGGCGGCGGCGG	31	28S-rRNA
GTGACTCTAGATAACCTCGGGCCGATCGCACGCCCCCCG	39	18S-rRNA
CGGGGGCCGGCGGCGGCGGCGACTCTGGACGCGAG	35	28S-rRNA
GTCTACGGCCATACCACCCTGAACGCGCCCGACCTCGTCTG	41	5S-rRNA
TTTTTGATCCTTCGATGTCGGCTCTTCCTAT	31	28S-rRNA
TAATAGGGAACGTGAGCTGGGTTTAGACCGTCGTGAGACAGGTT	44	28S-rRNA
TAGCAGCCGACTTAGAACTGGTGCGGACCAGGGGAATCCGA	41	28S-rRNA
GTCTACGGCCATACCACCCTGAGCGCGCCCGATCTCGTCTG	41	5S-rRNA
GGGGGGCCCAAGTCCTTCTGATCGAGGCTCAGCCCGTGGACGG	43	28S-rRNA
GAGAAGACGGTCGAACTTGACTATC	25	18S-rRNA
CGCGACCTCGGATCAGACGTGGCGACCCGCTGAAT	35	28S-rRNA
GATCCTTCGATGTCGGCTCTTCCTATCATTGTGAA	35	28S-rRNA
TTTGATCCTTCGATGTCGGCTCTTCCTATCA	31	28S-rRNA
CGCGGCCTCAGATCAGACGTGGCGACCCGCTGAAT	35	28S-rRNA
TTTTGATCCTTCGATGTCGGCTCTTCCTATCATTG	35	28S-rRNA
CGCGACCTCAGACCAGACGTGGCGACCCGCTGAAT	35	28S-rRNA
ACTTGGATGGGAGACCGCCTGGGAATACCGG	31	5S-rRNA
TGAAAAGAACTTTGAAGAGA	20	28S-rRNA
ATGTGCTTGGCTGAGGAGCCAATGGGGCGAAGCTACCATCTGTGG	45	28S-rRNA
TACTTGGATGGGAGACCGCCTGGGAATACCGGGTGCTGTAGGCTT	45	5S-rRNA
GTCTACGGCCATACCACCCTGGACGCGCCCGATCTCGTCTG	41	5S-rRNA
AGACGGACCAGAGCGAAAGCATTTGCCAAGAATGTTTTCAT	41	18S-rRNA
TACCACCCTGAACGCGCCCGATCTCGTCTGATCTC	35	5S-rRNA
GGCGTGGAGCCGGGCGTGGAATGCGAGTGCCTAGTGGGCTACTTT	45	28S-rRNA
TTTGATCCTTCGATGTCGGCTCTTCCTATCATTGTG	36	28S-rRNA
GGTGGAGCGATTTGTCTGGTTAATTCCGA	29	18S-rRNA
AGGGAAAGTTGAAAAGAACTTTGAAGA	27	28S-rRNA
GTCTACGGCCACACCACCCTGAACGCGCCCGATCTCGTCTG	41	5S-rRNA
AGCCGACTTAGAACTGGTGCGGACCAGGGGAATCCG	36	28S-rRNA
TGACGTGCAAATCGGTCGTCCGACCTGGG	29	28S-rRNA
GGGTCGGGGTTTCGTACGTAGCAGAGCAGCTCCCTCGCTGC	41	28S-rRNA
TTTTTGATCCTTCGATGTCGGCTCTTCCTATCATTGTGAA	40	28S-rRNA
CCCAAGTCCTTCTGATCGAGGCCCAGCCCGTGGACGGTGTGAGGC	45	28S-rRNA
CTTTTTGATCCTTCGATGTCGGCTCTTCC	29	28S-rRNA
CGCGACCTCAGATCAGACGTGGCGACCCGTTGAA	34	28S-rRNA
TTGATCCTTCGATGTCGGCTCTTCCTATCATTGTGAAG	38	28S-rRNA
TTGATCCTTCGATGTCGGCTCTTCCTAT	28	28S-rRNA
CGCGACCTCAGATCAGACGTGGCGACCCGCTGAACT	36	28S-rRNA
TCTGGGTCGGGGTTTCGTACGTAGCAGAGCAGCTCC	36	28S-rRNA
GTCTACGGCCATACCACCCCGAACGCGCCCGATCTCGTCTG	41	5S-rRNA
CGCGACCTCAGATCAAACGTGGCGACCCGCTGAATT	36	28S-rRNA
GACACATTGATCATCGACACTTCGAACGCACTTGCGGCCCCG	42	5.8S-rRNA
GTTGAAAAGAACTTTGAAGAGA	22	28S-rRNA
CGGGCTGGGGCGCGAAGCG	19	28S-rRNA
CGCGACCTCAGATCAGATGTGGCGACCCGCTGAA	34	28S-rRNA
AGCCGACTTAGAACTGGTGCGGACCAGGGGAATCC	35	28S-rRNA
GTCTACGGCCATACCACCCTGAACGCGCCCGATCTCGCCT	40	5S-rRNA
CGGGGTCGGCCCACGGCCCTGGCGGAGCGCTGAGAAGACG	40	18S-rRNA
CGCGACCTCAGATCAGACGCGGCGACCCGCTGAAT	35	28S-rRNA
CGCGACCTCAGATCAGACGTGGCGACCCACTGAA	34	28S-rRNA
CGGAGAAGCCGGCGGGAGCCCCGGGGAGAG	30	28S-rRNA
GCAGCCGACTTAGAACTGGTGCGGACCAGGGGAATCCG	38	28S-rRNA
TACCACCCTGAACGCGCCCGATCTCGT	27	5S-rRNA
CCGTCCGTCCGTCCTCCTCCTCCCCCGTCTCCGCCCCCCGGC	42	28S-rRNA
GCGACCTCAGATCAGACGTGGCGACCCGCTGAATTT	36	28S-rRNA
CGGGCTTGGCGGAATCAGCGGGGAAAGAAGACCCTGT	37	28S-rRNA
GGAGACCGCCTGGGAATACCGGGTGCTGTAGGCTT	35	5S-rRNA
GTCTACGGCCGTACCACCCTGAACGCGCCCGATCTCGTCT	40	5S-rRNA
CGCGACCTCAGATCAGACGTGGCGACCCGTTGAATT	36	28S-rRNA
CTCGTGGGGGGGCCGGGCCACCCCTCCCACGGCGCGACCGCTC	43	28S-rRNA
ACGGCCATACCACCCTGAACGCGCCCGATCTCGTCTGATCTC	42	5S-rRNA
GAACAGCAGTTGAACATGGGTCAGTCGGTCCTGA	34	28S-rRNA
GTCTACGGCCATGCCACCCTGAACGCGCCCGATCTCGTCTG	41	5S-rRNA
AGAGGGACAAGTGGCGTTCAGCCACCCGAGATTGAG	36	18S-rRNA
GCCGACTTAGAACTGGTGCGGACCGGGGGAATCCGACTGTT	41	28S-rRNA
TAGGGAACGTGAGCTGGGTTTAGACCGTCGTGAGA	35	28S-rRNA
CCGGGGCTGCACGCGCGCTACACTGACTGGCTCAGCGTGT	40	18S-rRNA
AACACGGGAAACCTCACCCGGCCCGGACACGGACAGGATTGA	42	18S-rRNA
CGGCGGGCGGCGGGGCGGGG	20	28S-rRNA
GGGTCGCGCCGTCGGG	16	28S-rRNA
CGCGACCTCAGATCAGACGTGGCGACCCGCTGGAT	35	28S-rRNA
ACTTGGATGGGAGACCGCCTGGGAATACCGGGTGCTGTAGG	41	5S-rRNA
GTCTACGGCCATACCACCCTGAACGCGCCCGGTCTCGTCT	40	5S-rRNA
GGGCGGGTCGCGCCGTCGGGCCCGGGGGAG	30	28S-rRNA
GCGACCTCAGGTCAGACGTGGCGACCCGCTGAATT	35	28S-rRNA
GCGCGGGTCGGGGGGCGGGGCGGACT	26	28S-rRNA
TTGATCCTTCGATGTCGGCTCTTCCTATCATTG	33	28S-rRNA
AAATCAGTTATGGTTCCTTTGGTCGCTCGCTCCTCTCCTACTTG	44	18S-rRNA
GATCCTTCGATGTCGGCTCTTCCTATCA	28	28S-rRNA
GTCTACGGCCATACCACCCCGAACGCGCCCGATCTCGTCT	40	5S-rRNA
AGTGCCAGGTGGGGAGTTTGACTGGGGCG	29	28S-rRNA
ACGTCCATACCACCCTGAACGCGCCCGATCTCG	33	5S-rRNA
TGCAAAGCTGAAACTTAAAGGAA	23	18S-rRNA
TATGGTTGCAAAGCTGAAACTTAAAGG	27	18S-rRNA
CAGCCGGACGGTGGCCATGGAAGTCGGAATCCGCTAAGGAGTG	43	28S-rRNA
GGGAACGTGAGCTGGGTTTAGACCGTCGTGAGACAGGTTAGTTT	44	28S-rRNA
CGCGGTTCTATTTTGTTGGTTTTCGGAACTGAGGCCATGAT	41	18S-rRNA
ACGCGACCTCAGATCAGACGTGGCGACCCGCTGAA	35	45S-rRNA
GTACTTGGATGGGAGACCGCCTGGGAATACCGGGTGCTGTAGGC	44	5S-rRNA
CGCGACCTCAGATCAGACGTGGCGGCCCGCTGAAT	35	28S-rRNA
GATCCTTCGATGTCGGCTCTTCCTATCATTGTGAAGCAGAATTCA	45	28S-rRNA
GCCGACTTAGAACTGGCGCGGACCAGGGGAATCCGACTGTT	41	28S-rRNA
AGCCGACTTAGAACTGNTGCGGACCAGGGGAATCCGACTGTT	42	28S-rRNA
CTGAGAAGACGGTCGAACTTGACTATC	27	18S-rRNA
CTGACGTGCAAATCGGTCGTCCGACCTGGG	30	28S-rRNA
TCGGTCGGGCTGGGGCGCGAAGCGGGGCTGGGCGCGCGCCGCGGC	45	28S-rRNA
GCAGCCGACTTAGAACTGGTGCGGACCAGGGGAAT	35	28S-rRNA
CGCGACCTCAGATCAGACATGGCGACCCGCTGAA	34	28S-rRNA
ACACATTGATCATCGACACTTCGAACGCACTTGCGGCCCCG	41	5.8S-rRNA
AAGTACCGTAAGGGAAAGTTGAAAAGAACTTTGAAGAGA	39	28S-rRNA
GGCGTGGAGCCGGGCGTGG	19	28S-rRNA
CCTCGTGGGGGGGCCGGGCCACCCCTCCCACGGCGCGACCGCTC	44	28S-rRNA
CGGGGCTGCACGCGCGCTACACTGACTGGCTCAGCGTGT	39	18S-rRNA
GCAGCCGACTTAGAACTGGTGCGGACCAGGGGAATCCGACTGTT	44	28S-rRNA
CCGCGCGGCGCCTCGCCTCGGCCGGCGCCTAGCAGCCGACTTAG	44	28S-rRNA
GACTCTTAGCGGTGGATCACTCGGCT	26	5.8S-rRNA
ACCCTGAACGCGCCCGATCTCGTCTGATCTC	31	5S-rRNA
AGCGGTGGATCACTCGGCTCGTGCGTCG	28	5.8S-rRNA
ATGTCGGCTCTTCCTA	16	28S-rRNA
CGGGGTCGGCCCACGGCCCTGGCGGAGCGCTGAGAAGA	38	18S-rRNA
AAGCCAGAGGAAACTCTGGTGGAGGTCCGTAGCGGTCCTGACG	43	28S-rRNA
TTTTTGATCCTTCGATGTCGGCTCTTCCTATCATTGTG	38	28S-rRNA
TGCGTGGAGCCGGGCGTGGAATGCGAGTGCCTAGTGGGC	39	28S-rRNA
AACGGGCTTGGCGGAATCAGCGGGGAAAGAAGACCCTGTTGAG	43	28S-rRNA
CCTTCGATGTCGGCTCTTCCTATCATTGTGAAG	33	28S-rRNA
AACGGGCTTGGCAGAATCAGCGGGGAAAGAAGACCCTGT	39	28S-rRNA
GGGCGCCGGCGGCTTTGGTGACTCTAGATAACC	33	18S-rRNA
AATAGGGAACGTGAGC	16	28S-rRNA
GGACGGGAGCGGCGGGGG	18	28S-rRNA
CGCGACCTCAGATCCGACGTGGCGACCCGCTGAA	34	28S-rRNA
CGCGACCTCAGATCAGACGTGGCAACCCGCTGAA	34	28S-rRNA
TTGATTCTTCGATGTCGGCTCTTCCTATCAT	31	28S-rRNA
GGCGTGGAGCCGGGCGTGGA	20	28S-rRNA
TGGGTGGTGGTGCATGGCCGTTCTTAGTTGGTGGAGCGAT	40	18S-rRNA
CGCGACCTCAGATCGGACGTGGCGACCCGCTGAAT	35	28S-rRNA
AAAGCTGAAACTTAAAGGAA	20	18S-rRNA
AGGGAACGTGAGCTGGGTTTAGACCGTCGTGAGACAGGTTA	41	28S-rRNA
GTCTACGGCTATACCACCCTGAACGCGCCCGATCTCGTCT	40	5S-rRNA
GGCGGGGGTGTGGGGT	16	28S-rRNA
CGACGGGCGCTGACCCCCTTCGCGGGGGGGA	31	18S-rRNA
ATTACGTCCCTGCCCTTTGTACACACCGCCCGTCGCTACTACC	43	18S-rRNA
ACGGGCTTGGCGGAATCAGCGGGGAAAGAAGACCCTGTTGAG	42	28S-rRNA
AATAACAGGTCTGTGATGCCCTTAGATGTCCGGGGCTG	38	18S-rRNA
GCCGACTTAGAACTGGTGCGGGCCAGGGGAATCCGACTGTT	41	28S-rRNA
GCCATACCACCCTGAACGCGCCCGATCTCGTC	32	5S-rRNA
CTTGGATGGGAGACCGCCTGGGAATACCGGGTGCTGTAGGC	41	5S-rRNA
CGCGGCGGGGCGCGGGACATGTGGCG	26	28S-rRNA
ATGGGAGACCGCCTGGGAATACCGGGTGCTGTAGGCTT	38	5S-rRNA
TGCGTGGAGCCGGGCGTGGAATGCGAGTGCCTAGTGGG	38	28S-rRNA
CGTGCGTCGATGAAGAACGCAGCTAGCTGC	30	45S-rRNA
TCCGGCGGCGTCCGGTGAGCTCTCGCTGGC	30	28S-rRNA
ACAGCAGTTGAACATGGGTCAGTCGGTCCTGA	32	28S-rRNA
CGGGGCCACGCGCGCGTCCCCCGAAGAGGGGGACGG	36	28S-rRNA
CAGCCGACTTAGAACTGGTGCGGACCAGGGGAA	33	28S-rRNA
CGACTCTGGACGCGAGCCGGGCCCTTCCCGTGGATCGCC	39	28S-rRNA
AGCCGACTTAGAACTGGTGCGGACCAGGGCAATCCGACTGTT	42	28S-rRNA
GGCGGCGGCGGCGGCGGCGGGA	22	28S-rRNA
GACCCGTCGCCGCGCTCTCCCCC	23	28S-rRNA
GCGACCTCAGATCAGACGTGGCGACCCGCTGAATTTA	37	28S-rRNA
GCTTTTTGATTCTTCGATGTCGGCTCTTCCTAT	33	28S-rRNA
TGGATGGGAGACCGCCTGGGAATACCGGGT	30	5S-rRNA
CGGACGCTACGCCGCGACGAGTAGGAGGGCCGCTGCGGTG	40	28S-rRNA
ATGTCGGCTCTTCCT	15	28S-rRNA
GCGACCTCAGATCAGACGTGGCGACCCGCTGAATTTAAG	39	28S-rRNA
TCGATGTCGGCTCTT	15	28S-rRNA
TCCCCGGCGCCGCTCGTGGGGGGCCCAAGTCCTTCTGATCG	41	28S-rRNA
GTCCACGGCCATACCACCCTGAACGCGCCCGATCTCGTCT	40	5S-rRNA
AGGTGGGGAGTTTGACTGGGGC	22	28S-rRNA
TTCCGGCGGCGTCCGGTGAGCTCTCGCTGGCC	32	28S-rRNA
GGGGCGAAGCTACCATCTGTGGGATTATGACTGAACG	37	28S-rRNA
CTTTCTCGATTCCGTGGGTGGTGGTGCATGGCCGTTCT	38	18S-rRNA
GGAGCGTCGGGCCCATACCCGGCCGTCGCCGGCAGTCGAGA	41	28S-rRNA
CGGTCGGGCTGGGGCGCGAAGCGGGGCTGGGCGCGCG	37	28S-rRNA
GCGCGGGTCGGGGGGCGGGGCGGA	24	28S-rRNA
ACCACCCTGAACGCGCCCGATCT	23	5S-rRNA
AAGAGGGACGGCCGGGG	17	18S-rRNA
CCATACCACCCTGAACGCGCCCGATCTCGTCTGATCTC	38	5S-rRNA
CGCGACGAGTAGGAGGGCCGCTGCGGTGAGCC	32	28S-rRNA
CGCGACCTCAGATCAGACGTGGCGACCCGCTGCATT	36	28S-rRNA
GTAAGGGAAAGTTGAAAAGAACTTTGAAGA	30	28S-rRNA
CGTGGGTGGTGGTGCATGGCCGTTCTTAGTTGGTGGAGCGATTTG	45	18S-rRNA
GAACGCGCCCGATCTCGTCTGATCTCGGAAGCTAAGCAGGGTCG	44	5S-rRNA
GTCTGATCTCGGAAGCTAAGCAGGGTCGGGCCTGGT	36	5S-rRNA
GGGGGGCCGGCGGCGGCGGCGACTCTGGACGCGAGC	36	28S-rRNA
GCCGACTTAGAACTGGTGCGGACCAGGGGAGTCCGACTGTT	41	28S-rRNA
GTGGTGCATGGCCGTTCTTAGTTGGTGGAGCGATTTGTCTGGT	43	18S-rRNA
CGTGGAGCCGGGCGTGGAATGCGAGTGCCTAGTGGG	36	28S-rRNA
GGCGTGGAGCCGGGCGTGGAATGCGAGTGCCTAGTGGGTCACTT	44	28S-rRNA
AGCCGACTTAGAACTGGTGCGGCCCAGGGGAATCCGACTGTT	42	28S-rRNA
ATTACGTCCCTGCCCTTTGTACACACCGCCCGTCGCT	37	18S-rRNA
GCCGCGCGCGGGTCGGGGGGCGGGGCGGACTG	32	28S-rRNA
GGGGGGGCCGGCGGCGGCGGCGACTCTGGACG	32	28S-rRNA
GGTTCTATTTTGTTGGTTTTCGGAACTGAGGCCATGAT	38	18S-rRNA
TGGGGGGCCGGCGGCGGCGGCGACTCTGGACGC	33	28S-rRNA
TCGTCTGATCTCGGAAGCTAAGCAGGGTCGGGCCTGGT	38	5S-rRNA
CGCGACCTCCGATCAGACGTGGCGACCCGCTGAAT	35	28S-rRNA
GACGGGCGCTGACCCCCTTCGCGGGGGGG	29	18S-rRNA
GTCTACGGCCATACCGCCCTGAACGCGCCCGATCTCGTCTG	41	5S-rRNA
ATGGTTCCTTTGGTCGCTCGCTCCTCTCCTACTTGGA	37	18S-rRNA
CGCGACCTCAGATCAGACGTGACGACCCGCTGAATT	36	28S-rRNA
AGCCGACTTAGAACTTGTGCGGACCAGGGGAATCCGACTGTT	42	28S-rRNA
GTCTACGGCCATACCGCCCTGAACGCGCCCGATCTCGTCT	40	5S-rRNA
CATTAAATCAGTTATGGTTCCTTTGGTCGCTCGCTCCTCTCC	42	18S-rRNA
CCGTCCGTCCGTCCGTCCTCCTCCTCCCCCGTCTCCGCCCCCCG	44	28S-rRNA
GGCGCCGGCGGCTTTGGTGACTCTAGATAACC	32	18S-rRNA
TCCTTCGATGTCGGCTCTTCCT	22	28S-rRNA
GACTCTTAGCGGTGGATCACTCGGCTCGTGCGTCGATG	38	5.8S-rRNA
GGCGTGGAGCCGGGCGTGGAATGCGAGTGCCTAGTGGGCTACTT	44	28S-rRNA
TTTGGGTTCTGGGGGG	16	18S-rRNA
AGTTGAACATGGGTCAGTCGGTCCTGA	27	28S-rRNA
TACCGTAAGGGAAAGTTGAAAAGAACTTTGAAGA	34	28S-rRNA
TGGGTCGGGGTTTCGTACGTAGCAGAG	27	28S-rRNA
GAGACCGCCTGGGAATACCGGGTGCTGTAGGCTT	34	5S-rRNA
TTTGGTGACTCTAGATAACCTCGGGCCGATCGCACGCCCCCCGTG	45	18S-rRNA
TGCGCCGCTAGAGGTGAAATTCTTGGACCGGCGCAAGACGGA	42	18S-rRNA
TCGCTTTTTGATCCTTCGATGTCGGCTCTTCC	32	28S-rRNA
TACTTGGATGGGAGACCGCCTGGGAATACCGGGTGCTGTAGGC	43	5S-rRNA
AAGGATTGGCTCTAAGGGCTGGGTCGGTCGGGCTGGGGCG	40	28S-rRNA
GACCCGTCGCCGCGCTCTCCCCCC	24	28S-rRNA
ATTTTGTTGGTTTTCGGAACTGAGGCCATGATTAAGAGGGACGG	44	18S-rRNA
AGGGACGGGCGATGG	15	28S-rRNA
TGGCGTGGAGCCGGGCGTGGAATGCGAGTGCCTAGTGGGCCAC	43	28S-rRNA
TCGGTCGGGCTGGGGCGCGAAGCGGGGCTGGGCGCGCGCCGCGG	44	28S-rRNA
CGCGGACGCTACGCCGCGACGAGTAGGAGGGCCGCTGCGGT	41	28S-rRNA
TGATTCTTCGATGTCGGCTCTTCCTATCA	29	28S-rRNA
ACAGACCGTGAAAGCGGGGCCTCACGATCCTTCTGA	36	28S-rRNA
AACTGGTGCGGACCAGGGGAATCCGACTGTTTAATTAAAA	40	28S-rRNA
TGTGATTTCTGCCCAGTGCTCT	22	28S-rRNA
CTTCGATGTCGGCTCTTCCTATCAT	25	28S-rRNA
ACCGTAAGGGAAAGTTGAAAAGAACTTTGAAGAGA	35	28S-rRNA
AGTGCCAGGTGGGGAGTTTGACTGGGGCGGTACACC	36	28S-rRNA
TCCGGGGCTGCACGCGCGCTACACTGACTGGCTCAGCGT	39	18S-rRNA
GTCTACGGCCATACCACCCTGAACGCGCCCGGTCTCGTCTG	41	5S-rRNA
CAAAGCTGAAACTTAAAGGAA	21	18S-rRNA
GTTGGTTTTCGGAACTGAGGCCATGATTAAGA	32	18S-rRNA
CGCGACCACAGATCAGACGTGGCGACCCGCTGAATT	36	28S-rRNA
AACGTGAGCTGGGTTTAGACCGTCGTGAGACAGGTT	36	28S-rRNA
AAATCAGTTATGGTTCCTTTGGTCGCTCGCTCCTCTC	37	18S-rRNA
ACATTGATCATCGACACTTCGAACGCACTTGCGGCCCC	38	5.8S-rRNA
GGCGACTCTGGACGCGAGCCGGGCCCTTCCCGTGGATCGCCC	42	28S-rRNA
GGGGGGCCGGCGGCGGCGGCGACTCTGGACGCGAGCCGGG	40	28S-rRNA
AGCTGTCCGGGGCTGCACGCGCGCTACACTGACTGGCTCAGCGTG	45	18S-rRNA
AGGGTCGGGCCTGGTTAGTACT	22	5S-rRNA
CCGTCCGTCCTCCTCCTCCCCCGTCTCCGCCCCCCGGCC	39	28S-rRNA
GTAGTTGGATCTTGGGAGCGGGCGGGCGGTCCGCCGCG	38	18S-rRNA
ACGGCCATACCACCCTGAACGCGCCCGATCTCGTCTGATCTCGG	44	5S-rRNA
CGCGACTTCAGATCAGACGTGGCGACCCGCTGAAT	35	28S-rRNA
TGGCGTGGAGCCGGGCGTGGAATG	24	28S-rRNA
TTCGATGTCGGCTCTTCCTATCAT	24	28S-rRNA
TGGGGAGTTTGACTGGGGCGG	21	28S-rRNA
GGGGCTGGGCGCGCGCCGCGGCTGGACGAGGCGC	34	28S-rRNA
CGGAGTGGCGGAGATGGGCGCCGTGAGGCGTC	32	28S-rRNA
AGCCGACTTAGAACTGGTGCGGACCAGGGGAATCGGACTGTT	42	28S-rRNA
ACGCGACCTCAGATCAGACGTGGCGACCCGCTGAATT	37	45S-rRNA
CGGACGGTGGCCATGGAAGTCGGAATCCGCTAAGGAGTGTGT	42	28S-rRNA
CTTTTTGATCCTTCGATGTCGGCTCTTCCTATCATTGT	38	28S-rRNA
TCCGTGGGTGGTGGTGCATGGCCGTTCTTAGTTGGTGGAGCGA	43	18S-rRNA
CGCGACCTCAGATCAGACGTGGCGACCCGCTAAATT	36	28S-rRNA
AGATGCCCGGGGCTGCACGCGCGCTACACTGACTGGCTCAGCGTG	45	18S-rRNA
GCCGGGGGGCGGGCGCCGGCGGCTTTGGTGACTCTAGATAACCT	44	18S-rRNA
CCTCGCTGCGATCTATTGAAAGTCAGCCCTCGACACAAGGGT	42	28S-rRNA
CCCTGGCGGAGCGCTGAGAAGACGGTCGAACTTGACTATC	40	18S-rRNA
GGCGGCGTCCGGTGAGCTCTCGCTG	25	28S-rRNA
AAGGGAACGGGCTTGGCGGAATCAGCGGGGAAAGAAGACCCTG	43	28S-rRNA
GTCTACGGCCGTACCACCCTGAACGCGCCCGATCTCGTCTG	41	5S-rRNA
GGTCGCGCCGTCGGGCCCGGGGGAGG	26	28S-rRNA
AGCCGGACGGTGGCCATGGAAGTCGGAATCCGCTAAGGAGT	41	28S-rRNA
ACGGCCCTGGCGGAGCGCTGAGAAGACGGTCGAACTTGACTAT	43	18S-rRNA
GGGAACGGGCTTGGCAGAATCAGCGGGGAAAGAAGACCCTGTT	43	28S-rRNA
AGCCGACTTAGAACTGGTGCGGTCCAGGGGAATCCGACTGTT	42	28S-rRNA
CGTGACCTCAGATCAGACGTGGCGACCCGCTGAAT	35	28S-rRNA
TGGCGTGGAGCCGGGCGTGGAATGCGAGTGCCTAGTGGGCCACT	44	28S-rRNA
CCGTCCGTCCGTCCTCCTCCTCCCCCGTCTCCGCCCCCCGG	41	28S-rRNA
GACTCTTAGCGGTGGATCACTCG	23	5.8S-rRNA
CGCGACCTCAGATCAGACGTGGCGACCCGCTGAGT	35	28S-rRNA
TGGGGGGCCCAAGTCCTTCTGATCGAGGCCCAGCCCGTGGACGGT	45	28S-rRNA
GCGCCGGCGGCTTTGGTGACTCTAGATAACCT	32	18S-rRNA
CGCGCGGCGCCTCGCCTCGGCCGGCGCCTAGCAGCCGACTTAGA	44	28S-rRNA
ACGACTCTTAGCGGTGGATCACTCGGCT	28	45S-rRNA
AGAACTGGTGCGTACCAGGGGAATCCGACTGTTTAAT	37	28S-rRNA
AGCCGACTTAGAACTGGTCCGGACCAGGGGAATCCGACTGTT	42	28S-rRNA
ACGGGTGACGGGGAAT	16	18S-rRNA
CGCGACCTCAGATCAGACGTGGCGACCCGCTGACTT	36	28S-rRNA
ACCACCCTGAACGCGCCCGATCTCGTCTGATCTCG	35	5S-rRNA
CCTTCTGCTCGAGGCCCAGCCCGTGGACGGTGTGAGGCCGG	41	28S-rRNA
GATGGGGATCGGGGAT	16	18S-rRNA
CTTGGATGGGAGACCGCCTGGGAATACCGGGT	32	5S-rRNA
GTGGGGCGGGGCGGA	15	28S-rRNA
CGTGCGTCGATGAAGAACGCAGCTAGCTGCGAGA	34	45S-rRNA
GAGGATCCATTGGAGGGCAAGTCTGGTGCCAGCAGCCGCGGTAA	44	18S-rRNA
CCCTCAGGATAGCTGGCGCTCTCGCAGACCCGACGCACCCCCGC	44	28S-rRNA
TCCGGGGACAGTGCCAGGTGGGGAGTTTGACTGGGGCGG	39	28S-rRNA
CTTCTGGGTCGGGGTTTCGTACGTAGCAGAGCAGCTC	37	28S-rRNA
GAGCGTCGGGCCCATACCCGGCCGTCGCCGGCAGTCGA	38	28S-rRNA
GGCGCCTCGCCTCGGCCGGCGCCTAGCAGCCGACTTAGAAC	41	28S-rRNA
AGCAGCCGACTTAGAACTGGTGCGGACCATGGGAATCCGACTGTT	45	28S-rRNA
AGGGGGACGGCGGAGC	16	28S-rRNA
GGGAGACCGCCTGGGAATACCGGGTGCTGTAGGC	34	5S-rRNA
AGGACGGTGGCCATGGAAGTCGGAATCCGCTAAGGAGTGT	40	28S-rRNA
AAGAGGGACGGCCGGGGGCA	20	18S-rRNA
CCACGGCCCTGGCGGAGCGCTGAGAAGACGGTCGAACTTGACTA	44	18S-rRNA
AACGGGCTTGGCAGAATCAGCGGGGAAAGAAGACCCTGTTGAG	43	28S-rRNA
CCTTCTGATCGAGGCCCAGCCCGTGGACGGTGTGAGGCCGGTA	43	28S-rRNA
GGTTCCTTTGGTCGCTCGCTCCTCTCC	27	18S-rRNA
CTTTCTCGATTCCGTGGGTGGTGGTGCATGGCCGT	35	18S-rRNA
CCTTCGATGTCGGCTCTTCCTA	22	28S-rRNA
TGCGCGGCGCCTCGCCTCGGCCGGCGCCTAGCAGCCGACTTAGAA	45	28S-rRNA
GACGGACCAGAGCGAAAGCATTTGCCAAGAATGTTTTCAT	40	18S-rRNA
GTCTACGTCCATACCACCCTGAACGCGCCCGATCTCGTC	39	5S-rRNA
CGCGGTTCCGGCGGCGTCCGGTGAGCTCTCGCTGG	35	28S-rRNA
CGACTCTGGACGCGAGCCGGGCCCTTCCCGTGGATCGCCT	40	28S-rRNA
CGTAGTTGGATCTTGGGAGCGGGCGGGCGGTCCGCCG	37	18S-rRNA
CCGCGGCGCCTCGCCTCGGCCGGCGCCTAGCAGCCGACTTAGAA	44	28S-rRNA
AGCTACCATCTGTGGGATTATGACTGAACGCCT	33	28S-rRNA
GTGGGTGGTGGTGCATGGCCGTTCTTAGTTGGTGGAGCGATTTGT	45	18S-rRNA
GGCCCTGGCGGAGCGCTGAGAAGACGGTCGAA	32	18S-rRNA
TTCCGGCGGCGTCCGGTGAGCTCTCGCTGGC	31	28S-rRNA
TCGACCTCAGATCAGACGTGGCGACCCGCTGAATT	35	28S-rRNA
ATACCACCCTGAACGCGCCCGATCTCGTCTGAT	33	5S-rRNA
GCCGACTTAGAACCGGTGCGGACCAGGGGAATCCGACTGTT	41	28S-rRNA
TAGCAGCCGACTTAGAACTGGTGCGGACCAGGGGAA	36	28S-rRNA
GAACATGGGCCAGTCGGTCCTGA	23	28S-rRNA
GGTGGCCATGGAAGTCGGAATCCGCTAAGGAGTGTGT	37	28S-rRNA
CGCGACCTCAGATCAGACGTGGCGACCCGCCGAAT	35	28S-rRNA
AGAAAAGGTGTTGGTTGATATAGACAGCAGGACGG	35	28S-rRNA
GTCTGCGGCCATACCACCCTGAACGCGCCCGATCTCGTCTG	41	5S-rRNA
CACATTGATCATCGACACTTCGAACGCACTTGCGGCCCCG	40	5.8S-rRNA
ATCTCGGAAGCTAAGCAGGGTCGGGCCTGGT	31	5S-rRNA
GGAGCCGGGCGTGGAATGCGAGTGCCTAGTGGGCCACTTTTGGT	44	28S-rRNA
CGCGACCTCAGATCAGCCGTGGCGACCCGCTGAATT	36	28S-rRNA
TACCATCTGTGGGATTATGACTGAACGCCT	30	28S-rRNA
CACCCTGAACGCGCCCGATCTCGTCTGATC	30	5S-rRNA
TTGAAACACGGACCAAGGAGTCTAACACGTGCGCGAGTCGGGGGC	45	28S-rRNA
GAACGCGCCCGATCTCGTCTGATCTCGGAAGCTAAGCAGGGTC	43	5S-rRNA
CGTCCGTCCGTCCGTCCTCCTCCTCCCCCGTCTCCGCCCCCCGGC	45	28S-rRNA
GATGTCGGCTCTTCCTATCA	20	28S-rRNA
CGCGCGGCGCCTCGCCTCGGCCGGCGCCTAGCAGCCGACTTAG	43	28S-rRNA
ATCCTTCGATGTCGGCTCTTCCTATCA	27	28S-rRNA
CGCGCGCGGGTCGGGGGGCGGGGCGGACTGT	31	28S-rRNA
CGGCGACTCTGGACGCGAGCCGGGCCCTTCCCGTGGATCG	40	28S-rRNA
AGCAGCCGACTTAGAAC	17	28S-rRNA
ACGGCCCTGGCGGAGCGCTGAGAAGAC	27	18S-rRNA
GTCTGCGGCCATACCACCCTGAACGCGCCCGATCTCGTCT	40	5S-rRNA
AGACCCCAGAAAAGGTGTTGGTTGATATAGACAGCAGGACGG	42	28S-rRNA
AGGAAACTCTGGTGGAGGTCCGTAGCGGTCCTGACGTG	38	28S-rRNA
CGCGCCCTCAGATCAGACGTGGCGACCCGCTGAAT	35	28S-rRNA
GGGAATACCGGGTGCTGTAGGCT	23	5S-rRNA
AGGGAACGTGAGCTGGGGTTAGACCGTCGTGAGA	34	28S-rRNA
GCCCACGGCCCTGGCGGAGCGCTGAGAAGACGG	33	18S-rRNA
GTGCGTCGATGAAGAACGCAGCTAGCTGC	29	45S-rRNA
GGGGCCGGCGGCGGCGGCGACTCTGGACGC	30	28S-rRNA
CGCGACCTCAGATCAGACGTAGCGACCCGCTGAA	34	28S-rRNA
GTCTATGGCCATACCACCCTGAACGCGCCCGATCTCGTCT	40	5S-rRNA
TTTTGATTCTTCGATGTCGGCTCTTCCTA	29	28S-rRNA
CCATACCACCCTGAACGCGCCCGATCTCG	29	5S-rRNA
CGACTCTTAGCGGTGGATCACTCGGCTCGTGCGTCGATG	39	5.8S-rRNA
CGCGACCTCAGATCTGACGTGGCGACCCGCTGAA	34	28S-rRNA
CGCGACCTCAGATCAGACGTGGCGACCCGC	30	28S-rRNA
AGAGTGGACGGGAGCGGCGGGGGCGGCG	28	28S-rRNA
CGCGCGCGGGTCGGGGGGCGGGGCGG	26	28S-rRNA
GGTTCCTTTGGTCGCTCGCTCCTCTCCTACTTG	33	18S-rRNA
GGGGCTGGGCGCGCGCCGCGGCTGGACGAGGCGCCGC	37	28S-rRNA
CCGCCTGGGAATACCGGGTGCTGTAGGC	28	5S-rRNA
GGGGCCGGCGGCGGCGGCGACTCTGGACGCGAG	33	28S-rRNA
GAACCTGGGTCAGTCGGTCCTGA	23	28S-rRNA
ACGCCGCGACGAGTAGGAGGGCCGCTGCGGTGAGCCTTGAAGCC	44	28S-rRNA
CCTAGCAGCCGACTTAGAA	19	28S-rRNA
GGGGGCCCAAGTCCTTCTGATCGAGGCCCAGCCCGTGGACGG	42	28S-rRNA
GGGAACGGGCTTGGCAGAATCAGCGGGGAAAGAAGACCCTGTTG	44	28S-rRNA
TAGGGAACGTGAGCTGGGTTTAGACCGTCGTGAGACAGG	39	28S-rRNA
CCTTCGATGTCGGCTCTTCCTATCAT	26	28S-rRNA
AGCCGGACGGTGGCCATGGAAGTCGGAATC	30	28S-rRNA
CGGGGGCGGGGCGGA	15	28S-rRNA
GAGGAGCCAATGGGGCGAAGCTACCATCTGTGGGAT	36	28S-rRNA
GTCTACGGTCATACCACCCTGAACGCGCCCGATCTCGTCT	40	5S-rRNA
CCTTCTGATCGAGGCCCAGCCCGTGGACGGTGTGAGG	37	28S-rRNA
GGAAAGCGTCGCGGTTCCGGCGGCGTCCGGTGAGCTCTC	39	28S-rRNA
GACTCTTAGCGGTGGATCACTCGGCTCGTGCGTCGATGAAGAACG	45	5.8S-rRNA
TTGGTGGAGCGATTTGTCTGGTTAATTCCGA	31	18S-rRNA
ACGGCCCTGGCGGAGCGCTGAGAGGACGG	29	18S-rRNA
CGGCCGGGGGGCGGGCGCCGGCGGCTTTGGTGACTCT	37	18S-rRNA
ACGTCCCTGCCCTTTGTACACACCGCCCGTCGC	33	18S-rRNA
AACGAGACTCTGGCATGCTAACTAGTTACGCGACCC	36	18S-rRNA
GGGCGAAGCTACCATCTGTGGGATTATGACTGAA	34	28S-rRNA
ACGGTGGCCATGGAAGTCGGAATCCGCTAAGGAGTGTGT	39	28S-rRNA
GAGAGGTGTAGAATAAGTGGGAGGCCCCCGGCGCCCCCCCGG	42	28S-rRNA
TCTGGGTCGGGGTTTCGTACGTAGCAGAGCAGCT	34	28S-rRNA
CGTCTGATCTCGGAAGCTAAGCAGGGTCGGGCCTGGTTAG	40	5S-rRNA
CGATCTCGTCTGATCTCGGAAGCTAAGCAGGGTCGGGCC	39	5S-rRNA
TGATTCTTCGATGTCGGCTCTTCCTATCAT	30	28S-rRNA
GTCTACGGCCATACTACCCTGAACGCGCCCGATCTCGTCTG	41	5S-rRNA
TCGATGTCGGCTCTTCCTATCATTGTGAAG	30	28S-rRNA
CTTTTTGATCCTTCGATGTCGGCTCTTCCTATCATTGTGAA	41	28S-rRNA
AGGGTCGGGCCTGGTTAGTACTTG	24	5S-rRNA
AGACCGTGAAAGCGGGGCCTCACGATCCTTCTGACCT	37	28S-rRNA
ATAACGAACGAGACTCTGGCATGCTAACTAGTTACGCGACCCC	43	18S-rRNA
ATCCTTCGATGTCGGCTCTTCCTATC	26	28S-rRNA
GTCTATGGCCATACCACCCTGAACGCGCCCGATCTCGTCTG	41	5S-rRNA
GATGTCGGCTCTTCCTATC	19	28S-rRNA
GTGGGGAGTTTGACTGGGGCGG	22	28S-rRNA
CGCGGGGGGGATGCGTGCATT	21	18S-rRNA
AGCCGACTTAGAACTGGTGCGGACCAGGGGAATCCGACTGTG	42	28S-rRNA
AGCCGTCTTAGAACTGGTGCGGACCAGGGGAATCCGACTGTT	42	28S-rRNA
GTGCAAATCGGTCGTCCGACCTGGGTATAGGGGCGAAAGA	40	28S-rRNA
AAGAGGGACGGCTGGGGG	18	18S-rRNA
AGACGACCTGCTTCTGGGTCGGGGTTTCGTACGTAG	36	28S-rRNA
AATAGGGAACGTGAGCTGGGTTTAGACCGTCGTGAGACAGG	41	28S-rRNA
CTCGATTCCGTGGGTGGTGGTGCATGGCCGT	31	18S-rRNA
ACGAGACTCTGGCATGCTAACTAGTTACGCGACCCC	36	18S-rRNA
GCCATACCACCCTGAACGCGCCCGATCTCGTCTG	34	5S-rRNA
CCGCGCGGCGCCTCGCCTCGGCCGGCGCCTAGCAGCCGACTTAGA	45	28S-rRNA
CGATGTCGGCTCTTCCTATCATTGTGAAG	29	28S-rRNA
AGCCGACTTAGAACTGGTGCGGACCAGGGGATTCCGACTGTT	42	28S-rRNA
GTGGTGTGCGTCGGAGGGCGGCGGCGGCGGCGGCGG	36	28S-rRNA
GCGACCTCAGACCAGACGTGGCGACCCGCTGAATT	35	28S-rRNA
GGGACGGGCGATGGCCTCCGTTGCCCTCGGCCGATCGAAAGGGAG	45	28S-rRNA
CGTGGACGGTGTGAGGCCGGTAGCGGCCC	29	28S-rRNA
CGGGGGGCCGGCGGCGGCGGCGACTCTGGACG	32	28S-rRNA
GGAAAGTTGAAAAGAACTTTGAAGAGA	27	28S-rRNA
AGAACTGGTGCGGACCAGGGGAATCCGACTGTTTAAT	37	28S-rRNA
GTGACCTCAGATCAGACGTGGCGACCCGCTGAATT	35	28S-rRNA
CCGCGGACGCTACGCCGCGACGAGTAGGAGGGCCGCTGCGGTGAG	45	28S-rRNA
GCCGACTTAGAACTGGTGCGGACCAGGGGAATCCGGCTGTT	41	28S-rRNA
TTAGTTGGTGGAGCGATTTGTCTGGTTAATTC	32	18S-rRNA
ACGTGAGCTGGGTTTAGACCGTCGTGAGACAGGTTAG	37	28S-rRNA
GGAGGTCCGTAGCGGTCCTGACGTG	25	28S-rRNA
GAAGGGACGGGCGATGGC	18	28S-rRNA
AAGCGTTCATAGCGACGTCGCTTTTTGATCCTTCGATGTCGGCTC	45	28S-rRNA
AGCAGGACGGTGGCCATGGAAGTCGGAATCCGCTAAGGAGTGTGT	45	28S-rRNA
GTCTACGGCCATGCCACCCTGAACGCGCCCGATCTCGTCT	40	5S-rRNA
GGAGGTCCGTAGCGGTCCTGACG	23	28S-rRNA
GTCCTTCTGATCGAGGCCCAGCCCGTGGACGGTGTGAGGC	40	28S-rRNA
ACGTGAGCTGGGTTTAGACCGTCGTGAGACAGGTTA	36	28S-rRNA
CGCGACCTTAGATCAGACGTGGCGACCCGCTGAAT	35	28S-rRNA
TGGATGGTTTAGTGAGGCCCTCGGATCGGCCCCGCCGGGGT	41	18S-rRNA
GCCGCCTTAGAACTGGTGCGGACCAGGGGAATCCGACTGTT	41	28S-rRNA
GGGGGGCCGGCGGCGGCGGCGACTCTGGAC	30	28S-rRNA
AGACGACCTGCTTCTGGGTCGGGGTTTCGTACGTAGCAGAGC	42	28S-rRNA
AGGACGGTGGCCATGGAAGTCGGAATTCGC	30	28S-rRNA
GCCGACTTCGAACTGGTGCGGACCAGGGGAATCCGACTGTT	41	28S-rRNA
CCTTCTGATCGAGGCCCAGCCCGTGGACGGTGTTAGGCCGG	41	28S-rRNA
CGGGTTGCTTGGGAATGCAGCCCAAAGCGGGTGGTAAA	38	28S-rRNA
CTTGGATGGGAGACCGCCTGGGAATACCGGGTGCTGTAGGCTT	43	5S-rRNA
GACGGGCGCTGACCCCCTTCGCGGGGGGGA	30	18S-rRNA
AACGCGACCGATCCCGGAGAAGCCGGCGGGAGCCCCGGGGA	41	28S-rRNA
TGATCTCGGAAGCTAAGCAGGGTCGGGCCTGGTTAGTACTTG	42	5S-rRNA
TGGCGTGGAGCCGGGCGTGGAATGCGAG	28	28S-rRNA
CCTTCGATGTCGGCTCTTCCTATCA	25	28S-rRNA
GGAGCGTCGGGCCCATACCCGGCCGTCGCCGGCAGTCGAGAGT	43	28S-rRNA
TCCTTCGATGTCGGCTCTT	19	28S-rRNA
GGTGGGGAGTTTGACTGGGGCGG	23	28S-rRNA
GGGCGCGCGCCGCGGCTGGACGAG	24	28S-rRNA
CGGCGACTCTGGACGCGAGCCGGGCCCTTCCCGTGGATCGCCTCA	45	28S-rRNA
GAACATGGGTCAGTCGGTCCTGG	23	28S-rRNA
AGGGACGGGCGATGGC	16	28S-rRNA
ACGTCCATACCACCCTGAACGCGCCCGATCTCGTC	35	5S-rRNA
GGCCGATCGAAAGGGAGTCGGGTTCAGATCCCCGAATCCGGAG	43	28S-rRNA
GCGACGAGTAGGAGGGCCGCTGCGGTGAGCCT	32	28S-rRNA
GCGGAGCGCTGAGAAGACGGTCGAACTTGACTATC	35	18S-rRNA
GAACATGGGTCAGTCGGTCCTGAGAGATGGGCGAG	35	28S-rRNA
ATCCGACTGTTTAAT	15	28S-rRNA
GGAGCCGGGCGTGGAATGCGAG	22	28S-rRNA
GTCTACGGCCATACCACCCTGAACGCGCCCGAT	33	5S-rRNA
GGCGGGGCGGGGCGG	15	28S-rRNA
GCGGGGGCGGGCGGG	15	28S-rRNA
CGGAGTGGCGGAGATGGGCGCCGCGAGGCG	30	28S-rRNA
TCCGACTTAGAACTGGTGCGGACCAGGGGAATCCGACTGTT	41	28S-rRNA
GGCGGTCGGCGGGCGGCGGGGCGGGG	26	28S-rRNA
TTGGTGACTCTAGATAACCTCGGGCCGATCGCACGCCCCCCGTGG	45	18S-rRNA
CGCGACCTCAGATCAGACGTGGCGCCCCGCTGAATT	36	28S-rRNA
AAGTACCGTAAGGGAAAGTTGAAAAGAACTTTGAAGA	37	28S-rRNA
CCTCCTCCCCCGTCTCCGCCCCCCGGCC	28	28S-rRNA
CTTAGTTGGTGGAGCGATTTGTCTGGTTAATTC	33	18S-rRNA
ACCCCTCCTCCCCGCGCCCCCGCCCCGG	28	28S-rRNA
GATCCTTCGATGTCGGCTCTTCCTATCATTGTG	33	28S-rRNA
ATCCTTCGATGTCGGCTCTTCCTATCATTGTGAAGCAGAATTCAC	45	28S-rRNA
GGGAACGGGCTTGGCGGAATCAGCGGGGAAAGAAGACCCTGTT	43	28S-rRNA
GTCTACGGTCATACCACCCTGAACGCGCCCGATCTCGTCTG	41	5S-rRNA
CCGACTTAGAACTGGTGCGGACCAGGGGAATCCGACTGTTTAA	43	28S-rRNA
CCAAGTCCTTCTGATCGAGGCCCAGCCCGTGGACGGTGTGAGGC	44	28S-rRNA
GGTCGCGCCGTCGGGCCCGGGGGAGGTTCTCTCGGGG	37	28S-rRNA
TTTGATCCTTCGATGTCGGCTCTTCCTATCATTGTGAAGC	40	28S-rRNA
CCCGACCTCAGATCAGACGTGGCGACCCGCTGAATT	36	28S-rRNA
GGCGTGGAGCCGGGCGTGGAATGCGAGTGCCTAGTGGGCC	40	28S-rRNA
GGGAAAGTTGAAAAGAACTTTGAAGA	26	28S-rRNA
TTTTTGATCCTTCGATGTCGGCTCTTCCTATCAT	34	28S-rRNA
GTCTACGGCCATACCACCCTGAACGCGCCCGATCTCGTCCG	41	5S-rRNA
CCGGGTGCTGTAGGCTT	17	5S-rRNA
TCTCGATTCCGTGGGTGGTGGTGCATGGCCGTTCT	35	18S-rRNA
GAGAGATGGGCGAGCGCCGTTCCGAAGGGACGGGCGA	37	28S-rRNA
AAGCAGGGTCGGGCCTGGTTAGTACTTGGATGGGAGACCGC	41	5S-rRNA
GTTTACGGCCATACCACCCTGAACGCGCCCGATCTCGTCT	40	5S-rRNA
GCGACTCTGGACGCGAGCCGGGCCCTTCCCGTGGATCGCCT	41	28S-rRNA
GTGTCAGTCGGTCCTGA	17	28S-rRNA
TATCCTTCGATGTCGGCTCTTCC	23	28S-rRNA
GCGACCTCAGGTCAGACGTGGCGACCCGCTGAAT	34	28S-rRNA
CTGAAACTTAAAGGAA	16	18S-rRNA
GGTGACTCTAGATAACCTCGGGCCGATCGCACGCC	35	18S-rRNA
AACTGTGGTAATTCTAGAGCTAATACATGCCGACGGGCGCTGACC	45	18S-rRNA
TCCTTCGATGTCGGCTCTTCCTATC	25	28S-rRNA
GGATGTCCGGGGCTGCACGCGCGCTACACTGACTGGCTCAGCGTG	45	18S-rRNA
TGGAGCCGGGCGTGGAATGCGAGTGCCTAGTGGG	34	28S-rRNA
ACCGCCTGGGAATACCGGGTGCTGTAGGCTT	31	5S-rRNA
CGGTCGGGCTGGGGCGCGAAGCGGGGCTGGGCGCGCGC	38	28S-rRNA
TGGGGGCGGGGAGCGGTCGGGCGGCGG	27	28S-rRNA
GGCGACCTCAGATCAGACGTGGCGACCCGCTGAATT	36	28S-rRNA
CGGCGGCGTCCGGTGAGCTCTCGCTGGC	28	28S-rRNA
CGCAGCTAGGAATAATGGAATAGGACCGCGGTTC	34	18S-rRNA
GCCGACTCAGAACTGGTGCGGACCAGGGGAATCCGACTGTT	41	28S-rRNA
AATAGGGAACGTGAGCTGGGTTTAGACCGTCGTGAGA	37	28S-rRNA
AGCCGACTTAGAACTGGAGCGGACCAGGGGAATCCGACTGTT	42	28S-rRNA
TTTTGATCCTTCGATGTCGGCTCTTCCTATCAT	33	28S-rRNA
AGGGTCGGGCCTGGTTAGTACTTGG	25	5S-rRNA
TAGCAGCCGACTTAGAACTGGTGCGGACCAGGGGAATCC	39	28S-rRNA
GTCCGGGGCTGCACGCGCGC	20	18S-rRNA
AACGGGCTTGGCGGAATCAGCGGGGAAAGAAGACCCTG	38	28S-rRNA
GGGTCGCGCCGTCGGGCCCGGGGG	24	28S-rRNA
AGAAGGGCAAAAGCTCGCTTGATCTTGATTTTCAGTACGAA	41	28S-rRNA
GTTTACGGCCATACCACCCTGAACGCGCCCGATCTCGTCTG	41	5S-rRNA
AATTCCGATAACGAACGAGACTCTGGCATGCTAACTAGTTACG	43	18S-rRNA
TCTTCGATGTCGGCTCTTCCTATCAT	26	28S-rRNA
ACTTGGATGGGAGACCGCCTGGGAATACCGGGTG	34	5S-rRNA
GAACATGGGTCGGTCGGTCCTGA	23	28S-rRNA
GGGGTCGGCCCACGGCCCTGGCGGAGCGCTGAGAAGACGGTCGAA	45	18S-rRNA
CTTGGGAGCGGGCGGGCGG	19	18S-rRNA
CTAGCAGCCGACTTAGAACTGGTGCGGACCAGGGGAAT	38	28S-rRNA
ANCCGACTTAGAACTGGTGCGGACCAGGGGAATCCGACTGTT	42	28S-rRNA
GACGGACCAGAGCGAAAGCATTTGCCAAGAATGTTTTCATTAAT	44	18S-rRNA
CGGGCGTGGAATGCGAGTGCCTAGTGGGCCACTTT	35	28S-rRNA
ACTTCGAACGCACTTGCGGCCCCGGGTTCCTCCCGGGGCTACGC	44	5.8S-rRNA
CGTGAGCTGGGTTTAGACCGTCGTGAGACAGGTTAG	36	28S-rRNA
CTTTTTGATTCTTCGATGTCGGCTCTT	27	28S-rRNA
CTGATCTCGGAAGCTAAGCAGGGTCGGGCCTGGTTAGTACTTGG	44	5S-rRNA
TAAGGGCTGGGTCGGTCGGGCTGGGGCGCGAAGCGGGG	38	28S-rRNA
GAACGGGCTTGGCAGAATCAGCGGGGAAAGAAGACCCTGTTGAG	44	28S-rRNA
AGTCCTTCTGATCGAGGCCCAGCCCGTGGACGGTGTGAGGCCG	43	28S-rRNA
AGCCGACTTAGAACTGGTGCGGACCACGGGAATCCGACTGTT	42	28S-rRNA
TTCTGATCGAGGCCCAGCCCGTGGACGG	28	28S-rRNA
CTCGGATCGGCCCCGCCGGGGTCGGCCCACGGCCCTGGCGG	41	18S-rRNA
GCCGGCTTAGAACTGGTGCGGACCAGGGGAATCCGACTGTT	41	28S-rRNA
ACGGGTGACGGGGAA	15	18S-rRNA
AATCCGACTGTTTAAT	16	28S-rRNA
GCCGACTTAGAACTGGTGCGGACTAGGGGAATCCGACTGTT	41	28S-rRNA
GCGGCCTCAGATCAGACGTGGCGACCCGCTGAATT	35	28S-rRNA
CGCTTTTTGATCCTTCGATGTCGGCTCTTCC	31	28S-rRNA
ACTGGCGATGCGGGATGAAC	20	28S-rRNA
GTCTACGGCCATACCACCCTGAACGCGCCTGATCTCGTCT	40	5S-rRNA
GTCTACGGCCCTACCACCCTGAACGCGCCCGATCTCGTCT	40	5S-rRNA
ACGGGTGACGGGGAATCAGGGTTCGATTCCGGAGAGGGAG	40	18S-rRNA
GTCTACGGCCATACCACCCTGAACGTGCCCGATCTCGTCTG	41	5S-rRNA
AGAGTGGACGGGAGCGGCGGGGGCGGCGCG	30	28S-rRNA
GGCGGAGCGCTGAGAAGACGGTCGAACTTGACTATC	36	18S-rRNA
GACACATTGATCATCGACACTTCGAACGCACTTGCGGCCCCGG	43	5.8S-rRNA
GACGAGTAGGAGGGCCGCTGCGGTGAG	27	28S-rRNA
ATTTTGTTGGTTTTCGGAACTGAGGCCATGATTAAGAGGGAC	42	18S-rRNA
GGGTGCTGTAGGCTT	15	5S-rRNA
AGGACGGTGGCCATGGAAGTCGGAATCCGCTAAGGAGTG	39	28S-rRNA
CGGTGGCCATGGAAGTCGGAATCCGCTAAGGAGTG	35	28S-rRNA
ATTACGTCCCTGCCCTTTGTACACACCGCCCGTCGCTA	38	18S-rRNA
CTCTCGGGGCCACGCGCGCGTCCCCCGAAGAGGGGGACGG	40	28S-rRNA
GCGGTTCTATTTTGTTGGTTTTCGGAACTGAGGCCATGA	39	18S-rRNA
AAGCTACCATCTGTGGGATTATGACTGAACGCCT	34	28S-rRNA
AGCCGACTTAGAACTGGTGCGGACCAGGGTAATCCGACTGTT	42	28S-rRNA
AGGGAACGTGAGCTGGGGTTAGACCGTCGTGAGACAGGTTAGTTT	45	28S-rRNA
CGCGATCTCAGATCAGACGTGGCGACCCGCTGAAT	35	28S-rRNA
CGCGACCTCAGATCAAACGTGGCGACCCGCTGAA	34	28S-rRNA
GTTTCCTTTGGTCGCTCGCTCCTCTCCTACTTGGATAACTGTGG	44	18S-rRNA
AGGGAACGTGAGCTGGGATTAGACCGTCGTGAGACAGGTTAGTTT	45	28S-rRNA
CGCGACCTCTGATCAGACGTGGCGACCCGCTGAA	34	28S-rRNA
GATGGGAGACCGCCTGGGAATACCGGGTGCTGTAG	35	5S-rRNA
GCCGACTTAGAACTGGTGCGGACCAGGGGAATCCG	35	28S-rRNA
AGGGAACGTGAGCTGGGGTTAGACCGTCGTGAGACAGGTTAGT	43	28S-rRNA
CGCGACCTCAGATCAGACGTGGCTACCCGCTGAATT	36	28S-rRNA
CGGACCAGGGGAATCCGACTGTTTAATTAAAACA	34	28S-rRNA
GGGGAGCGGTCGGGCGGCGG	20	28S-rRNA
GGGCGCCGGCGGCTTTGGTGACTCTAGATAACCT	34	18S-rRNA
GCCTACGGCCATACCACCCTGAACGCGCCCGATCTCG	37	5S-rRNA
GTCTACGGCCATACCACCCTGAACGCGTCCGATCTCGTCTG	41	5S-rRNA
AAGGGCTGGGTCGGTCGGGCTGGGGCGCGAAGCGGGGC	38	28S-rRNA
GTGCTTGGCTGAGGAGCCAATGGGGCGAAGCTACCATCTGTGGGA	45	28S-rRNA
GCCCGGGGCTGCACGCGCGCTACACTGACTGGCTCAGCG	39	18S-rRNA
CCCGGCGCCGCTCGTGGGGGGCCCAAGTCCTTCTGATC	38	28S-rRNA
TTGGGAGCGGGCGGGCGGTCCGCCGCGAGGCGAG	34	18S-rRNA
TTTTGATCCTTCGATGTCGGCTCTTCCTATCATTGT	36	28S-rRNA
AACGAGACTCTGGCATGCTAACTAGTTACGCGACCCC	37	18S-rRNA
TGAGAGTGGACGGGAGCGGCGGGGGCGGCGCGCG	34	28S-rRNA
TAACATGGGTCAGTCGGTCCTGA	23	28S-rRNA
CCGGGTGCTGTAGGCT	16	5S-rRNA
CGGGTGTTGACGCGATGTGATTTCTGCCCAGTGCTCTGAATGT	43	28S-rRNA
GATTTCTGCCCAGTGCTCT	19	28S-rRNA
CGGGCGGGTCGCGCCGTCGGGCCCGGGGGAGG	32	28S-rRNA
CGCGACCTCAGATCAGACGTGTCGACCCGCTGAA	34	28S-rRNA
GGGGCGGGGAGCGGTCGGGCGGCGG	25	28S-rRNA
GGCGGGGGGAGAAGGG	16	28S-rRNA
GAACACGGGTCAGTCGGTCCTGA	23	28S-rRNA
TCGACCTCAGATCAGACGTGGCGACCCGCTGAA	33	28S-rRNA
AGGACGGTGGCCATGGAAGTCGGAATCCGCTAAGGAG	37	28S-rRNA
CCGGCGGGTGCGGGGGTGGG	20	28S-rRNA
CTTCTGATCGAGGCCCAGCCCGTGGACGGTGTGAGGCCGGTAG	43	28S-rRNA
ACTGACTGGCTCAGCGTGTG	20	18S-rRNA
AGCAGCCGACTTAGAACTGGTGCGGACCAGGGGAGTCCGA	40	28S-rRNA
GCGACCTCAGATCGGACGTGGCGACCCGCTGAATT	35	28S-rRNA
GGGAGCGGGCGGGCGGTCCGCCGCGAGGCGAG	32	18S-rRNA
TACGGCCATACCACCCTGAACGCGCCCGATCTCG	34	5S-rRNA
CTTCGATGTCGGCTCTTCCTATCATA	26	28S-rRNA
GGGGGGCCCAAGTCCTTCTGATCGAGGTCCAGCCCGTGGACGG	43	28S-rRNA
GAGGAGCCAATGGGGCGAAGCTACCATCTGTGGGATTATGACT	43	28S-rRNA
CGGGGTCGGTCCACGGCCCTGGCGGAGCGCTGAGAAGACGG	41	18S-rRNA
AGGGAACGTGAGCTGGGGTTAGACCGTCGTGAGACAGGTT	40	28S-rRNA
CAAAGCTGAAACTTAAAGG	19	18S-rRNA
GTCTACGGCCATACCACCCTGAACGCGTCCGATCTCGTCT	40	5S-rRNA
GGCGGGCGGGGCCGGGG	17	28S-rRNA
CTTCGATGTCGGCTCTTCCTATCA	24	28S-rRNA
GCGCGCGGGTCGGGGGGCGGGG	22	28S-rRNA
TTGGGTTCTGGGGGGAG	17	18S-rRNA
GATGTCCGGGGCTGCACGCGCGC	23	18S-rRNA
CCTTCTGATCGAGGCCCAGCCCGTGGGCGGTGTGAGGCCGG	41	28S-rRNA
GCTACCATCTGTGGGATTATGACTGAACGCCTCT	34	28S-rRNA
CGATGTCGGCTCTTCCTA	18	28S-rRNA
TTGATCCTTCGATGTCGGCTCTTCC	25	28S-rRNA
CATTGATCATCGACACTTCGAACGCACTTGCGGCCCCG	38	5.8S-rRNA
TCCTTCTGATCGAGGCCCAGCCCGTGGACGGTGTGAGG	38	28S-rRNA
CCTGGCGGAGCGCTGAGAAGACGGTCGAACTTGACTATC	39	18S-rRNA
GTCCGTCCGTCCGTCCTCCTCCTCCCCCGTCTCCGCCCCCCGGCC	45	28S-rRNA
CTGGGGGCCGGCGGCGGCGGCGACTCTGGACGCGAG	36	28S-rRNA
AAGGGCTGGGTCGGTCGGGCTGGGGCGCG	29	28S-rRNA
AAGTCCCTGCCCTTTGTACACACCGCCCGTCGCTACTACC	40	18S-rRNA
GAACGAGATTCCCACTGTCCCTACCTACTATCCAGCGAAA	40	28S-rRNA
AGTTGGATCTTGGGAGCGGGCGGGCGGTCCGCCGCGAGGCGA	42	18S-rRNA
TAAGGGAAAGTTGAAAAGAACTTTGAAGA	29	28S-rRNA
TGTGCGTCGATGAAGAACGCAGCTAGCTGCGAGAAT	36	45S-rRNA
AAAAGAACTTTGAAGA	16	28S-rRNA
CTCGGGCCGATCGCACGCCCCCCGTGGCGGC	31	18S-rRNA
CGGGCGGCGGCGGTCGGCGGGCGG	24	28S-rRNA
TTGGTGACTCTAGATAACCTCGGGCCGATCGCACGCCCCCCGT	43	18S-rRNA
CGGGGGGCGGGCGCCGGCGG	20	18S-rRNA
AAGTCCTTCTGATCGAGGCCCAGCCCGTGGACGGTGTGGGGCCGG	45	28S-rRNA
GACCGCCTGGGAATACCGGGTGCTGTAGGC	30	5S-rRNA
ACAGACCGTGAAAGCGGGGCCTCACGATCCTTCTGACCTTT	41	28S-rRNA
CGGCCCTGGCGGAGCGCTGAGAAGACGGTCGAACTTGACTATC	43	18S-rRNA
CGCGACCTCAGATCAGACGTGGCGACCCGCAGAATT	36	28S-rRNA
TGATCTCGGAAGCTAAGCAGGGTCGGGCCTGGTTAG	36	5S-rRNA
GTTGAAAAGAACTTTGAAGA	20	28S-rRNA
TATGGTTGCAAAGCTGAAACTTAAAGGAA	29	18S-rRNA
GCGGCGGGTGTTGACGCGATGTGATTTCTGCCCAGTGCTCTGAA	44	28S-rRNA
AGCCGGACGGTGGCCATGGAAGTCGGAATCCGCTAAGGAGTGTG	44	28S-rRNA
GCGACCTCAGATCAGACGCGGCGACCCGCTGAATT	35	28S-rRNA
CAGGAGTGGAGCCTGCGGCTT	21	18S-rRNA
AGCGACCTCAGATCAGACGTGGCGACCCGCTGAATT	36	28S-rRNA
CGCGACCTCAGATCAGACGTGGCGACCCGCTGAATTTAAGC	41	28S-rRNA
CCACCCTGAACGCGCCCGATCTCGT	25	5S-rRNA
CTCGGGCCGATCGCACGCCCCCCGTGGCGGCGA	33	18S-rRNA
CGCGACCTCAGATCAGACGTGGCGTCCCGCTGAATT	36	28S-rRNA
AGTTTGACTGGGGCGG	16	28S-rRNA
CTTTTTGATCCTTCGATGTCGGCTCTTCCTAT	32	28S-rRNA
TTGGTCGCTCGCTCCTCTCCTACTTGGA	28	18S-rRNA
CAGCCGACTTAGAACTGGTGCGGACCAGGGGAATCCGACTGTTT	44	28S-rRNA
GCGACCTCAGATCAGACGTGGCGGCCCGCTGAATT	35	28S-rRNA
GGTCAGTCGGTCCTGA	16	28S-rRNA
CCGACCTGGGTATAGGGGCGAAAGACTAATCGAACCATC	39	28S-rRNA
GCAGCCGACTTAGAACTGGTGCGGACCAGGGGAATC	36	28S-rRNA
CGTCCGTCCTCCTCCTCCCCCGTCTCCGCCCCCCGGCC	38	28S-rRNA
GTCTACGGCCATACCACCCTGAACGCGTCCGATCTCG	37	5S-rRNA
AGCAGCCGACTTAGAACTGGTGCGGACCAGGGGAACCCGA	40	28S-rRNA
ATTACGTCCCTGCCCTTTG	19	18S-rRNA
CGGGCGTGGAATGCGAGTGCCTAGTGGGCCACTT	34	28S-rRNA
AAGGGAAAGTTGAAAAGAACTTTGAAAAGA	30	28S-rRNA
GAGCATGGGTCAGTCGGTCCTGA	23	28S-rRNA
GTGACTCTAGATAACCTCGGGCCGATCGCACGCCCCCC	38	18S-rRNA
AGCAGCCGACTTAGAA	16	28S-rRNA
ACCACCCTGAACGCGCCCGATCTCGTCT	28	5S-rRNA
GCGGGCGTGGGGGTGGGGG	19	45S-rRNA
TCTACGGCCATACCACCCTGAACGCGCCCGATCTCGTCTGATCTC	45	5S-rRNA
GATCTCGGAAGCTAAGCAGGGTCGGGCCTGGT	32	5S-rRNA
CGCGACCTCAGATCAGACGTGGCGACCCGCTGAATTTAAGCA	42	28S-rRNA
TGGATCTTGGGAGCGGGCGGGCGGTCCGC	29	18S-rRNA
AGGACGGTGGCCATGGAAGTCGGAATCCGCTAAGGAGTGTGT	42	28S-rRNA
GCCGACTTAGAACTGGTGCGGACCAGGGGAATCCGACCGTT	41	28S-rRNA
CGCGACCTCAGATTAGACGTGGCGACCCGCTGAATT	36	28S-rRNA
TTCCGGCGGCGTCCGGTGAGCTCTCGCTGGCCC	33	28S-rRNA
GCGGGTCGGGGGGCGGGGCGGACTGTCCC	29	28S-rRNA
CGGGCTTGGCGGAATCAGCGGGGAAAGAAGACCCTGTT	38	28S-rRNA
GGGGGGCCCAAGTCCTTCTGATCGAGGCCCAGCCCGTGGACGGTG	45	28S-rRNA
GAACGTGGGTCAGTCGGTCCTGA	23	28S-rRNA
CGCTCGGCGCCTCGCCTCGGCCGGCGCCTAGCAGCCGACTTAGAA	45	28S-rRNA
AAGCTTGCGTTGATTAAGTCCCTGCCCTTTGTACACACCGC	41	18S-rRNA
TGGTGACTCTAGATAACCTCGGGCCGATCGCACGCCCCCCGTGG	44	18S-rRNA
CGACGAGTAGGAGGGCCGCTGCGGTGAGCCTTGAAGCC	38	28S-rRNA
AAGCAGGGTCGGGCCTGGTTAGTACT	26	5S-rRNA
TCTTCGATGTCGGCTCTTCCTATC	24	28S-rRNA
CCTTCTGATCGAGGCCCAGCCCGCGGACGGTGTGAGGCCGG	41	28S-rRNA
GTCGGTCGGGCTGGGGCGC	19	28S-rRNA
GAAGAGGGGGACGGCGGAGCGAGCGCACGGGGTCGGCGGCGA	42	28S-rRNA
CTTCGATGTCGGCTCTTCCTATCATTGTGAAGCAGAATTCAC	42	28S-rRNA
CTTCGATGTCGGCTCTTCCTATC	23	28S-rRNA
GGAGCGTCGGGCCCATACCCGGCCGTCGCCGGCAGTCGA	39	28S-rRNA
CGCGCGCGGGTCGGGGGGCGGGGCGGGCTG	30	28S-rRNA
GCGACCCCAGATCAGACGTGGCGACCCGCTGAATT	35	28S-rRNA
ATCAGCCGACTTAGAACTGGTGCGGACCAGGGGAA	35	28S-rRNA
ACACATTGATCATCGACACTTCGAACGCACTTGCGGCCCC	40	5.8S-rRNA
ATTACGTCCCTGCCCTTTGTACACACCGCCCGTCGCTAC	39	18S-rRNA
AATAGGGACGGCCGGGGG	18	18S-rRNA
CGCAACCTCAGATCAGACGTGGCGACCCGCTGAA	34	28S-rRNA
GTCTACGGCCATACCACCCTGGACGCGCCCGATCTCG	37	5S-rRNA
GGGTCGGGGTTTCGTACGTAGCAGAGCAGCTCCCTCGCTGCGAT	44	28S-rRNA
AAGCCGGATCCGTAACTTCGGGATAAGGATTGGCTCTAAGGGCT	44	28S-rRNA
CGTGGGGGGGCCGGG	15	28S-rRNA
AAGTCCCTGCCCTTTGTACACACCGCCCGTCGCTAC	36	18S-rRNA
TGATTCTTCGATGTCGGCTCTTCCTATC	28	28S-rRNA
ATCCTTCGATGTCGGCTCTTCCTA	24	28S-rRNA
CGCAGCCGACTTAGAACTGGTGCGGACCAGGGGAATCCGA	40	28S-rRNA
AGATGTCCGGGGCTGCACGCGCGCTACACTGACTGGCTCGGCGTG	45	18S-rRNA
CGCGACCTCAGATCAGACGTGGCGACCCTCTGAATTTAAG	40	28S-rRNA
TCGGAACTGAGGCCATGATTAAGA	24	18S-rRNA
GAAGAGGGGGACGGCGGAGC	20	28S-rRNA
TTGGCTCTAAGGGCTGGGTCGGTCGGGCTGGGGCGCGAAGCGGGG	45	28S-rRNA
CTGGACGAGGCGCCGCCGCCCCCCCCACGCCCGGGG	36	28S-rRNA
CGGAGGGGGCGGGCTCCGGCGGGTG	25	28S-rRNA
CTTAGTTGGTGGAGCGATTTGTCTGGTTAATTCCGATAA	39	18S-rRNA
GCGACCTCGGATCAGACGTGGCGACCCGCTGAATT	35	28S-rRNA
GCGACTCTGGACGCGAGCCGGGCCCTTCCCGTGGATCGCC	40	28S-rRNA
CTGGCGATGCGGGATGAAC	19	28S-rRNA
AGGACGGTGGCCATGGAAGTCGGAATCCGCTAAGGAGTGTGTAA	44	28S-rRNA
TGCGACCTCAGATCAGACGTGGCGACCCGCTGAATTT	37	28S-rRNA
ATCTACGGCCATACCACCCTGAACGCGCCCGATCTCGTCTG	41	5S-rRNA
ATAACGAACGAGACTCTGGCATGCTAACTAGTTACGCGACCC	42	18S-rRNA
TACGTCCCTGCCCTTTGTACACACCGCCCGTCGCT	35	18S-rRNA
AGATGTCCGGGGCTGCACGCGCGCTACACTGACTGGCTCAG	41	18S-rRNA
CGATAACGAACGAGACTCTGGCATGCTAACTAGTTACGCGACCCC	45	18S-rRNA
TCCTTCGATGTCGGCTCTTCCTATCA	26	28S-rRNA
CGGGGGGCGGGGCGGACT	18	28S-rRNA
GGGGGGGCCGGCGGCGGCGGCGACTCTGGACGCGAGC	37	28S-rRNA
AGCAGCCGACTTAGAACTGGTGCGGACCAGGGGGATCCGA	40	28S-rRNA
CAGACGTGGCGACCCGCTGAATTTAAGCA	29	28S-rRNA
CGGCGGCGGCGGCGACTCTGGACGCGAG	28	28S-rRNA
GCGGCCCTGGCGGAGCGCTGAGAAGACGG	29	18S-rRNA
CCGTCCGTCCGTCCGTCCTCCTCCTCCCCCG	31	28S-rRNA
ACGGCCCTGGCGGGGCGCTGAGAAGACGG	29	18S-rRNA
CGCGCGCGGGCCGGGGGGCGGGGCGGACTG	30	28S-rRNA
CGGGGGGCCGGCGGCGGCGGCGACTCCGGACGCGAG	36	28S-rRNA
GTCTACGGCCATACCACCCTGAACGCGCCCGATCTC	36	5S-rRNA
GGGCGGCGGCGGTCGGCGGGCGG	23	28S-rRNA
TTACGTCCCTGCCCTTTGTACACACCGCCCGTCGCTAC	38	18S-rRNA
CAGCTCCCTCGCTGCGATCTATTGAAAGTCAGCCCTCGA	39	28S-rRNA
GTTGATTACGTCCCTGCCCTTTGTACACACCGCCCGTCGC	40	18S-rRNA
GCCGCGCGCGGGTCGGGGGGCGGGGCGGAC	30	28S-rRNA
GGTGGCCATGGAAGTCGGAATCCGCTAAGGAGTGTG	36	28S-rRNA
ATTGATCATCGACACTTCGAACGCACTTGCGGCCCCGGGTTCCTC	45	5.8S-rRNA
CGCGACCTCATATCAGACGTGGCGACCCGCTGAA	34	28S-rRNA
TGGATGGGAGACCGCCTGGGAATACCGGGTGC	32	5S-rRNA
AGAGGGGGACGGCGGAGCGAG	21	28S-rRNA
CGCGACCTCAGATCAGTCGTGGCGACCCGCTGAA	34	28S-rRNA
CTCTCTCTCCCCCGCTCCCCGTCCTCCCCC	30	28S-rRNA
GGTGCGCCGCGACCGGCTCCGGGACGGCTGGGAAGGCCCGG	41	28S-rRNA
GATGTCCGGGGCTGCACGCGTGCTACACTGACTGGCTCAGCGTG	44	18S-rRNA
CGCGTCCTCAGATCAGACGTGGCGACCCGCTGAATT	36	28S-rRNA
GCGCCCTCAGATCAGACGTGGCGACCCGCTGAATT	35	28S-rRNA
TAATAGGGAACGTGAGC	17	28S-rRNA
TCTTCGATGTCGGCTCTTC	19	28S-rRNA
GCCGACCTAGAACTGGTGCGGACCAGGGGAATCCGACTGTT	41	28S-rRNA
ACTCTTAGCGGTGGATCACTCGGCTCGTGCGTCGA	35	5.8S-rRNA
GCTTTTTGATTCTTCGATGTCGGCTCTTCCTATCA	35	28S-rRNA
CGGGCGTGGAATGCGAGTGCCTAGTGGGCCACTTTTGGTAAG	42	28S-rRNA
AGCAGCCGACTTAGAACTGGTGCGGACCGGGGGAATCCGA	40	28S-rRNA
AGCAGGACGGTGGCCATGGAAGTCGGAATCCGCTAAGGAGT	41	28S-rRNA
GGACGGGAGCGGCGGGGGCGGCGCGCG	27	28S-rRNA
AAGTTGAAAAGAACTTTGAAGAGA	24	28S-rRNA
AGGACACATTGATCATCGACACTTCGAACGCACTTGCGGCCC	42	5.8S-rRNA
AGGGAACGTGAGCTGGGATTAGACCGTCGTGAGACAGGTT	40	28S-rRNA
GAGACTCTGGCATGCTAACTAGTTACGCGACCCCC	35	18S-rRNA
AGATGTCCGGGGCTGCACGCGCGCTACGCTGACTGGCTCAGCGTG	45	18S-rRNA
GCCGACTTAGACCTGGTGCGGACCAGGGGAATCCGACTGTT	41	28S-rRNA
CAGCCGGACGGTGGCCATGGAAGTCGGAATCCGCTAAGGAGTGT	44	28S-rRNA
GCGGGTCGGGGGGCGGGG	18	28S-rRNA
GAAAAGAACTTTGAAGAGA	19	28S-rRNA
CAAGGCTGAAACTTAAAG	18	18S-rRNA
TGGGAATACCGGGTGCTGTAGGCT	24	5S-rRNA
GATCTCGGAAGCTAAGCAGGGTCGGGCCTGGTTAGTACTT	40	5S-rRNA
GTGGGTGGTGGTGCATGGCCGTTCTTAGTTGGTGGAGTG	39	18S-rRNA
GCGCCGCTCGTGGGGGGCCCAAGTCCTTCTGAT	33	28S-rRNA
TCTGATCTCGGAAGCTAAGCAGGGTCGGGCCTGGTTAGTAC	41	5S-rRNA
CGCGACCTCAAATCAGACGTGGCGACCCGCTGAA	34	28S-rRNA
AGGGTCGGGCCTGGTTAGTACTTGGATGG	29	5S-rRNA
ATAGGGAACGTGAGCTGGGTTTAGACCGTCGTGAGACAGGTTA	43	28S-rRNA
GTTGCAAAGCTGAAACTTAAAGG	23	18S-rRNA
TGCGACCTCAGATCAGACGTGGCGACCCGCTGAATTTA	38	28S-rRNA
AGGTGGGGAGTTTGGCTGGGGCGG	24	28S-rRNA
TTACGTCCCTGCCCTTTGTACACACCGCCCGTCGCTACT	39	18S-rRNA
AAGGGAACGGGCTTGGCGGAATCAGCGGGGAAAGAAGA	38	28S-rRNA
GGCCCTGGCGGAGCGCTGAGAAGACGG	27	18S-rRNA
ATGTCCGGGGCTGCACGCGCG	21	18S-rRNA
GGCGGGCGGCGGGGCGGGG	19	28S-rRNA
AGCCGACATAGAACTGGTGCGGACCAGGGGAATCCGACTGTT	42	28S-rRNA
TGTCTGATCTCGGAAGCTAAGCAGGGTCGGGCCTGGTTAGTACT	44	5S-rRNA
TCTTCTGATCGAGGCCCAGCCCGTGGACGGTGTGAGGCCGG	41	28S-rRNA
GGCCGGGGGGCGGGCGCCGGCGGCTTTGGTGACTCTAGATAACC	44	18S-rRNA
GAACGGGCTTGGCAGAATCAGCGGGGAAAGAAGACCCTGTT	41	28S-rRNA
TGGACGGGAGCGGCGGGGG	19	28S-rRNA
ACTTGGATGGGAGACCGCCTGGGAATACCGGGTGCT	36	5S-rRNA
ACGGCCCTGGCGGAGCGCTGAGAAGGCGG	29	18S-rRNA
GCGCCCTCAGATCAGACGTGGCGACCCGCTGAA	33	28S-rRNA
ACCACCCTGAACGCGCCCGATCTCGTCTGAT	31	5S-rRNA
TACGTCCCTGCCCTTTGTACACACCGCCCGTCGCTA	36	18S-rRNA
GGGGGTCGGGCGCCG	15	18S-rRNA
GCGACTCTGGACGCGAGCCGGGCCCTTCCCGTGGATCGCCTCA	43	28S-rRNA
GCGGGGCCCGAAGCGTTTACTTTGAAAAAAT	31	18S-rRNA
TAGCAGCCGACTTAGAACTGGTGCGGACCAGGGGAATC	38	28S-rRNA
AATAGGGAACGTGAGCTGGGTTTAGAC	27	28S-rRNA
CGGGGGGCCGGCGGCGGCGGCGACTCTGGACGCGGG	36	28S-rRNA
ACCCTGAACGCGCCCGATCTCGTCTGATCTCG	32	5S-rRNA
TCCGACTGTTTAATTAAAA	19	28S-rRNA
GACTCTTAGCGGTGGATCACTCGGCTCGTGCGTCGATGAAGAA	43	5.8S-rRNA
GAAGCGGGGCTGGGCGCGCGCCGCGGCTGGACGAGGCGCCG	41	28S-rRNA
[truncated: 998,000+ more rows]
