# Supplementary material for: Conserved shifts in sperm small non-coding RNA profiles during mouse and human aging
Source: EMBO J. 2026 Jan 20;45(4):1362–80. doi: 10.1038/s44318-025-00687-8 (PMC12909834; doi:10.1038/s44318-025-00687-8)
Supplement: Supplementary file 13 — Dataset EV1 [file 44318_2025_687_MOESM13_ESM.zip › Dataset_EV1/Data/tsrna_m.reads]

sp.10.1.c	sp.10.1.p	sp.10.2.c	sp.10.2.p	sp.10.3.c	sp.10.3.p	sp.10.4.c	sp.10.4.p	sp.30.1.c	sp.30.1.p	sp.30.2.c	sp.30.2.p	sp.30.3.c	sp.30.3.p	sp.30.4.c	sp.30.4.p	sp.50.1.c	sp.50.1.p	sp.50.2.c	sp.50.2.p	sp.50.3.c	sp.50.3.p	sp.50.4.c	sp.50.4.p	sp.70.1.c	sp.70.1.p	sp.70.2.c	sp.70.2.p	sp.70.3.c	sp.70.3.p	sp.70.4.c	sp.70.4.p	sp.90.1.c	sp.90.1.p	sp.90.2.c	sp.90.2.p	sp.90.3.c	sp.90.3.p	sp.90.4.c	sp.90.4.p	sph.10.1.c	sph.10.1.p	sph.10.2.c	sph.10.2.p	sph.10.3.c	sph.10.3.p	sph.10.4.c	sph.10.4.p	sph.30.1.c	sph.30.1.p
TCCCTGGTGGTCTAGTGGTTAGGATTCGGCGCTC	613415	75131	558110	47579	642792	39662	264187	58209	492338	76629	568727	88921	484577	103174	337235	60602	394413	64072	367521	43995	301114	53027	347060	51701	200901	41332	201718	43826	99102	45083	108535	24596	222841	37198	272042	49861	431597	53775	91197	76307	1340437	245097	1461842	215766	1624947	224148	1052316	130409	1756134
TCCCTGGTGGTCTAGTGGTTAGGATTCGGCGCT	293263	45402	304321	31109	271245	29831	129075	44134	353629	47393	418671	67112	309515	91190	257810	53005	231309	41572	193785	35092	185824	46257	189758	42375	134667	32014	166891	45412	97071	56917	72911	21753	117250	30150	182772	46069	148001	37513	63613	73111	638808	156899	808246	179286	812285	169814	533839	87566	736800
TCCCTGGTGGTCTAGTGGTTAGGATTCGGCGCTCT	235746	831072	219845	493182	281238	433287	132633	641913	263163	454648	195388	549072	249046	814230	170265	459244	156480	470444	172173	483044	168418	522420	196093	494133	71282	330503	345835	370660	87695	295657	55961	244207	103241	366264	167607	414176	182384	585147	46446	656106	348817	1728002	437857	1383545	449782	1219876	183637	815630	683930
GCATTGGTGGTTCAGTGGTAGAATTCTCGC	220212	7288	418237	8890	212971	7494	256550	13954	341585	4364	420336	10174	466691	11106	251745	6933	188644	4150	341695	5113	333988	8757	379683	6839	311008	8677	242808	13436	166343	12794	117600	4004	283254	5598	423279	10461	171518	5342	226450	35074	1232743	75571	1293688	67203	1043697	81527	633428	17580	463605
TCCCTGGTGGTCTAGTGGTTAGGATTCGGCGC	214910	16641	221876	13944	113663	10743	91873	14505	183977	15372	244012	29707	199663	29899	159755	18762	123666	13138	141983	13796	138302	20971	155173	17115	101587	15110	121107	22488	71966	22531	59610	11257	101185	16139	149410	21830	141338	22940	55338	44951	460503	75830	537896	77067	361125	82903	247224	35332	307484
TCCCTGGTGGTCTAGTGGTTAGGATTCGGC	202057	4236	209915	4138	126534	3377	141649	5922	196732	2922	374983	7192	231524	4919	255622	3583	161654	2522	151820	2767	189914	3926	215338	3257	164901	4103	139874	6391	66120	3284	63358	1546	144262	2849	124720	2795	72848	1845	88113	12555	754008	22235	503424	13438	407655	15760	282652	6635	244885
TCCCTGGTGGTCTAGTGGTTAGGATTCGG	173951	11310	189876	9669	219927	6851	168325	12095	192602	8254	355744	11825	237036	13403	304945	9200	155149	6935	142386	7257	187017	7983	257040	8111	161708	6680	120921	7193	64359	5031	58154	3502	124155	4568	109472	5358	81534	6308	47430	15297	899088	42458	623759	31966	727140	30854	325344	15793	393236
TCCCTGGTGGTCTAGTGGTTAGGATTCGGCG	126262	9160	123018	6828	96509	4567	64229	10551	129299	6964	200983	12563	131830	16012	121067	12173	93782	5640	88558	5253	105176	9592	102085	7892	78021	5796	75960	7838	39935	10280	39093	3860	66608	5716	82513	11017	72805	10870	36005	20734	334337	43995	251990	35456	373466	37975	209968	16435	280328
GCATTGGTGGTTCAGTGGTAGAATTCTCG	80060	2661	127187	2340	67946	2200	138618	4178	107467	847	185490	1971	167602	1986	116102	1286	91469	931	107166	1191	117592	1543	148812	1281	135027	2238	102031	3024	69756	2309	50004	729	96823	1081	112446	1521	29848	803	61599	6378	429460	12919	382642	9762	323255	11661	145061	2838	104229
GCATTTGTGGTTCAGTGGTAGAATTCTCGC	53965	2194	96850	2685	46108	2183	62579	4347	70789	1260	91001	2903	98521	3359	56058	2359	43079	1208	79898	1548	78786	2709	88871	2162	64232	2321	53607	3768	42073	3535	27935	1173	59755	1390	83691	3266	43895	1683	39360	9761	317166	25964	324906	21230	269676	28839	161967	5286	140831
GCATTGGTGGTTCAGTGGTAGAATTCTCGCC	37185	3290	93124	5741	46296	6479	68937	9779	88578	8582	76511	8583	122476	17326	49935	6558	29156	2875	82136	7679	78377	8562	104876	8001	58478	17645	74189	24044	57501	19387	30817	8008	81431	9263	133450	21100	58947	11884	47075	48391	222774	96043	215874	121327	194882	122621	59343	22256	68850
GCATTTGTGGTTCAGTGGTAGAATTCTCG	20361	814	33703	674	17385	635	39490	1208	24787	255	43807	552	38739	646	27833	334	21925	277	28480	348	30795	450	38263	376	32083	687	25027	904	19664	653	13861	258	25047	315	25515	478	8502	253	13709	1821	120952	4320	108773	3296	101166	4111	44317	882	32275
TCCCTGGTGGTCTAGTGGTTAGGATT	19332	898	17317	888	13266	606	8384	807	12169	405	17554	618	17026	714	24539	458	10513	635	9084	478	12305	641	10827	611	5702	270	6688	429	6186	374	6157	297	5061	348	7582	317	13995	385	512	700	49789	2247	66669	2373	37672	2043	29167	1826	61699
GCATTGGTGGTTCAGTGGTAGAATTCTC	17933	361	34696	317	20297	250	36445	534	28981	136	46850	276	48422	343	21317	159	21921	124	30068	185	32816	211	56746	191	30996	342	24557	523	16775	338	13035	138	38206	160	33263	275	9927	133	18940	1134	61508	1061	35457	1071	39898	1150	11764	448	12039
GCATTGGTGGTTCAGTGGTAGAATTCT	15892	606	30899	641	24904	533	26689	908	25893	306	38009	489	42214	760	28351	365	16661	263	24647	367	27921	527	39280	479	22860	362	22143	536	15650	411	13147	235	21153	237	25303	407	16107	325	6601	1170	109373	2848	120586	3903	113667	3744	60094	1326	56531
GTTTCCGTAGTGTAGTGGTTATCACGTTCGC	11823	615	13333	466	9807	624	6527	953	10620	126	15399	513	9548	304	9689	190	8918	242	11997	280	11891	453	12661	351	9741	243	12159	750	7581	763	3063	147	5715	418	10341	386	2780	136	3673	1929	79855	4551	77947	3057	37513	4039	22987	1628	16955
GCATTGGTGGTTCAGTGGTAGAATTCTCGCCG	11246	2	18	1	38	0	6621	2	14	143	31	66	53	1	13	1	7207	1	19	3	29	1	3828	4	23	289	28	166	24	3	19	0	12570	3	48	8	22	2	2902	18	200	28	308	9	217	29	72	3	51
TCCCTGGTGGTCTAGTGGTTAGGATTCG	11091	571	13684	391	12200	355	13587	741	13671	252	28409	705	17348	395	20241	199	9859	277	10008	254	11668	250	20902	278	11601	222	10649	650	5394	423	4013	141	9854	252	10813	199	6284	136	5955	915	61049	1243	34398	990	26996	1089	10650	1181	13434
GCATTTGTGGTTCAGTGGTAGAATTCTCGCC	10818	1013	25846	1565	12124	1901	19576	2886	22317	2559	20973	2433	33051	5563	14398	2126	8196	875	25298	2401	23528	2789	32185	2607	14907	5112	20317	7736	16117	5533	8601	2618	20714	2493	31739	7002	17584	4322	10859	14810	67786	29441	62024	35827	57107	39195	17229	5200	23469
TGAATCTGACAACAGGAAATAAACCTCCTTATTCACCCC	10395	95	20243	144	1567	139	17403	547	6884	90	11038	92	15709	147	11700	104	5563	67	7677	89	7698	68	12079	66	12716	495	8520	425	19896	644	22232	269	7328	287	12479	221	10945	114	687	1398	546	43	452	36	179	34	189	48	422
GCATTGGTGGTTCAGTGGTAGAATTCTCGCCT	8888	470	32914	575	19484	639	29860	1280	30604	340	31620	518	44371	758	15807	348	6629	321	29283	463	26636	509	24525	449	25251	523	23301	1039	17404	833	12672	339	8671	376	47467	904	19470	394	12767	2912	105014	5360	168785	7163	152098	9357	47659	1296	45880
GTTTCCGTAGTGTAGTGGTTATCACGTTCGCC	8306	557	10428	364	8509	575	5285	748	8103	219	10015	542	8879	339	6531	212	6362	232	11454	306	8670	434	11070	377	7757	245	11322	1095	5472	1089	2104	184	5302	457	10577	351	3715	149	1981	1817	61954	4371	56026	3172	29695	2943	15903	1703	16314
GCATTGGTGGTTCAGTGGTAGAATTCTCGCCTG	7311	942	12143	1495	6704	2065	16279	4281	16653	1957	13444	1444	19527	4372	8230	2020	4211	421	8643	810	8989	1405	13375	1577	5071	2498	6918	4801	10406	5560	6101	1398	3919	779	12252	1045	8110	553	2751	8425	71524	26702	91930	33746	78518	24634	21836	5217	35193
GCATGGGTGGTTCAGTGGTAGAATTCTCGC	4949	149	6286	131	2271	95	3272	328	3389	60	6470	149	7040	204	3238	101	2509	43	3970	48	4709	105	5127	87	4387	98	4198	178	2889	205	1929	53	3759	84	5122	170	3254	115	2587	588	11631	820	8354	606	6827	799	4472	272	4478
GCATTTGTGGTTCAGTGGTAGAATTCTC	4389	89	8779	73	4823	80	9696	147	6686	29	10174	69	11688	61	4740	53	4988	31	8026	50	8537	50	15222	45	7400	104	5911	125	4704	101	3714	26	10749	38	8380	73	3077	42	4137	254	16102	236	9107	325	10844	332	2876	79	3287
TCCCTAGTGGTCTAGTGGTTAGGATTCGGCGCTC	4367	577	4003	266	5760	265	1833	462	3759	433	4581	701	3851	507	2785	319	3450	432	2477	257	2214	301	2311	348	1670	229	1860	322	587	368	611	130	1722	298	2190	286	2610	312	724	580	10088	1564	9407	995	10754	1276	7008	1080	11012
GTTTCCGTAGTGTAGTGGTTAT	4300	280	7212	304	5287	698	3578	829	3394	105	3651	209	4609	278	5051	130	2858	166	6614	625	4617	387	5144	405	2417	256	4358	1492	3416	541	2037	212	2238	384	4256	462	4522	375	5165	5447	34231	4771	41424	3562	15924	4687	13663	1071	12501
TCCCTGGTGGTCTAGTGGTTAGGAT	3918	222	3479	192	2533	154	1509	201	1944	90	3171	155	3026	146	4823	101	1881	133	1476	113	2068	151	1690	142	1037	88	1365	145	1132	127	1124	84	763	99	1152	93	2922	79	102	242	11160	483	14113	589	6089	481	5693	584	11768
GCATTTGTGGTTCAGTGGTAGAATTCT	3913	145	7899	171	6335	120	7171	245	6095	70	8819	117	10111	240	7559	89	4248	67	6714	88	7523	138	10473	140	5465	103	5658	121	4697	108	4071	64	5342	55	6285	156	5082	81	1502	303	30364	856	33417	835	33714	1099	15541	185	20395
GTTTCCGTAGTGTAGTGGTTATCACGTTCGCCT	3626	801	5217	637	2620	1706	3113	3359	4718	502	3773	679	4888	763	2399	461	2260	367	7615	1096	4594	833	5568	1027	3267	820	7058	3327	5249	2805	1501	726	2734	1472	5395	927	2935	422	1216	6608	13388	9095	13918	7313	7949	5822	3112	3159	4541
TCCCTGGTGGTCTAGTGGTTAGGATTCGAC	3486	23	216	19	205	10	1879	32	214	169	345	240	267	7	284	5	3976	4	180	14	199	15	8483	7	179	340	251	287	44	4	58	5	4665	7	145	13	91	5	4255	20	1290	42	624	37	568	59	383	21	337
GCATTGGTGGTTCAGTGGTAGAATTCTCGCCTGC	3325	1852	5737	2616	4029	3319	5548	6313	4881	1993	3400	1691	5166	3680	2742	1986	1793	889	5500	2184	4233	2364	6047	2547	2285	3719	6628	6393	4570	4444	2642	2500	4124	2675	6701	3545	6390	2971	2533	16286	26149	46234	23233	41627	17987	35368	5121	11925	12543
TCCCTGGTGGTCTAGTGGTTAGGATTC	3083	105	3525	83	2272	76	3792	184	2422	58	4872	80	3604	78	3419	50	2399	50	2427	77	3005	50	4638	65	2130	56	2434	95	1441	59	1615	47	2687	68	2784	55	3020	79	1055	188	14338	294	8701	308	6392	180	2919	271	4123
GGCCGTGATCGTATAGTGGTTAGTACTCTGCGTG	2816	0	4	1	4	0	416	1	3	74	2	41	4	0	2	0	2256	0	2	0	1	1	363	0	1	125	2	45	1	0	2	0	1613	3	5	2	2	0	157	1	35	2	27	2	21	3	10	2	9
GCATTGGTGGTTCAGTGGTAGAAT	2718	115	5942	121	3647	136	3502	204	4432	46	5555	82	8341	95	5389	81	2507	61	4356	98	5372	81	4761	80	4071	52	3957	102	3543	118	3270	46	2882	41	4383	94	4114	52	496	286	24730	535	29820	1096	15911	899	10345	697	9985
TGAATCTGACAACAGGAAATAAACCTCCTTATTCACCC	2663	80	5208	68	702	187	2911	505	1986	40	2632	41	3459	54	3035	51	1424	35	2096	61	2221	63	2954	51	3889	157	2519	156	4072	172	4071	122	2105	162	4398	148	2869	53	121	558	167	41	235	30	79	39	85	54	180
GCATTGGTGGTTCAGTGGTAGAATTC	2503	94	6141	55	6288	58	5326	183	5451	40	7261	67	8982	67	4254	29	3914	35	5677	36	5674	46	8967	50	5086	65	5336	78	2981	57	2667	30	5932	47	7570	46	3618	33	1909	163	14668	265	9651	261	12462	271	7984	192	4565
GCATGGGTGGTTCAGTGGTAGAATTCTCG	2500	52	2633	29	1502	44	2615	63	1796	15	4130	31	4187	44	2150	14	1749	21	2179	17	2659	38	3208	26	2743	19	2977	57	1799	31	1114	18	1958	18	1962	24	687	19	1216	104	7160	132	6341	91	4977	155	2996	47	2676
CCCCTGGTGGTCTAGTGGTTAGGATTCGGCGCTC	2479	319	2338	177	3217	155	1045	228	1898	289	2099	355	1814	430	1447	231	1591	246	1384	186	1240	187	1294	214	789	140	1060	174	399	160	491	103	951	134	1133	222	1731	215	481	304	6798	1302	7531	1128	8743	1104	5359	689	9195
GCATTTGTGGTTCAGTGGTAGAATTCTCGCCT	2362	114	8555	201	4898	184	7883	326	7681	106	8051	136	10621	228	4311	119	1724	71	7645	145	7140	167	6561	134	5930	186	5414	285	4847	227	3177	104	1859	108	9782	261	5811	120	2586	801	31636	1760	50567	2345	44757	3189	14050	406	16348
GGCCGTGATCGTATAGTGGTTAGTACTCTGCGTT	2300	289	4828	299	3468	210	2396	431	3815	160	4581	239	4651	486	3047	351	1891	298	2798	175	3135	187	2700	228	4344	285	4188	280	1980	196	1955	230	1267	285	3479	413	1504	173	874	665	14263	1690	15561	1595	21223	1525	8999	725	9660
GGGGATGTAGCTCAGTGGTAGAG	2223	55	6484	41	4948	52	3071	199	4936	31	5494	44	9056	56	8745	26	1809	28	5010	44	5350	48	6638	30	4956	40	2869	55	1606	59	2360	23	2849	34	6562	43	1204	29	211	112	3136	116	8463	194	2679	128	1722	298	1298
CCCTGGTGGTCTAGTGGTTAGGATTCGGCGCTC	2153	291	1790	150	2961	168	1143	256	2381	343	1985	312	1809	407	1547	243	2356	488	2016	257	1218	180	1759	263	1081	221	1139	295	1003	392	547	119	1696	368	3077	537	2735	351	988	951	15022	2591	13161	1931	18070	2807	4366	627	22451
GGCCGTGATCGTATAGTGGTTAGTACTCTGC	2120	76	1881	42	1433	43	1395	88	1507	47	2109	81	2485	99	1783	41	1613	42	1388	29	1378	38	2296	52	1718	96	1026	74	536	40	982	23	1072	58	1160	59	490	36	781	235	3180	260	4583	280	4437	225	2314	211	2350
TCCCTGGTGGCCTAGTGGTTAGGATTCGGCGCTC	2090	267	1862	152	2925	154	920	203	1588	227	1730	306	1591	328	1253	205	1356	214	1210	148	1019	189	1111	179	674	143	895	129	296	166	488	81	776	165	860	186	1398	185	425	275	5922	1052	6330	808	7078	944	4654	573	8190
GTAGTCGTGGCCGAGTGGTTAAG	2017	40	5515	32	1095	37	1685	77	1482	18	2813	27	3768	30	1781	8	1229	26	2945	11	3233	25	3843	13	3625	44	2130	53	2366	54	2592	42	2253	39	3103	43	1094	21	909	118	1198	44	2766	53	685	72	870	88	462
GCCCGGCTAGCTCAGTCGGTAGAGCATGAGA	1968	45	2073	46	1058	37	1566	63	1966	6	3674	34	2982	32	2888	38	1626	14	1813	28	1969	32	1958	26	2410	24	2175	44	2270	59	861	13	1198	35	2666	34	609	22	146	121	4012	95	6027	126	3522	116	1275	67	1145
GCCCGGCTAGCTCAGTCGGTAGAGCATGAGACT	1946	98	2315	108	1112	185	1806	457	3078	156	2487	187	2743	230	2149	152	1143	77	2208	134	1686	149	2045	152	1926	177	3341	432	4339	771	1008	167	1431	267	3507	432	1298	98	395	1631	2074	946	5525	1545	3696	1717	786	262	1455
TCCCCGGTGGTCTAGTGGTTAGGATTCGGCGCTC	1924	226	1731	148	2342	138	849	160	1556	219	1704	307	1524	320	1115	197	1272	216	1206	135	1004	152	1006	168	657	134	810	145	300	127	387	90	739	123	814	161	1243	176	352	231	5133	871	5662	767	6858	781	4124	489	6812
GGGGGTATAGCTCAGGGGTAGAGCATTTGAC	1923	237	3912	224	6454	245	2528	361	2790	159	2821	169	3460	207	2724	153	4079	134	4690	160	5405	219	3710	176	2013	100	1439	156	1636	166	2245	111	1898	157	2687	160	1167	105	593	317	26875	1094	102948	2372	26299	1347	17197	1149	15042
TCCCTAGTGGTCTAGTGGTTAGGATTCGGCGCT	1878	317	1979	177	2248	188	879	335	2642	237	3216	509	2313	472	1996	273	1797	279	1228	205	1196	263	1256	227	1020	186	1516	313	566	410	458	117	834	204	1387	275	898	222	512	501	4415	847	4946	839	4803	858	3171	522	4271
TCCCTGGTGGTCTAGTGGTTAGGGTTCGGCGCTC	1870	186	1786	151	2488	133	798	192	1456	225	1650	265	1448	340	1217	198	1266	219	1112	135	912	152	928	165	626	120	834	118	318	122	403	86	713	130	783	182	1227	177	393	276	5137	935	5590	795	6531	856	4082	490	7184
TCCCTGGTGGTCTGGTGGTTAGGATTCGGCGCTC	1817	194	1617	137	2488	133	861	188	1397	249	1566	259	1358	321	1092	196	1202	179	1107	134	907	175	921	173	599	124	802	148	311	134	331	57	661	128	780	175	1262	192	359	255	5005	892	5538	764	6424	766	3986	471	7021
GTTTCCGTAGTGTAGTGGTTATCACGTT	1771	95	3063	79	1994	113	1582	167	1376	42	1774	62	2097	67	1686	27	1162	31	2375	61	1919	80	2586	81	1551	52	2854	297	1246	131	875	60	1027	94	2739	77	1528	48	363	481	16594	640	13808	422	6486	547	3850	368	3382
TCCCTGGCGGTCTAGTGGTTAGGATTCGGCGCTC	1764	203	1537	117	2037	108	752	155	1201	171	1381	219	1361	270	1022	173	1056	189	1044	129	814	133	785	126	540	104	701	125	251	114	331	60	645	111	710	154	1127	144	297	205	4654	842	4732	749	5706	799	3628	428	6080
TCCCTAGTGGTCTAGTGGTTAGGATTCGGCGCTCT	1748	7175	1615	2885	2519	3166	870	5048	2169	2646	1649	4399	2212	4538	1429	2542	1396	3288	1187	3062	1210	3378	1330	3316	629	1938	3551	2908	597	2275	343	1394	838	2843	1477	2738	1261	3531	395	4950	2725	11646	2814	7664	3127	6638	1303	6465	4163
TCCCTGGTGGTCTAGTAGTTAGGATTCGGCGCTC	1739	179	1553	127	2003	105	745	156	1276	214	1390	245	1141	293	912	135	1054	190	949	124	866	146	827	143	623	113	805	159	278	146	361	68	688	141	837	158	1231	180	587	261	4231	644	4142	563	5002	560	3087	396	5517
TCCCTGGTGGTCTAGTGGTTGGGATTCGGCGCTC	1623	179	1457	110	2218	86	740	171	1227	198	1369	244	1150	259	980	150	1073	178	960	138	803	153	823	137	509	116	703	132	243	126	298	62	592	83	682	135	1089	144	248	196	4448	807	4769	648	5537	741	3404	412	6084
TCCCTGGTGGTCTAGTGGCTAGGATTCGGCGCTC	1614	177	1540	108	2379	105	723	138	1255	198	1413	251	1198	279	970	199	1023	195	943	119	854	169	810	162	525	111	683	124	275	122	369	76	629	99	646	148	1120	147	318	215	4763	852	4914	651	5619	746	3754	421	6381
TCCCTGGTGGTCTAGTGGTTAGGATTCGGCGCG	1551	14	154	13	211	23	196	29	136	121	167	50	156	22	123	14	1223	12	128	36	85	27	329	32	72	125	126	97	45	83	49	31	686	41	146	80	99	114	166	366	705	59	598	54	482	65	320	42	382
GGCCGTGATCGTATAGTGGTTAGTACTCTGCG	1530	159	1476	75	1212	78	754	172	1424	111	1694	154	1974	258	1354	112	1216	80	1014	72	1011	100	1443	92	1363	194	1422	146	534	119	975	115	896	129	1206	167	399	72	283	385	3896	751	4456	670	5158	692	2565	379	2896
TCCCTGGTGGTCCAGTGGTTAGGATTCGGCGCTC	1505	168	1432	120	2143	85	737	137	1135	180	1327	222	1126	271	1009	158	984	155	942	127	784	147	816	152	480	74	636	114	242	98	328	58	607	93	648	130	1086	109	272	184	4306	793	4468	698	5513	682	3396	411	5930
TCCCTGGTGGTCTAGTGGTTAGGACTCGGCGCTC	1493	201	1489	113	2267	101	705	136	1128	187	1312	252	1080	274	935	196	999	196	896	121	764	180	824	158	480	108	717	159	252	130	281	77	624	107	673	127	1113	143	349	224	4441	804	4545	679	5323	811	3466	428	6357
GACGAGGTGGCCGAGTGGTTAAG	1452	7	4362	6	1324	8	1103	10	1148	3	2077	12	3817	8	1999	11	1022	3	1925	8	2340	8	3026	13	2653	30	1954	37	1026	42	1387	18	1521	19	2452	27	544	6	127	42	195	4	324	7	57	4	81	7	53
TCCCTGGTGGTCTAGTGGTTAGGATTCGGCGCCC	1451	168	1351	114	2209	98	699	139	1042	190	1289	224	1086	234	842	158	959	174	858	106	719	122	846	130	468	113	594	96	210	149	257	64	623	111	657	140	977	150	355	226	4055	703	4400	555	4707	628	3256	369	6176
GCATTGGTGGTTCAGTGGTAGAATT	1425	22	3907	27	1806	24	3123	48	2348	12	2405	20	5233	41	1277	14	1527	27	3703	27	3929	25	5653	28	2841	13	2562	20	1658	17	2102	19	3981	11	4558	24	3379	20	779	76	3927	120	2429	194	2826	168	1382	178	1205
GCATTTGTGGTTCAGTGGTAGAATTCTCGCCTG	1424	174	2086	277	1410	452	3106	900	3234	416	2450	276	3664	997	1682	471	911	84	1802	148	1755	300	2892	345	966	509	1278	1157	1901	1005	1353	316	601	176	1921	201	1842	105	426	1689	15786	6220	18088	7081	15921	5360	4121	1018	7969
ACGCGGGAGACCGGGGTTCGATTCCCCGACGGGGAG	1422	23213	385	6331	756	6613	429	14142	300	4852	1094	7131	619	9392	890	9025	582	9942	516	4547	918	7596	725	8175	269	2754	8834	4916	764	10297	211	7057	159	10012	1391	7969	1470	3766	124	9931	1647	11937	905	13631	638	12992	482	13207	492
TTGGTGGTTCAGTGGTAGAATTCTCGC	1380	68	3132	160	2783	91	2595	158	3243	36	2579	65	3879	97	1778	54	1791	44	2848	44	2336	59	4168	63	2760	52	3676	175	2233	106	833	33	4652	47	15476	132	5103	76	6976	597	68867	1418	48390	826	47483	1152	5489	109	12365
TCCCTAGTGGTCTAGTGGTTAGGATTCGGCGC	1376	114	1480	50	822	75	569	90	1399	76	1816	175	1521	149	1323	83	858	77	931	73	903	137	965	102	778	74	1056	154	469	180	377	52	685	116	1088	112	876	79	496	296	3068	473	3158	394	2188	330	1471	194	1736
TCCCTGGTGGTCTAGTGGTCAGGATTCGGCGCTC	1354	164	1248	101	1888	98	579	101	1002	166	1076	180	1013	249	795	133	853	157	848	94	687	119	668	104	455	106	555	97	206	120	297	66	516	89	601	114	821	124	255	175	3683	704	3857	583	4692	602	3008	360	5062
TCCCTGGTGGTCTAGTGGTTAGGATCCGGCGCTC	1347	155	1208	88	1782	91	631	124	952	164	1032	165	960	204	763	148	905	143	798	111	625	125	580	131	447	88	609	129	187	105	267	59	487	80	571	126	882	112	393	203	3659	702	3829	559	4626	624	2858	316	5400
GCCCGGCTAGCTCAGTCGGTAGAGCATGAGAC	1344	47	1536	36	869	30	954	74	1678	16	2055	61	2046	55	1945	45	769	11	1312	23	1140	48	1488	40	1145	22	1103	67	1480	147	403	24	885	42	1916	49	520	28	324	290	2453	225	5381	370	2753	314	836	74	1216
TCCCTAGTGGTCTAGTGGTTAGGATTCGGC	1314	38	1367	17	936	27	878	52	1393	20	2751	30	1668	23	2057	16	1179	11	957	13	1250	16	1321	21	1321	31	1204	48	388	19	406	17	963	21	976	10	415	11	680	86	5096	114	3066	47	2403	68	1764	34	1364
GTAGTCGTGGCCGAGTG	1267	21	1812	27	857	16	1026	70	380	13	452	14	1241	22	309	7	766	7	1038	18	828	23	861	14	1478	49	997	37	345	25	542	23	682	33	708	33	3105	32	825	79	1240	34	1960	77	1581	137	1935	48	1243
GGGGATGTAGCTCAGTGGTAGA	1253	46	3428	41	2446	42	1880	90	1700	37	2743	58	4365	76	2934	27	1381	37	2808	37	2991	67	3464	55	2479	49	1408	66	1185	69	1403	35	1704	38	2756	48	653	21	200	110	2081	78	5545	143	2109	78	1140	170	1780
GGGGATGTAGCTCAGTG	1251	64	1354	70	1465	76	1971	303	482	34	766	145	2190	162	428	39	795	54	961	70	954	98	1203	94	2042	99	1456	275	411	147	346	21	914	127	1124	138	2778	179	514	343	2982	90	2646	162	2300	162	1179	329	2038
TCCCTGGTGGTCTAGTGGTTAGGATTCGGCGCTA	1237	133	736	86	1085	79	506	103	554	106	639	123	556	139	365	77	571	71	372	65	354	66	416	68	347	106	501	109	212	88	230	64	606	69	468	118	850	96	230	190	2224	448	2477	355	2918	410	1785	233	2178
TCCCTAGTGGTCTAGTGGTTAGGATTCGG	1218	81	1243	63	1802	36	967	87	1426	32	2651	69	1669	75	2446	40	1210	34	843	37	1154	27	1544	36	1263	37	1094	42	404	24	330	15	828	26	806	40	479	31	372	134	6122	205	3975	187	4320	132	2027	89	2162
TCCCTGGTGGTCTAGCGGTTAGGATTCGGCGCTC	1212	139	1080	93	1506	75	546	146	864	117	960	177	838	216	733	121	751	138	686	79	553	119	616	112	385	78	482	92	176	77	234	45	457	72	464	102	795	99	207	117	3151	574	3450	505	3994	526	2611	303	4617
CCCCTGGTGGTCTAGTGGTTAGGATTCGGCGCT	1155	175	1198	114	1599	135	498	175	1371	187	1555	287	1216	364	1137	214	886	179	786	130	780	193	684	176	560	108	977	192	379	238	335	87	503	107	725	189	584	143	314	300	3196	788	4064	894	4092	874	2710	417	3780
CATTGGTGGTTCAGTGGTAGAATTCTCGC	1153	47	2126	73	1662	30	1922	79	2956	19	2331	57	3322	66	1628	41	1619	26	2430	42	1966	38	3410	49	2839	53	3090	159	2151	128	981	25	4074	51	8918	141	3000	78	5189	504	23897	882	17557	458	23715	1045	4725	70	8615
TCCCTGGTGGTCTAGTGGTTAGGATTCGGTGCTC	1150	118	1018	90	1418	68	488	135	860	103	1003	172	848	190	657	94	757	117	699	88	580	81	587	87	427	68	873	99	203	79	260	47	785	80	576	102	859	109	1810	229	2974	498	3223	425	3651	458	2262	333	3753
GCATTAGTGGTTCAGTGGTAGAATTCTCGC	1136	43	2213	42	1463	28	1228	86	2096	30	2610	84	3077	64	1756	27	1197	18	1811	28	1811	30	1780	37	2017	44	1808	103	918	81	664	26	1490	39	2750	57	941	16	1495	223	7112	438	6872	284	5553	386	3461	105	2560
GTAGTCGTGGCCGAGTGG	1116	17	1516	28	723	6	621	33	254	3	351	8	897	9	215	4	624	6	843	10	570	15	554	10	1022	15	886	18	227	10	313	5	483	11	477	15	1893	22	409	34	3660	49	2244	28	1937	63	2525	18	1834
TCCCTGGTGGTCTAGTGGTTAGGATTCGGCGCC	1109	177	1235	95	1604	111	573	139	1228	182	1362	234	1028	319	984	197	894	166	750	118	782	191	877	149	461	134	843	218	274	212	317	98	557	156	727	192	601	199	416	496	3849	750	4038	727	3924	718	2609	416	3907
TGAATCTGACAACAGGAAATAAACCTCCT	1104	4	3343	8	837	5	1087	19	1247	5	1493	9	2241	8	1306	9	618	4	1324	4	1488	10	1779	6	1701	15	1159	20	1862	20	1723	10	897	11	1588	6	969	8	60	43	138	6	117	0	56	11	41	0	114
AGTGGTCTGGGGTGCAGGCTTCAAACCTGTAG	1082	29	3073	49	637	40	999	99	1490	24	1704	46	2911	66	1558	24	882	26	1672	36	2066	42	2303	50	2112	85	1169	84	1402	78	1905	86	1221	59	2304	140	722	53	123	182	356	72	719	106	102	88	162	54	192
CCCTGGTGGTCTAGTGGTTAGGATTCGGCGCT	1027	167	937	126	1353	127	541	208	1591	245	1379	255	1095	302	1194	246	1304	288	951	175	677	202	947	230	631	172	841	297	891	491	479	97	773	260	1759	521	915	247	547	801	6555	1770	7120	1491	8939	1992	2105	428	9683
TCCCACATGGTCTAGCGGTTAGGATTCCTGGTTTT	995	218	1380	121	736	275	955	624	1199	223	943	215	1910	444	515	152	657	112	759	345	1020	302	1219	231	508	382	1769	727	482	543	268	288	852	566	1019	814	1734	1192	188	2167	1279	1106	1257	1383	595	1049	250	677	850
GCATTGGTGGTTCAGTGGTAGGATTCTCGC	980	51	1906	50	1577	34	1211	75	1558	27	1814	47	2065	56	1326	25	1016	20	1745	24	1684	61	1598	40	1496	35	1240	71	759	58	594	21	1278	26	1892	45	820	26	1271	169	7412	455	7621	378	6341	492	3919	97	2970
GTTTCCGTAGTGTAGTGGTTATCACGTTCG	965	77	1268	48	1126	65	850	140	1008	12	2046	43	1036	32	1359	25	1008	18	1017	22	1102	38	1373	34	993	25	1589	79	799	39	291	10	574	21	1104	25	251	10	342	165	11803	530	8023	244	4417	346	2048	179	1448
GTAGTCGTGGCCGAG	955	59	1703	107	1184	68	912	234	715	53	495	61	1599	190	403	29	848	72	1161	94	1019	165	1118	124	987	159	2964	300	953	147	450	128	994	215	1092	310	2895	251	543	600	672	33	6765	562	4245	861	2555	387	2602
TCCCTGGTGGCCTAGTGGTTAGGATTCGGCGCT	951	132	1040	99	1346	101	471	171	1071	151	1286	205	959	330	931	176	816	146	660	120	637	135	600	163	460	97	806	168	333	221	270	81	426	93	595	172	469	145	336	234	2840	661	3383	668	3487	659	2265	376	3336
GTTTCCGTAGTGTAGTGGTTATC	947	58	2483	70	1142	93	1082	114	1195	31	1180	67	2011	79	1144	33	829	34	1764	52	1783	80	1988	91	1771	129	1504	295	1804	324	1672	138	1243	138	2441	139	1431	44	922	469	5689	364	8037	818	3540	998	2766	139	2190
GTTTCCGTAGTGTAGTGGTTATCACGTTCGCCTGA	936	595	947	513	753	1352	559	2085	616	183	562	384	906	504	461	244	580	237	1133	472	757	508	1014	556	392	307	2441	1432	691	944	246	381	424	571	1035	394	817	172	210	2378	4102	5478	4063	4092	2100	3267	1417	2208	2433
CGGAAGCGTGCTGGG	928	28	2778	15	3158	33	1956	61	2094	16	1435	18	2734	42	1636	11	3020	31	2203	22	2384	38	4300	50	1265	16	1701	37	1067	26	621	15	1931	29	1599	35	789	19	360	66	429	13	8743	38	10620	37	5451	48	2881
TGAATCTGACAACAGGAAATAAACCTCC	926	4	2446	2	598	2	855	7	753	4	931	10	1380	7	945	3	456	2	856	6	1014	7	1441	6	995	9	561	6	1029	12	937	12	932	2	1056	12	909	9	91	37	63	4	108	1	30	2	23	7	83
TCCCCGGTGGTCTAGTGGTTAGGATTCGGCGCT	920	154	1006	101	1005	90	427	144	1109	112	1259	189	936	251	888	162	831	114	650	105	653	144	559	135	421	84	766	136	314	211	279	76	329	94	591	160	422	121	235	243	2452	565	3138	778	3362	676	2185	321	2882
TCCCTGGTGGTCTGGTGGTTAGGATTCGGCGCT	913	122	1000	90	1139	103	410	139	1030	115	1103	205	886	272	857	123	723	107	602	110	563	119	535	131	418	70	698	107	314	165	289	49	326	103	507	149	426	155	260	224	2305	577	3060	657	3095	616	2052	330	2831
TCCCACATGGTCTAGCGGTTAGGATTCC	910	60	1106	31	1064	55	572	89	665	30	1059	27	1486	56	1183	40	678	29	541	23	842	27	705	36	949	35	766	42	336	24	845	35	505	18	664	42	931	29	183	66	3294	188	3645	235	1700	258	1631	332	2415
TCCCTGGTGGTCTAGTGGTTAGGATTCGGCTCTC	906	106	855	60	890	44	360	92	433	64	446	83	333	83	500	53	342	54	291	37	227	49	265	56	340	62	503	80	125	59	157	32	461	38	403	71	402	73	1059	180	2048	310	2070	360	2372	334	1499	209	1464
TCCCTGGTGGTCTAGTGGTTAGGATTCGGCGCTCC	897	2537	894	1459	1909	1347	634	2254	877	1653	644	1786	869	2608	664	1707	686	1653	698	1669	673	1925	909	1626	262	1402	2226	1537	328	1136	258	958	552	1581	662	1830	801	3035	295	4154	2064	8007	2237	5663	2229	4887	1000	3269	3958
TCCCTGGTGGTCTAGTGGTTAGGATTTGGCGCTC	893	100	768	54	1108	49	378	80	775	110	807	123	718	172	596	112	618	129	590	67	515	68	412	75	314	67	599	61	153	77	170	46	529	51	450	92	605	84	682	175	2447	409	2358	416	2984	417	1851	211	3381
TCCCTGGTGGTCTAGTGGTTAGGGTTCGGCGCT	890	136	931	88	1111	92	445	122	1010	150	1162	210	900	307	857	160	656	112	600	130	577	165	503	119	396	105	730	136	281	168	278	82	357	126	574	126	433	112	260	219	2536	600	3191	618	3255	705	1966	328	3048
CCCTGGTGGTCTAGTGGTTAGGATTCGGCGCTCT	889	2102	785	1121	1513	1035	610	1971	1226	1469	837	1531	1013	2365	933	1301	1022	2040	1043	1835	740	1410	1074	1791	469	1273	1185	1893	884	2035	342	753	775	2282	1734	3316	1178	2575	545	6223	3953	13243	3971	7761	4566	10581	922	3104	8518
TGAATCTGACAACAGGAAATAAACCTCCTTAT	888	10	2423	14	455	5	723	43	783	4	1080	11	1318	11	1106	8	498	15	936	12	990	11	1162	19	1102	40	675	37	1176	30	1190	37	568	32	1005	38	833	18	32	89	55	9	95	22	19	2	59	10	101
GCATTGGTGGTTCAGTGGTAGAATCCTCGC	887	39	1611	33	1232	29	1051	61	1322	20	1542	46	1787	43	1125	31	847	15	1452	19	1365	33	1265	26	1263	30	973	67	657	64	553	19	1042	27	1620	46	629	26	1061	165	5970	374	6174	323	5208	438	3256	97	2388
TCCCACATGGTCTAGCGGTTAGGATTCCTGGT	884	86	1188	36	813	45	772	118	596	38	1147	106	1408	95	1038	96	402	15	493	26	956	62	1045	62	690	39	1266	76	247	99	500	28	414	48	936	106	782	79	513	232	3271	329	1923	286	1221	324	751	151	1070
TCCTCGTTAGTATAGTGGTGAGTATCCCCGCCTG	882	585	813	402	1072	673	487	1137	680	1290	1010	1455	789	2370	512	1134	832	869	453	403	516	774	501	1265	266	353	1566	420	317	840	268	299	112	221	396	147	382	78	120	928	7810	3707	7279	3458	7487	2273	3400	1615	6384
TCCCTGGTGGTCTAGTGGTTAGGATTCAGCGCTC	882	96	797	69	1198	50	416	85	677	85	761	124	721	170	569	90	598	111	545	70	482	86	422	85	318	61	545	88	126	80	184	46	458	65	433	89	696	88	204	117	2661	488	2567	403	3253	430	1974	258	3452
CCCCTGGTGGTCTAGTGGTTAGGATTCGGCGCTCT	874	3282	931	1942	1655	1665	588	2500	1061	1749	782	2033	967	3191	739	1827	744	1833	751	1832	740	1976	698	2000	326	1229	2590	1493	363	1205	256	978	464	1536	757	1823	776	2328	258	2718	1817	8462	2255	6968	2359	6212	949	4140	3537
GGCCGTGATCGTATAGTGGTTAGTACTCTG	859	72	966	32	1233	31	905	101	742	23	1344	42	1640	39	1414	28	829	25	684	7	805	21	1439	22	912	34	581	35	278	20	361	7	451	11	456	29	172	16	169	89	1901	123	2859	129	2257	147	1154	129	1206
TCCCTGGTGGCCTAGTGGTTAGGATTCGGCGCTCT	859	2698	793	1613	1533	1494	512	2146	878	1524	645	1768	775	2783	634	1723	581	1642	595	1636	604	1763	655	1741	232	1143	2183	1358	331	1072	198	911	435	1369	678	1537	621	2096	278	2359	1486	7135	1849	5709	2092	5158	966	3304	3007
CCCCTGGTGGTCTAGTGGTTAGGATTCGGCGC	855	68	902	58	682	25	384	67	788	53	953	110	819	124	684	75	601	48	635	57	599	71	588	64	411	77	674	81	273	71	329	54	415	57	613	83	596	106	272	179	2319	367	2709	362	1917	402	1262	174	1706
TCCCTGGTGGTCTAGTGGTTAGGATTCGGCGCTCTC	852	926	792	498	765	483	538	919	734	1889	663	1493	738	1286	740	2304	575	1170	398	1355	545	1559	630	1105	289	1555	687	1247	338	563	222	1198	331	1015	546	1178	726	1756	187	1726	798	2609	891	1697	1246	1894	406	1372	2406
TCCCTGGTGGTCTAGTGGTTAGGATTCGGCACTC	844	94	799	72	1185	63	379	86	653	87	835	120	617	129	500	76	654	96	524	60	435	57	445	73	363	47	549	80	158	75	199	32	517	67	437	74	662	74	198	130	2709	465	2630	342	3231	417	1908	226	3097
GGTAGCGTGGCCGAG	826	42	1660	27	1038	28	763	92	574	21	593	24	1320	36	636	15	604	17	1237	41	1050	38	1210	32	1030	25	1577	66	710	21	514	28	1249	40	1669	58	1985	49	209	213	789	22	11925	160	4154	174	1793	135	2999
TCCCTGGTGGTCTAGTAGTTAGGATTCGGCGCT	815	137	845	71	867	88	357	129	848	103	988	180	857	256	701	136	573	122	508	113	530	125	483	95	452	87	646	150	292	202	243	73	338	92	564	143	421	115	370	279	2022	445	2407	436	2495	481	1610	291	2150
CCCCTGGTGGTCTAGTGGTTAGGATTCGGC	806	11	802	23	691	12	560	30	752	8	1401	20	950	24	1133	17	687	16	657	9	854	18	796	12	723	20	606	26	278	12	296	8	557	9	493	15	307	8	414	53	3782	131	2577	48	2187	83	1469	28	1262
GGCCGTGATCGTATAGTGGTTAGTACTCTGCGT	805	158	900	127	707	104	702	193	721	180	708	132	1043	406	622	162	370	118	613	95	631	106	825	108	577	245	1211	170	358	130	446	183	499	180	772	398	488	218	523	484	1834	968	2714	1218	3087	1075	1470	526	1619
TCCCTGGTGGTCTAGTGGTTGGGATTCGGCGCT	801	100	824	77	943	81	343	90	807	105	1053	179	728	248	703	144	567	110	505	72	489	107	423	89	330	67	589	146	241	169	204	61	291	86	473	118	345	113	215	204	2097	538	2572	572	2661	523	1721	303	2586
TCCCTAGTGGTCTAGTGGTTAGGATTCGGCG	798	53	793	40	768	22	390	68	938	53	1426	89	939	78	966	47	714	25	512	34	770	47	611	41	602	47	674	56	240	84	265	29	477	40	623	67	417	47	276	135	2271	278	1699	158	2146	154	1267	137	1523
TCCCTGGTGGTCTAGTGGTTAGGATTCGGCGCCCT	789	2503	710	1486	1399	1310	486	2096	796	1363	613	1830	785	2671	596	1605	567	1607	639	1504	628	1692	595	1734	232	976	2087	1193	273	1010	215	954	373	1311	582	1456	590	1892	230	2305	1430	6762	1785	5055	1811	4847	784	3164	3057
GGGGGTATAGCTCAGTGGTAGAGCATTTGAC	787	80	1665	75	1416	70	1062	137	1152	58	1411	60	1438	91	1356	52	1254	36	1555	45	1600	58	1705	81	965	71	901	158	1201	168	1128	66	553	73	919	45	586	22	336	256	7435	311	19809	541	5381	380	3670	293	2646
TCCCTGGTGGTCTAGTGGCTAGGATTCGGCGCT	784	142	845	67	1077	86	384	111	874	111	1262	215	864	267	747	151	686	114	584	93	531	138	541	121	380	80	653	135	250	155	310	74	330	87	469	152	357	107	238	246	2246	531	2804	542	2838	556	1866	289	2797
GCATTGGTGGTTCAGTGGTAGAATTCCCGC	778	27	1472	37	1173	29	993	50	1242	19	1427	34	1592	41	1027	30	805	17	1406	20	1338	34	1223	27	1151	32	1038	35	608	42	455	19	829	17	1379	52	598	15	900	141	5576	310	5765	343	5057	389	2807	88	2204
GCATTGGTGGTTCGGTGGTAGAATTCTCGC	774	26	1674	38	1265	36	1013	65	1394	20	1505	34	1822	34	1119	33	817	30	1398	21	1443	55	1352	28	1281	29	1015	43	605	41	470	14	947	24	1520	41	696	17	1067	126	6047	357	6347	359	5551	393	3290	85	2438
TCCCTGGCGGTCTAGTGGTTAGGATTCGGCGCT	771	129	740	96	966	97	398	114	911	107	985	185	851	224	733	146	628	119	466	100	524	155	434	139	339	70	663	127	241	161	246	68	316	74	493	133	359	94	217	186	2171	497	2586	608	2857	542	1962	247	2435
CCCTGGTGGTCTAGTGGTTAGGATTCGG	756	78	770	71	1356	47	871	124	1096	46	1539	68	1049	97	1530	61	1105	44	933	43	896	56	1569	53	1107	76	963	86	737	94	470	22	1060	51	1404	88	612	56	596	273	13587	629	8359	339	12285	461	2074	128	6385
GCATTGGTGGTTCAGTGGTAGAATTCTCGCCTGCCACGCGGGAG	753	178	1239	69	948	77	642	158	669	70	616	67	758	58	747	64	1078	89	1203	94	1104	78	725	37	738	72	353	53	483	84	681	69	464	114	1008	69	421	40	50	87	4125	567	13289	1342	4818	1098	3845	951	4749
AGACTGTGAATCTGACAACAGGAAATAAACCTCCTTATTCACCCC	749	690	1315	389	533	588	1262	1337	1240	323	549	294	968	337	565	344	835	253	596	492	515	416	622	76	914	1363	646	1172	501	1836	764	729	1406	1140	1785	2261	616	1076	84	3646	66	330	88	527	128	877	67	777	184
AGTGGTTAGGATTCGGCGCTC	744	121	707	81	910	48	401	116	465	129	887	177	651	286	557	133	652	96	792	104	455	90	531	101	99	77	594	131	129	71	59	45	115	85	131	148	285	249	1934	349	2376	348	2432	317	2807	310	1535	325	3041
GCATTTGTGGTTCAGTGGTAGAATTCTCGCCTGC	738	427	1279	672	891	879	1323	1465	994	454	678	345	1147	911	618	559	392	204	1182	535	980	614	1426	670	439	822	1394	1687	988	902	571	644	757	521	1429	868	1537	752	449	3952	6640	12178	5617	10018	4356	9442	1233	2532	3221
GCGTTGGTGGTTCAGTGGTAGAATTCTCGC	736	18	1325	46	1118	29	932	45	1095	24	1344	46	1564	33	954	25	699	18	1231	19	1162	28	1142	35	1036	21	841	50	545	43	418	16	831	10	1340	42	563	15	873	125	4957	320	5311	276	4613	300	2667	77	2050
ACCCTGGTGGTCTAGTGGTTAGGATTCGGCGCTC	736	75	659	51	857	50	304	57	541	102	650	95	617	122	450	88	489	75	436	45	406	60	393	70	211	51	337	58	128	52	134	38	272	48	272	62	492	51	128	103	1743	321	1890	245	2195	322	1428	174	2601
TCCCTGGTGGTCTAGTGGTTAGGACTCGGCGCT	735	120	828	71	1074	82	335	128	858	129	964	167	817	199	721	153	583	94	541	89	509	129	408	134	337	108	597	122	257	153	248	77	336	90	491	138	367	107	258	224	2149	496	2675	612	2705	624	1816	254	2763
GCATTGGTGGTTCAGTGGTGGAATTCTCGC	718	15	1355	27	993	34	831	55	1074	7	1330	26	1586	33	831	11	698	12	1119	12	1136	37	1224	23	1056	29	853	46	516	35	414	17	815	14	1277	34	555	11	825	103	4810	281	5030	279	4190	328	2651	68	1849
TCCCTGGTGGCCTAGTGGTTAGGATTCGGCGC	718	63	737	38	662	36	360	43	556	62	798	104	684	100	593	77	464	67	535	38	570	70	516	63	358	75	551	75	245	86	278	38	323	54	526	78	498	68	251	159	2008	321	2255	297	1541	379	1141	120	1442
TCCCTGGTGGTCTGGTGGTTAGGATTCGGCGCTCT	718	2365	684	1451	1237	1215	426	1753	816	1296	559	1550	778	2347	584	1433	523	1516	567	1474	577	1528	566	1440	244	879	1807	1178	270	840	160	692	301	1093	566	1362	583	1722	165	1823	1367	6522	1623	5087	1806	4552	740	3008	2733
TAGGATAAGGTGTTTAGGTAGCACGGAGAATTTTGAATTCTT	717	58	1885	32	753	22	934	93	1563	65	1453	63	2269	105	969	49	594	45	911	44	993	47	1214	34	1164	62	1487	67	749	117	678	53	1085	105	2184	70	496	18	29	165	16	5	23	16	12	32	26	14	15
TCCCTGGTGGTCCAGTGGTTAGGATTCGGCGCT	713	115	745	71	895	90	328	128	818	125	952	177	694	239	671	121	548	115	494	80	493	113	382	126	347	68	608	124	255	148	232	58	285	73	479	111	416	99	188	184	2037	493	2485	524	2540	577	1713	287	2480
TCCCTGGTGGTCTAGTGGTTAGGATCCGGCGCT	709	97	699	66	841	54	333	104	776	79	893	174	692	206	689	127	589	101	477	79	452	109	393	88	334	66	556	112	243	141	202	69	267	76	417	129	362	94	248	196	1907	441	2294	487	2532	509	1611	282	2344
TCCCTGGTGGTCTAGTGGTTAGGGTTCGGCGCTCT	707	2365	696	1452	1253	1199	425	1894	820	1264	558	1637	732	2469	531	1437	521	1555	547	1490	521	1565	538	1621	189	936	1816	1230	256	974	195	816	347	1154	532	1412	548	1839	208	1960	1331	6433	1692	5012	1743	4675	715	3093	2804
GCATGGGTGGTTCAGTGGTAGAATTCTCGCC	706	46	1124	91	457	77	585	121	883	134	1095	111	1425	231	701	103	266	33	593	69	761	69	1025	102	605	120	784	205	720	200	388	54	575	54	969	157	627	93	510	498	2850	1031	1930	897	2284	1289	710	261	979
TCCCAGGTGGTCTAGTGGTTAGGATTCGGCGCTC	703	79	661	46	917	38	377	79	540	89	550	93	550	116	407	76	460	92	473	62	395	58	372	65	173	31	236	57	111	48	96	24	223	50	291	48	415	58	106	77	1754	329	1906	289	2277	337	1493	166	2585
GGGGATGTAGCTCAGCGGTAGA	702	39	1903	16	1579	33	845	63	1036	20	1544	56	2099	54	1769	23	1001	24	1472	32	1706	44	1820	61	1160	36	647	53	484	47	646	13	712	40	1297	23	261	10	75	79	1841	66	5773	90	2445	65	1113	97	1860
GCATTGGTGGTCCAGTGGTAGAATTCTCGC	691	30	1382	38	964	22	833	42	968	12	1101	38	1329	50	824	24	680	11	1082	23	1021	22	1120	18	915	21	787	25	510	39	401	16	817	31	1231	38	512	12	1210	113	4903	293	4810	254	4098	317	2484	56	2096
GCATTGGTGGCTCAGTGGTAGAATTCTCGC	689	23	1338	24	1092	24	854	55	1010	15	1218	27	1334	33	807	22	662	12	1088	16	1100	29	1038	19	946	27	798	37	558	51	351	22	876	22	1305	43	497	19	1103	116	4943	314	4929	236	4309	304	2511	67	2064
TCCCTGGTGGTCTAGTGGTTAGGGTTCGGCGC	681	51	711	40	485	36	322	52	519	54	699	93	546	115	516	53	403	43	449	48	483	67	436	59	299	49	498	77	231	75	209	37	319	44	418	70	437	76	215	143	1894	295	2111	284	1485	325	1025	131	1293
TCCCCGGTGGTCTAGTGGTTAGGATTCGGCGCTCT	681	2495	766	1482	1334	1203	458	1925	816	1227	581	1571	742	2425	565	1339	568	1409	605	1432	545	1510	564	1575	230	858	1908	1148	318	922	205	761	336	1091	613	1337	584	1734	191	1927	1331	6623	1831	5544	1858	4724	762	3195	2734
TCCCATATGGTCTAGCGGTTAGGATTCC	679	42	890	24	796	23	444	34	549	16	742	21	1184	33	816	9	568	17	485	22	730	19	543	29	1007	25	831	37	326	31	999	26	456	23	629	27	897	21	189	41	2609	99	2834	167	1201	126	1279	135	1925
CCCCTGGTGGTCTAGTGGTTAGGATTCGG	675	53	723	55	1101	28	689	54	793	33	1300	49	953	49	1330	42	597	33	620	37	886	42	963	34	684	42	560	40	290	17	293	26	450	18	435	33	356	22	264	78	4601	199	3158	148	3859	164	1692	91	2114
TCCCTGGTGGTCTAGTGGTTAGGATTCTGCGCTC	668	79	555	34	602	39	265	51	464	80	458	64	341	83	466	49	329	62	296	37	219	43	256	42	455	73	648	90	138	78	203	46	640	61	493	73	556	76	229	128	1520	253	1492	215	1624	224	998	134	1498
TCCCTGGTGGCCTAGTGGTTAGGATTCGGC	664	17	720	10	599	7	435	20	606	9	1113	24	667	17	959	14	548	9	516	9	642	6	606	12	602	10	451	30	215	16	240	8	472	13	361	13	223	11	394	38	3123	74	1980	59	1729	65	1295	27	1179
TTGGTGGTTCAGTGGTAGAATTCTCG	660	26	1015	36	630	16	1687	56	815	10	979	10	1244	13	726	2	950	4	1109	9	847	16	1571	17	1424	22	1747	51	1427	40	374	5	2177	20	2912	42	744	25	2680	120	10926	188	6505	138	8683	174	1343	18	1557
TCCCCGGTGGTCTAGTGGTTAGGATTCGGCGC	656	58	711	54	463	38	318	36	572	49	756	85	651	80	588	57	404	41	498	45	435	67	449	55	323	39	575	69	252	72	256	42	336	53	462	76	458	79	219	146	1831	301	2140	286	1527	336	1021	159	1279
TCCCTGGTGGTCTGGTGGTTAGGATTCGGCGC	654	37	720	40	474	38	292	44	515	38	683	89	575	85	531	66	407	52	495	31	461	68	392	52	284	39	477	76	210	69	256	33	297	66	419	77	436	58	244	144	1691	312	2017	235	1396	339	947	144	1281
TCCCATATGGTCTAGCGGTTAGGATTCCTGGTTTT	652	167	1075	93	561	194	638	446	749	116	590	108	1273	294	203	81	478	84	706	186	812	143	884	135	342	249	1219	527	361	337	189	143	717	427	758	468	1247	669	117	1386	842	1021	609	984	401	786	243	640	592
GGGGGTATAGCTCAGTGGTAGAGCATTTGACG	652	0	1	0	0	0	113	0	0	1	0	1	2	0	0	0	376	0	1	0	0	0	93	0	0	14	0	7	1	0	2	0	375	0	2	0	0	0	22	0	8	0	20	1	4	0	2	0	0
TCCCTGGTGGTCCAGTGGTTAGGATTCGGCGCTCT	646	1952	593	1144	1131	1006	408	1564	611	1053	457	1472	606	2057	481	1183	431	1209	443	1284	500	1304	474	1246	180	718	1597	955	233	744	172	631	324	913	490	1153	525	1496	163	1713	1137	5462	1462	4185	1535	3736	650	2544	2277
TCCCTGGTGGTCTAGTAGTTAGGATTCGGCGC	642	44	575	36	432	30	263	36	447	34	662	61	533	63	466	32	396	41	436	46	390	58	424	43	366	44	511	72	237	67	225	25	279	58	475	65	433	68	374	150	1505	238	1698	223	1230	245	805	110	912
TCCCTGGTGGTCTAGTGGCTAGGATTCGGCGCTCT	637	2188	606	1246	1219	1165	437	1781	719	1178	556	1491	643	2204	556	1370	490	1378	529	1308	504	1485	507	1397	214	803	1718	1021	244	813	169	692	354	1068	574	1198	535	1693	162	1853	1245	5904	1541	4462	1669	4174	757	2819	2637
TCCCTGGTGGTCTGGTGGTTAGGATTCGGC	636	7	649	9	546	12	418	18	578	18	1050	21	715	14	808	10	488	13	502	16	602	15	576	17	502	18	476	24	209	9	257	3	464	8	360	7	234	8	335	30	2822	81	1887	46	1587	77	1099	18	1008
TCCCTGGTAGTCTAGTGGTTAGGATTCGGCGCTC	636	74	570	50	898	29	272	73	439	72	520	95	518	122	402	62	419	81	368	43	319	52	312	81	212	45	319	65	90	44	141	20	287	40	263	70	414	47	152	85	1692	296	1829	279	2199	281	1330	172	2422
TCCCTGGTGGTCTAGTGGTTAGGGTTCGGC	636	12	646	10	512	13	451	20	580	5	1056	33	712	20	950	10	556	7	509	11	677	15	622	5	549	17	515	21	198	9	239	7	446	12	407	11	242	4	328	43	2993	90	2064	50	1579	69	1146	21	996
TCCCTGGTGGTCTAGTGGTTAGGATTCGACGCTC	635	69	547	48	856	39	303	48	514	67	579	83	474	106	378	47	440	58	415	47	320	64	288	48	212	34	339	48	100	54	132	19	275	35	290	70	454	63	114	78	1810	283	1926	327	2365	311	1421	177	2200
CGGAAGCGTGCTGGGC	635	16	1290	5	680	7	551	10	842	8	596	11	1212	15	840	3	1247	12	847	15	770	15	1403	7	391	6	795	14	573	15	172	5	612	14	813	13	497	4	122	42	641	2	4384	15	3389	19	1809	24	1995
GCCCGGCTAGCTCAGTCGGTAGAGCATGGGACT	635	13	1187	18	258	28	933	50	1378	42	1036	35	1631	83	816	49	269	21	1372	39	1213	36	1561	46	978	42	1031	102	1806	116	500	52	968	45	2290	67	498	19	51	225	817	157	665	270	613	300	101	52	252
TCGTTTCCCGGGCGGCGCACC	634	5	1022	3	281	6	308	11	628	4	881	5	825	3	1699	1	600	4	420	1	521	4	524	3	795	11	818	6	518	4	516	4	236	7	628	1	152	3	105	6	1594	2	3271	9	837	8	907	23	444
GCATCGGTGGTTCAGTGGTAGAATTCTCGC	634	28	1181	18	921	20	721	45	943	11	1082	18	1311	32	770	17	635	17	1103	15	963	30	891	22	798	20	713	55	401	31	346	12	741	11	1096	34	439	14	777	90	4273	274	4433	248	3531	280	2163	77	1657
GGGGGTATAGCTCAGTGGTAGAGCATTTGACT	634	44	2052	30	708	28	969	65	1005	16	1178	25	1265	25	824	11	478	13	1397	16	1264	23	1243	25	1043	28	800	51	841	46	800	25	370	33	1099	44	684	16	198	99	4121	136	9132	264	2513	195	2122	113	1099
GGCTCGTTGGTCTAGGGGTATGATTCTCGCT	632	1952	703	453	1066	983	500	1745	562	1097	996	2931	819	2721	883	2258	600	1795	356	1033	483	1781	447	3008	412	81	1505	188	323	185	231	76	263	93	575	125	406	42	130	455	2087	6945	1712	10620	1190	10495	715	5107	965
GCATGGGTGGTTCAGTGGTAGAATTCTC	628	11	612	3	202	6	507	10	269	0	864	4	705	10	381	5	357	7	334	1	524	4	862	3	468	4	401	11	315	7	241	1	397	3	314	6	108	2	286	12	595	5	360	3	480	18	155	3	194
GGGGATGTAGCTCAG	627	16	521	7	1152	14	727	52	591	9	214	19	574	30	213	17	284	21	304	12	280	26	370	20	393	14	282	20	134	7	1294	8	229	19	399	14	296	13	155	37	450	36	1835	86	808	59	420	98	457
TCCCTGGTGGTCTAGTGGTTAGGACTCGGCGC	624	39	686	36	531	24	274	36	500	33	622	85	508	90	489	38	408	35	502	37	443	71	395	44	323	32	524	77	241	74	233	35	327	42	414	89	420	75	212	146	1803	276	1868	266	1403	315	916	118	1136
GGGGGTATAGCTCAGTGGTAGA	621	12	1358	9	287	12	597	13	507	8	1169	7	1016	11	1000	2	479	6	578	4	768	5	862	11	686	18	482	14	850	16	1080	15	410	17	452	8	220	6	156	31	552	11	1088	24	346	30	325	42	410
TCCCTGGTGGTCTAGTGGTTAGGACTCGGCGCTCT	617	1945	592	1194	1200	1023	379	1597	646	1177	445	1408	546	2198	455	1273	430	1349	461	1265	415	1412	439	1436	173	811	1757	1049	212	838	171	700	284	1062	482	1269	479	1587	171	1745	1147	5501	1337	4262	1493	4030	629	2606	2491
CGTATGGAGGCGTGGG	612	17	2398	23	979	20	689	38	797	4	860	14	1616	25	833	7	806	10	1490	25	1633	24	1893	24	1384	28	843	22	1158	41	1219	24	1204	48	1273	39	686	13	273	42	444	19	4102	92	1167	77	723	24	570
TCCCTGGTGGTCTAGTAGTTAGGATTCGGCGCTCT	611	1919	530	1199	919	1072	381	1672	628	1178	485	1366	601	2198	459	1263	443	1307	475	1315	514	1305	423	1296	209	880	1586	1022	242	864	184	770	329	1058	563	1327	539	1696	338	2379	1102	4560	1178	3665	1269	3269	576	2194	1969
TCCCTGGTGGTCTAGTGGTCAGGATTCGGCGCT	603	98	644	61	827	69	323	96	681	101	789	131	612	182	596	121	498	102	403	74	439	95	375	98	274	74	525	108	215	137	209	39	220	71	426	131	326	78	206	176	1743	399	2034	436	2251	418	1446	241	2069
TCCCATATGGTCTAGCGGTTAGGATTCCTGGT	603	66	824	40	547	40	536	90	369	21	687	56	981	93	604	58	276	15	352	23	657	44	571	49	569	44	989	61	191	93	305	27	311	44	655	105	501	71	364	186	2399	348	1636	295	952	362	603	146	795
GCATTGGCGGTTCAGTGGTAGAATTCTCGC	598	20	1214	29	963	24	759	36	943	16	1125	22	1264	32	789	17	677	24	1082	21	1042	25	975	16	917	19	730	30	426	41	336	9	757	18	1111	34	479	14	657	111	4383	282	4649	268	3726	292	2390	53	1790
TCCCTGGTGGTCTAGTGGTTGGGATTCGGCGCTCT	598	2003	648	1185	1022	1006	423	1529	651	1129	432	1402	625	2101	508	1260	453	1309	488	1250	477	1307	448	1374	184	744	1582	992	235	768	169	681	313	1029	439	1097	488	1526	170	1695	1192	5479	1495	4307	1497	3933	630	2633	2367
TCCCCGGTGGTCTAGTGGTTAGGATTCGGC	594	15	641	12	507	6	454	19	614	12	1073	25	748	18	911	14	562	5	485	9	672	7	610	8	580	17	458	15	202	7	244	4	409	12	399	9	221	4	276	34	3005	85	1871	60	1596	59	1158	30	882
GTTTCCGTAGTGTAGTGGTTATCACGTTCGCCTC	593	1	827	11	208	13	367	45	238	3	390	9	444	5	224	3	332	4	561	17	415	9	486	12	475	13	542	43	257	7	164	9	324	23	579	18	533	12	173	109	1091	77	904	36	653	80	272	24	312
GCATTTGTGGTTCAGTGGTAGAATTC	592	25	1479	14	1238	17	1305	33	1032	7	1481	6	1969	18	837	10	742	8	1491	9	1399	7	2443	11	1028	16	1334	15	794	14	628	8	1442	5	1763	16	1183	14	335	62	3465	55	2055	17	2914	76	1018	21	1250
TCCCCGGTGGTCTAGTGGTTAGGATTCGG	586	38	648	29	874	34	557	44	579	26	1010	35	691	36	1022	20	562	21	553	25	631	21	743	32	535	21	424	20	193	11	255	9	391	24	355	18	283	25	198	50	3364	140	2465	109	2990	123	1266	68	1568
GCCCGGCTAGCTCAGTCGGTAGAGCATGAG	584	10	656	13	324	5	550	17	564	1	1332	6	921	6	1145	10	578	9	544	10	586	10	703	1	856	3	829	17	744	12	303	3	422	5	782	7	108	2	75	49	2855	40	1806	25	1039	40	328	16	369
TGAATCTGACAACAGGAAATAAACCTCCTT	583	4	1930	0	419	3	786	9	760	1	774	1	1365	5	703	4	370	0	843	5	797	10	951	11	1199	11	690	11	1754	17	1378	5	678	7	1093	17	720	5	74	20	47	0	78	1	17	0	17	3	62
TCGGGGGCGTGGGTTC	583	17	861	27	504	12	353	45	304	16	487	28	444	42	615	9	525	9	406	9	478	19	536	33	354	15	188	15	299	13	308	18	350	22	351	20	177	11	140	38	530	35	6222	202	2064	185	1764	77	815
TCCCACATGGTCTAGCGGTTAGGATTCCTGGTT	580	18	915	24	397	22	834	45	609	9	1383	17	1407	22	748	22	526	11	536	13	728	14	804	9	649	31	921	35	193	9	343	10	416	10	404	12	385	10	74	66	4669	227	1694	110	1450	103	663	19	805
TCCCTGGCGGTCTAGTGGTTAGGATTCGGCGC	578	48	575	50	421	31	250	43	480	43	630	71	458	83	508	54	399	28	383	40	411	58	374	48	247	44	463	70	209	67	217	34	291	43	390	65	374	69	167	111	1589	275	1854	264	1226	282	938	112	1156
TCCCTGGCGGTCTAGTGGTTAGGATTCGGCGCTCT	575	2071	581	1300	1070	1135	392	1652	672	1111	530	1421	656	2139	487	1183	475	1204	468	1304	470	1322	470	1279	220	786	1675	1050	253	803	200	668	293	1012	513	1208	479	1552	124	1687	1177	5656	1484	4724	1569	4098	633	2762	2358
CCTGGTGGTCTAGTGGTTAGGATTCGGCGCTC	571	82	514	47	809	68	382	94	682	75	644	63	519	66	409	61	609	78	712	81	339	35	497	51	419	45	513	90	349	103	201	38	715	116	1306	150	1073	177	688	429	3523	684	3480	431	5473	652	1700	284	4834
TCCCTGGTGGTCTAGTAGTTAGGATTCGGC	566	16	498	6	386	8	330	12	454	3	825	22	539	10	664	13	437	10	398	6	486	11	461	10	556	9	454	24	190	12	192	7	348	4	324	11	209	11	422	32	2060	57	1327	26	1023	39	693	19	631
GCCCGGATAGCTCAGTCGGTAGA	565	14	1887	7	213	6	701	12	688	3	1172	2	1752	5	1396	0	322	2	832	3	1103	4	1536	3	1172	2	1152	10	914	2	1384	1	603	2	1480	1	476	1	76	10	684	3	1572	2	335	6	279	8	260
GTAGTCGTGGCCGAGTGGTTAA	559	15	1567	21	456	20	495	75	495	8	731	15	1229	16	588	6	361	11	867	18	1050	18	1009	15	1038	28	612	30	664	41	567	20	585	35	1017	45	377	17	329	84	460	25	906	42	296	76	312	54	229
TCCCTGGTGGTCTAGTGGTTAGGATTCGGCGCTCG	556	159	100	95	215	154	166	319	107	441	81	292	136	189	68	105	464	95	132	307	101	247	211	185	44	622	437	555	61	286	23	243	349	362	134	639	154	1173	99	2294	397	683	260	278	248	360	106	212	383
AAGAAAGATTGCAAGAACTGCTAATTCATGCTTCCATGTT	554	402	1088	227	2345	214	770	642	691	106	750	171	705	269	226	125	426	125	912	172	815	222	761	111	3766	379	904	406	762	585	689	330	516	243	4135	356	916	215	1584	933	473	978	1110	1552	1060	2717	430	530	917
TCCCTGGTGGTCTAGTGGTTATGATTCGGCGCTC	551	55	455	28	602	32	242	53	379	56	384	70	290	74	321	44	288	55	260	31	196	41	227	50	385	63	562	77	117	87	198	39	606	53	412	70	464	83	377	169	1248	227	1269	175	1447	202	900	140	1280
TCCCTGGTGGCCTAGTGGTTAGGATTCGG	551	59	633	31	952	33	570	55	623	33	1073	42	798	47	1073	35	589	24	520	28	676	26	770	33	622	25	478	24	185	18	267	13	413	15	394	25	259	14	218	62	3863	153	2592	121	3184	143	1408	69	1879
GCATTGGTGGTTCAGTGGTAGAGTTCTCGC	551	31	1113	22	892	19	770	39	838	11	999	29	1251	32	763	20	563	18	958	19	955	32	837	24	893	31	734	43	448	30	333	14	756	16	1084	42	461	13	842	106	4421	259	4360	240	3792	286	2182	51	1828
AGCGGAAGCGTGCTGGG	550	8	1458	18	997	8	836	41	643	8	714	23	962	31	905	12	1538	17	648	18	976	24	1494	21	377	12	1099	34	551	21	160	8	653	24	654	36	243	31	70	74	1945	10	3423	62	6102	68	2455	37	1489
TCCCTTGTGGTCTAGTGGTTAGGATTCGGCGCTC	545	48	546	35	656	55	323	54	520	75	595	72	450	123	963	133	438	88	324	43	330	58	373	67	345	56	545	74	151	69	165	45	546	35	431	63	590	71	1769	249	1422	268	1542	256	2024	243	1101	176	1801
TCCCTGGTGGTCTAGTGGTTAGGATTCGGCGTTC	545	72	513	38	725	30	243	55	403	69	504	73	398	61	315	51	365	51	305	40	294	58	284	37	215	31	272	55	103	42	137	21	307	49	235	37	364	54	412	81	1516	293	1605	256	1728	252	1218	154	1873
TTCCTGGTGGTCTAGTGGTTAGGATTCGGCGCTC	543	67	460	39	751	42	237	58	438	68	473	73	426	91	326	59	326	70	352	38	300	50	266	45	247	59	401	49	106	58	143	39	283	50	296	78	419	57	1145	112	1444	247	1565	229	1722	267	1146	157	1893
TCCCTGGTGGTCTAGTGGTTAGGATTCGTCGCTC	543	69	483	37	599	22	231	49	422	45	366	49	298	67	505	54	309	38	270	37	221	45	215	29	271	39	350	41	78	49	122	18	407	35	266	40	287	53	1364	249	1242	216	1315	213	1426	226	843	136	1249
TCCCTGGTGGTCCAGTGGTTAGGATTCGGC	542	22	536	11	499	11	386	19	488	7	918	21	581	9	760	15	440	10	413	8	571	18	515	7	417	4	392	12	185	10	187	6	381	12	294	8	204	2	286	27	2495	66	1620	48	1397	54	910	11	865
TGAATCTGACAACAGGAAATAAACCTCCTTATTCACCCCA	541	9	1159	5	110	8	596	32	280	7	550	5	648	12	518	10	272	4	584	6	472	4	560	3	640	20	512	20	971	30	1020	11	353	16	577	13	426	4	18	61	14	0	21	0	4	2	10	0	14
GCACTGGTGGTTCAGTGGTAGAATTCTCGC	540	23	1046	24	823	23	629	50	918	9	1033	30	1259	40	664	22	1897	16	1415	22	1236	40	1005	21	747	16	581	28	386	32	305	8	674	11	965	26	363	3	745	87	3594	240	3608	169	3074	242	1933	51	1722
CCCTGGTGGTCTAGTGGTTAGGATTCGGCGC	532	54	543	39	435	39	318	54	703	73	807	115	550	108	617	95	639	65	664	48	465	81	587	81	422	68	544	131	569	175	393	51	575	104	1372	163	686	132	497	402	3962	701	3792	533	3234	766	841	160	3086
GGCTCGTTGGTCTAGGGGTATGATTCTCGCTT	532	6122	645	1752	2084	4651	511	5606	669	4909	561	6998	728	9429	576	6829	458	8338	357	5829	394	5917	323	9258	372	259	3041	584	453	749	214	396	208	475	674	553	493	182	135	1240	1275	18944	1261	27321	1050	27732	559	14365	682
TCCCTGGCGGTCTAGTGGTTAGGATTCGGC	530	10	508	14	467	19	365	19	493	9	915	10	584	7	744	12	494	2	473	12	565	8	498	9	442	11	471	18	179	17	194	4	359	5	346	8	182	4	248	33	2506	66	1613	55	1484	47	954	28	876
TCCCTGGTGGTCTAGCGGTTAGGATTCGGCGCT	529	84	597	67	694	52	295	85	656	96	760	105	590	181	539	126	445	88	403	67	432	106	307	79	243	57	457	97	191	110	175	48	234	51	336	114	288	86	181	159	1577	387	1916	432	2007	455	1356	187	1933
TCCCTGGTGGTCTAGTGGCTAGGATTCGGCGC	527	44	573	41	508	23	209	40	356	45	584	73	471	87	433	44	336	36	394	37	371	52	368	46	246	38	409	67	183	67	206	34	261	51	370	76	295	69	194	135	1389	198	1727	214	1076	251	760	106	1003
GCATTGGTGGTTCAGCGGTAGAATTCTCGC	524	25	946	22	663	31	594	32	780	8	914	27	1052	19	578	12	520	13	861	14	894	16	818	26	753	17	565	31	360	41	295	8	596	14	959	35	364	14	632	74	3501	196	3718	198	3090	225	1888	52	1510
TGGAGGCGTGGGTTC	524	28	1437	34	988	33	435	70	695	19	744	37	1062	43	1009	6	754	20	1054	21	1177	44	1176	52	723	28	451	34	802	44	632	35	784	51	781	55	449	23	281	77	319	24	13800	298	4007	194	2782	126	1835
TCCCTGGTGGTCTAGTGGTTGGGATTCGGC	518	12	535	9	445	6	415	26	495	6	884	20	631	16	688	9	432	9	419	7	556	9	502	10	460	8	443	15	182	4	182	5	386	8	289	11	171	4	296	37	2571	66	1603	37	1387	66	994	16	897
TCCCTGGTGGTCTAGTGGTTGGGATTCGGCGC	516	42	582	35	413	27	253	39	460	40	586	88	517	67	441	57	365	24	379	44	385	72	401	43	263	34	412	57	185	59	234	34	243	47	375	73	344	75	190	141	1512	225	1766	245	1248	268	789	106	1067
GCATTGGTGGTTCAGTGGTAGAATTCTCGCCC	511	4	162	7	175	5	580	11	128	31	133	37	195	3	73	5	482	1	166	3	114	4	1056	4	107	68	103	55	71	18	69	1	787	5	207	11	81	7	755	24	811	55	853	59	888	67	319	12	294
GCATTGGTGGTTCAGTGGCAGAATTCTCGC	510	16	965	23	733	22	637	33	743	18	853	22	1057	41	616	21	471	21	886	17	836	20	761	17	774	12	668	35	387	32	303	21	635	24	949	25	389	17	594	80	3605	199	3643	219	3089	245	1921	68	1357
GTTTCCGTAGTGTAGTGGTTATCACGTTCGCCTCA	507	616	681	392	503	834	342	1608	437	160	271	330	625	377	213	230	375	257	709	420	570	451	735	522	307	350	1386	1269	353	585	128	382	306	568	732	492	610	243	243	2977	2193	4244	2073	3104	1012	2899	385	1470	1426
TCCCTGATGGTCTAGTGGTTAGGATTCGGCGCTC	507	70	501	35	678	38	230	44	387	52	412	80	392	79	344	39	342	41	332	26	284	46	231	30	174	34	260	21	73	34	105	17	236	32	231	45	348	65	111	74	1440	263	1559	201	1862	259	1199	121	1852
TCCCTGGTGGTCTAGTGGTTAGGGTTCGG	504	52	576	22	916	20	543	45	596	30	1045	39	700	47	963	24	539	26	473	22	596	37	672	28	490	14	420	23	202	16	174	11	396	21	376	20	274	24	206	50	3318	192	2372	124	2906	156	1321	71	1570
TCCCTGGTGGTCTAGTGGCTAGGATTCGGC	502	14	567	9	515	13	399	22	490	11	894	27	558	10	755	8	464	5	351	13	464	13	544	10	382	20	349	20	166	11	221	3	375	4	274	8	196	5	331	26	2409	59	1585	35	1298	50	873	20	867
TCCCTGGTGGTCTGGTGGTTAGGATTCGG	499	39	563	33	800	21	498	36	522	21	1054	39	712	33	1026	32	514	15	462	23	583	24	774	23	504	17	394	29	200	11	194	11	358	14	343	16	236	13	205	52	3426	164	2422	101	3040	110	1230	76	1605
TCCCTGGTGATCTAGTGGTTAGGATTCGGCGCTC	497	56	456	28	622	27	221	43	374	54	388	81	318	81	291	50	324	51	271	28	228	44	240	43	137	35	262	31	72	35	98	11	203	23	225	58	364	28	106	70	1330	235	1370	177	1653	217	1087	103	1763
TCCCTGGTGGTCTAGTGGTCAGGATTCGGCGCTCT	497	1837	544	1027	941	905	316	1414	575	927	391	1154	495	1796	397	1120	396	1018	382	1068	414	1150	423	1164	160	675	1417	809	194	632	132	636	269	892	479	1149	467	1374	107	1459	1039	4804	1294	3704	1404	3332	564	2267	2148
TCTCTGGTGGTCTAGTGGTTAGGATTCGGCGCTC	496	45	455	37	709	33	236	50	363	75	425	81	388	81	313	52	334	66	306	37	213	32	253	56	180	29	283	44	87	45	109	29	244	23	236	46	353	50	675	86	1340	205	1477	206	1636	234	1027	130	1762
CCCTGGTGGTCTAGTGGTTAGGATTCGGC	495	19	438	31	465	28	352	56	682	20	1001	47	613	33	997	23	614	19	471	17	506	24	745	25	487	29	576	75	430	60	288	12	523	26	780	35	294	13	639	124	7290	249	4320	123	3481	135	955	40	2210
GCATTGGTGGTTCAGTGGTAGAACTCTCGC	495	29	1003	11	675	19	672	48	796	15	868	20	1016	38	657	24	525	8	841	18	816	19	751	19	770	26	640	42	396	36	288	10	564	16	890	21	428	14	665	92	3602	243	3583	218	2974	242	2001	62	1546
TCCCTGGTGGTCTAGTGGTTAGGACTCGGC	495	17	518	15	431	5	332	19	439	17	710	19	469	16	669	6	407	8	321	7	402	13	529	9	412	7	317	15	143	7	171	6	380	8	263	10	168	4	279	31	2312	61	1374	37	1231	37	874	20	903
TCCCTGGTGGTCTATTGGTTAGGATTCGGCGCTC	495	67	332	28	423	36	166	50	445	80	539	86	292	99	464	54	343	53	257	42	203	35	282	60	296	64	311	56	82	65	152	39	354	50	315	59	387	55	608	140	1104	155	1010	175	1359	182	654	119	1387
TCCCTGGTGGTCTAGTGGTTAGGATTAGGCGCTC	494	66	571	41	722	43	217	57	339	37	380	50	305	66	239	53	206	31	248	39	184	24	182	36	228	28	320	39	91	38	123	20	253	33	239	44	375	43	97	63	1372	258	1523	241	1762	229	1093	146	1332
GCGGAAGCGTGCTGGGC	490	8	694	6	460	13	259	15	252	4	211	12	425	9	351	3	511	9	374	7	285	7	475	18	164	1	329	9	264	10	63	4	228	13	326	14	162	5	44	26	1052	4	5570	12	4296	26	1103	24	2175
TTCGGGGGCGTGGGTTC	489	31	642	32	390	7	199	52	198	10	299	25	298	26	477	24	349	18	241	18	297	23	396	26	212	10	103	17	177	22	206	24	184	27	201	28	107	10	62	18	786	158	3748	376	1352	269	1109	138	609
TCCCTGGCGGTCTAGTGGTTAGGATTCGG	487	38	523	22	805	20	479	27	502	25	843	38	605	38	873	34	405	24	445	23	584	17	634	18	432	25	378	13	172	15	214	8	330	14	258	15	208	20	138	29	2993	150	2055	97	2538	87	1057	53	1381
GTTTCCGTAGTGTAGTGGTTA	484	24	1150	27	846	24	627	43	455	8	395	6	827	26	377	7	432	11	1837	21	737	24	1004	24	815	28	1143	94	614	60	276	18	595	30	1247	23	1547	19	1291	140	10202	165	4597	227	3576	248	2287	65	1532
TCCCTGGTGGTCCAGTGGTTAGGATTCGGCGC	484	36	586	34	385	28	250	42	431	32	534	79	422	71	444	45	337	40	354	36	357	63	330	47	273	46	389	55	183	47	188	18	291	40	324	55	326	66	185	136	1509	223	1735	244	1200	256	782	104	1051
TCCCTGGTGGTCTAGTGGTTAGGATTCGGA	483	12	180	4	118	3	226	15	178	7	357	17	250	5	268	7	271	2	116	4	177	6	305	5	276	27	224	21	122	6	140	2	683	5	204	14	121	4	280	29	815	19	586	13	403	15	309	8	240
TCCCTGGTGGTCTAGTGGTTAGGATCCGGCGCTCT	482	1576	471	888	836	839	281	1228	509	878	355	1152	492	1687	401	1107	323	1077	393	1039	367	1032	322	1133	160	592	1325	779	220	683	102	577	231	870	371	990	394	1260	197	1510	931	4440	1153	3466	1322	3049	521	2177	2048
TCCCTGGTGGTCTAGTGGTTAGGATCCGGCGC	482	35	522	22	427	26	233	32	420	34	506	52	409	65	412	47	308	25	316	30	302	57	280	38	254	24	419	62	169	57	198	29	235	46	319	49	283	49	150	110	1385	246	1518	205	1092	242	742	103	994
TCCTTGGTGGTCTAGTGGTTAGGATTCGGCGCTC	479	43	417	42	543	28	205	52	360	43	413	61	354	72	276	51	250	46	265	26	251	48	250	36	165	26	236	43	60	43	105	19	175	28	201	40	329	44	902	102	1098	198	1275	185	1391	195	1001	112	1592
CCCCTGGTGGTCTAGTGGTTAGGATTCGGCG	477	40	486	34	574	22	277	41	498	19	714	44	519	60	561	43	377	19	377	29	475	51	352	32	356	15	387	31	161	53	238	11	278	26	334	42	269	53	207	84	1594	205	1239	200	2001	191	1074	86	1421
TCCCTGGTGGTCTAGTGGTTAAGATTCGGCGCTC	472	58	485	33	621	35	231	34	408	70	394	68	377	89	337	57	347	47	300	36	265	42	196	51	186	23	264	34	68	21	110	22	199	39	207	53	355	27	89	69	1450	244	1405	187	1828	189	1038	131	1840
TCCCTGGTGGTCTAGTGGTTGGGATTCGG	472	31	557	33	810	10	492	40	477	25	901	38	563	30	897	37	428	22	402	16	546	19	648	21	417	17	327	23	172	16	173	9	292	16	299	17	204	9	152	31	2922	111	1910	81	2495	70	1048	39	1386
CCCTGGTGGTCTAGTGGTTAGGATTCGGCG	466	55	401	36	497	23	283	90	665	64	845	108	517	104	651	88	614	57	465	49	451	87	596	62	402	59	609	87	408	149	450	53	534	63	962	142	490	105	522	370	3730	564	2413	355	4324	557	947	107	3496
TCCCTGGTGGTCTAGTGGTTAGGATTCGGCACT	463	75	485	62	486	41	213	63	503	44	572	95	444	122	390	49	348	70	320	43	290	62	212	54	243	47	553	57	168	95	170	36	272	47	305	74	228	59	160	84	1267	306	1458	355	1556	295	991	164	1333
TCCCTGGTGGTCTAGTGGTTAGGATTCAGCGCT	462	71	517	54	526	29	202	63	469	64	539	90	388	155	400	85	371	60	304	58	304	71	214	57	195	32	567	85	133	92	169	47	238	53	300	66	181	70	144	86	1110	289	1468	328	1507	341	1031	165	1441
GCCCGGCTAGCTCAG	460	13	713	4	719	17	255	36	315	3	302	6	329	11	491	9	535	6	509	9	307	7	449	13	213	3	489	11	138	8	114	5	130	6	390	5	445	8	147	17	566	5	12788	74	10125	54	3206	82	3293
TCCCTGGTGGTCTAGTGGTTAGGATTCGGCGCTCTCAC	450	205	416	103	170	110	414	740	203	79	273	160	262	119	241	201	197	137	171	160	241	141	317	181	185	67	167	49	422	84	207	54	399	82	430	105	330	144	351	224	341	307	757	1051	445	723	267	842	278
TCCCTGGTGGTCCAGTGGTTAGGATTCGG	450	40	549	23	791	22	455	42	505	20	841	36	611	49	832	38	419	24	402	17	557	28	638	21	461	23	337	23	153	10	177	11	320	13	279	21	214	22	148	46	3000	149	2037	102	2535	96	1164	41	1369
TCCCACATGGTCTAGCGGTTAGGATTCCG	449	0	0	0	0	0	129	0	0	0	3	2	2	0	0	0	515	0	0	0	2	0	162	1	1	9	2	3	0	0	3	0	287	0	3	1	2	0	34	0	10	0	5	2	0	0	1	1	1
TCCCTGGTGGTCTAGCGGTTAGGATTCGGCGC	448	50	468	27	415	22	224	39	385	29	474	63	395	75	359	37	306	31	303	36	319	44	320	45	223	24	348	50	141	61	187	19	204	43	314	62	307	43	164	100	1209	214	1478	187	1095	194	717	73	843
GGGGATGTAGCTCAATGGTAGAG	447	5	1321	4	978	7	567	6	996	2	1194	13	1932	8	1589	2	370	8	869	8	894	7	1136	5	887	8	513	11	265	9	355	13	409	10	1215	10	184	3	67	23	615	13	1595	11	392	6	305	7	261
GTAGTCGTGGCCGAGT	446	8	1251	3	426	3	388	12	162	3	162	9	705	3	123	1	246	0	392	6	365	12	377	7	353	13	537	10	175	12	177	14	227	17	351	16	989	7	257	48	516	8	1448	36	1239	83	1062	8	574
TCCCTGGTGGTCTAGTGGTTAGGATTCGGTGCT	444	89	557	53	612	63	248	84	592	57	702	91	474	127	488	88	385	74	397	54	356	55	286	81	286	51	675	90	213	82	185	43	300	41	399	87	285	61	814	143	1349	292	1626	352	1742	333	1083	151	1549
GGGGATGTAGCTCAGCGGTAGAG	444	21	1275	10	1036	14	631	20	1030	4	1090	26	1677	19	2000	10	474	5	1042	7	1066	18	1204	18	941	27	529	18	254	31	407	10	508	19	1189	9	223	2	50	33	1234	38	3567	39	1541	38	937	57	803
GCATTAGTGGTTCAGTGGTAGAATTCTCG	443	20	654	10	491	8	677	21	693	3	1189	12	1012	14	831	9	573	5	610	10	673	7	728	5	906	3	797	19	417	16	278	2	523	2	797	10	172	8	441	27	2588	51	2056	51	1731	43	811	14	522
TCCCTGGTGGTCTAGTGGCTAGGATTCGG	442	40	533	22	817	28	442	43	468	23	869	28	600	33	859	37	442	18	390	13	503	27	682	28	475	29	364	25	144	21	189	10	283	12	277	21	221	15	165	43	2913	136	1996	88	2278	88	1099	72	1440
TCCCTGGTGGTCTAGCGGTTAGGATTCGGCGCTCT	440	1444	417	798	708	781	265	1208	426	804	324	1016	466	1535	321	933	296	998	330	874	343	919	306	942	147	600	1049	720	161	600	125	525	167	633	346	840	352	1160	116	1278	804	3904	1018	2988	1094	2928	460	1841	1772
TCCCTGGTGGTCTAGTGGTTAGGATTCGGTGCTCT	437	1473	472	926	749	765	266	1175	486	719	336	986	503	1439	365	769	303	803	368	799	336	829	323	810	143	556	2492	746	240	638	154	512	422	754	617	827	423	1116	823	1677	785	3854	1012	2992	997	2526	467	1772	1611
TCCCATATGGTCTAGCGGTTAGGATTCCTGGTT	435	19	728	29	346	23	565	24	485	7	914	9	944	15	349	11	433	5	467	14	575	15	650	7	457	22	798	38	142	10	256	13	364	11	334	17	286	6	46	60	3796	208	1425	30	1197	109	753	41	766
GCCGTGATCGTATAGTGGTTAGTACTCTGC	433	27	511	31	442	19	553	40	323	18	386	22	480	27	319	19	377	16	397	10	360	20	573	26	592	33	338	59	240	68	292	19	381	46	580	82	179	35	4286	315	1878	148	2190	208	2297	138	872	77	1036
TCCCTGGTGGTCTAGTGGTTAGGATCCGGC	432	11	398	4	423	6	319	11	371	6	665	19	438	12	598	10	379	15	333	2	421	5	391	3	334	5	323	16	119	9	155	3	310	6	248	10	146	2	220	34	2049	68	1292	42	1177	49	722	23	709
TCCCTGGTGGTCTAGTGGTCAGGATTCGGC	429	8	418	11	369	14	345	15	371	3	684	10	426	9	628	9	359	4	342	3	459	12	349	9	353	7	382	17	158	7	173	5	311	8	277	4	165	5	242	26	1931	56	1356	34	1171	46	792	12	690
TCCCTGGTGGTCTAGTGGTTAGGATTTGGCGCT	426	73	445	29	521	45	194	75	501	66	575	107	471	130	404	80	371	61	328	55	332	56	281	67	217	62	518	84	162	81	161	25	242	44	374	66	205	54	332	131	1140	280	1425	267	1543	311	983	146	1423
GCGGAAGCGTGCTGGG	426	8	784	6	638	12	522	22	304	3	359	8	477	17	346	2	630	10	460	3	521	16	735	10	247	4	601	8	343	11	79	2	437	10	452	17	179	12	79	37	264	12	5345	52	6977	39	1875	20	1783
TCCCTGGTGGTCTAGTAGTTAGGATTCGG	426	34	492	16	684	16	428	34	458	14	853	23	624	28	845	22	416	16	391	19	454	21	603	20	479	21	421	27	169	18	188	8	275	10	295	16	205	18	262	41	2428	71	1519	46	1878	52	852	66	1126
TCCCTGGTGGTCTAGTGGTTAGGATTCGGCGA	420	20	266	13	164	16	153	20	155	16	218	23	135	26	119	14	147	16	114	11	104	22	143	21	130	29	261	54	82	35	89	18	208	25	176	31	199	35	95	88	671	108	778	96	537	105	336	39	246
GGCCGTGATCGTATAGTGGTTAGTACTCTGCGTTG	419	981	421	421	587	401	215	710	411	864	276	532	405	1394	233	640	279	522	294	360	268	489	241	401	300	931	3091	648	342	803	226	699	182	1007	495	1482	450	995	394	1656	1167	4734	1536	5653	2014	5278	662	2346	1325
CGGGGGCGTGGGTTC	418	16	591	40	374	19	234	42	265	8	327	25	331	34	551	8	399	14	357	14	365	26	418	21	262	9	179	21	259	18	213	24	275	15	307	19	169	12	86	28	126	66	4292	187	1515	190	1092	121	623
TCCCTGGTGGTCTAGCGGTTAGGATTCGGC	416	10	429	15	393	9	308	12	409	2	730	9	463	15	594	15	370	6	335	8	423	12	377	8	359	12	328	9	126	11	141	3	274	7	264	9	124	2	211	22	1992	58	1312	27	1098	33	744	20	674
TCCCTGGTGGTCTAGTGGTTAGGATTCGGCTCT	414	77	442	47	459	52	175	80	326	46	393	56	256	96	343	58	189	37	154	34	170	45	130	34	242	65	516	65	127	82	138	38	193	49	332	69	194	64	449	234	979	242	1192	256	1142	299	735	132	646
TCCCTGGTGGTCTAGTGGTTAGGATACGGCGCTC	414	58	413	32	432	29	182	46	392	63	414	70	317	67	255	56	301	68	280	48	213	57	189	48	100	14	125	25	49	23	68	8	129	32	133	28	165	30	63	55	943	175	1052	144	1158	170	691	95	1680
TCCCTGGTGGTCTAGTGGTCAGGATTCGG	414	24	396	20	655	12	339	33	423	17	717	29	448	27	755	18	341	17	317	15	395	25	524	19	376	17	323	21	152	12	139	6	282	19	276	9	183	22	138	44	2603	123	1719	90	2042	93	870	48	1190
TCCCTGGTGGCCTAGTGGTTAGGATTCGGCG	412	26	451	17	483	19	235	31	419	28	612	45	412	65	429	56	293	18	313	31	376	33	319	39	304	19	307	28	120	38	199	18	219	9	299	31	261	44	186	82	1436	157	1070	126	1647	192	933	67	1300
TCCCTGGTGGTCTAGTGGTTAGGATTCGGCGTT	411	141	425	44	619	65	166	132	548	72	644	159	509	127	448	68	407	65	285	57	244	72	248	71	276	49	568	285	121	177	113	58	201	119	335	79	208	73	335	251	987	165	1144	251	1119	221	734	173	1004
TCCCTGGTGGTCTAGTGGTCAGGATTCGGCGC	409	46	475	33	378	25	198	32	369	21	451	68	401	68	345	70	297	20	347	26	299	43	306	39	228	38	312	52	167	44	198	31	210	28	295	44	288	59	151	94	1267	186	1389	195	983	181	668	81	943
TCCCTGGTGGTCTAGTGGTTAGGACTCGGCG	405	25	339	39	403	13	210	38	324	29	475	45	347	54	333	34	329	18	254	17	323	29	275	23	203	19	273	36	110	29	171	14	177	9	246	36	199	23	142	47	1228	161	845	104	1458	147	850	64	1117
TCCCTGGTGGTTTAGTGGTTAGGATTCGGCGCTC	403	34	332	22	474	25	169	37	299	40	297	59	320	78	218	37	259	46	229	33	204	41	180	33	162	18	192	30	56	18	80	9	164	34	172	44	287	39	209	47	1021	168	1010	134	1298	160	807	91	1493
TCGATTCCCGGGCGGCGCACC	399	28	697	24	262	40	173	59	309	28	458	44	398	49	764	48	295	35	314	37	361	44	314	51	312	13	216	16	410	21	413	27	141	11	254	22	176	3	104	19	2183	133	5962	248	1532	176	1814	306	1131
TCCCTGGTGGTCTAGTGGTTAGGATTCGGCACTCT	398	1314	347	793	639	637	259	979	454	565	313	808	439	1167	268	648	284	690	334	649	306	753	245	701	140	477	1735	619	183	483	127	380	268	592	483	742	358	906	118	995	736	3344	926	2767	974	2493	402	1705	1328
AGCGGAAGCGTGCTGGGC	396	13	677	18	250	13	261	25	337	9	280	23	480	19	457	4	653	22	345	16	361	18	547	14	202	4	481	35	372	14	112	7	224	23	295	20	197	17	46	50	2503	17	2398	30	2130	49	703	30	1162
AGTCGGTAGAGCATGAGA	395	1	2115	5	1289	3	1748	7	682	4	681	2	1405	10	723	3	1038	4	1421	8	1629	6	2468	10	828	4	1520	3	1194	3	533	3	1378	7	1235	10	603	5	337	12	2157	7	1831	11	2479	6	842	1	383
TGAATCTGACAACAGGAAATAAACCTCCTTATTCACC	395	9	627	5	142	12	259	34	234	5	294	5	492	10	420	2	154	2	231	4	332	2	372	3	366	8	194	8	312	9	265	5	239	11	413	14	508	7	19	44	36	1	69	1	22	0	19	0	52
TCCCCGGTGGTCTAGTGGTTAGGATTCGGCG	394	26	394	15	396	14	204	30	446	17	595	38	420	49	426	38	320	22	316	27	371	29	313	27	235	20	312	32	104	38	171	17	237	21	215	28	227	24	132	74	1310	149	978	150	1534	138	904	62	1189
TCCCTGGTGGTCTAGTGGTTAGAATTCGGCGCTC	392	45	360	22	507	19	184	33	285	32	332	59	273	64	232	52	239	44	220	36	179	30	185	34	141	20	172	27	56	18	71	16	183	27	193	33	267	31	67	62	1063	183	1077	180	1345	151	843	93	1359
GCTCTCACCGCCGCGGCCCGGGTTCGATTCCCGGTCAGGGAACC	392	555	476	300	134	264	152	515	148	205	338	323	262	312	705	601	185	337	112	193	221	218	201	237	227	92	179	86	316	196	314	244	66	136	200	75	56	6	8	115	313	400	728	813	252	923	222	1323	295
GCATTGGTGGTTCAGTGGTATAATTCTCGC	389	21	865	10	360	16	361	36	754	14	677	17	918	26	516	15	346	10	803	11	559	27	606	18	1394	33	646	43	475	42	426	19	858	18	1522	41	416	30	668	127	2220	122	2389	136	1548	163	1206	35	1027
GCATTGGTGGTTCAGTGGTAGAATTCTCGCCTGCCACGCGGGAGG	388	162	666	62	457	53	394	178	433	63	386	62	482	63	341	49	502	124	682	71	658	85	456	17	471	81	309	56	198	82	406	66	312	154	743	112	257	38	16	131	1865	393	6326	760	2922	551	1897	748	2997
TCCCACATGGTCTAGCGGTTAGGATTCCTG	385	39	597	30	464	41	549	69	476	8	830	25	1070	30	913	14	318	12	367	7	527	13	562	18	958	23	571	23	274	17	660	23	193	7	494	9	492	8	226	38	3066	116	2230	134	1042	103	670	88	1132
TCCCTGGTGGTCTAGTGGTTAGGATTCAGCGCTCT	381	1157	334	717	630	609	251	989	408	630	265	748	339	1322	277	736	258	751	300	743	294	752	240	769	120	450	1552	589	201	529	120	417	257	582	418	727	351	881	105	1016	711	3274	788	2594	959	2257	382	1536	1414
TCCCTGGTGGTCTAGTGGTTAGGATTCGGCAC	379	28	297	19	216	10	168	15	229	67	283	56	245	35	211	32	272	14	206	27	193	23	299	26	154	79	364	94	101	31	116	15	322	28	208	39	189	31	221	96	807	111	819	89	625	133	391	51	499
TCCCTGGTGGTCTAGTGGTTAGGACTCGG	379	25	402	11	632	11	375	42	348	20	583	25	410	31	662	41	357	10	288	11	412	15	476	18	373	16	252	17	150	11	114	4	289	14	259	17	173	10	164	34	2296	100	1502	79	1815	65	856	48	1258
TCCCTGGTGGTCTAGTGATTAGGATTCGGCGCTC	378	40	368	22	525	26	164	39	300	48	296	52	271	55	236	35	238	39	201	26	208	33	176	35	112	14	237	35	58	32	101	17	179	32	177	41	271	42	89	64	1065	163	1077	157	1351	160	909	106	1514
CCGTAGTGTAGTGGTTAT	377	38	2215	36	775	23	1063	52	829	7	754	7	2322	26	647	8	439	8	1811	16	1863	17	2355	12	1824	14	1767	30	1445	11	1597	12	1508	8	3636	12	1045	16	1236	42	5756	46	21415	106	5776	75	2546	21	1031
ACATTGGTGGTTCAGTGGTAGAATTCTCGC	367	17	835	14	656	21	530	28	675	14	804	21	959	21	547	21	476	4	790	7	779	21	735	12	823	28	662	27	390	33	318	11	652	11	942	42	396	17	653	81	3218	168	3249	176	2802	178	1637	42	1099
TTGTAAACCTGAAATGAAGATCTTCTCTTCTCAAGACACC	367	16	572	9	54	12	357	34	378	3	261	6	432	8	264	0	158	1	228	5	259	7	311	6	493	25	329	28	949	30	769	10	354	23	957	24	463	2	53	84	20	5	25	9	2	3	11	3	7
TCCCATATGGTCTAGCGGTTAGGATTCCTG	364	39	629	19	405	35	463	47	384	19	671	10	965	33	771	15	284	9	369	10	526	18	516	18	999	13	492	31	308	26	736	25	222	17	518	19	668	29	180	46	2750	141	2263	167	1197	135	759	74	1274
TCCCTGGTGGTCTGGTGGTTAGGATTCGGCG	363	23	391	16	372	12	193	29	389	16	608	29	339	43	371	34	307	26	340	15	336	29	284	31	235	14	297	21	107	31	185	20	170	24	285	41	216	23	142	50	1287	149	916	124	1377	171	797	60	1064
TCCCTGGTGGTCTAGTGGTTAGGGTTCGGCG	361	18	383	18	397	21	212	28	355	32	578	52	398	60	453	53	339	17	274	19	344	36	263	37	233	18	278	28	134	39	167	13	206	18	251	45	212	28	135	62	1355	181	954	137	1517	137	810	65	1123
GGGGGTATAGCTCAGTGGTAG	356	4	836	7	115	6	399	15	272	1	587	5	641	12	441	5	235	2	456	3	501	4	523	5	580	5	413	6	642	12	665	5	303	4	487	8	218	3	131	14	300	3	506	21	95	12	192	26	168
TCCCAGGTGGTCTAGTGGTTAGGATTCGGCGCT	356	52	344	33	400	24	174	34	393	39	424	84	367	100	319	66	299	43	249	36	211	61	197	37	155	25	259	54	90	53	94	26	136	30	202	50	150	30	72	76	819	216	1018	224	1074	243	751	116	1029
TCCCTGGAGGTCTAGTGGTTAGGATTCGGCGCTC	355	34	273	24	379	8	157	21	258	28	251	61	187	59	177	40	225	36	174	25	180	33	167	32	79	16	129	12	32	24	48	19	110	24	116	32	200	30	64	40	849	133	905	114	1069	128	589	84	1276
GCATTGGTGGTTCAGTGGTAGAATTCTCGA	355	15	397	16	235	22	325	23	240	7	319	17	358	17	204	10	233	6	279	16	294	14	374	9	491	23	405	27	249	22	214	8	743	10	615	25	319	17	477	80	1518	108	1523	64	1218	112	729	21	422
TCCCTGGTGGTCTAGTGGTTAGTATTCGGCGCTC	354	50	278	23	384	16	136	44	265	45	241	55	195	56	266	28	212	30	173	23	119	25	144	23	240	26	371	52	58	40	111	21	450	24	266	38	252	35	372	125	742	132	773	106	869	99	512	93	782
TCCCTGGTGGTCTAGTGGTTAGGATTCGGCGCTT	354	54	400	20	571	38	203	34	299	53	326	43	298	76	241	43	243	46	244	34	228	45	239	22	136	40	210	33	75	43	117	23	148	48	159	36	310	72	142	111	1092	194	1015	141	1209	187	818	110	1622
TTAGACTGTGAATCTGAC	353	2	692	1	305	0	286	6	167	1	238	2	353	1	268	3	119	0	183	2	315	0	344	0	252	7	358	6	327	4	447	2	312	3	186	3	291	3	1447	10	20	0	20	2	23	0	8	6	8
TCCCTGGTGGTCTAGTGGTTAGGATTCGGTGC	352	20	366	29	321	15	170	37	302	13	391	68	301	54	253	31	195	25	234	16	269	30	239	24	231	27	444	41	181	49	180	15	234	39	245	38	255	47	660	84	917	186	1069	163	724	166	531	63	640
TCCCTGGTGGTCTAGTGGTTAGGATCCGG	348	39	369	22	648	11	402	33	370	14	673	18	490	32	754	21	365	13	353	21	405	15	466	20	394	22	281	22	141	10	158	10	249	8	201	7	216	12	130	49	2557	116	1708	73	2081	91	926	34	1120
GCATTGGTGGTTCAGTGGTAGGATTCTCG	345	21	600	10	495	4	695	24	515	4	844	12	789	19	590	6	484	3	584	2	602	6	628	3	614	13	531	19	350	12	245	6	438	5	524	22	167	3	377	26	2550	83	2267	71	1916	76	852	19	679
CGGAAGCGTGCTGGGCC	339	16	612	34	390	9	263	36	595	21	354	17	599	35	639	13	484	24	377	27	315	20	629	40	167	10	407	55	481	30	135	6	252	53	327	35	181	12	98	176	1119	16	2135	24	1702	79	659	140	1306
TCCCTGGTGGTCTAGTGGTTAGGATTCGGCGCAC	338	27	219	13	268	16	111	30	198	90	173	58	153	48	143	28	219	29	135	37	97	22	161	29	39	48	84	34	25	27	44	10	137	21	83	28	104	39	80	54	583	101	496	100	644	87	358	53	749
TCCCTGGTGGTCTAGCGGTTAGGATTCGG	335	22	405	8	565	18	346	18	379	14	650	23	467	33	590	17	357	22	315	4	394	14	465	22	332	10	268	15	132	16	137	5	239	7	215	14	150	23	115	35	2311	86	1513	76	1878	75	760	29	1096
TCCCTGGTGGTCTAGTGGTTAGGATTCTGCGCT	335	46	328	27	381	29	126	61	322	37	385	56	254	85	332	70	206	40	177	38	155	26	146	48	307	62	730	87	179	99	186	30	291	47	391	82	262	75	237	155	701	167	1003	212	946	195	658	78	705
ATCTCGGTGGAACCTCC	335	181	818	119	880	145	1923	222	372	40	263	30	545	24	321	36	627	39	486	29	510	28	503	21	634	35	378	14	469	11	1047	19	357	14	493	13	343	20	2018	39	419	409	3844	1033	3279	1023	1959	1315	1489
TCCCTGGTGGTCTAGTGGCTAGGATTCGGCG	334	25	276	10	380	21	149	35	298	19	495	30	308	38	380	39	215	18	226	14	247	33	216	19	222	14	220	24	111	31	132	17	150	13	180	37	157	35	114	53	1062	128	736	133	1097	120	672	45	965
GCATTGGTGGTTCAGTGGTAGAATTATCGC	332	13	586	6	370	15	444	22	267	5	370	7	412	9	198	11	150	6	269	6	295	9	352	5	398	15	307	16	229	14	176	5	402	14	464	19	222	8	353	49	2125	128	2039	110	1665	155	1042	36	469
TCCCTGGTGGTCTAGTGGTTGGGATTCGGCG	331	26	318	25	332	10	192	33	339	16	460	31	354	54	322	33	233	10	240	20	282	19	236	20	202	13	258	22	114	27	159	16	163	16	182	44	208	26	97	58	1101	164	751	113	1181	125	733	48	1002
CATTGGTGGTTCAGTGGTAGAATTCTCG	330	10	560	10	438	8	922	30	584	3	688	7	795	10	413	4	527	7	783	4	580	3	936	7	1091	11	1094	29	748	19	370	10	1458	9	1906	17	445	5	1522	79	3600	63	1902	17	2657	74	462	7	665
TCCCTGGTGGTCTAGTGGTTAGGATTCGGAGCTC	329	44	316	16	350	25	138	33	243	30	188	46	299	41	179	38	176	37	189	21	137	28	140	19	203	29	206	38	122	41	110	18	260	38	276	35	318	43	119	85	889	151	735	143	736	135	645	89	1018
GCATTGGTGGTTCAGTGGTAGAATTCTCGCCTGCCACGCGG	328	53	519	38	400	36	242	434	284	24	281	44	357	30	216	27	350	42	404	27	455	36	371	21	293	36	229	59	204	47	224	43	196	57	344	39	146	15	23	77	1949	291	6386	648	1755	435	1378	359	1496
TCCCTGGTGGTCTAGTGGTTAGGATTCGGCTC	326	30	397	33	198	23	146	30	191	11	248	31	202	44	197	14	127	11	133	19	146	16	152	22	203	25	269	25	110	39	127	25	205	20	272	30	208	30	456	130	924	128	935	111	676	142	487	81	344
TCCCTGGTGGTCTAGTGGTTAGGATTCGACGCT	324	50	350	32	400	45	165	57	401	53	436	72	337	96	335	44	307	43	239	46	230	42	205	35	195	29	309	52	111	75	125	20	156	29	212	59	168	35	112	94	903	236	1125	254	1285	240	740	130	984
GGGGGTATAGCTCAGTGGTAGAGCATTTGACTG	324	31	418	36	169	109	375	174	353	59	341	53	406	95	298	43	192	48	396	80	299	44	370	68	209	85	415	259	459	174	292	62	185	95	440	87	321	61	137	556	665	234	1022	393	399	245	176	396	236
GCATTGGTGGTTCAGTGGTAGAATTCTCAC	323	16	629	19	517	12	427	15	515	7	623	20	714	14	413	12	333	6	610	12	498	14	550	12	568	12	455	25	275	29	228	8	473	12	633	20	271	8	475	94	2183	153	2338	130	1919	160	1159	27	899
GGCTCGTTGGTCTAGGGGTATGATTCTC	321	24	745	31	456	48	265	74	612	63	715	166	944	114	824	86	536	73	278	74	413	82	453	178	588	18	987	49	217	41	299	13	258	9	798	10	132	0	93	62	433	131	559	599	182	354	225	147	146
GGGGGTATAGCTCAGGGGTAGAGCATTTGACG	321	0	0	0	0	0	56	1	0	7	0	1	0	0	1	0	346	0	3	0	0	0	50	0	0	12	1	3	0	0	0	0	215	0	2	1	0	0	16	0	17	1	47	2	2	2	8	0	1
TCCCTGGTGGTCTAATGGTTAGGATTCGGCGCTC	320	32	297	15	458	23	158	27	197	35	246	40	214	47	184	30	196	37	220	20	143	23	137	24	103	27	144	27	40	18	69	26	152	15	145	34	221	32	72	42	898	154	868	138	1109	117	692	70	1265
TCCCTGGTGGTCTAGTGGTTAGGATTTGGCGCTCT	320	1134	316	615	603	569	207	937	415	649	284	807	378	1210	292	690	287	742	318	695	284	780	231	710	115	431	1572	634	160	536	88	418	275	612	483	736	323	898	325	1486	629	3028	747	2294	821	1913	376	1350	1354
ACCCTGGTGGTCTAGTGGTTAGGATTCGGCGCT	317	38	323	37	396	34	159	41	387	49	455	83	354	106	366	78	279	60	217	44	215	49	209	61	137	27	267	53	91	76	93	28	104	36	225	61	159	44	94	83	897	201	1048	206	1034	184	763	104	1143
GTAGTCGTGGCCGAGTGGTTA	311	6	917	8	280	10	288	47	335	0	508	13	732	17	348	1	302	3	446	7	608	16	584	11	684	16	446	29	428	24	415	17	392	21	663	30	190	12	183	49	428	41	721	66	265	52	285	30	135
GTATTGGTGGTTCAGTGGTAGAATTCTCGC	310	9	465	13	325	4	314	17	369	5	472	10	557	14	315	5	282	6	428	5	420	13	436	14	396	10	342	21	236	17	142	8	335	6	486	15	228	4	1377	63	1578	99	1744	111	1420	130	860	15	717
TCCCTGGTGGTCTAGTGGTTAGGATTCAGCGC	309	34	354	22	211	16	130	16	234	16	348	52	297	53	265	29	224	17	222	26	223	27	181	27	189	22	358	40	128	41	111	16	174	21	216	36	211	43	128	59	867	143	1007	129	724	163	511	70	616
GCATTGGTGGTTCGGTGGTAGAATTCTCG	309	8	507	13	341	8	574	28	415	2	700	9	658	6	508	3	426	3	477	5	521	6	534	8	563	5	420	10	258	13	231	3	328	3	380	5	127	2	290	20	2101	66	1857	44	1641	59	774	17	536
GCCGTGATCGTATAGTGGTTAGTACTCTGCGTG	309	0	0	0	0	0	94	0	0	12	0	4	0	0	0	0	269	0	0	0	0	0	52	0	0	26	2	7	0	0	0	0	294	0	1	1	1	0	116	1	11	1	13	1	11	0	0	1	3
AGTCGGTAGAGCATGAGAC	307	3	929	15	453	7	1004	13	680	2	572	2	1381	13	661	5	814	3	848	13	858	8	1758	4	478	3	846	6	840	5	200	3	561	7	898	10	222	1	322	28	2480	4	2898	14	3995	6	900	13	723
GCATTCGTGGTTCAGTGGTAGAATTCTCGC	306	10	519	15	323	15	305	23	361	7	472	10	493	15	435	8	257	6	430	7	424	17	389	15	380	12	354	17	207	18	177	4	277	10	434	16	229	11	283	53	1952	154	2083	119	1769	227	1081	29	913
TCCCTGGCGGTCTAGTGGTTAGGATTCGGCG	304	27	343	16	366	22	156	17	318	13	500	33	307	28	335	37	268	15	260	25	322	26	235	18	217	11	241	25	97	32	145	15	170	14	223	35	205	28	95	37	1133	157	813	134	1364	120	732	63	967
AGACTGTGAATCTGACAACAGGAAATAAACCTCCTTATTCACCC	304	618	536	316	350	1088	375	1494	483	420	223	324	407	387	225	293	338	190	250	827	214	608	277	163	426	920	626	916	229	1372	221	552	449	928	784	1798	771	894	24	3927	68	702	96	575	94	1251	56	739	109
TCCCTGGTGGTCCAGTGGTTAGGATTCGGCG	303	15	286	19	362	13	157	28	291	13	445	25	296	36	337	23	284	12	237	15	281	30	242	19	210	11	228	16	87	36	122	5	161	10	202	27	196	28	106	71	1029	164	785	100	1157	111	704	46	948
TCCCACATGGTCTAGCGGTTAGGAT	302	9	371	15	294	12	147	17	215	4	330	6	505	14	424	8	130	1	174	5	271	13	216	18	157	5	265	10	106	10	146	8	132	6	239	9	333	6	6	15	865	79	1071	74	382	74	335	117	577
GCCCGGATGATCCTCA	301	6	679	14	354	8	296	23	289	5	366	8	676	15	378	10	371	13	290	8	378	26	518	17	241	8	345	13	242	13	235	8	197	12	381	16	390	6	107	31	239	20	5033	49	2746	26	1391	53	2059
TCCCTGGTAGTCTAGTGGTTAGGATTCGGCGCT	300	45	320	28	468	25	141	46	344	47	387	71	259	81	260	59	243	55	193	32	200	52	183	48	144	37	315	60	104	86	129	34	169	33	193	38	149	47	114	81	865	205	1041	183	1077	213	698	110	1130
GTTTCCGTAGTGTAGTGGTCATCACGCTCGCC	300	5	284	12	214	7	163	19	285	7	300	11	241	11	229	7	127	10	242	4	190	13	246	8	155	3	302	38	116	17	69	2	90	15	225	14	69	1	45	48	2300	128	2624	74	1231	121	517	55	486
GCCCGGATGATCCTCAGTGGTCTGGGGTGCAGGCTT	300	31	807	20	298	30	297	81	247	17	347	13	410	14	368	14	236	11	831	36	792	36	777	27	590	46	609	52	386	48	519	41	398	67	855	59	536	17	46	166	1787	191	4084	370	767	277	500	253	603
GGCCGTGATCGTATAGTGGTTAGTACTCTGCGGT	299	0	9	0	11	2	65	2	6	4	6	7	7	1	4	0	233	1	3	1	4	1	47	0	10	11	9	16	5	0	4	0	169	0	5	1	8	2	21	1	54	4	56	4	67	6	20	3	22
GCATTTGTGGTTCAGTGGTAGAATT	294	8	901	1	290	3	743	12	480	3	499	5	1127	10	283	8	267	1	852	2	957	6	1434	3	648	9	596	5	418	6	536	1	869	3	1160	6	1071	6	151	20	752	25	418	19	517	27	233	9	270
TCCCTGGTGGTCTAGTGGTTAGGATTCGGCGATC	292	56	457	27	587	30	172	39	238	33	268	32	232	54	179	27	124	18	159	24	164	30	118	22	194	22	249	23	100	42	103	22	183	25	235	31	388	48	50	57	1123	228	1212	159	1352	224	943	92	978
TCCCATATGGTCTAGCGGTTAGGAT	292	13	432	10	314	16	200	16	214	9	354	12	476	10	362	9	193	12	174	8	317	6	221	17	147	7	372	16	141	20	181	11	133	11	247	9	366	8	9	37	1135	59	1129	81	415	60	474	93	644
TCCCTGGTGGTCTAGTGGTTAGGATTCGGCGCTCTCA	289	839	309	615	177	201	248	907	192	400	235	489	315	808	237	473	282	644	80	236	165	508	259	360	122	279	223	335	166	193	125	243	155	326	256	442	203	619	109	504	277	878	405	1266	463	1038	245	779	781
TCCCTGGTGGTCTAGTAGTTAGGATTCGGCG	289	27	292	19	325	12	182	36	306	11	497	40	387	49	308	21	270	17	230	12	293	25	274	24	237	13	291	19	128	31	143	14	164	15	267	38	210	31	193	78	1004	116	717	108	1226	86	683	48	831
CAGGCGGCCCGGGTTCGACTCCCGGTGTGGGAACC	287	61	706	71	200	76	425	103	325	31	579	48	520	59	1044	86	150	34	374	12	449	22	619	40	579	26	386	16	467	29	778	15	319	9	654	26	194	4	30	27	141	354	363	877	196	525	198	1054	86
GGGGGTATAGCTCAGGGGTAGAGCATTTGACT	283	70	1158	52	1072	49	522	89	512	24	613	43	752	44	637	20	469	37	871	40	1108	43	654	26	529	20	293	35	311	36	468	21	192	23	622	33	298	13	91	85	5938	272	21236	735	5169	514	4469	168	2766
AGTGGTAGAATTCTCGC	283	10	1043	4	368	9	780	20	771	1	288	4	1341	4	409	3	537	4	622	6	545	2	1680	2	351	2	805	2	319	7	129	5	619	3	2248	3	1085	2	1734	16	2998	20	5499	34	5755	13	1089	33	1520
GCATTGGTGGTTCAGTGGTAGAATTCACGC	282	13	673	16	331	17	321	33	503	7	505	7	631	18	411	9	247	5	458	7	461	28	389	9	273	9	207	16	139	16	108	5	166	6	365	12	125	5	175	23	1849	129	1956	127	1608	136	958	41	798
GTTTCCGTAGTGTAGTGG	282	10	658	10	235	3	441	8	99	3	100	0	310	1	36	1	117	1	674	4	312	3	412	0	508	7	589	3	75	0	129	0	275	0	583	2	1318	5	788	7	4486	12	1146	8	818	9	269	2	237
TCCCTGGTGGTCTAGTGGTTAGGATTCGGCTCTCT	281	1132	325	618	377	530	156	885	241	380	164	431	203	654	273	500	173	395	156	363	161	423	158	413	160	465	1418	472	131	439	103	341	235	462	473	539	272	753	745	1729	521	2382	684	1889	573	1784	275	1268	575
GCCCGGCTAGCTCAGTCGGTAGAGCATGAGACTC	281	58	422	76	212	69	238	166	221	54	257	73	287	83	320	105	169	27	194	33	212	65	256	77	247	61	397	170	380	231	237	82	179	65	411	114	257	54	479	350	577	589	1229	699	691	656	215	188	375
CCTGGTGGTCTAGTGGTTAGGATTCGGCGCTCT	280	691	211	315	433	497	197	579	419	356	269	331	278	544	278	294	262	402	329	722	227	308	333	417	188	435	983	604	262	476	145	226	282	674	615	911	423	1181	380	2956	953	3975	990	2383	1528	2595	268	1775	2057
GGGGGTGTAGCTCAGTGGTAGAG	278	22	582	22	293	18	304	109	370	10	450	16	478	15	585	10	185	6	371	14	372	8	450	12	323	3	287	23	154	4	152	3	186	5	419	2	121	3	8	12	277	32	813	49	190	71	226	220	168
TCCCTGGTGGTCTAGTGGTTAGGATTTGGCGC	276	21	296	18	242	13	151	16	210	15	292	51	238	27	208	17	181	7	194	19	180	26	175	26	132	23	320	24	86	28	136	12	157	24	189	38	191	18	203	67	730	116	796	117	566	125	363	40	531
AGTCGGTAGAGCATGAGACT	271	6	978	7	461	4	826	18	966	5	482	8	1202	17	540	4	557	6	751	10	674	13	1298	7	443	7	858	16	1026	17	295	3	742	7	1011	16	331	7	148	64	1370	41	1702	24	2543	44	626	8	657
TCCCTGGTGGTCTAGTGGTTATGATTCGGCGCT	270	42	321	25	284	22	112	41	288	32	348	38	237	62	270	49	209	30	164	26	154	29	129	38	286	51	606	78	158	93	169	36	306	47	361	64	274	62	190	163	689	169	853	144	861	189	567	64	623
ACCCTGGTGGTCTAGTGGTTAGGATTCGGCGCTCT	270	806	282	498	446	423	164	651	305	548	238	659	331	1009	192	607	181	565	236	578	202	558	204	630	60	336	688	436	96	382	75	265	128	458	206	589	228	687	53	874	415	2042	564	1663	621	1387	229	1058	1068
TCCCTGGTGGTCTAGCGGTTAGGATTCGGCG	270	16	267	15	236	14	151	20	273	9	419	23	283	38	268	25	209	12	220	14	227	19	209	17	155	15	214	16	90	22	108	8	142	11	178	16	173	31	101	40	904	100	676	91	1007	94	557	43	817
TCCCTGGTGGTCTATTGGTTAGGATTCGGCGCT	269	33	253	33	248	26	107	51	358	45	375	65	302	76	379	48	241	48	172	37	152	44	158	45	224	49	321	57	118	74	102	32	205	38	283	60	187	58	363	121	582	143	671	145	771	153	458	61	685
TCCCTGGTGGTCTAGTGGTTAGGATTCGGCGCTAT	269	873	281	423	346	483	141	599	245	405	212	533	250	767	176	407	160	389	172	462	182	561	202	454	147	517	977	583	162	449	111	380	223	533	358	699	338	1013	85	1268	397	1846	484	1352	472	1373	248	739	703
TCCCTGGTGGTCTAGTGGTAAGGATTCGGCGCTC	269	32	213	15	291	19	119	17	180	28	170	37	133	63	140	41	199	28	150	15	124	28	110	30	83	24	109	15	32	28	41	16	102	16	113	25	134	22	51	35	736	108	698	89	816	115	508	49	929
TCCCTGGTGGTCTAGTGGTTAGGATTCTGCGCTCT	268	877	239	518	357	416	134	780	251	387	168	419	196	716	279	470	162	446	148	423	182	482	173	436	191	467	2221	583	164	506	105	411	350	516	675	693	378	1005	195	1697	419	1842	538	1440	559	1399	229	991	626
GGGGGTATAGCTCAGTGGTAGAG	267	5	578	14	107	7	219	19	282	3	426	10	367	5	409	4	172	3	320	7	284	2	331	6	333	7	254	8	422	15	390	12	206	5	246	3	166	3	36	26	376	2	1035	54	258	22	201	17	197
GCATTGGTGGCTCAGTGGTAGAATTCTCG	267	11	384	7	357	9	452	17	301	2	519	6	522	3	407	7	313	5	331	4	377	0	439	2	463	6	334	13	221	9	168	2	260	7	339	3	95	4	357	27	1740	44	1513	30	1346	47	587	19	521
GCGTTGGTGGTTCAGTGGTAGAATTCTCG	265	7	503	14	314	12	454	11	326	5	578	7	493	4	423	3	353	7	406	5	430	2	433	3	485	5	365	16	242	8	160	3	263	3	376	4	91	4	222	17	1689	61	1555	38	1396	49	626	18	450
GCATGGGTGGTTCAGTGGTAGAATTCT	265	12	313	13	185	12	319	19	151	5	394	4	385	7	226	3	186	0	228	4	286	5	285	6	257	4	263	4	163	6	99	0	335	9	182	2	99	2	117	24	714	32	619	21	625	32	713	15	307
TGAATCTGACAACAGGAAATAAACCTCCTTATTCAC	265	1	385	8	88	1	207	9	168	1	175	1	244	2	214	5	125	2	225	1	207	2	235	3	222	8	116	7	154	3	158	6	140	1	267	5	312	5	13	31	25	0	38	14	30	1	18	0	34
GCATTGGTGGTTCAGTGGTAGAATTCTCTC	264	14	595	13	279	20	343	26	365	4	343	8	413	19	336	14	156	6	370	3	274	8	322	6	581	15	315	23	162	20	198	7	363	9	563	19	186	11	1102	64	1751	105	1763	107	1305	126	890	24	499
TTCCTGGTGGTCTAGTGGTTAGGATTCGGCGCT	264	38	248	35	323	38	110	42	266	41	344	44	251	50	231	58	268	40	192	25	172	52	156	45	135	37	327	55	81	63	91	24	118	23	192	61	137	34	743	120	681	181	825	150	911	165	569	118	809
GCATTTGTGGTTCAGTGGTAGAATTCTCGCCTGCCACGCGGGAG	264	45	341	26	227	22	211	27	159	14	193	21	216	13	207	25	390	16	389	31	432	27	239	8	257	27	126	17	156	26	201	24	158	32	284	22	148	10	11	42	1287	175	3950	466	1382	435	1058	288	1517
TGAATCTGACAACAGGAAATAAACCTCCTTATTCACCAC	263	8	462	2	74	8	254	17	160	1	224	3	309	2	224	7	122	1	159	2	195	4	249	2	208	13	122	3	225	8	288	4	159	7	230	11	159	4	5	32	10	0	8	2	9	1	5	2	25
TCCCGGGTGGTCTAGTGGTTAGGATTCGGCGCTC	262	39	142	22	195	7	99	13	291	42	310	33	120	57	122	28	228	33	130	24	74	34	136	34	126	25	185	17	21	32	50	7	130	32	86	28	146	35	55	63	676	114	609	110	852	71	299	42	820
GGGGATGTAGCTCAGTGGTA	262	26	1030	8	870	20	562	165	805	7	997	17	1629	16	1241	7	315	13	746	7	819	15	1112	7	775	11	415	30	276	20	360	6	330	19	1012	22	186	7	81	24	606	19	1458	27	479	46	286	59	366
TCCCTGATGGTCTAGTGGTTAGGATTCGGCGCT	260	33	268	21	309	18	122	35	253	24	320	39	242	77	225	41	189	46	167	27	186	47	119	38	135	19	247	45	83	51	83	18	108	29	143	43	123	42	75	68	708	152	810	176	928	150	590	106	729
GGGGGATTAGCTCAAATG	260	2	393	3	72	2	379	7	55	0	102	0	300	0	38	3	102	0	176	2	156	2	170	2	239	7	279	6	75	4	75	0	132	2	242	2	810	1	79	6	1147	8	452	8	409	6	206	5	193
TCCCTGGTGGTCAAGTGGTTAGGATTCGGCGCTC	260	20	242	17	311	8	111	19	183	32	190	32	167	53	172	35	151	34	114	16	133	18	92	32	67	17	116	16	52	16	50	7	101	19	95	17	188	22	47	39	651	125	601	93	839	93	470	62	1010
CCTGGTGGTCTAGTGGTTAGGATTCGGCGCT	259	76	247	39	367	70	173	82	423	71	392	70	292	84	297	48	347	61	325	84	237	54	261	55	224	61	504	113	315	120	134	26	327	78	745	128	284	136	310	421	1735	588	2103	426	3018	638	742	271	2408
GGGGATGTAGCTCAGTGG	259	88	392	71	723	79	498	422	342	51	401	132	783	229	356	47	312	37	393	85	373	127	543	100	345	115	1073	346	360	192	128	48	360	158	547	238	804	367	251	658	896	334	936	431	812	291	363	563	723
TCGGGGGCGTGGGTT	258	25	350	35	282	15	182	64	143	10	193	20	188	52	202	15	155	36	259	32	252	26	283	42	215	15	170	19	126	19	130	16	145	27	207	31	103	25	81	36	75	13	2689	100	1079	93	716	83	341
TCCCTGGTGGTCTAGTGGTTATGATTCGGCGCTCT	258	784	223	429	298	323	117	641	181	342	149	354	180	603	170	391	140	339	137	396	170	412	133	405	163	535	1929	548	157	414	99	356	302	502	580	596	337	944	182	1461	366	1648	431	1391	432	1161	163	790	564
TCCCTTGTGGTCTAGTGGTTAGGATTCGGCGCTCT	258	581	225	394	365	310	149	492	315	382	178	471	246	710	357	698	209	377	199	412	221	488	192	483	147	375	1617	465	141	376	53	329	284	383	487	421	273	692	642	1494	331	1457	418	1133	482	1187	165	693	741
TCCCTGGTGGTCTAGTGGTTAGGATCCGGCG	257	11	247	14	268	13	134	17	245	12	358	28	225	37	299	28	203	11	193	8	223	20	171	21	162	19	174	17	68	30	115	10	135	11	173	26	140	22	119	44	926	134	601	74	1054	116	554	37	839
GCATTGGTGGTTCAGTGGTAGAATCCTCG	256	9	433	13	371	20	547	21	351	2	543	15	600	9	443	7	344	0	413	3	451	5	453	3	514	10	353	13	229	4	185	0	338	13	410	5	108	3	281	20	1928	47	1663	67	1414	42	693	6	553
TCCCTGGTGGTCTAGTGGTTAGGATTAGGCGCT	256	54	360	37	311	36	150	63	278	32	248	49	244	72	198	33	139	28	138	31	128	39	111	36	158	26	342	45	89	63	129	18	130	34	207	42	132	35	91	75	745	168	927	259	867	194	728	116	564
TCCCTGGTGGTCTAGTGGATAGGATTCGGCGCTC	256	25	226	20	250	11	88	26	173	27	169	38	146	37	144	25	119	22	132	26	69	18	80	16	79	19	78	18	19	27	50	5	92	9	66	28	141	16	36	47	576	68	551	106	549	94	343	48	868
GCATTTGTGGTTCAGTGGTAGAAT	255	13	572	13	331	13	360	23	403	8	516	7	762	8	525	2	298	6	474	9	638	9	521	10	452	21	526	16	607	17	573	9	265	5	485	12	605	3	74	30	2256	51	2788	120	1447	72	925	8	1190
TCCCAGGTGGTCTAGTGGTTAGGATTCGGCGCTCT	253	861	263	502	419	449	189	646	262	452	202	654	282	905	175	517	197	597	233	540	207	600	206	558	79	252	663	393	84	294	54	236	125	361	188	422	168	559	39	624	433	2247	592	1792	683	1602	265	1063	983
AGACTGTGAATCTGAC	253	3	449	1	327	3	258	4	199	7	291	2	395	2	366	0	140	0	212	1	282	1	318	0	199	6	202	4	193	20	254	1	235	2	178	5	198	5	7549	17	33	0	123	3	47	0	19	0	26
TCCCTTGTGGTCTAGTGGTTAGGATTCGGCGCT	253	38	285	21	248	21	145	29	338	63	389	58	283	80	458	73	225	38	210	32	203	41	194	33	225	36	489	55	128	60	111	33	205	33	299	48	166	60	859	178	581	114	796	181	871	171	544	74	804
AAACATTAGACTGTGAATCTGACAACAGGAAATAAACCTCCTT	253	85	671	145	257	132	694	266	381	195	334	166	517	423	345	296	160	68	429	130	317	162	440	88	718	439	710	258	599	441	855	440	771	223	934	609	615	334	59	987	6	20	19	31	39	43	18	5	28
GCATTGGTGGTTCAGTGGTAGAATTCTCGT	252	20	486	16	423	16	399	26	383	11	489	14	558	17	320	10	266	5	471	29	411	22	507	7	359	11	341	22	192	19	157	5	314	10	584	23	221	13	492	120	2300	129	1970	83	1646	129	1023	39	729
TCCCTGGTGGTCTAGTGGTCAGGATTCGGCG	252	19	285	17	277	13	155	20	267	21	359	28	250	31	270	31	222	18	175	8	242	8	185	16	162	9	216	18	73	20	132	7	136	8	148	23	159	20	91	53	910	111	655	89	1008	86	557	49	841
TCCCTGGTGGTCTAGTTGTTAGGATTCGGCGCTC	251	35	202	8	254	7	117	16	164	25	181	28	147	47	138	24	162	24	142	16	100	24	89	23	187	36	379	40	70	33	95	15	368	25	211	34	223	37	94	55	609	76	592	100	625	94	389	45	641
GTAGTCGTGGCCGAGG	251	0	1	0	0	0	29	0	0	0	0	0	1	0	0	0	170	0	1	0	1	1	30	0	2	5	1	2	0	0	0	1	174	0	0	0	2	0	30	1	1	0	3	0	1	1	0	0	0
TCTCGCTGGGGCCTCC	251	53	520	33	275	35	322	125	237	17	294	17	316	32	472	16	324	20	272	34	300	29	352	25	243	14	282	47	372	34	268	23	165	34	260	27	178	22	767	78	92	90	1450	277	834	196	326	515	380
TCCCTGGGGGTCTAGTGGTTAGGATTCGGCGCTC	250	35	259	16	229	10	51	16	174	24	193	35	148	41	118	25	131	19	199	24	79	24	54	24	161	34	96	48	61	48	63	15	171	22	272	44	225	37	26	67	537	102	332	85	575	85	621	37	638
GCATTGGTAGTTCAGTGGTAGAATTCTCGC	250	8	425	14	323	3	301	21	340	5	364	9	477	11	296	12	242	5	385	4	388	13	367	9	412	8	317	20	188	15	150	6	335	11	458	17	167	8	279	55	1656	100	1686	70	1514	112	883	23	627
GTGGTTAGGATTCGG	248	7	1084	5	1201	13	1040	31	775	6	436	7	1292	10	323	4	880	1	1191	10	891	7	2122	7	706	11	926	10	625	6	300	2	1403	8	1344	4	537	7	1019	34	410	13	4448	27	4971	25	1430	7	887
GCATTGGTGGTTCAGTGGTAGAATTCCCG	248	9	431	5	304	7	495	20	353	0	571	5	568	10	434	8	340	4	457	5	402	7	445	6	487	13	345	15	223	5	175	5	283	5	322	9	105	5	263	29	1805	51	1620	39	1360	40	576	11	517
GTGGTTAGGATTCGGCGCTC	246	8	307	13	372	14	233	28	152	18	123	14	257	17	106	8	322	8	263	23	175	15	277	16	109	18	243	23	80	22	71	10	218	17	180	28	235	36	1341	103	2079	41	1153	69	1736	86	777	51	1336
TCCCTGGTGGTCTAGTGGTTAGGATTCGTCGCTCT	246	828	218	449	349	364	118	686	247	373	161	376	170	673	247	427	168	344	177	386	160	429	158	417	120	329	1141	362	100	305	81	252	227	329	325	409	235	589	510	1671	371	1663	463	1354	481	1212	169	872	566
GGTTAGGATTCGGCGCTC	245	42	301	33	356	28	208	96	146	61	208	68	261	159	156	36	405	36	335	95	246	75	231	92	120	88	1789	181	230	132	61	62	157	134	257	189	450	295	1502	369	1517	244	1100	161	1590	223	390	325	872
TCCCTGGTAGTCTAGTGGTTAGGATTCGGCGC	244	13	272	13	190	12	120	11	171	20	251	39	192	26	208	20	173	18	176	17	156	16	146	21	133	24	258	28	80	25	105	20	126	14	162	19	160	24	85	61	664	99	781	88	553	115	317	47	526
TCCCTGGTGGTCTAGTGGTTAGGATTCGGT	243	8	398	11	285	6	263	12	309	6	554	8	375	12	439	9	230	5	276	9	341	6	369	6	351	15	347	12	134	12	157	3	192	3	241	4	141	3	282	38	1616	34	1039	17	832	25	554	12	563
TGGTAGAATTCTCGC	243	16	870	16	606	25	926	43	471	9	166	4	881	8	196	10	402	4	622	15	423	14	969	7	339	5	506	10	227	8	221	7	638	1	2193	4	957	8	3482	28	559	36	23172	27	22342	38	2032	62	2541
GTTTCCGTAGTGTAGTGGTCATCACGCTCGC	243	12	251	10	170	15	138	17	235	1	325	6	167	7	333	3	170	5	221	4	221	6	224	5	190	2	253	8	179	10	56	1	121	9	218	2	51	0	81	35	2366	92	2235	54	1096	56	452	14	358
GGCGGCCCGGGTTCGACT	242	0	357	2	83	0	93	6	156	1	256	4	268	4	601	0	127	3	128	2	196	6	194	4	227	1	184	4	248	8	303	2	104	2	198	3	62	0	13	2	329	5	777	4	278	2	150	1	218
TCCCTGGTGGTCTAGTGGTTAGGATACGGCGCT	242	37	289	30	292	25	92	33	334	33	382	79	251	93	264	68	210	38	204	44	173	52	132	48	86	15	149	23	64	32	70	20	63	23	118	33	88	23	47	46	543	125	697	186	729	149	471	92	816
ATCTCGGTGGGACCTCC	241	147	396	76	463	172	766	302	209	37	141	22	257	43	274	22	358	60	250	37	267	36	275	34	269	20	228	19	320	18	410	18	188	18	208	10	194	13	946	67	270	330	2356	1041	2207	1004	994	1362	951
GCCGTGATCGTATAGTGGTTAGTACTCTGCG	240	9	263	8	259	9	238	25	220	17	192	13	282	26	167	20	215	7	202	8	210	13	306	11	252	21	229	14	114	21	136	10	232	14	310	32	78	17	448	87	1860	212	1572	141	2394	198	568	52	899
TCCCTGGTGGTCTAGTGGTTAGGATTCGACGCTCT	239	768	234	443	381	408	155	594	285	392	224	523	267	777	201	430	177	480	221	492	186	518	198	418	89	273	708	358	129	292	53	245	129	344	220	461	223	567	79	651	452	2197	545	1828	625	1662	257	1102	848
GCATTGGTGGTCCAGTGGTAGAATTCTCG	239	15	475	8	345	9	494	16	352	4	558	8	527	8	423	11	395	2	348	2	434	7	443	9	487	11	318	14	234	10	161	2	292	5	359	8	100	3	387	26	1759	43	1537	43	1393	54	595	18	504
CATTTGTGGTTCAGTGGTAGAATTCTCGC	238	7	413	20	511	10	400	15	632	10	524	16	774	16	276	10	339	10	556	10	459	17	809	10	546	18	645	21	527	34	182	8	851	11	1881	37	800	16	850	118	6382	305	4778	203	7309	264	1256	12	2897
AGTGGTTAGGATTCGGCGC	238	17	267	32	190	34	119	52	166	28	499	60	276	65	313	30	200	27	171	26	179	46	192	36	28	9	142	17	52	17	37	6	18	12	22	11	61	19	320	62	1002	86	963	117	706	120	345	67	872
TCCCTGGTGGTCTAGTGGTTAGGATTCAGC	238	8	265	11	200	4	187	9	225	0	420	7	273	8	336	7	220	1	188	5	244	7	219	7	277	9	213	9	89	2	110	3	166	6	175	6	83	6	159	19	1110	31	724	17	636	34	396	6	444
TCCCTGGTGGTCTAGTGGTTAGGATTCGTCGCT	238	44	281	23	300	22	119	34	275	29	286	52	206	50	357	45	156	20	143	20	142	37	123	29	161	53	373	53	119	40	96	20	149	19	227	45	164	46	741	141	591	161	789	160	779	185	516	93	594
TCCCATATGGTCTAGCGGTTAGGATTCCG	237	0	0	0	0	0	60	0	0	4	1	2	1	0	0	0	252	0	1	0	0	0	87	0	3	10	0	6	0	0	4	0	231	0	1	0	0	0	30	0	2	0	3	0	0	0	1	0	0
GCATTGGTGGTTCAGTGGTGGAATTCTCG	236	12	471	8	293	6	418	13	375	1	572	3	546	6	381	6	313	3	399	6	453	3	460	5	461	8	331	12	221	8	177	4	314	4	313	5	100	4	213	17	1626	41	1586	43	1378	59	605	8	429
GCATTGGTGGTTCAGTGGTAGAATTCTTGC	236	10	416	6	262	11	230	11	340	2	404	13	507	13	238	7	212	9	385	6	360	3	314	10	458	4	329	8	189	16	136	6	311	2	388	10	183	12	1076	55	1334	99	1414	73	1174	80	689	31	623
TCCCATATGGTCTAGCGGTTAGGATTC	235	22	409	9	320	7	219	16	260	5	323	7	538	21	325	12	155	6	258	11	331	8	315	12	320	1	382	11	153	6	271	7	217	5	411	8	398	7	34	21	895	36	923	55	546	66	384	51	644
GCTCTCACCGCCGCGGCCCGGGTTCGTTTCCCGGTCAGGGAACC	235	10	435	13	90	0	129	4	166	3	351	4	250	3	735	2	239	4	97	3	133	7	115	1	163	11	383	28	215	29	144	26	40	16	123	4	23	0	3	7	231	2	363	18	108	0	100	14	146
TCCCTGGTGGTCTAGTGGTTAGGATTCGA	234	17	234	22	444	17	250	22	254	11	442	24	289	18	422	9	242	9	216	8	277	10	380	11	209	18	227	12	91	12	91	8	246	10	169	12	126	12	90	45	1563	72	1029	52	1332	57	555	34	605
GCATTGGTGGTTCAGTAGTAGAATTCTCGC	232	10	448	10	362	7	249	12	303	7	373	6	404	15	290	10	227	10	385	3	354	17	269	8	405	11	283	21	143	16	139	4	316	6	471	14	162	8	474	41	1476	90	1593	80	1332	105	865	19	671
TCCCAGGTGGTCTAGTGGTTAGGATTCGGCGC	231	12	252	17	165	14	115	14	208	18	288	35	243	39	204	25	163	16	189	21	174	27	149	13	115	17	164	32	59	31	82	11	88	16	126	19	141	23	97	35	610	104	678	95	556	119	329	50	504
TCCCTGGTAGTCTAGTGGTTAGGATTCGGCGCTCT	231	770	261	495	501	391	149	614	219	434	186	615	234	839	200	521	174	518	188	473	187	518	159	485	89	304	942	433	125	343	68	268	149	458	254	464	189	652	86	730	487	2117	599	1552	606	1528	291	924	909
GCATTGGTGGTTCAGTGGTAGAGTTCTCG	230	10	373	6	302	5	380	11	307	1	431	10	420	8	391	5	274	2	292	7	383	2	354	6	405	8	330	8	161	1	146	5	260	4	276	3	86	5	218	12	1442	45	1264	21	1218	31	490	17	445
AGTCGGTAGAGCATGAG	230	4	1149	3	691	2	1174	5	442	2	379	3	971	8	318	0	758	2	741	1	858	7	1575	6	642	4	1018	3	869	4	335	0	1010	3	1043	3	397	4	386	4	1907	1	1719	2	2024	3	655	4	388
GTCAGGATGGCCGAG	230	6	450	6	204	11	449	11	175	2	150	8	363	14	186	4	120	3	321	3	320	3	309	8	321	14	526	20	181	5	148	2	279	10	388	12	533	10	81	42	405	7	2094	20	1065	26	385	18	332
GTTTCCGTAGTGTAGTGGTTATCACATTCGC	229	12	231	13	216	13	122	24	230	2	302	11	219	3	192	0	182	7	187	6	198	6	192	19	203	8	256	12	113	18	60	1	108	4	197	3	56	0	85	58	1472	51	1225	48	665	74	420	23	312
GGTGGTCTAGTGGTTAGGATTCGG	228	20	236	28	224	17	92	26	262	15	805	33	311	28	675	5	182	14	103	7	155	14	332	16	28	3	139	10	50	5	18	8	29	4	57	2	38	6	45	28	2914	96	1811	81	1147	34	576	49	695
GGTGGTCTAGTGGTTAGGATTCGGCGCTC	228	24	168	32	88	24	56	25	111	22	210	31	116	30	130	15	107	28	96	19	87	18	75	10	52	3	147	15	67	15	33	12	79	18	106	15	221	20	211	33	638	86	706	38	428	116	283	53	479
GACGAGGTGGCCGAGTGGTTAA	227	4	870	0	303	0	222	5	201	1	358	1	780	0	263	0	178	0	414	1	513	2	532	1	727	2	457	7	257	7	345	5	421	5	662	10	162	6	39	16	51	1	94	0	23	2	11	8	12
GCATAGGTGGTTCAGTGGTAGAATTCTCGC	227	11	392	9	300	7	271	20	449	7	489	12	579	18	317	6	286	8	423	7	384	8	376	15	280	10	247	12	124	6	120	6	203	11	305	10	144	4	208	14	1489	67	1432	72	1210	96	697	20	720
TCCCAGGTGGTCTAGTGGTTAGGATTCGGC	227	8	227	6	168	3	171	6	253	5	411	6	228	4	298	4	195	0	170	0	258	2	206	4	172	5	156	9	79	3	88	1	115	5	116	4	62	2	125	16	954	25	669	9	568	20	384	14	366
GGTGGTCTAGTGGTTAGGATTCGGCGCT	227	59	130	32	109	36	49	26	186	24	407	64	174	58	242	41	106	37	79	33	76	34	76	35	36	6	111	15	42	19	15	6	15	9	66	8	81	7	71	26	785	143	923	170	608	113	377	61	694
CTGTCACGCGGGAGACCGGGGTTCGATTCCCCGACGGGGAGCC	226	17	385	9	26	17	225	57	141	7	220	11	209	15	317	20	115	20	186	17	201	12	287	15	266	22	188	13	394	27	405	13	139	31	461	19	138	8	2	29	44	39	134	79	21	45	40	117	19
TCCCTGGTGGTCTAGTGGTTAGGATTCGGCGCTCA	225	807	265	476	380	398	158	693	326	499	302	577	269	946	236	570	191	549	258	668	216	633	227	650	73	347	531	386	89	344	60	258	98	327	210	407	178	678	44	968	490	1975	547	1443	554	1365	238	908	907
ACCCTGGTGGTCTAGTGGTTAGGATTCGGCGC	225	13	246	13	170	22	111	16	196	22	257	33	188	34	198	27	140	22	151	17	175	19	163	24	125	9	179	23	72	33	75	9	105	26	177	30	179	28	92	62	637	83	658	83	498	106	333	55	461
TCCCTGGTGGTCTAGTGGTTATGATTCGG	224	9	202	6	323	5	165	12	147	6	311	9	222	14	288	5	155	10	144	5	176	7	212	4	475	15	281	9	128	14	131	6	274	4	219	7	159	16	130	35	1075	39	702	35	921	43	389	20	426
GTTTCCGTAGTGTAGTGGTTATCACGTTCGCCTG	224	12	283	4	135	9	141	10	185	0	160	10	172	3	92	2	144	0	388	7	186	6	195	3	173	9	279	38	109	6	68	3	133	11	267	6	194	4	78	33	811	39	820	39	435	43	375	30	269
GCATTGGCGGTTCAGTGGTAGAATTCTCG	223	7	397	7	298	11	353	25	300	1	468	6	487	13	366	4	272	5	347	5	416	1	350	7	413	2	312	12	187	7	166	1	267	3	338	8	79	4	178	22	1514	49	1378	24	1169	35	516	9	397
GCCGTGATCGTATAGTGGTTAGTACTCTG	223	36	310	22	275	28	334	60	170	2	203	9	337	15	220	4	186	5	241	6	373	3	329	6	379	11	266	11	151	13	114	4	187	8	239	10	78	7	280	60	975	60	1547	93	1309	56	545	60	509
TCCCTGGTGGTCTAGTGGTTAAGATTCGGCGCT	223	33	267	17	253	14	134	26	271	39	306	53	203	77	213	47	184	32	143	38	148	27	119	25	118	25	208	35	76	60	106	24	95	25	128	33	103	28	69	55	609	145	713	179	895	146	489	76	734
GCATTGGTGATTCAGTGGTAGAATTCTCGC	221	6	456	8	428	15	269	16	359	5	406	10	504	10	323	4	255	5	379	4	389	5	383	8	355	7	321	13	171	14	141	4	350	7	457	5	189	7	316	33	1710	106	1650	84	1353	106	925	21	619
TCCCTGGTGGTCTAGTGGTTAGGATTCTGCGC	221	27	223	11	208	8	111	19	189	12	250	26	191	27	310	20	107	13	111	12	108	22	122	8	259	37	438	43	124	39	145	29	222	19	313	36	227	34	397	139	600	75	672	84	462	112	333	41	346
GTTTCCGTAGTGTAGTGGTTATCACGTTCGCCG	220	0	2	0	4	0	26	0	3	4	3	3	6	0	1	0	159	0	4	1	11	0	51	0	3	10	3	12	1	9	0	1	131	1	4	3	17	0	32	47	35	5	22	3	8	2	3	3	2
TCCCTGGTGGTCTAGTGGTTAGGATTTGGC	220	1	218	8	204	2	166	9	215	1	384	6	226	4	316	8	188	2	174	2	215	2	199	2	264	4	194	14	87	7	103	1	131	2	121	5	127	3	155	11	1011	37	634	20	552	14	388	10	367
TCCCTGGTGGTCTAGTGGTTAGGATTCGGTG	219	12	229	8	275	12	113	21	197	7	323	18	198	25	229	18	162	10	176	14	230	18	172	10	157	9	216	14	106	18	105	14	181	8	136	21	144	21	421	58	692	100	541	73	770	103	454	29	626
GCCGTGATCGTATAGTGGTTAGTACTCTGCGTT	219	47	587	36	548	54	478	85	453	22	411	24	551	72	349	57	182	30	418	12	466	35	418	29	585	52	582	44	300	35	262	26	225	42	795	71	272	31	531	163	4470	603	4816	463	7445	572	1425	95	2740
GCATCGGTGGTTCAGTGGTAGAATTCTCG	219	11	310	6	219	7	356	21	319	4	448	9	424	6	327	1	311	5	351	2	361	6	375	3	407	9	305	9	191	5	141	2	256	6	333	6	66	1	197	18	1508	60	1308	36	1151	36	507	9	400
TCCCTGGTAGTCTAGTGGTTAGGATTCGGC	218	5	267	5	246	5	173	9	245	5	389	7	265	5	327	3	222	2	191	6	202	10	235	5	196	7	221	13	48	7	79	6	155	5	155	2	72	2	160	12	1058	33	648	15	541	14	345	5	357
TCCCTGGTGGTCTAGTGGTTAGGATTCAG	217	8	242	11	397	13	221	21	260	8	429	12	318	17	455	13	200	8	251	15	230	10	315	12	280	12	204	11	106	13	141	8	179	10	171	14	114	8	88	48	1400	51	896	42	1140	43	493	20	632
TCCTTGGTGGTCTAGTGGTTAGGATTCGGCGCT	216	30	228	22	256	17	104	30	248	27	267	49	203	70	190	33	171	31	131	23	151	32	138	33	117	22	207	46	72	48	85	19	102	33	143	45	100	38	533	61	507	136	699	127	712	113	459	66	629
TCCCTGGTGGTCTAGTGGTTAGGATTCGGCT	216	16	211	15	179	10	106	27	156	15	238	13	128	18	167	21	92	4	87	9	151	10	122	7	169	18	172	11	73	16	98	9	147	8	144	21	137	25	168	40	651	64	481	75	577	70	368	37	322
TCCCTTGTGGTCTAGTGGTTAGGATTCGGCGC	216	20	218	11	159	9	94	12	238	21	263	29	213	34	565	40	147	25	154	9	172	15	188	14	199	20	347	40	117	33	100	17	192	21	210	26	200	29	1062	156	501	90	579	69	525	85	409	42	359
TCCCTGGTGGTCTAGTGGTTATGATTCGGCGC	215	12	198	10	159	8	85	22	158	13	194	25	169	16	145	13	106	12	114	6	119	20	130	16	253	31	433	50	105	45	171	19	207	30	263	34	241	52	129	88	472	86	508	73	361	90	264	50	295
GGCTCGTTGGTCTAGGGGTATGATTCTCG	214	46	193	9	166	44	167	75	213	65	374	107	304	90	390	62	322	101	120	66	155	76	181	105	167	7	266	19	95	11	88	4	79	2	159	5	49	5	32	22	903	239	560	548	387	419	242	366	357
NCCCTGGTGGTCTAGTGGTTAGGATTCGGCGCTC	213	35	178	13	221	16	92	19	132	23	141	28	144	28	98	11	119	14	82	5	80	17	87	18	0	0	0	0	0	0	0	0	0	0	0	0	0	0	0	0	479	78	496	73	593	83	360	39	441
ACGCGGGAGACCGGGGTTCGATTCCCCGACGGG	213	3034	88	899	90	1181	87	2222	64	826	131	1494	120	1389	170	1206	121	1365	103	605	111	1056	111	1208	162	477	1669	1008	184	1101	36	657	58	1028	505	626	190	219	127	1039	222	1949	113	1634	90	1485	86	1711	68
TCCCTGGTGGTCTAGTGTTTAGGATTCGGCGCTC	213	9	162	19	181	10	86	24	155	14	152	22	123	45	149	23	128	15	126	12	78	19	104	15	130	35	130	27	29	18	55	12	171	14	132	26	150	30	71	39	499	90	496	60	536	67	294	53	590
TGCCGTGATCGTATAGTGGTTAGTACTCTGCGTT	213	29	485	14	313	10	531	34	378	19	377	24	581	30	313	14	155	16	322	8	399	18	346	13	617	30	496	28	202	19	205	14	249	31	614	48	222	13	129	81	1927	165	1955	176	3407	206	1336	66	1097
TCCCTGGTGGTCTAGTGGTTAGGATTCGGCGT	213	17	231	15	230	11	136	19	215	10	276	26	212	40	229	22	137	12	190	23	190	24	183	20	154	18	266	45	102	34	126	17	137	27	234	34	180	37	253	98	746	120	752	90	521	104	365	71	508
TCCCTGGTGGTCTAGTGGTTAGGATTCGGCGATCT	211	623	162	315	212	335	120	479	113	205	84	233	131	333	84	221	75	193	80	197	89	233	103	240	53	216	564	277	84	196	45	151	145	267	176	271	176	432	60	433	304	1452	375	1058	303	1005	149	629	304
TAGTGGTTAGGATTCGGCGCTC	211	31	204	24	262	12	131	19	114	28	191	23	129	29	102	19	146	23	170	25	123	7	99	32	39	15	128	27	27	17	29	6	87	9	60	10	126	37	1165	118	1030	89	689	89	865	63	364	59	870
TCCCTGGTGATCTAGTGGTTAGGATTCGGCGCT	210	27	230	15	271	21	96	31	261	22	281	48	227	66	193	41	165	18	172	32	149	31	116	40	129	17	270	42	85	58	79	20	101	18	164	36	118	34	71	60	628	154	762	149	902	167	517	114	754
TCCCTGGTGGTCTAGTGGTTAGGATTCTGC	210	6	218	4	162	2	156	8	179	1	321	6	206	6	344	7	128	2	128	1	182	3	161	4	439	11	307	12	102	16	136	4	276	3	220	9	127	7	185	17	888	23	616	16	451	22	340	10	267
GCGGAAGCGTGCTGGGCC	210	26	286	17	209	6	127	41	135	31	131	12	157	18	204	9	196	17	166	31	133	29	196	30	51	9	229	90	243	46	45	17	73	39	125	39	94	21	46	149	1117	11	1753	54	1328	101	343	49	1025
GCCGTGATCGTATAGTGGTTAGTACTCTGCGT	210	27	290	17	176	30	190	36	170	27	138	23	258	64	114	34	82	8	173	15	158	20	228	28	171	46	241	27	107	18	81	31	152	23	300	83	118	45	236	138	1113	419	1442	447	1783	399	515	80	703
GAGAAAGACATATAGGATATGAGATTG	209	4	497	5	61	1	122	6	148	2	151	1	299	0	122	0	67	0	212	0	231	0	175	0	281	3	170	1	333	0	384	3	272	1	544	2	413	1	59	5	12	0	13	0	5	2	9	2	7
ATCCCGGACGAGCCCCC	208	158	391	83	390	143	275	236	301	39	329	30	313	42	638	38	398	54	300	64	281	31	325	35	287	26	290	36	390	44	392	25	220	34	254	48	200	18	772	60	149	407	2293	1247	1873	1056	896	1854	1099
TCCCACATGGTCTAGCGGTTAGGATTCCT	208	51	1185	30	1152	32	559	71	975	6	1390	12	2043	16	1568	7	236	11	494	17	781	14	759	11	1284	10	1115	22	334	21	778	12	141	13	1142	10	382	12	169	42	2810	85	2368	91	1315	73	924	97	933
GCCCGGCTAGCTCAGTCGGTAGAGCATGGGACTC	208	97	376	243	194	131	226	443	319	151	278	276	378	395	320	621	179	115	247	98	261	223	371	392	387	284	438	345	423	390	328	301	271	181	610	301	229	117	622	512	793	725	1028	1264	682	885	274	367	408
GCACTGGTGGTTCAGTGGTAGAATTCTCG	207	9	288	8	219	4	311	21	214	2	415	10	389	5	283	2	330	2	318	7	324	5	329	2	318	6	240	7	160	9	121	2	229	0	255	6	63	1	192	17	1206	35	1091	35	947	30	454	6	340
CCTGGTGGTCTAGTGGTTAGGATTCGG	207	16	163	11	328	23	208	36	253	13	429	11	222	13	331	12	241	10	237	10	206	15	359	5	303	12	237	26	243	18	92	8	272	14	391	18	190	20	235	92	2985	178	1908	91	3029	178	716	82	1541
TCCCTGGTAGTCTAGTGGTTAGGATTCGG	207	18	215	9	410	7	191	11	206	8	375	11	296	18	360	12	213	7	195	8	212	8	264	6	215	8	217	8	63	6	99	7	153	5	128	8	84	11	79	14	1274	61	808	48	919	38	478	12	581
TCCCTGGTGGTCTAGTGGTTAGGATTCGGCGAT	207	44	254	23	230	26	120	34	155	28	167	23	141	39	120	16	138	20	88	24	71	24	106	21	98	28	262	27	72	48	65	17	116	15	154	33	116	26	87	66	643	128	655	118	673	133	481	68	441
TCTCTGGTGGTCTAGTGGTTAGGATTCGGCGCT	207	32	243	17	226	32	117	39	265	41	283	48	248	60	215	39	159	33	158	36	148	32	153	37	134	20	275	50	73	49	73	21	112	25	159	45	120	40	442	100	577	149	823	201	751	169	534	77	802
TGAATCTGACAACAGGAAATAAACCTCCTTATTCACCCCC	206	3	447	4	37	2	214	15	133	0	220	1	336	5	265	3	131	1	161	3	152	2	232	3	254	19	163	17	354	15	410	10	158	9	172	10	121	3	7	41	22	0	11	4	0	0	10	0	1
GGGGATGTAGCTCAATGGTAGA	206	2	618	6	542	2	330	11	325	4	563	4	857	7	720	5	260	1	496	5	535	4	603	4	457	8	230	4	150	14	208	1	232	1	472	7	80	3	28	12	280	1	666	5	291	11	108	5	291
TCCCTGGTGGTCTAGTGGTTAGGATTCTG	205	15	226	7	295	3	180	14	163	11	327	9	192	15	277	8	121	6	132	6	148	9	194	8	491	20	306	16	136	8	128	10	263	12	192	12	140	15	125	37	1143	52	735	34	899	44	408	25	386
TCCCTGGTGGTCGAGTGGTTAGGATTCGGCGCTC	204	29	335	16	122	32	129	18	195	21	140	27	283	51	117	18	121	20	159	13	40	16	142	19	175	29	127	51	168	37	86	21	140	33	310	42	109	47	106	66	495	102	394	98	478	99	682	71	687
CTCGGTGGAACCTCC	204	50	478	40	346	33	1028	31	257	3	163	13	446	10	142	14	209	12	343	6	213	11	371	4	170	5	112	3	121	2	190	5	79	3	123	2	125	1	848	16	1300	124	1542	298	1396	157	778	333	906
TCCCTGGTGGTCTAGTGGTTAGGATTCGTCGC	203	20	249	13	143	12	110	13	143	9	179	21	162	24	237	24	103	12	138	9	130	17	143	14	170	10	225	18	96	16	102	12	156	14	165	27	156	24	353	98	491	91	565	92	350	71	254	55	236
TGGTTAGGATTCGGC	203	14	995	5	828	9	684	17	532	17	282	10	916	11	407	7	651	7	870	21	681	16	1149	11	451	10	578	21	387	12	314	6	830	13	781	12	371	10	1939	44	200	16	4704	27	3981	25	1393	9	867
TCCCTGGTGGTCTAGTGGTTATGATTCGGC	202	1	259	7	158	3	150	9	182	3	357	8	206	6	288	5	147	2	148	3	190	10	190	2	503	15	345	11	116	10	135	5	267	5	232	4	148	3	200	26	966	29	590	16	524	24	349	8	251
TCCCTGGTGGTCTAGTGGTTAGGATTAGGC	201	4	216	4	186	3	167	11	110	5	216	6	172	8	164	2	94	4	108	4	141	5	101	4	245	7	145	7	71	4	82	4	124	5	97	1	69	3	98	15	908	28	544	20	567	24	336	13	193
TCCCTGGTGGTCTATTGGTTAGGATTCGG	201	15	167	13	224	6	164	22	210	6	364	18	234	12	482	14	175	10	159	9	201	5	217	8	299	12	202	18	115	12	83	3	257	5	189	10	127	15	404	34	872	49	659	35	762	37	345	31	380
GCATTAGTGGTTCAGTGGTAGAATTCTCGCC	201	12	488	25	264	28	361	54	548	26	488	38	761	60	325	29	187	14	461	26	459	33	523	35	401	69	536	127	286	116	161	40	460	40	929	86	329	69	349	268	1220	386	1026	404	889	443	255	48	369
TCCCTGGTGGTCTAGTGGTTAGGATTCGGCGTTCT	200	684	206	441	371	375	124	554	220	295	152	430	229	583	163	360	143	394	142	350	141	395	132	371	71	276	729	302	85	292	59	216	128	282	204	350	182	488	188	562	381	1810	467	1360	491	1170	246	833	679
TCCCTGGTGGTCTATTGGTTAGGATTCGGCGC	200	18	183	13	125	8	68	13	182	17	236	31	178	24	272	26	147	15	135	17	122	16	111	14	164	24	220	30	97	31	69	16	195	18	215	35	165	21	579	109	401	72	473	52	321	72	247	55	266
ACGCGGGAGACCGGGGTTCGATTCCCCGACGGGGAGC	199	11121	146	3653	610	7335	134	12370	97	4095	178	3424	182	6083	152	5242	294	4012	214	3881	233	4306	142	4779	158	2203	5178	3104	307	4511	91	3904	50	4789	769	2862	747	2335	133	5144	252	8191	248	8362	241	7299	131	7775	263
TGAATCTGACAACAGGAAATAAACCTCCTTA	198	2	666	0	161	6	221	3	231	7	259	1	391	3	249	1	128	2	307	0	282	2	359	3	353	4	192	9	402	8	339	4	191	6	334	1	189	3	13	16	21	0	3	0	7	6	4	9	13
TCCCTGGTGGTCTAGTGGTTAGGATTCGGAGCT	198	17	199	14	176	24	73	35	189	22	139	41	155	52	124	31	136	18	102	13	94	14	100	23	162	23	197	51	120	89	109	38	157	35	225	49	146	40	90	95	464	104	492	119	351	109	345	49	428
TCCCTGGTGGTCTAGTGGTTAGGATTCGGG	198	4	71	5	79	1	111	1	77	5	138	4	93	2	118	0	219	1	54	1	60	0	154	1	55	1	47	6	20	4	15	0	221	1	60	1	30	4	81	11	283	6	167	3	121	9	65	4	86
TCCCTGGTGGTTTAGTGGTTAGGATTCGGCGCT	197	24	194	28	236	11	84	30	212	40	209	44	174	70	184	36	165	38	113	27	127	15	110	43	93	21	157	30	47	44	66	14	81	29	107	34	80	21	102	43	512	107	578	129	602	111	349	85	654
TCCCACATGGTCTAGCGGTTAGGATTCCTGG	197	17	265	14	230	13	295	23	164	2	353	10	364	4	285	16	174	3	137	6	242	9	259	7	271	7	348	10	66	8	97	1	160	6	209	6	144	10	84	24	1620	73	597	20	468	47	214	32	335
TCCCTGGTGGTCTAGTGGTTAGGAG	197	1	1	0	2	0	7	0	0	3	2	1	1	0	4	0	101	0	1	0	1	0	8	0	1	0	3	2	0	0	0	0	35	0	1	0	6	0	2	1	12	0	10	1	7	0	6	0	6
TCCCTGGTGGTCTAGTGGTTAGGATTCGTC	197	4	252	5	158	2	129	4	145	4	280	6	183	7	231	4	139	3	110	3	143	4	134	2	237	9	159	6	78	4	69	6	178	2	127	2	52	0	266	16	796	25	546	12	401	16	310	9	189
TCCCTGGTGGTCTAGTGGTTAGGATTCGGCA	196	15	168	9	226	8	109	17	183	9	303	14	214	29	213	17	149	4	146	10	186	14	160	7	144	11	209	16	66	24	127	9	152	12	148	33	150	28	96	74	698	89	474	55	719	71	404	26	464
TCCCTGGTGGTCTAGTGGTTAGGATTTGG	195	16	169	6	351	10	162	15	177	5	326	13	259	11	391	10	191	12	152	8	200	9	233	10	224	11	165	8	62	7	84	5	136	8	125	10	78	7	113	26	1153	43	771	30	929	45	427	21	593
ATCCCACTTCTGACACC	194	141	611	84	653	112	341	215	253	19	230	43	367	21	324	28	577	35	410	25	403	28	375	26	488	16	344	17	540	8	969	28	245	15	410	11	167	4	525	40	264	267	7536	697	4825	670	1435	800	1438
CAGGCGGCCCGGGTTCGACTCCCGGTATGGGAACC	194	26	483	34	138	28	256	39	202	16	374	27	393	29	678	27	114	10	291	14	302	11	411	19	336	9	261	13	318	12	500	5	204	1	439	16	134	5	17	13	110	153	398	412	156	285	152	283	92
ACCGCCGCGGCCCGGGTTCGATTCCCGGTCAGGGAAC	193	3722	168	2259	432	5433	146	10406	154	4726	216	5427	239	10301	215	5972	308	2620	287	6150	272	5512	164	6773	100	1886	7395	2952	404	3358	75	2894	49	2854	326	3037	1108	1833	94	10348	208	8019	212	6941	211	5375	115	4367	227
TAGACTGTGAATCTGACAACAGGAAATAAACCTCCTTATTCACCC	192	181	344	77	167	114	258	195	397	72	180	53	277	71	148	80	174	54	149	75	117	67	112	18	213	134	190	154	119	181	148	113	290	173	500	301	192	155	45	336	18	101	39	141	90	202	29	348	69
TCCCTGGTTGTCTAGTGGTTAGGATTCGGCGCTC	190	19	162	8	175	5	71	11	215	32	244	34	141	41	173	23	173	28	138	14	125	27	133	26	130	14	321	14	25	20	34	12	264	11	83	15	82	13	276	46	428	79	420	61	420	63	229	48	744
TCCCTCGTGGTCTAGTGGTTAGGATTCGGCGCTC	190	13	181	7	155	9	70	8	161	22	165	8	136	34	336	69	118	11	91	11	99	17	95	21	97	9	140	17	44	16	43	9	106	16	101	15	162	20	159	29	433	57	534	64	641	55	318	25	572
TCCCTGGTGGTCTAGTGGTTAAGATTCGGCGCTCT	190	668	216	347	318	310	129	473	200	351	163	429	178	612	170	350	143	364	148	411	162	413	130	384	58	218	520	256	87	245	43	204	89	284	181	428	161	482	48	538	364	1681	452	1348	481	1093	180	770	740
TCCCTGGTGGTCTAGTGGTTAGGATTAGGCGCTCT	190	895	244	473	364	419	120	664	165	316	116	358	158	512	112	287	95	286	123	322	111	330	123	323	81	272	936	343	124	250	62	227	155	303	252	355	214	506	58	542	333	1955	495	1467	549	1361	211	895	553
ACCCTGGTGGTCTAGTGGTTAGGATTCGGC	190	5	235	7	146	3	184	11	201	3	420	9	247	11	285	5	198	3	173	2	203	4	205	1	197	7	176	4	78	2	79	1	152	3	134	0	66	3	105	13	1020	29	638	12	561	16	381	6	339
TCCCTGATGGTCTAGTGGTTAGGATTCGGCGCTCT	188	657	181	399	313	317	141	497	199	331	167	422	192	695	155	336	131	375	144	379	141	411	138	435	66	254	637	365	73	270	79	197	110	298	199	445	161	507	60	549	402	1815	420	1466	513	1356	226	835	710
TCCCTGGTGGTCTAGTGGTTAGGATTCGACGC	188	15	241	15	133	7	104	13	167	13	221	30	183	32	162	18	138	12	175	5	178	15	116	21	110	9	220	10	81	25	95	10	97	22	140	24	157	16	86	45	569	95	624	99	479	84	318	45	379
TCTCGCTGGGGCCTC	187	51	333	92	297	87	159	200	221	39	262	74	259	110	343	15	293	62	176	117	230	95	267	123	181	42	395	120	290	70	132	57	117	69	172	78	317	149	429	209	98	87	2421	382	1628	368	479	534	920
GACGAAGTGGCCGAGTGGTTAAG	187	3	526	1	74	2	210	0	118	1	178	2	236	0	147	0	67	1	332	1	360	4	418	1	478	4	183	2	380	3	431	6	328	5	306	6	193	4	40	5	44	0	37	0	1	4	16	0	24
TGAATCTGACAACAGGAAATAAACCTC	186	1	418	2	139	0	172	3	189	0	217	2	315	0	247	1	89	0	136	1	184	3	203	0	218	1	155	2	252	3	238	0	129	5	235	4	182	1	13	13	17	1	15	0	11	0	3	0	23
TCCCACATGGTCTAGCGGTTAGGATTC	184	15	340	12	290	15	208	26	211	6	294	4	469	10	318	5	139	10	172	7	272	11	218	6	282	4	344	12	141	10	246	7	160	6	309	7	356	5	39	12	750	38	804	65	482	40	334	71	483
TCCCTGGTGGTCTATTGGTTAGGATTCGGCGCTCT	184	676	171	397	256	286	96	509	240	440	211	414	189	713	304	549	174	440	152	435	144	473	156	427	104	446	714	422	110	424	96	341	186	468	255	519	217	790	297	1307	302	1346	406	1044	420	1014	153	739	625
TCCCTGGTGGTCTAGTGGTTAGGATTAGG	183	17	198	13	271	10	192	13	109	5	228	7	144	11	191	5	104	2	120	10	144	8	159	2	227	12	135	9	72	7	73	6	124	3	106	6	71	7	58	14	1036	46	658	36	800	51	353	16	271
TTCCTGGTGGTCTAGTGGTTAGGATTCGGCGCTCT	183	711	181	386	369	377	127	614	227	395	158	413	207	688	142	408	179	416	156	401	164	434	155	412	67	293	1043	349	99	319	59	204	130	394	288	401	208	558	438	855	365	1828	468	1440	446	1270	244	911	718
TCCCAGGTGGTCTAGTGGTTAGGATTCGG	183	10	204	13	320	6	213	19	231	13	377	15	246	12	383	12	189	12	170	14	245	9	288	12	183	7	139	11	51	7	69	4	122	6	117	3	86	5	52	13	1212	50	823	38	1007	40	444	24	594
TCCCTGGTGGTCTATTGGTTAGGATTCGGC	183	3	184	3	122	5	140	7	213	1	362	16	221	3	344	5	182	6	149	5	167	8	217	0	309	11	220	7	109	5	87	2	228	2	211	1	112	3	783	31	736	17	500	6	412	41	312	6	243
TCCCTGGAGGTCTAGTGGTTAGGATTCGGCGCT	182	12	180	9	201	11	82	19	165	23	195	39	163	50	141	37	128	22	99	24	120	28	106	37	62	17	111	26	24	15	29	13	47	13	74	27	59	16	38	40	378	95	508	91	502	94	320	56	525
TCCCTGGTGGTCTAGTGGTTAGGATTAGGCGC	182	20	236	24	176	11	80	21	124	6	138	33	164	21	131	15	79	8	125	6	107	25	93	8	126	15	215	23	89	15	106	5	103	14	126	24	149	18	71	49	569	87	608	98	473	99	315	42	230
GGGGGTATAGCTCAGTGGTA	182	3	565	7	102	4	191	16	173	1	447	1	396	3	305	1	124	4	244	1	321	8	347	8	328	6	204	5	322	6	331	7	140	9	207	9	130	3	63	10	208	0	492	41	94	12	114	9	141
TCACTGGTGGTCTAGTGGTTAGGATTCGGCGCTC	180	20	191	20	271	12	141	17	263	51	360	53	355	74	223	47	230	33	248	33	214	31	298	21	60	18	149	18	50	16	44	9	108	3	100	20	139	12	55	18	431	80	490	72	574	63	481	41	1082
GTTTCCGTAGTGTAGTGGTTATCACATTCGCC	180	8	157	8	139	14	93	19	163	8	203	16	168	9	130	5	100	3	219	5	183	12	175	15	144	11	245	24	93	33	40	3	86	11	233	7	74	3	37	42	1224	156	1130	61	574	83	314	21	288
GTGGTAGAATTCTCGC	179	8	545	5	344	11	521	25	338	4	132	4	631	4	136	5	372	5	368	2	326	5	780	9	214	3	576	3	271	2	67	5	433	0	1455	7	563	2	1461	8	742	15	9942	23	10668	11	1093	7	1870
GACGAGGTGGCCGAGTGG	179	1	219	0	150	0	65	0	39	0	38	0	103	2	29	2	55	0	108	0	74	1	96	1	166	6	114	1	12	1	71	1	98	2	82	2	320	2	16	1	105	1	67	1	31	0	46	1	59
TCCTTGGTGGTCTAGTGGTTAGGATTCGGCGCTCT	178	582	169	329	321	298	105	428	182	241	149	369	141	551	119	286	111	317	147	308	138	348	123	352	48	244	548	264	70	203	57	188	98	267	183	349	130	459	363	608	304	1389	324	1183	399	962	185	683	613
GGGGATGTAGCTCAGTGGTAG	178	21	606	3	614	18	413	101	334	7	555	20	896	17	535	8	229	10	414	14	486	12	550	15	493	7	270	20	197	35	171	0	254	20	541	14	76	6	53	27	343	28	996	41	356	42	142	104	254
TCCCTGATGGTCTAGTGGTTAGGATTCGGCGC	177	9	179	16	188	4	68	9	136	14	177	17	184	15	130	19	123	12	117	16	113	15	131	14	118	11	178	16	70	18	70	7	82	15	105	18	115	20	71	37	515	77	567	95	380	85	257	35	369
TCCCTGGTGGTCTAGGGGTTAGGATTCGGCGCTC	177	35	216	7	209	10	117	19	160	24	105	24	160	34	107	26	102	17	129	17	81	17	132	23	238	28	73	27	99	40	136	24	149	42	284	44	320	59	117	78	467	104	733	96	405	95	353	52	739
TCCCTGGTGGTCTAGTGGTTAGGATTCGT	176	16	224	14	236	7	168	25	173	11	240	10	198	16	284	6	139	7	136	17	157	12	189	9	213	12	170	15	59	3	76	4	135	5	102	8	97	7	105	21	1028	45	719	38	799	40	363	19	316
TTCCTGGTGGTCTAGTGGTTAGGATTCGGC	176	1	158	3	204	3	131	4	165	1	302	3	189	3	232	7	158	3	121	3	190	2	139	2	211	10	175	8	75	6	82	3	149	2	106	3	78	5	569	19	748	18	551	11	453	34	325	9	258
ACCCTGGTGGTCTAGTGGTTAGGATTCGG	174	11	205	9	283	9	171	11	215	9	394	13	254	16	392	15	189	5	174	8	241	9	253	9	193	11	129	6	78	7	71	4	109	7	97	3	66	10	52	28	1229	57	739	20	994	30	409	12	613
GTGGTTAGGATTCGGC	174	3	406	2	442	8	338	7	315	2	270	5	400	6	201	4	448	5	370	5	340	7	622	5	254	6	398	5	224	3	114	5	434	6	393	3	216	7	1393	10	916	5	2016	30	2325	13	957	6	737
TCCCGGACGAGCCCCC	174	70	336	70	313	75	198	83	214	26	190	34	284	23	494	21	255	39	186	36	166	22	233	34	168	24	229	16	322	18	260	17	120	12	214	20	153	18	666	49	78	205	2259	486	1576	427	661	936	721
TCCCTGGTGGTCTAGTGGTTAAGATTCGGCGC	174	16	192	12	103	8	74	6	121	8	202	29	151	24	136	15	122	17	138	16	137	16	101	16	95	9	128	20	57	19	68	7	73	11	129	23	101	9	59	41	450	89	569	62	418	102	249	41	351
TCCATGGTGGTCTAGTGGTTAGGATTCGGCGCTC	174	17	143	13	229	3	72	21	276	38	326	48	163	68	175	40	261	34	190	20	145	39	177	31	88	5	159	8	51	11	50	9	148	8	92	15	136	14	66	19	374	61	462	67	517	69	301	41	987
GCCCGGATGATCCTCAG	173	9	324	7	196	17	140	19	257	7	182	9	298	19	253	3	154	1	210	11	270	20	293	14	152	7	277	17	167	16	185	7	143	24	203	25	258	14	100	86	526	30	2080	64	828	65	439	81	633
GTGGTTAGGATTCGGCGCTCT	173	167	170	121	209	95	134	245	78	150	83	102	146	201	58	75	163	99	176	200	145	129	170	139	51	117	547	180	85	110	43	99	120	128	119	156	140	217	1231	540	916	374	479	258	572	369	180	190	610
GTGGTTCAGTGGTAGAATTCTCGC	172	11	290	9	359	8	273	25	303	2	227	5	356	8	203	8	204	4	316	3	260	3	325	5	366	17	297	9	311	14	134	2	532	10	1020	13	549	10	1568	46	3783	75	2734	89	4607	134	959	40	1850
TCCCTGGTGGTCTAGTGGTTAGGAATCGGCGCTC	172	23	149	16	180	8	66	19	167	30	162	35	128	29	119	15	147	24	122	21	89	24	91	27	70	6	61	10	19	12	30	8	72	14	82	15	103	22	28	38	403	74	376	67	484	69	278	32	673
ATCTCGCTGGGGCCTCC	171	102	372	37	225	71	336	466	197	29	240	18	260	30	287	21	294	34	222	40	211	31	253	27	201	20	264	56	332	30	248	27	123	26	186	42	188	32	524	102	190	222	1460	475	781	473	477	829	415
TCCCACATGGTCTAGCGGTTAGGATTCCTGGTTT	171	21	269	11	200	19	217	45	156	25	248	30	284	57	148	25	124	18	181	14	181	27	191	22	146	27	240	26	53	44	72	22	133	27	163	51	311	44	57	67	746	181	564	232	469	150	328	112	542
TCCCTGGTGGTCTAGTGGTTAGGATTCGGCGCA	170	21	210	23	209	17	68	30	223	28	291	38	183	49	166	41	131	26	133	40	112	37	117	28	66	27	164	42	46	36	61	13	53	22	109	34	92	36	52	100	515	102	566	124	579	110	336	73	529
GGTGGTCTAGTGGTTAGGATTCGGCGCTCT	170	336	101	302	64	174	45	238	88	145	121	245	89	313	96	197	122	194	86	196	81	244	72	249	21	61	374	105	60	62	29	44	44	63	61	84	157	114	127	260	274	708	282	591	156	578	55	474	314
AAAACATTAGACTGTGAATCTGACAACAGGAAATAAACCTCCTT	169	81	408	211	153	126	460	248	262	180	185	135	296	356	157	262	102	81	226	148	187	162	226	51	470	469	384	311	333	461	494	454	557	253	672	852	381	481	33	1159	8	7	5	17	17	7	6	7	23
GCATGGGTGGTTCAGTGGTAGAAT	169	6	226	13	210	7	119	16	137	5	214	3	258	6	217	6	96	5	171	4	172	6	179	9	153	6	107	2	92	6	94	2	113	2	190	9	193	2	28	5	820	32	1007	66	555	115	425	104	555
TCCCTGGTGGTCTAGTGGTTAGGATTCAGCG	168	17	166	10	190	5	88	14	150	10	279	16	181	20	194	16	132	8	128	7	163	14	99	16	136	2	155	16	56	19	91	4	93	7	118	22	86	16	95	32	650	73	422	57	717	66	372	25	517
TTCCTGGTGGTCTAGTGGTTAGGATTCGGCGC	167	15	169	11	136	4	90	12	151	6	167	15	152	27	142	13	122	8	151	9	130	26	107	14	97	15	224	28	80	27	74	16	112	4	127	26	134	22	608	56	471	90	523	87	379	78	269	28	351
GCATTGGTGGTTCAGTGGTAGGATTCTCGCC	167	16	408	31	338	23	317	47	372	43	321	41	585	85	238	29	192	14	391	35	400	45	449	40	267	67	427	135	260	72	154	38	356	53	652	120	294	56	316	219	1253	618	1267	702	1226	709	388	121	462
GGTAGTGTGGCCGAG	167	9	419	10	142	3	224	12	112	1	98	1	245	6	97	1	80	5	247	7	205	4	217	4	211	4	282	13	104	3	75	3	174	3	400	4	297	8	24	23	163	8	2510	48	934	27	281	13	403
TCTCTGGTGGTCTAGTGGTTAGGATTCGGCGCTCT	167	649	181	369	332	320	149	508	224	326	159	435	200	659	152	386	144	408	150	404	148	394	128	432	81	292	710	325	78	305	46	240	117	353	190	379	180	488	271	745	337	1755	398	1297	431	1131	204	890	694
TTGTGGTTCAGTGGTAGAATTCTCGC	166	9	339	16	347	6	312	17	294	4	284	8	386	7	209	4	184	3	315	4	224	6	459	7	335	5	523	14	210	10	103	4	429	5	1500	20	530	7	662	58	8115	122	5471	43	5288	77	536	2	1313
GTAGTCGTGGCCGAGTGGTT	166	10	370	6	162	10	171	29	155	2	226	5	326	7	155	4	130	3	252	5	245	13	272	7	279	11	193	15	193	11	231	11	187	11	267	16	119	5	90	37	174	38	394	48	104	40	130	57	90
GCATTGATGGTTCAGTGGTAGAATTCTCGC	166	10	384	8	281	5	243	13	267	7	337	5	371	7	240	9	220	5	292	6	300	7	278	4	275	14	198	14	128	17	128	5	229	2	371	14	132	6	278	35	1425	74	1411	78	1139	80	761	11	556
AGCGGAAGCGTGCTGGGCC	165	61	305	51	166	38	146	105	233	37	152	34	215	61	292	43	245	66	191	91	183	75	265	75	84	29	859	151	323	75	55	33	89	103	149	94	189	85	75	347	1311	201	785	116	703	197	221	185	533
TAGTGGTTAGGATTCGGCGCTCT	165	136	111	101	191	96	103	187	77	106	67	83	91	133	46	87	120	108	207	334	120	108	96	120	32	165	560	376	48	83	21	67	76	130	98	196	129	503	916	1609	735	847	411	535	400	426	145	344	474
AAACATTAGACTGTGAATCTGACAACAGGAAATAAACCTCCT	165	47	371	66	216	70	289	148	195	110	192	115	291	292	195	156	60	38	210	68	191	72	263	48	383	208	317	132	224	191	471	231	421	156	451	391	419	247	73	529	9	31	16	15	3	59	13	18	10
TTGGTGGTTCAGTGGTAGAATTCTCGCCTGC	165	184	379	636	695	587	313	846	321	201	221	213	342	586	209	287	183	126	298	298	237	338	402	521	134	328	278	1230	350	561	140	264	284	233	889	461	615	587	140	2762	7541	15574	5888	8598	5122	8480	513	1051	3452
TCCCTGGTGATCTAGTGGTTAGGATTCGGCGCTCT	164	650	182	313	320	294	125	433	205	316	129	460	202	594	148	394	154	349	135	376	136	382	127	429	61	196	663	287	71	240	59	206	106	287	167	306	133	456	80	492	356	1632	411	1201	483	1076	178	786	709
GCCCGGCTAGCTCAGTCGGTAGAGCATGA	164	1	238	2	91	1	184	11	137	1	346	4	279	2	322	3	147	1	167	5	148	1	232	2	284	3	203	4	233	5	93	0	124	1	231	3	71	2	20	16	864	9	587	1	353	14	142	1	120
TCTCTGGTGGTCTAGTGGTTAGGATTCGGCGC	164	9	175	12	130	15	85	8	148	3	176	27	160	31	123	27	100	9	125	11	124	16	116	16	90	6	168	22	55	32	71	6	107	4	119	18	116	30	328	67	455	70	516	64	388	92	221	29	330
AGTGGTAGAATTCTCGCCTGCCACGCGGGAGGCCCGGG	164	60	230	41	57	57	80	140	91	32	135	65	186	50	153	20	96	31	143	115	135	71	241	47	120	57	317	102	149	121	176	87	102	76	198	48	290	20	13	210	39	142	81	188	18	164	9	167	28
TCCCTGGTGGTCTAGAGGTTAGGATTCGGCGCTC	161	10	167	7	211	7	74	14	108	13	158	22	117	21	96	24	144	32	109	17	91	16	75	16	77	16	58	7	36	16	24	9	82	13	77	27	89	21	22	32	429	57	363	65	515	68	252	44	635
CTGTCACGCGGGAGACCGGGGTTCAATTCCCCGACGGGGAGCC	161	25	329	9	34	19	220	50	167	24	219	20	262	14	302	30	89	18	194	23	189	23	291	19	280	17	139	18	427	45	440	24	135	37	472	25	147	8	15	21	28	12	91	24	35	31	15	39	11
CATTGGTGGTTCAGTGGTAGAATTCTCGCCTGC	161	101	287	148	593	112	273	257	371	119	195	103	347	232	187	104	186	60	303	111	250	104	395	207	154	154	249	518	366	412	109	93	244	186	752	377	533	319	161	1662	4289	6657	3709	4655	3725	5188	574	557	2939
GCATTGGTGGTTCAGTTGTAGAATTCTCGC	160	8	309	9	207	4	154	9	202	2	210	6	232	13	318	19	104	3	181	1	175	1	168	3	505	19	290	18	181	17	151	5	316	8	534	12	142	14	1031	70	880	47	1008	47	764	54	500	11	268
TCCCTGGTGGACTAGTGGTTAGGATTCGGCGCTC	160	18	148	11	237	7	72	12	142	23	159	30	101	46	110	27	119	27	103	20	74	18	82	20	45	11	53	3	17	15	25	10	59	15	34	14	114	15	35	19	458	69	466	60	570	62	287	41	668
TCCTTGGTGGTCTAGTGGTTAGGATTCGGCGC	160	15	153	11	93	6	51	17	123	8	192	22	144	13	126	8	110	23	117	5	89	14	110	18	100	15	176	14	65	16	52	9	111	9	114	16	89	21	485	35	392	59	495	54	333	81	255	37	264
GCATTTGTGGTTCAGTGGTAGAATTCTCGCCTGCCACGCGGGAGG	160	35	272	18	160	20	165	41	99	25	131	20	157	20	125	23	229	33	260	23	244	31	169	21	147	26	103	22	67	44	141	25	113	41	291	52	114	19	3	42	704	162	2126	287	1079	215	703	212	1070
TCCCATATGGTCTAGCGGTTAGGATTCCTGG	160	6	185	7	139	9	217	20	122	4	244	10	290	18	196	10	90	2	95	3	131	4	195	6	220	7	294	20	48	7	94	5	113	3	206	14	104	9	74	23	1257	59	557	25	354	44	210	33	300
GCATTGGTGGTTCAGCGGTAGAATTCTCG	159	11	287	9	223	3	288	13	208	5	368	5	351	9	278	2	237	3	259	4	283	3	293	4	277	7	203	9	132	7	154	2	202	2	226	2	64	5	201	17	1194	27	1030	28	881	26	438	13	352
TCCCTGGTGGTCTAGTGGTTAAGATTCGGC	159	3	181	3	139	1	125	6	165	3	280	2	189	3	224	2	144	0	142	2	162	3	116	2	157	6	126	6	62	3	76	4	130	1	116	3	71	0	74	9	790	27	494	17	449	21	293	10	280
GTTTTCACCCAGGCGGCCCG	159	2	332	2	49	0	147	4	84	0	185	0	232	2	206	0	64	0	188	0	235	3	325	2	139	0	78	4	135	1	167	0	149	2	109	6	44	1	10	7	13	0	26	0	5	0	3	0	14
TCCCTGGTGGTCTAGTGGTTAGAATTCGGCGCT	158	33	218	26	242	23	113	20	211	25	258	39	206	52	176	34	140	26	141	16	138	26	95	28	96	15	146	25	58	39	63	9	108	21	131	23	77	22	57	57	498	121	642	144	658	126	440	75	626
GCATTGGTGGTTCAGTGGCAGAATTCTCG	158	10	281	7	202	8	370	14	251	1	428	6	356	3	278	4	245	4	287	3	304	6	314	3	340	4	275	9	176	8	154	2	201	2	245	6	78	3	165	18	1261	55	1035	34	1029	36	461	10	346
TCCCTTGTGGTCTAGTGGTTAGGATTCGG	158	4	160	7	201	4	154	6	191	5	328	8	210	16	324	10	147	6	146	6	171	7	230	6	291	15	169	6	105	6	74	4	152	4	122	4	93	6	261	12	754	27	511	10	589	25	309	10	364
ACCGCCGCGGCCCGGGTTCGATTCCCGGTCAGGGAACC	157	630	100	358	55	935	74	2287	65	559	82	609	112	980	186	559	65	418	80	933	83	642	86	796	37	426	727	672	64	627	36	410	14	443	65	581	108	297	53	2044	97	1176	76	755	61	722	28	449	23
TCTCTGGTGGTCTAGTGGTTAGGATTCGGC	157	7	161	3	145	2	125	8	136	0	279	7	176	3	207	0	142	4	173	5	128	1	133	3	165	4	125	6	58	1	45	1	134	5	94	0	54	3	497	21	740	20	499	17	408	20	249	3	256
TTGGTGGTTCAGTGGTAGAATTCT	156	14	359	33	362	17	512	36	287	3	326	3	501	9	186	2	223	0	332	6	310	10	651	2	326	13	441	18	508	10	163	1	530	4	899	17	327	7	538	36	8385	123	5868	113	6951	104	901	14	1458
TCCCTGGTGGTCTAGTGGTTAGGATTCGACG	156	8	145	12	109	11	84	17	162	10	213	10	186	18	156	18	149	5	112	7	154	8	141	7	101	5	122	17	54	11	64	2	84	5	88	15	97	15	50	19	519	78	395	66	635	47	307	19	396
GGCCGTGATCGTATAGTGGTTAGTAC	156	11	228	7	254	12	124	20	162	1	155	11	330	8	258	4	139	3	129	4	159	2	186	10	151	2	93	2	58	1	94	10	125	7	167	8	98	4	100	18	332	49	629	43	407	35	323	126	381
GTAGTCGTGGCCGAGGG	156	0	1	0	0	0	15	0	0	1	0	1	1	0	1	0	101	0	0	0	0	0	11	0	1	2	0	0	1	0	0	0	148	0	3	0	5	0	20	0	1	0	0	0	2	1	0	0	0
TTTCCGTAGTGTAGTGGTTATCACGTTCGC	156	17	175	22	328	17	128	39	201	2	184	10	149	9	138	8	185	4	222	12	176	9	269	15	165	11	266	30	219	41	102	5	177	12	484	16	94	9	137	112	6330	335	5053	196	3252	406	620	40	1336
TCCCATATGGTCTAGCGGTTAGGATTCCT	154	24	773	19	737	29	344	38	683	10	825	9	1401	18	849	15	181	3	364	7	666	9	537	10	1092	21	841	26	191	14	703	17	151	13	873	9	415	16	219	26	1809	68	1463	30	1034	66	585	36	580
GGGGATGTAGCTCAATGGTAGAGC	154	4	675	2	310	4	254	2	408	1	534	1	866	4	734	1	156	1	359	1	389	2	523	1	410	4	311	2	216	9	224	1	193	6	613	2	132	2	22	5	155	0	475	19	99	0	71	3	86
TCCTGGTGGTCTAGTGGTTAGGATTCGGCGCTC	154	24	148	3	185	5	90	19	152	17	143	23	138	30	109	16	121	29	106	23	106	15	77	12	63	19	90	19	26	24	40	7	88	13	86	22	132	23	385	101	404	75	440	68	601	60	298	55	656
TCCCTGGTGGTCTAGTGGTTAGGATACGGC	154	5	183	3	105	8	113	14	180	3	328	11	187	0	240	8	124	2	131	1	158	3	143	2	95	2	108	7	52	5	30	0	77	3	75	4	35	2	68	9	641	15	431	11	381	11	237	9	321
TCCCTGGTGGTCTAGTGGTTAGGATACGGCGCTCT	154	532	168	274	250	271	107	394	223	368	125	436	163	768	141	448	121	389	125	436	146	448	128	434	42	168	269	201	53	182	39	149	49	252	92	284	98	365	27	416	258	1189	275	1032	349	861	129	567	590
GCATTGGTGGTTCAGTGTTAGAATTCTCGC	154	4	314	9	148	9	159	10	218	1	217	4	243	7	340	6	98	4	193	4	168	5	174	2	339	7	155	20	138	20	129	0	253	5	387	6	107	6	286	47	943	49	956	63	683	81	520	23	242
GCATTGGAGGTTCAGTGGTAGAATTCTCGC	154	10	287	10	236	8	232	8	246	5	293	9	306	9	226	5	181	3	250	3	251	6	281	8	202	10	168	4	93	4	86	3	183	3	231	10	100	1	205	23	1084	56	1017	51	937	68	550	16	486
TCCCTGGTGGTCTAATGGTTAGGATTCGGC	154	8	144	1	100	0	103	7	105	1	225	0	157	2	200	1	110	3	108	2	139	2	127	0	129	2	110	3	51	3	55	1	92	4	91	3	41	2	92	8	645	16	398	12	362	8	237	5	232
TCCCTGATGGTCTAGTGGTTAGGATTCGGC	154	2	181	6	122	2	121	2	148	2	293	5	180	4	226	6	157	3	147	0	165	2	162	2	168	5	161	10	60	3	80	0	118	5	133	2	69	2	83	13	791	17	575	13	461	10	327	9	280
TCCCTTGTGGTCTAGTGGTTAGGATTCGGC	154	1	174	3	114	4	130	6	178	10	336	7	222	4	423	7	197	3	160	1	206	4	215	1	297	6	251	8	65	8	97	4	187	7	141	6	100	1	673	21	713	28	515	18	353	22	312	2	268
TCCCTGGTGGTCTAGTGGTTAGTATTCGGCGCT	154	19	171	14	173	17	76	23	185	20	230	40	144	53	162	21	130	17	121	18	105	15	59	15	181	28	403	34	90	47	88	14	174	28	213	39	136	26	134	86	356	105	446	100	447	99	337	43	414
TCCCTGGTGGTCTAGTGGTTAGGATTCTGCG	153	16	137	7	121	5	77	13	131	11	167	14	129	12	169	12	88	1	80	3	82	8	80	6	193	8	200	18	93	19	87	10	156	16	152	14	147	16	87	43	443	56	296	40	438	56	247	17	259
TTGGTGGTTCAGTGGTAGAATTCTCGCCTG	152	29	381	63	279	59	472	153	354	33	183	44	456	108	157	24	132	8	392	32	248	39	480	75	222	74	473	174	417	140	158	50	490	49	1880	188	1087	109	618	548	4841	1553	4118	1247	4702	1780	290	76	1546
TTCCTGGTGGTCTAGTGGTTAGGATTCGG	152	12	186	12	257	8	127	12	155	7	261	6	178	8	267	5	140	10	127	6	164	6	178	7	195	2	173	10	53	10	36	5	90	8	110	8	77	4	280	28	912	54	630	28	751	31	351	25	411
TCCCTGGTGGTATAGTGGTTAGGATTCGGCGCTC	152	22	106	12	128	6	69	7	105	13	103	17	96	28	71	21	115	9	75	12	60	13	71	23	119	19	177	17	45	14	73	12	185	10	109	21	100	30	35	36	321	61	294	52	324	53	219	25	443
TGAATCTGACAACAGGAAATAAACCTCCTTATT	152	1	382	2	52	6	144	10	134	1	152	6	243	2	124	2	71	1	197	3	216	5	190	3	211	7	149	14	272	7	183	4	139	4	151	5	144	3	19	50	5	0	4	4	8	5	19	0	17
TCGATTCCCGGGCGGCGCAC	151	11	253	23	128	24	64	48	76	11	168	26	130	19	290	22	143	17	133	17	142	28	130	40	103	8	121	10	102	10	133	12	63	4	124	12	67	3	40	23	1141	99	3399	152	718	75	904	171	645
AGTCGGTAGAGCATGA	151	2	928	4	492	5	848	2	409	0	305	5	1026	6	268	3	411	1	717	0	686	2	1522	3	371	6	741	7	576	2	241	0	818	4	1117	2	378	3	224	4	727	3	2214	1	2480	0	463	0	305
TCCCTGGTGGTTTAGTGGTTAGGATTCGGCGCTCT	151	527	150	278	311	245	105	386	156	313	104	367	139	524	129	322	108	317	111	302	119	334	98	330	56	204	500	232	53	190	31	167	100	257	147	283	134	426	114	507	265	1338	343	960	334	848	123	619	589
TCCCTGGTGGTTTAGTGGTTAGGATTCGGC	151	2	116	4	101	2	104	3	105	0	220	5	147	5	210	2	121	1	91	5	118	3	127	6	133	1	108	8	51	2	37	1	79	4	89	3	50	2	128	6	560	22	406	10	338	12	259	1	213
TCCTTGGTGGTCTAGTGGTTAGGATTCGGC	150	5	146	5	112	5	100	8	110	0	256	5	161	3	234	2	114	3	133	6	132	2	136	5	151	4	121	5	56	9	56	3	117	1	97	4	59	1	796	12	653	15	392	8	418	13	277	9	238
TCCCTGGTGGTTTAGTGGTTAGGATTCGGCGC	150	13	112	12	89	6	64	9	105	14	172	23	99	16	97	15	71	8	95	12	99	12	82	13	55	5	125	20	37	18	60	7	67	13	95	19	78	15	88	36	376	63	407	49	300	49	193	31	257
GGTTAGGATTCGGCGCTCT	149	307	203	219	272	224	178	766	136	315	138	309	197	867	114	186	271	286	341	596	255	452	219	640	110	629	6452	986	550	665	67	471	108	826	272	1190	983	1641	1384	2320	964	1413	676	1211	617	1544	148	2133	653
AGTGGTCTGGGGTGCAGGCTTCAAACCTGTAGCTG	148	14	521	14	173	17	240	26	245	7	284	14	556	22	329	9	126	9	260	22	312	19	444	27	324	38	225	37	188	19	351	33	156	23	400	49	115	16	24	74	143	91	303	180	56	139	59	46	71
TCCCTGGTGGTCTAGTGGTTAGTATTCGGCGCTCT	147	529	144	267	189	227	72	397	146	203	91	284	125	389	154	269	87	212	103	241	101	256	88	226	115	283	1317	341	101	245	53	198	213	311	399	339	199	521	152	1115	204	1020	277	845	279	710	155	723	365
TCCCTGGTGGTCTAGTGATTAGGATTCGGCGCT	147	18	184	16	219	8	77	22	213	24	196	33	164	48	179	23	132	37	113	16	119	31	104	32	106	16	182	34	48	35	57	14	97	20	139	24	98	19	66	39	522	91	592	126	687	127	416	62	582
GCAGTGGTGGTTCAGTGGTAGAATTCTCGC	147	9	316	3	87	8	160	7	397	4	109	9	246	9	128	6	178	2	300	2	86	11	308	8	409	12	67	8	88	17	89	3	329	7	462	11	47	7	206	46	848	28	463	46	295	26	250	9	232
CGAATGGAGGCGTGGG	147	3	498	5	178	6	86	7	166	1	209	1	356	0	159	1	224	3	373	4	345	5	446	6	269	5	146	7	277	10	316	7	219	5	224	8	130	2	84	3	74	7	763	3	198	18	149	10	158
CCCGGCTAGCTCAGTCGGTAGAGCATGAGA	147	7	139	11	243	7	188	31	293	3	327	3	261	2	270	4	194	12	237	4	207	7	311	4	215	4	187	3	427	15	53	2	334	5	944	10	115	7	30	35	2102	76	3623	42	3379	91	334	12	1113
CTGGTGGTCTAGTGGTTAGGATTCGGCGCTCT	146	283	98	166	99	245	89	297	121	134	108	151	92	250	96	181	118	175	128	362	126	184	145	169	100	191	757	353	120	180	57	86	160	224	317	333	246	755	203	1355	281	1792	334	795	426	816	108	957	550
GCATTGGTGGTTCAGTGGTAGAATTCCCGCC	146	14	362	18	260	35	263	34	336	29	289	24	479	75	180	36	157	14	324	34	338	30	360	30	229	67	337	79	234	78	128	35	289	39	479	90	228	44	219	189	1073	460	1086	590	956	600	303	99	360
GTTTCCGTAGTGTAGTG	146	0	421	8	191	9	300	17	78	1	81	0	292	2	60	1	137	2	220	1	139	4	309	3	246	4	353	4	85	3	68	4	161	0	404	1	612	1	313	8	2496	17	2234	52	1583	30	669	11	457
AGTGGTTAGGATTCGG	146	4	684	0	497	8	427	16	244	4	189	13	461	19	211	2	282	2	501	24	495	10	730	10	369	9	533	15	223	10	161	11	438	13	347	20	259	26	1299	60	206	13	576	28	617	29	368	59	184
GCATTGGTGGTTCGGTGGTAGAATTCTCGCC	146	18	377	14	283	25	286	38	344	28	301	39	472	76	176	35	144	8	394	27	331	22	382	30	234	58	329	87	260	81	155	36	289	30	409	88	171	40	248	187	1083	479	1012	551	1061	580	326	101	359
CTTCGGGGGCGTGGGTTC	146	17	201	17	137	9	85	36	72	8	125	23	91	19	176	28	124	18	111	12	162	26	125	25	67	13	64	6	76	22	66	31	68	19	85	23	53	4	50	33	527	211	1885	520	677	411	655	249	308
TCCCTGGTGGTCTTGTGGTTAGGATTCGGCGCTC	145	15	158	9	236	10	79	7	84	20	108	28	106	18	100	17	112	18	77	9	76	8	68	17	53	8	85	9	23	7	36	4	68	16	52	11	87	15	64	21	447	69	425	60	543	56	328	40	671
TCCCTGGTGTTCTAGTGGTTAGGATTCGGCGCTC	145	27	106	5	156	11	49	11	160	28	182	32	131	43	359	34	150	30	120	15	106	12	87	22	108	13	140	9	18	15	27	12	87	6	95	17	106	8	472	89	324	50	352	31	471	48	233	28	524
ATTGGTGGTTCAGTGGTAGAATTCTCGC	145	5	279	17	241	23	350	26	390	5	388	11	506	18	286	15	246	15	534	12	340	9	527	11	696	19	779	40	528	20	255	10	839	14	2573	34	889	47	2510	260	3898	226	2360	89	3665	204	543	23	809
TCCCTGGTGGTCTAGTGGTTAGAATTCGGC	145	2	125	2	90	4	95	6	115	2	169	3	139	3	175	2	105	1	97	0	161	1	105	2	110	1	114	8	38	5	53	2	84	2	95	5	69	0	75	5	618	15	392	7	356	10	234	4	214
TCCCTGGTGGTCTAGTGGTTAGGATACGG	144	14	162	16	188	10	131	7	157	7	293	13	195	13	291	11	115	7	127	7	149	8	171	10	100	9	77	2	42	3	28	0	64	2	58	4	46	3	37	15	859	36	448	32	578	36	259	22	403
TCCCACATGGTCTAGCGGTTAGGATTCCGG	144	0	0	0	0	0	28	0	0	1	0	1	1	1	1	0	86	0	2	0	0	0	23	0	0	0	0	1	0	0	2	0	81	0	0	0	0	0	3	0	4	1	5	1	0	0	2	0	3
TCCCTGGTGGTCTAGTGGTTAGGGTT	144	7	112	2	107	3	57	6	106	2	171	7	154	8	221	1	101	4	44	2	71	2	60	7	37	0	57	6	39	5	50	1	19	3	53	2	63	2	3	4	369	10	466	8	262	15	202	19	386
GGGGGTATAGCTCAGGGGTAGAGCATTTGACTG	143	53	210	42	218	104	120	150	155	80	149	49	225	84	143	26	140	56	188	134	201	71	140	81	112	56	238	76	105	68	100	50	83	62	197	93	124	51	47	246	1022	209	2644	361	856	272	423	264	497
TGTGGTTCAGTGGTAGAATTCTCGC	143	4	251	12	216	4	111	10	242	2	420	9	369	9	222	4	137	2	167	4	183	8	260	10	132	1	161	3	95	1	43	3	156	1	493	9	221	5	211	16	2580	56	1992	34	1894	58	481	13	746
TCCCTGGTAGTCTAGTGGTTAGGATTCGGCG	143	6	128	5	172	4	63	11	142	8	188	14	142	16	161	20	109	15	98	7	123	14	92	6	90	6	133	5	51	13	83	4	84	5	88	18	64	12	68	16	453	53	336	37	540	59	290	24	391
TCCCTGGTGGTCTAG	143	1	196	4	53	4	239	24	45	5	116	6	182	9	134	0	197	6	203	9	210	2	196	2	82	2	154	10	88	5	118	2	71	2	71	3	436	4	16	33	200	15	250	39	175	5	53	61	105
TAGTGGTTAGGATTCGG	143	6	499	3	481	2	360	13	155	1	144	3	247	6	163	3	213	4	398	7	392	4	415	5	228	4	301	9	109	3	166	2	211	1	221	8	167	7	554	26	762	26	637	45	647	21	289	29	194
TCCCATATGGTCTAGCGGTTAGGATTCCTGGTTT	143	21	272	14	119	27	162	41	155	17	225	19	269	37	71	26	105	13	155	17	130	11	143	22	119	17	187	29	54	34	61	19	105	32	128	48	235	31	69	68	810	195	638	188	449	229	394	92	502
TCCCTGATGGTCTAGTGGTTAGGATTCGG	143	10	159	11	266	6	150	9	148	8	284	13	198	10	293	6	154	9	127	2	174	8	192	5	169	4	125	11	50	2	56	3	109	1	120	4	76	6	46	13	905	50	606	41	804	31	363	14	418
TCCCTAGTGGTCTAGTGGTTAGGATT	142	7	134	9	132	6	51	4	83	8	107	2	151	7	197	2	86	5	50	1	74	5	51	3	38	0	64	3	33	2	46	2	31	2	41	0	88	3	0	3	379	19	544	15	234	9	207	24	471
ACATTGGTGGTTCAGTGGTAGAATTCTCG	142	5	251	7	244	4	287	10	210	0	385	6	346	1	253	3	225	1	280	6	272	3	284	3	355	4	298	9	147	10	148	3	172	6	265	4	75	3	149	12	1138	33	1094	30	926	26	393	4	315
TCCCTGGNGGTCTAGTGGTTAGGATTCGGCGCTC	142	19	126	5	169	6	45	15	1	0	0	0	0	0	0	0	0	0	0	0	1	0	0	0	0	0	0	0	0	0	0	0	0	0	0	0	0	0	0	0	294	46	303	53	389	52	232	40	0
TGGTTAGGATTCGGCGCT	142	31	351	49	401	55	292	156	181	44	121	55	291	118	201	25	288	24	221	92	294	87	314	96	160	95	256	168	118	143	169	56	182	82	179	130	158	170	1584	274	952	59	793	11	884	65	414	20	429
TCCCTGGTGATCTAGTGGTTAGGATTCGGC	141	3	160	7	129	0	119	4	147	3	257	2	186	3	212	0	139	3	121	3	156	1	132	4	149	5	133	7	56	0	60	1	116	2	114	1	71	0	85	7	686	11	459	11	405	12	291	5	242
TGGGGATTGTGGGTTC	141	4	250	2	264	4	129	13	153	6	170	6	207	4	208	1	136	4	140	4	169	8	292	8	106	3	53	7	64	1	73	5	137	3	127	11	71	6	71	10	125	11	764	28	531	12	131	28	206
GGCTCGTTGGTCTAGGGGTATGATTCTCGC	141	39	130	18	81	36	139	48	116	34	211	113	181	95	140	68	179	74	96	42	112	40	137	75	116	12	165	12	64	8	57	6	44	4	116	4	28	4	16	19	648	200	357	148	197	253	116	143	185
GTGGTTAGGATTCGGCGCT	140	7	215	11	272	4	141	16	132	11	133	12	182	16	104	5	201	6	166	15	129	10	162	12	109	9	200	16	64	15	56	9	122	15	119	17	121	13	835	58	1225	30	865	26	1047	17	552	22	616
TCCCTGGTGGTCTAGTGGGTAGGATTCGGCGCTC	140	31	220	16	398	19	90	25	126	18	151	13	174	27	113	20	84	13	104	8	102	12	78	10	74	13	107	14	75	21	61	13	64	20	144	29	305	18	53	22	404	117	650	74	594	85	562	55	618
TGGTGGTTCAGTGGTAGAATTCTCGC	140	3	260	8	166	5	88	15	321	5	564	9	381	16	307	22	182	4	172	5	174	4	262	12	109	6	56	2	76	7	35	3	138	1	384	3	145	2	182	29	2437	76	2133	124	1963	91	689	37	843
TCCCTGGTGGTCTAGTGGTTAGGATTCGGCGCTTT	140	462	140	242	227	237	83	357	162	262	104	352	146	505	107	294	121	370	122	294	126	311	128	290	53	187	544	271	57	214	39	162	110	290	173	299	119	390	100	495	226	1136	297	742	317	709	123	613	583
TCCCTGGTGGTCTAGTGGTTAGAATTCGGCGC	139	9	159	8	79	4	49	11	120	11	146	25	141	17	108	12	87	7	98	12	96	9	93	15	73	8	149	8	47	21	37	13	76	15	127	26	96	15	63	35	380	72	377	62	300	65	197	24	256
TCCCTGGTGGTCTAGTGGTTAGGATTCGGAGCTCT	139	410	110	194	191	270	78	299	123	236	96	247	154	385	71	207	80	220	103	220	63	208	89	224	67	297	623	339	90	251	46	208	129	269	219	327	157	464	60	520	280	1066	280	894	224	695	130	496	385
TCACGCGGGAGACCGGGGTTCGATTCCCCGACGGGGAG	139	45	177	37	47	28	71	74	99	23	173	29	143	26	240	40	71	40	51	21	144	42	128	27	120	11	53	12	49	18	79	17	57	37	121	23	63	7	10	33	82	74	159	127	107	86	24	178	39
GACGAGGTGGCCGAGTGGTTA	139	1	497	2	136	0	137	3	139	0	186	1	373	1	173	0	113	0	180	3	251	1	246	1	446	0	286	4	148	10	146	2	264	5	395	4	75	6	13	11	50	1	58	2	22	0	6	1	28
TCCCTGGTGATCTAGTGGTTAGGATTCGGCGC	139	12	167	14	136	11	78	8	119	10	174	19	167	18	133	24	95	17	125	8	128	15	89	14	77	10	174	27	56	22	70	12	94	10	157	21	118	20	60	56	452	76	464	53	344	70	245	34	346
CCTGGTGGTCTAGTGGTTAGGATTCGGCGC	139	18	103	2	120	20	64	24	167	7	181	25	152	18	144	13	160	11	176	23	106	19	157	8	160	18	227	30	127	28	106	7	198	27	385	46	228	43	268	132	946	186	1104	83	847	199	241	67	913
GCATTGGTGGTTCAGTGATAGAATTCTCGC	138	6	304	8	261	9	225	9	224	1	254	13	288	9	185	6	164	3	245	3	250	9	210	1	235	9	217	9	130	7	93	2	195	2	304	8	128	3	235	25	1109	47	1033	59	975	67	618	6	469
GCATTGGTGGTTCAGTGGTAGAATCCTCGCC	138	18	420	24	302	28	312	23	364	34	279	24	464	85	221	25	154	8	384	37	408	27	388	31	275	73	380	104	276	83	130	34	286	36	535	97	269	42	249	180	1163	490	1139	612	1113	702	325	118	388
CCCGGACGAGCCCCC	137	92	225	82	281	73	216	89	143	16	173	28	197	29	403	25	195	41	176	27	134	27	188	34	136	8	218	16	277	14	195	9	121	15	199	14	151	6	896	35	86	313	1826	637	1341	559	686	1274	614
GACGAGGTGGCTGAGTGGTTAAG	137	1	243	1	84	0	36	5	81	0	166	2	204	1	215	0	62	1	93	0	136	1	201	4	124	3	83	4	90	3	65	1	93	0	134	1	31	0	13	2	37	1	134	1	57	2	88	2	41
TCCCGGGTGGTCTAGTGGTTAGGATTCGGCGCT	137	22	117	17	114	9	40	25	237	26	232	26	151	65	155	27	155	15	98	14	92	33	46	22	91	25	136	18	28	45	51	13	78	19	91	28	77	20	29	45	317	81	398	109	443	89	196	27	462
ATCTCGCTGGGGCCTC	137	82	212	75	357	70	129	511	125	25	140	26	170	51	158	12	255	44	201	93	224	53	198	88	121	40	864	120	484	65	125	55	99	102	168	91	674	107	284	249	136	161	2535	422	1477	454	574	705	1196
TCCCTGGTGGTCTAGTGGTTAAGATTCGG	137	6	180	8	275	2	153	15	160	6	257	12	199	16	295	6	138	5	149	3	177	7	198	4	137	6	135	6	39	5	57	2	120	3	102	7	66	5	59	11	953	38	577	45	838	19	349	14	430
GCATTGGTGGTTCAGTGGTATAATTCTCG	136	2	264	5	167	13	257	10	292	2	395	3	376	10	309	0	182	4	273	3	248	7	282	3	685	5	373	14	244	11	215	1	383	6	436	2	102	8	421	28	1004	32	896	22	646	32	345	6	271
GTTTCCATAGTGTAGTGGTTATCACGTTCGC	135	7	151	9	131	7	43	8	127	0	172	8	121	2	135	5	112	3	138	1	135	7	123	7	157	5	244	9	75	7	34	3	48	2	164	4	25	0	74	27	899	58	704	48	392	33	181	26	184
GTGGTCTAGTGGTTAGGATTCGGCGCTC	135	13	141	14	261	12	50	28	108	7	106	15	118	17	88	9	139	20	131	10	71	8	94	15	80	30	132	29	108	29	44	24	171	31	303	47	390	42	862	108	993	119	1086	148	955	271	302	22	1245
GTGGTCTGGGGTGCAGGCTTCAAACCTGTAG	134	1	411	9	89	4	119	9	182	2	241	5	375	3	217	4	122	3	242	2	266	5	340	2	322	15	167	11	222	15	274	10	185	11	281	16	113	10	3	35	50	17	140	24	20	61	24	15	23
TCGATTCCCGGCCAATGCACC	134	7	272	5	94	1	90	14	128	5	141	2	203	7	181	7	114	3	153	3	199	4	167	8	157	2	148	5	128	5	193	3	138	0	256	4	120	2	98	7	1006	26	2113	41	641	61	483	34	288
TGGTTCAGTGGTAGAATTCTCGC	134	7	293	14	387	14	322	13	332	9	192	12	396	14	209	16	250	4	266	5	215	13	352	8	332	9	255	24	183	17	102	5	517	7	800	17	340	12	1855	36	3252	58	2733	24	4575	72	949	28	1601
TCCCTGGTGGTCTAGTGGTTAGGATTTGGCG	134	5	142	10	125	8	75	7	124	12	199	14	171	18	165	15	112	4	97	5	154	15	104	6	125	4	156	15	38	18	91	4	121	5	95	10	96	14	89	24	471	60	348	50	590	55	289	30	418
GTTTCCGTAGTGTAGT	134	3	340	2	111	3	322	17	60	1	54	0	208	0	34	0	105	0	433	2	223	2	326	0	194	2	400	4	133	3	93	1	156	0	274	5	476	0	226	17	670	3	826	15	416	10	142	20	49
TCCCAGGTGGTCTAGTGGTTAGGATTCGGCG	134	14	133	10	129	8	75	10	146	8	190	15	147	17	134	24	103	9	115	14	139	9	125	7	86	3	86	9	31	7	54	3	54	8	76	19	93	7	48	11	416	56	361	50	543	50	313	23	355
CATATGTCTGCGTGGG	134	12	538	7	363	11	286	25	230	3	189	7	570	12	276	1	232	2	498	5	502	4	632	6	477	13	417	6	501	4	565	4	408	9	712	10	263	5	499	21	325	6	4471	16	1613	17	952	16	398
GCATTGGTGGTTCAGTGGTAAAATTCTCGC	133	4	297	5	236	6	206	7	246	3	257	10	322	8	173	2	145	5	262	2	265	7	189	4	251	12	189	10	105	5	104	2	180	3	300	10	118	2	160	33	991	54	1010	63	975	60	570	16	443
CTAGTGGTTAGGATTCGGCGCTC	133	15	158	14	210	10	99	27	98	22	92	19	100	34	97	32	129	8	117	12	105	18	78	27	62	18	121	21	56	25	34	9	100	17	125	21	154	28	855	61	957	95	764	130	904	90	292	50	1005
CTGGTGGTCTAGTGGTTAGGATTCGGCGCTC	133	27	120	17	147	11	73	23	114	14	122	23	101	16	106	15	127	18	166	12	77	9	128	11	91	15	166	32	88	16	76	12	188	17	338	42	322	39	332	93	543	115	473	89	891	166	197	33	735
TGGTTAGGATTCGGCG	132	4	603	20	541	18	319	49	319	6	205	21	459	31	306	10	370	10	466	16	413	41	558	28	311	17	305	30	269	32	283	17	344	22	370	26	190	47	1045	69	248	21	1518	12	1526	22	601	5	394
GCAATGGTGGTTCAGTGGTAGAATTCTCGC	132	4	218	6	113	0	143	9	217	6	213	8	238	5	128	5	140	1	219	2	199	2	209	4	55	2	50	7	37	6	31	1	64	0	91	1	43	0	55	10	673	38	656	42	582	33	355	6	308
TCCCTGGTGGTCTAGTGGTTAGGATTAGGCG	132	7	153	9	107	4	78	15	103	3	130	10	94	12	82	10	47	4	55	4	80	10	38	3	89	8	110	9	39	13	70	4	73	3	74	6	67	9	35	17	396	56	313	38	470	56	237	22	249
CGGGAGACCGGGGTTCGATTCCCCGACGGGGAG	132	72	230	28	45	22	62	80	74	7	156	28	151	27	201	21	51	41	113	14	144	33	219	42	97	6	41	13	44	18	63	17	75	33	158	9	76	2	27	52	106	64	358	80	129	79	86	107	84
CTTCGGGGGCGTGGG	132	23	277	10	246	9	102	44	94	16	139	17	140	26	172	8	145	10	163	15	183	35	204	38	126	21	93	10	100	18	73	19	87	21	133	35	78	8	59	37	45	24	2564	175	879	156	779	92	457
GCCCGGATAGCTCAGT	131	7	381	4	123	2	335	7	97	2	102	6	332	5	157	0	106	1	156	3	268	2	362	8	121	3	202	9	95	2	81	0	116	5	333	2	313	2	32	24	212	0	1086	10	645	6	142	40	187
TCCCTGGTGGTCTAGTGGTTAGGATTCGGGGCTC	131	21	124	6	177	15	52	15	91	14	83	15	107	27	69	17	76	17	60	10	56	8	49	16	45	7	73	6	26	15	30	3	77	6	64	13	83	18	233	20	350	74	376	67	428	49	260	22	460
TGAATCTGACAACAGGAAATAAACCTCCTTAG	130	0	11	0	3	0	7	0	4	1	1	0	7	0	4	0	70	0	3	0	3	0	6	0	3	0	3	0	10	1	7	0	69	0	7	1	3	0	1	0	1	1	2	0	0	0	0	0	0
TCCCTGGTGGTCTAGTGGTTAGGAGTCGGCGCTC	130	7	87	14	123	10	81	14	51	9	82	11	96	13	37	4	47	8	32	2	49	5	71	5	22	8	64	12	32	7	25	6	57	3	43	8	92	8	41	17	288	35	289	34	363	49	251	20	323
CTGTCACGCGGGAGACCGGGGTTCGATTCCCCGACGGGGAG	130	57	198	16	32	25	105	44	95	21	181	20	152	19	324	25	82	23	82	12	121	11	176	24	135	17	93	17	179	17	228	33	61	40	191	13	60	10	13	17	61	54	167	44	38	20	25	32	36
CCTGGTGGTCTAGTGGTTAGGATTCGGCG	129	32	102	4	101	6	67	21	149	12	204	9	127	28	125	16	111	12	109	11	122	13	147	14	138	19	155	22	109	23	78	7	154	20	268	36	152	29	197	114	719	140	471	56	863	140	243	45	622
TTGTAAACCTGAAATG	129	0	191	5	47	5	54	10	163	1	143	2	202	3	190	2	62	2	78	0	93	2	114	1	143	3	104	12	90	17	68	6	74	4	232	4	91	0	38	15	5	0	11	16	4	0	1	0	2
GCATTGGTGGTTCAGTGGTTGAATTCTCGC	129	3	227	9	200	3	156	5	173	2	205	10	275	6	164	7	110	0	218	3	206	2	191	4	178	7	142	3	81	11	54	7	131	6	224	10	94	1	181	30	918	39	876	68	872	52	465	7	389
TCCCTGGTGGTCTAGTGGTTAGGATTCGGCGCGC	129	24	234	20	567	48	91	35	121	11	206	14	310	17	118	14	79	19	117	9	192	21	147	15	103	25	132	21	95	23	57	19	67	36	127	24	461	40	46	74	841	148	959	78	1006	120	867	60	770
TCCCTGGTGGTCTAGTGGTTAGTATTCGG	129	9	130	5	160	5	107	10	100	5	181	9	139	1	222	6	107	5	102	2	104	6	124	6	310	13	191	7	66	11	73	2	162	3	131	6	93	8	82	23	663	19	430	22	527	27	233	17	237
TCCCTGGTGGTCTAGTGGTTAGGATACGGCGC	128	12	202	7	92	15	54	7	147	18	195	26	151	26	145	21	116	16	158	14	135	19	121	16	75	2	91	12	46	13	63	5	44	11	87	10	84	16	55	32	432	66	456	58	335	67	228	39	367
AATGGATAAGGCATTGGCTTCCTAAGCCAGGGATTGTGGG	128	1	285	6	186	0	98	1	124	0	269	1	290	0	428	0	125	3	170	2	148	1	182	2	135	3	184	9	97	8	79	6	97	2	250	3	56	1	8	14	46	2	34	1	24	1	24	0	14
TCCCTGGTGGTCTAATGGTTAGGATTCGGCGCT	127	26	162	15	172	8	53	23	153	28	157	34	154	48	123	23	116	22	100	19	82	27	81	16	78	19	131	31	54	41	37	21	57	16	105	25	67	16	67	38	439	102	514	88	514	107	335	63	528
TCCTCGTTAGTATAGTGGTTAGTATCCCCGCCTG	127	480	110	243	239	318	67	527	114	615	150	819	117	1186	105	539	154	602	72	221	103	407	81	612	45	143	597	129	67	344	54	160	20	124	67	81	72	32	23	294	925	1695	1294	1779	1142	1125	600	757	861
GCCCGGATGATCCTCAGG	126	0	1	1	1	0	34	0	0	5	0	1	2	1	1	0	117	0	1	0	0	0	42	0	0	3	0	1	0	0	1	0	81	0	1	1	0	0	8	0	2	0	8	1	1	1	1	1	4
TCCCTGGTGGTCTAGTGGTTAGTATTCGGC	126	4	131	3	115	1	82	3	104	0	193	6	109	4	166	3	77	1	80	4	101	1	117	5	282	6	199	7	72	6	79	4	148	3	132	2	91	6	178	20	525	20	366	4	280	17	191	4	161
TCCTTGGTGGTCTAGTGGTTAGGATTCGG	126	9	138	9	229	7	138	9	95	5	240	6	151	11	248	4	116	6	106	6	134	6	175	7	125	10	111	9	63	5	48	1	101	4	79	3	69	2	207	24	752	35	505	24	712	26	291	17	314
GGGGGTGTAGCTCAGTGGTAGA	126	8	260	11	223	5	138	53	144	6	235	6	303	6	261	1	141	3	234	3	207	4	256	7	185	2	125	7	108	7	91	1	95	9	164	7	53	3	31	4	218	21	694	31	218	48	166	59	215
TCCCTGGTGATCTAGTGGTTAGGATTCGG	126	8	147	8	260	4	126	7	133	5	261	6	182	9	246	9	127	7	123	6	142	4	144	4	179	5	125	6	53	1	64	0	94	3	92	7	84	2	62	14	855	39	608	24	689	31	352	8	383
AGTGGTCTGGGGTGCAG	126	4	280	0	87	0	128	3	135	2	148	2	249	4	168	0	135	0	146	0	173	3	276	3	211	3	83	6	144	11	210	6	153	5	206	3	72	0	43	4	86	5	311	2	99	4	45	7	79
TCCCTGGTGGTCTAGTGGTTATGATTCGGCG	126	11	123	3	124	1	65	9	107	4	178	10	104	14	119	8	89	4	76	3	101	8	89	9	172	8	243	12	80	18	98	8	141	16	132	23	118	19	101	41	362	65	262	45	391	50	219	16	282
ACCCTGGTGGTCTAGTGGTTAGGATTCGGCG	126	13	134	4	129	3	75	12	151	5	208	18	157	14	166	18	106	9	98	3	128	13	93	14	91	7	103	11	47	13	60	6	83	5	98	9	88	8	41	26	443	62	298	30	485	47	280	20	440
TCCCTGGTGGTCTAGTTGTTAGGATTCGGCGCT	125	18	123	17	140	7	64	20	160	16	162	31	97	41	102	24	95	17	70	19	83	25	66	15	158	30	391	36	74	54	93	14	143	24	196	30	139	22	75	79	287	87	380	82	345	79	255	50	327
CATTGGTGGTTCAGTGGTAGAATTCTC	125	2	211	7	149	2	332	2	263	3	297	3	365	1	106	0	255	3	302	4	219	1	560	1	345	5	422	7	321	8	228	3	669	1	726	5	193	4	439	23	1416	15	676	7	1418	22	180	0	346
GGTTAGGATTCGGCGCT	125	17	229	23	281	26	123	76	94	22	180	26	151	99	144	19	198	28	178	45	164	45	155	70	113	57	1218	123	158	115	63	42	91	102	128	132	229	134	841	247	613	69	883	84	839	154	259	251	312
TCCCTGGTGGTCTAGTGGTTAGGATTCGTCG	125	8	119	5	112	6	71	16	95	4	153	4	106	15	151	6	71	8	67	8	70	6	84	9	103	6	109	3	41	10	66	5	78	4	81	12	69	9	250	34	361	51	249	51	381	47	191	18	239
GCATTGGTGGTTCAGTGGTAGAATTCTAGC	125	7	244	1	173	8	200	12	115	1	185	3	196	7	94	4	99	2	135	7	170	4	161	0	277	5	169	7	116	14	105	5	218	2	200	5	130	3	199	40	847	46	885	44	705	60	477	13	235
GCGCCGCTGGTGTAGTGGTATCATGCAAGATTC	124	6	163	3	90	4	125	8	102	6	84	9	91	8	51	11	41	5	120	14	101	10	97	11	112	4	167	16	145	22	42	1	98	3	166	16	160	5	20	53	567	36	372	67	227	42	142	11	409
GCATTGGTGGTTCAGTGGTAGAATTCTCT	124	14	178	5	112	13	193	16	109	3	175	4	162	6	105	2	82	4	103	11	133	3	144	3	266	2	135	4	80	7	81	1	133	2	155	9	32	1	175	9	678	41	621	19	436	37	217	20	105
AGTCGGTAGAGCATCAG	124	3	1342	3	273	1	979	4	283	1	199	2	729	2	306	1	337	0	876	3	826	2	1416	1	536	5	999	2	648	2	404	1	691	3	892	1	484	3	175	4	849	2	1135	1	810	3	235	5	167
GCATGGGTGGTTCAGTGGTAGAATTC	123	2	164	3	173	2	134	11	91	3	178	1	211	1	75	0	93	3	133	1	138	2	166	1	120	1	126	3	89	4	66	3	202	5	147	1	82	5	53	11	289	14	176	29	266	23	409	19	187
TCACGTCGGGGTCAC	123	102	299	313	503	211	259	452	206	115	127	140	332	338	186	37	386	141	332	278	354	288	348	528	170	124	328	599	341	343	154	191	216	455	381	490	363	469	1502	1054	151	229	5557	469	4172	521	930	798	1447
GTTAGGATTCGGCGCTC	123	7	159	13	217	12	158	32	92	18	103	16	129	26	78	9	366	16	151	18	120	10	178	14	98	7	282	43	102	29	58	13	136	21	107	40	238	66	2803	104	576	45	954	37	1227	37	380	8	526
GCATTGGTGGTTCATTGGTAGAATTCTCGC	123	5	224	5	131	6	123	11	155	2	132	9	170	4	295	6	67	0	134	1	101	2	123	1	274	6	136	13	109	7	86	3	189	7	304	10	92	8	1227	50	668	40	733	36	486	56	376	13	148
GCATTGGTGGTCCAGTGGTAGAATTCTCGCC	123	19	322	19	223	21	217	31	237	26	185	27	366	68	164	34	108	15	271	13	235	30	302	31	196	44	274	74	164	63	77	29	245	33	389	72	193	39	308	164	909	367	860	424	788	501	240	106	339
TCCCTGGTGGTCTAGTTGTTAGGATTCGGCGCTCT	122	319	84	185	158	135	55	270	100	180	71	171	86	315	77	198	84	141	75	176	80	227	69	206	81	275	1243	295	93	251	58	163	176	237	373	341	179	482	46	515	178	797	177	616	219	557	87	365	268
GCGTTGGTGGTTCAGTGGTAGAATTCTCGCC	122	17	295	19	216	17	229	35	251	30	218	22	387	63	219	28	131	14	290	20	245	18	294	27	177	53	244	75	164	56	100	13	269	40	373	67	175	38	203	166	891	392	867	445	829	513	269	94	318
TCCCGGGTGGTCTAGTGGTTAGGATTCGGCGC	122	9	104	9	65	8	37	6	128	7	143	11	113	11	92	14	81	9	81	5	76	19	88	10	81	13	90	18	32	7	54	4	80	9	81	19	72	16	32	40	220	45	291	29	198	38	112	16	228
CCCACTTCTGACACC	121	146	421	117	436	119	466	131	195	23	147	32	271	27	260	17	359	58	272	31	337	30	283	32	243	18	243	10	367	12	405	16	122	12	334	5	102	6	336	13	193	435	10546	1002	4905	721	1530	1251	1413
AAGAAAGATTGCAAGAACTG	121	16	301	4	235	11	440	21	133	4	150	4	290	13	57	4	192	3	493	9	389	8	325	2	592	10	171	8	473	8	777	20	1772	5	437	8	509	6	244	23	227	24	430	62	281	55	213	159	218
TCTAGTGGTTAGGATTCGGCGCTC	121	43	104	62	159	65	120	119	82	52	97	145	103	193	100	124	158	32	73	75	70	103	81	137	54	99	104	123	30	105	42	72	47	40	56	57	74	138	1153	169	545	187	574	95	673	114	259	15	791
GGTAGCGTGGCTGAG	121	6	189	6	159	6	232	27	84	4	55	7	231	4	65	0	102	8	162	5	143	11	213	6	125	5	216	29	120	7	38	0	286	8	351	10	221	28	21	56	58	7	1736	8	489	16	397	35	445
GCATTGGTGGTTCAGTGGTAGAATTTTCGC	121	5	199	10	161	6	149	6	186	2	178	4	214	2	130	3	123	2	175	2	171	5	145	4	179	3	127	13	83	5	79	4	113	6	192	7	89	1	223	16	787	44	760	36	620	36	396	4	291
TCCCTGGAGGTCTAGTGGTTAGGATTCGGCGCTCT	121	373	126	204	177	171	87	315	139	219	121	263	107	470	123	311	93	297	77	275	85	284	116	312	30	112	279	145	37	151	36	130	54	193	64	217	82	240	28	319	217	933	256	715	294	654	95	472	472
TAGGATAAGGTGTTTAGGTAGCACGGAGAATTTTGAATTCT	121	9	268	0	156	2	136	6	251	19	261	9	356	10	119	2	93	5	111	4	143	7	182	6	143	8	195	17	90	14	90	7	134	14	291	11	50	2	14	25	1	3	2	0	0	8	0	4	1
ACGCGGGAGACCGGGGTTCGATTCCCCGACGGGGAGCC	121	534	89	230	36	482	77	1040	26	180	77	183	47	218	100	234	35	231	46	233	88	221	69	237	40	229	269	345	65	254	44	244	26	292	137	245	113	203	84	610	57	390	47	368	40	327	34	308	14
TCCCTGGTGGTCTAGTGGTAAGGATTCGGCGCT	120	11	127	9	130	9	34	8	114	18	162	32	79	31	103	17	89	12	67	20	53	16	36	12	62	16	70	17	50	25	21	9	47	14	68	26	45	14	34	27	303	65	335	75	373	65	245	36	363
GCCCGGATGATCCTCAGT	120	13	388	20	252	15	171	38	211	4	398	14	364	16	502	8	140	7	293	6	320	18	327	17	256	12	261	11	187	12	346	14	86	12	223	10	170	11	51	38	954	36	3576	82	1096	97	915	68	1140
TCTTCGGGGGCGTGGG	120	10	239	18	279	11	71	26	90	4	88	16	117	22	188	7	133	10	166	11	169	14	152	16	92	12	77	10	86	17	97	12	93	14	105	23	50	8	29	30	196	57	2564	203	866	155	763	86	434
TCGTTTCCCGGGCGGCGCAC	119	3	203	4	124	2	68	2	137	1	191	1	242	1	412	1	104	0	86	0	114	2	154	2	201	5	195	7	75	2	116	3	49	1	202	1	45	0	24	4	504	2	894	1	255	4	205	1	120
GTGGTTAGGATTCGGCGC	119	7	183	8	165	0	136	4	82	4	89	4	164	4	83	1	166	4	125	7	106	0	180	1	54	7	133	8	60	6	43	11	119	6	90	7	109	9	654	28	1176	19	700	6	825	54	346	3	486
TCCCTGGTGGTCTAGTGATTAGGATTCGGCGC	119	7	124	13	84	4	73	4	91	10	118	12	105	28	110	14	95	6	78	8	67	10	69	19	67	8	140	16	46	18	48	17	59	11	113	19	96	14	49	32	400	62	399	43	244	68	199	27	269
AAGAAAGATTGCAAGAACTGCTAATTCATGCTTCCATGT	119	6	150	2	31	5	152	30	50	4	96	3	97	3	30	2	53	2	108	7	75	4	102	1	134	4	83	9	90	3	103	3	70	2	125	8	99	3	66	15	59	13	98	7	92	30	90	12	119
TCCCCGGCATCTCCACC	119	10	312	3	129	9	79	14	146	0	130	3	230	0	189	6	172	3	155	4	185	0	260	5	123	4	175	6	204	4	118	3	149	6	263	4	142	3	61	10	61	23	1271	14	566	27	154	73	254
GGGGATGTAGCTCAGCGGTAGAGC	119	0	363	2	200	1	173	4	313	1	328	3	450	7	561	4	143	0	238	0	232	3	308	5	261	4	141	9	84	6	104	0	125	10	344	4	49	0	15	6	207	2	368	19	183	16	63	14	104
GTTTCCGTAGTGTAGTGGTTATCA	118	4	171	5	138	6	102	16	81	5	93	4	120	0	123	0	69	0	121	5	89	2	103	6	58	0	101	7	72	5	77	0	42	3	92	1	70	2	43	20	679	32	852	57	346	29	278	9	239
GGCTCGTTGGTCTAGGGGTATGAT	118	48	124	27	164	26	46	64	96	73	180	96	136	125	153	113	141	117	46	77	58	67	51	134	86	5	152	5	55	5	35	8	49	5	85	8	31	1	1	9	266	261	349	563	270	400	180	691	214
TCCCTGGTGGTCTAATGGTTAGGATTCGGCGCTCT	118	406	118	253	218	196	82	320	115	224	84	262	118	427	94	294	84	257	90	215	101	256	95	297	42	161	390	210	63	166	32	140	83	213	96	285	108	327	37	376	231	1054	264	756	298	801	114	584	504
TGCCGTGATCGTATAGTGGTTAGTACTCTGC	118	2	129	5	114	4	133	6	73	3	97	3	154	4	90	8	71	0	83	3	105	2	132	1	155	6	63	4	47	2	54	6	129	5	155	5	78	4	82	13	242	17	412	5	386	20	191	10	188
GCATTGGTGGTTTAGTGGTAGAATTCTCGC	117	5	203	3	174	2	172	6	172	1	222	2	280	16	112	8	118	6	189	4	167	4	164	6	242	5	200	5	82	5	81	2	157	6	238	5	79	1	2121	31	698	36	787	31	583	41	412	9	391
GGGGGTGTAGCTCAGTG	117	35	136	51	232	80	341	329	49	19	94	108	165	98	68	35	99	64	155	53	133	84	141	72	164	49	224	123	71	60	60	27	122	34	180	33	288	48	162	88	437	18	431	83	358	36	313	129	421
GCATTGGTAGTTCAATGGTAGAATTCTCGCCTC	117	5	206	7	110	9	91	13	173	8	194	3	200	15	56	8	70	2	140	3	113	3	153	5	86	8	90	6	93	10	42	1	59	5	164	4	98	4	52	37	712	51	561	54	449	54	281	11	536
TCCCTGGTGGTCTAGTGGTTTGGATTCGGCGCTC	117	10	137	5	232	7	47	9	98	21	119	15	108	20	81	17	77	13	81	12	74	20	62	13	55	13	58	13	24	12	37	4	56	9	67	12	92	11	35	20	390	60	433	37	556	61	267	20	580
CCTGGTGGTCTAGTGGTTAGGATTCGGC	116	0	91	7	104	5	69	9	160	11	237	7	121	7	216	7	186	1	95	5	97	6	144	3	129	6	131	11	104	8	73	1	111	6	177	4	71	3	234	45	1493	78	1003	15	874	44	223	14	534
AAAAACATTAGACTGTGAATCTGACAACAGGAAATAAACCTCCTT	116	66	266	111	110	104	321	152	170	106	86	65	177	174	79	146	89	63	187	115	117	108	97	6	383	303	309	247	231	387	335	337	452	287	555	673	346	348	15	820	2	13	9	8	4	12	16	5	33
GGGGATGTAGCTCAGT	116	7	250	7	325	5	473	83	95	3	124	4	407	12	105	4	129	5	175	2	198	1	264	3	297	4	267	15	51	11	59	1	120	11	215	5	319	4	126	10	230	11	433	14	347	21	160	55	220
GGGGAATTAGCTCAAATG	116	0	205	0	61	0	279	6	19	0	43	0	135	1	20	0	46	0	78	1	105	0	126	0	132	8	152	1	46	1	56	0	92	1	143	1	560	1	39	1	690	1	290	0	288	6	110	3	108
TCCCTGATGGTCTAGTGGTTAGGATTCGGCG	116	4	111	4	121	3	57	10	73	5	147	4	115	13	95	11	80	6	68	3	86	12	73	7	68	4	88	5	43	13	55	5	58	12	61	8	63	11	45	13	381	40	237	34	454	32	180	18	328
TCCCTGGTGGTCTAGTGGTAAGGATTCGGCGCTCT	115	370	93	174	164	162	60	290	129	200	78	242	88	376	77	257	76	235	77	220	82	227	74	251	31	132	261	161	37	165	25	143	61	210	88	214	71	269	29	344	208	879	213	743	228	646	88	447	392
CATTGGTGGTTCAGTGGTAGAATTCTCGCCTGCCACGCGGGAG	115	17	214	8	123	5	75	12	127	5	132	5	166	9	122	7	161	5	205	6	205	15	161	9	131	7	72	7	82	6	114	6	142	13	180	8	76	4	9	12	663	90	2217	228	880	150	637	65	831
GCATTGGTGGTTCAGTGGTAGAATTCTCA	115	8	207	3	129	3	209	10	136	0	242	2	198	2	175	2	137	2	168	2	166	2	214	2	202	6	154	5	86	11	73	0	152	3	192	7	61	7	131	19	758	26	633	26	555	22	218	5	201
TCTCGGTGGAACCTCC	115	33	261	44	202	29	731	34	119	11	84	9	185	16	109	10	170	14	196	12	152	25	206	10	361	15	156	6	209	8	404	12	142	10	268	16	118	8	996	35	51	55	945	218	955	177	482	249	280
GCATTGGTGGTTCAGAGGTAGAATTCTCGC	115	3	187	5	156	3	136	7	164	2	174	3	186	6	110	5	98	4	173	4	141	3	154	6	163	12	107	13	86	6	55	4	151	2	207	3	60	2	149	23	706	36	656	34	578	45	374	4	330
GGGGGTATAGCTCAG	115	3	185	1	50	5	129	14	61	2	71	3	83	3	59	2	105	4	95	2	104	1	107	5	69	2	62	6	45	2	64	3	74	3	60	0	98	1	7	11	115	6	377	17	179	12	89	16	102
CCGTAGTGTAGTGGTTATC	114	9	574	7	208	1	246	17	236	0	203	0	571	2	170	1	121	3	572	2	535	1	674	1	670	7	704	1	581	5	667	1	526	2	1250	6	329	6	175	5	1605	7	3516	27	830	15	546	2	178
GCATTGGTGGTTCAGTGGTAGAACTCTCG	114	9	175	5	171	2	220	7	124	0	230	3	254	2	212	7	186	2	172	2	228	1	188	2	200	6	151	6	103	5	86	1	156	2	170	5	45	0	182	9	826	25	621	15	678	32	245	11	259
TCTCTGGTGGTCTAGTGGTTAGGATTCGG	114	14	150	11	206	4	147	10	128	6	266	8	202	10	277	7	130	12	135	8	156	2	190	3	162	3	108	2	54	4	58	6	89	5	83	5	74	6	239	22	909	50	602	31	687	33	329	23	438
GTAGTCGTGGCCGAGTGGTTACG	114	0	3	0	0	0	10	0	2	0	0	0	1	0	0	0	53	0	0	0	0	0	7	0	5	0	0	0	0	0	1	0	129	0	2	0	0	0	2	1	0	0	0	0	0	0	0	0	0
GCATTGGTGGTTCAATGGTAGAATTCTCGC	114	4	228	5	210	2	136	10	175	0	220	7	218	4	118	1	83	4	170	4	188	4	177	8	189	2	146	12	119	9	65	2	158	2	196	8	81	4	209	25	818	40	843	39	645	57	441	8	389
ATCACGTCGGGGTCAC	114	61	497	52	579	69	324	227	283	22	159	27	469	39	244	12	456	18	376	53	386	36	429	23	206	19	486	62	327	31	430	16	424	39	500	73	444	56	1437	220	314	139	5120	294	4590	265	924	612	2145
ATCACGTCGGGGTCACC	113	73	373	43	330	57	382	189	163	12	107	8	387	20	137	12	282	18	326	13	215	11	335	14	216	7	315	39	290	10	219	14	318	20	423	31	248	10	3124	40	287	140	1871	430	2163	267	498	625	1083
TCCCTGGTGGTCTAGTGATTAGGATTCGGCGCTCT	113	365	118	188	267	199	92	254	109	227	85	241	121	460	91	261	91	274	90	261	89	261	81	287	36	135	471	211	60	178	33	139	77	240	119	240	110	326	38	378	196	982	259	693	300	707	96	503	499
TTCCTGGTGGTCTAGTGGTTAGGATTCGGCG	112	13	112	7	116	3	52	5	98	11	179	10	110	13	94	14	101	3	85	2	99	4	91	5	65	6	111	8	36	6	33	12	68	5	77	7	62	12	277	26	348	48	263	24	390	36	207	23	293
TCGAGCCCCAGTGGAACCACC	112	4	208	5	92	1	110	9	103	5	133	0	228	3	248	10	96	1	109	5	164	2	174	3	124	6	124	5	126	2	191	9	108	8	168	7	48	2	59	13	390	22	806	27	429	33	161	43	192
GTGGTTCAGTGGTAGAATTCTCGCCTG	112	4	160	2	185	5	147	9	205	1	80	3	135	10	51	2	73	2	138	2	100	3	116	1	78	4	85	13	159	17	51	2	199	4	423	31	311	25	442	96	613	44	600	146	769	110	89	12	583
TCGGCTGTTAACCGAAAGGTTGGTGGTTCGAGCCCACCCAGGGAC	112	131	150	50	21	73	59	127	52	60	80	122	73	84	87	105	44	87	71	78	84	73	89	35	103	47	91	32	67	76	70	85	113	61	165	84	77	9	13	143	14	15	50	73	7	19	19	51	9
GGCCGTGATCGTATAGTGGTTAGTACTC	111	5	129	3	290	3	140	20	93	3	130	2	198	7	123	3	163	2	70	4	96	1	183	4	65	7	56	7	48	9	48	1	81	2	76	3	50	3	57	10	289	19	470	52	500	38	1015	68	325
CTCGCTGGGGCCTCC	111	33	220	24	95	44	222	139	88	19	113	14	128	19	156	5	118	11	118	7	110	11	149	7	84	6	108	15	171	8	121	16	74	10	112	20	93	13	559	35	67	101	783	292	503	193	246	613	238
NCCCTGGTGGTCTAGTGGTTAGGATTCGGCGCT	111	22	119	18	87	10	51	10	87	11	112	11	97	19	76	14	61	17	65	10	47	10	51	13	0	0	0	0	0	0	0	0	0	0	0	0	0	0	0	0	228	54	283	60	299	58	173	24	197
TCTCTGGTGGTCTAGTGGTTAGGATTCGGCG	111	8	100	4	88	2	44	6	96	10	129	6	96	16	101	11	83	6	68	6	98	7	69	5	89	1	76	8	36	15	46	5	52	4	70	7	51	17	206	14	363	53	234	31	379	47	197	28	289
GCATTGGTAGTTCAATGGTAGAATTCTCGCCTCC	111	35	107	25	112	14	49	51	103	26	123	35	113	44	59	20	51	18	71	37	53	37	101	29	36	58	147	55	45	30	25	13	51	20	91	52	62	38	41	193	345	286	326	273	318	198	111	57	450
TTCGGGGGCGTGGGTT	111	40	227	23	157	31	98	112	99	8	98	17	84	20	137	8	119	23	122	53	154	34	132	35	74	10	136	31	111	25	61	24	79	21	73	32	66	29	45	49	139	42	1593	179	644	157	508	87	184
GTAGTCGTGGCCGAGTGGT	111	177	157	256	262	170	87	380	109	63	137	153	206	277	52	46	163	91	197	198	153	252	93	178	94	200	3490	435	344	200	65	162	97	215	258	212	686	181	78	665	782	803	683	676	566	1196	329	433	380
TCGTGGGTTCGAGCCCCACGTTGGGCGC	109	393	98	202	66	655	37	1161	33	218	52	685	63	585	73	480	46	353	52	934	50	622	55	825	55	113	388	125	82	204	36	292	28	204	79	136	113	70	24	445	199	555	348	980	167	796	122	822	145
GCATTAGTGGTTCAGTGGTAGAATTCTC	109	1	202	1	128	1	233	6	211	0	340	2	329	3	163	0	207	1	183	2	194	1	292	0	230	4	186	1	104	2	81	2	256	1	251	2	55	1	199	5	377	5	217	2	171	2	54	2	90
TCCCTGGTGGTCTAGTGGTTAGAATTCGG	108	9	139	7	180	3	135	7	109	2	186	11	132	11	224	2	109	2	93	3	137	3	150	8	131	0	83	10	33	8	37	1	87	3	84	5	68	8	33	11	713	29	504	18	669	16	302	11	319
TCCCTGGTGGTCTAGTGGTTAGAATTCGGCGCTCT	108	441	152	244	206	233	80	364	146	209	94	293	137	474	103	327	100	307	103	272	95	253	93	287	52	154	433	237	52	178	43	142	86	194	119	290	114	359	33	429	220	1190	320	959	384	850	148	582	493
TCGTTTCCCGGCCAATGCACC	108	0	251	5	82	2	72	4	207	0	186	0	325	0	280	2	123	0	147	0	193	2	190	1	290	3	369	2	99	1	215	3	139	0	331	1	86	1	51	2	743	4	1237	5	371	1	290	7	115
GCATTTGTGGTTCAGTGGTAGAATTCTCGCCTGCCACGCGG	108	30	206	19	130	8	106	16	94	15	91	10	121	19	108	15	148	16	180	10	179	21	114	3	82	18	67	28	73	27	90	27	62	20	136	19	56	7	5	31	727	126	2610	253	826	199	601	147	575
TAGACTGTGAATCTGAC	108	0	202	1	161	0	111	2	121	0	96	5	154	3	182	2	63	0	98	1	96	1	101	0	110	3	76	0	80	3	97	1	146	2	116	2	72	1	9579	7	18	0	35	12	22	0	75	4	7
AGTCGGTAGAGCATCAGA	108	4	476	3	202	1	321	2	127	1	156	1	375	4	156	1	205	0	183	1	379	1	705	3	138	2	176	3	158	0	86	4	248	3	251	2	113	0	36	4	1314	8	529	19	690	1	211	0	87
GCATTGGTGGCTCAGTGGTAGAATTCTCGCC	107	6	326	13	311	19	237	38	255	19	205	31	378	70	170	32	147	11	252	27	262	28	306	25	188	59	297	66	201	76	109	29	242	31	371	79	199	40	248	175	924	379	840	461	767	498	227	99	338
GTTTCCATAGTGTAGTGGTTATCACGTTCGCC	107	3	103	1	192	7	39	8	115	1	127	10	126	3	123	0	73	0	92	8	109	6	109	1	104	3	255	8	46	15	35	1	53	8	169	0	45	0	24	16	731	42	464	27	284	19	188	5	212
TTCGAAACCGGGCGGAAACACC	107	2	226	5	35	6	70	11	82	2	108	1	203	4	157	4	43	0	82	1	75	1	169	1	146	1	132	1	122	2	232	4	138	0	224	5	134	0	71	4	101	7	341	33	102	31	48	63	46
CTGTCACGCGGGAGACCGGGGTTCAATTCCCCGACGGGGAG	107	42	186	11	33	12	57	38	90	17	144	22	138	27	235	40	81	23	78	13	116	11	118	33	110	12	65	9	130	25	148	26	49	24	119	19	97	4	9	17	35	36	92	34	50	38	14	23	11
TTCCGGCTCGAAGGACC	107	41	245	14	170	56	524	32	113	14	55	11	154	8	95	12	128	16	153	11	168	14	230	7	263	13	166	1	159	1	357	11	164	2	304	5	131	3	396	13	116	97	1084	304	773	242	346	216	244
TCCCTGGTGGTCTAGTGTTTAGGATTCGGCGCT	107	15	112	6	92	9	46	17	103	15	122	28	99	25	105	19	82	18	59	12	78	14	60	11	109	13	122	23	40	42	55	12	66	10	125	28	91	27	57	43	252	68	321	75	283	58	221	43	269
TCCCTGGTGGGCTAGTGGTTAGGATTCGGCGCTC	107	12	95	8	120	7	65	12	71	11	78	9	114	12	53	8	52	11	73	3	43	7	84	6	24	12	34	12	32	12	24	9	38	7	53	11	89	10	26	17	257	39	195	36	309	46	336	29	391
CGCAGCGGAAGCGTGCTGGG	107	2	92	0	47	2	64	2	25	0	41	0	52	2	40	0	42	0	46	0	58	0	107	1	62	0	101	0	37	0	20	0	78	0	94	0	47	1	28	6	292	9	227	1	201	11	52	1	28
AGTGGTAGAATTCTCG	106	5	599	6	380	3	790	3	337	3	202	3	734	0	174	0	324	3	476	5	457	0	1316	1	410	1	873	1	302	2	166	2	1067	0	1566	1	470	3	2112	9	256	3	1784	2	2035	1	514	2	330
TCACGCGGGAGACCGGGGTTCGATTCCCCGACGGG	106	20	72	12	24	22	67	51	46	13	118	22	117	14	233	32	91	22	18	3	93	14	83	21	44	3	24	6	51	8	53	10	1	4	61	2	14	1	4	9	98	56	218	80	98	36	92	104	120
AAGAAAGATTGCAAGAAC	106	17	228	13	1003	22	728	31	621	11	603	23	859	18	142	11	2303	37	3192	22	2861	29	821	12	887	62	215	40	365	57	631	55	1318	55	459	41	348	53	173	148	155	55	416	163	417	111	309	148	1241
TCCCTGGTGGTCTAATGGTTAGGATTCGGCGC	106	4	143	5	110	2	56	9	100	5	117	10	105	21	96	12	82	7	91	9	91	12	79	7	74	11	97	16	39	10	41	7	63	4	80	16	73	5	64	29	344	45	379	63	288	57	175	25	251
TCGAACCCTGCTCGCTGCGCC	105	10	159	13	55	7	59	51	59	26	175	45	131	52	413	46	83	22	46	20	73	39	94	43	44	13	99	14	82	34	133	20	36	15	74	15	37	2	15	9	57	29	87	42	57	86	22	68	29
GTAGTCGTGACCGAGTGGTTAAG	105	3	245	0	66	1	77	4	64	0	149	0	194	1	134	0	79	0	131	0	171	3	187	1	181	3	114	3	115	1	97	1	92	1	171	0	59	2	20	3	68	5	91	0	14	0	32	0	12
TCCCTGGTGGTCTAGTGGTTAGTATTCGGCGC	105	7	130	8	70	8	47	9	80	4	111	13	90	16	82	10	62	6	72	8	90	10	84	6	115	16	304	19	66	13	69	13	136	11	162	28	140	22	88	43	280	45	331	43	217	49	178	20	173
TCCCTTGTGGTCTAGTGGTTAGGATTCGGCG	105	9	130	12	79	7	74	7	121	11	187	8	125	17	199	16	72	8	91	2	107	6	115	6	111	3	186	4	54	14	47	4	114	3	83	9	88	14	305	44	335	54	221	25	369	44	175	13	269
TCCTTGGTGGTCTAGTGGTTAGGATTCGGCG	105	7	103	6	93	1	64	9	69	5	128	13	81	12	88	5	71	3	61	3	81	7	46	4	75	2	63	5	20	6	39	5	40	6	55	9	53	8	250	16	284	35	205	27	326	21	183	12	238
TCCCTGGTGGTCTAGTGGTTAGGATTCGGCGCGCT	105	159	54	112	138	162	60	151	50	104	52	137	89	131	47	114	65	105	48	89	42	81	70	81	17	103	173	130	33	88	15	68	44	112	38	101	72	154	27	234	149	553	158	329	157	375	71	264	274
GTCGGTAGAGCATGAGAC	105	7	360	8	398	7	358	10	285	2	217	3	555	4	255	3	425	5	410	1	376	5	787	3	174	1	294	3	352	4	79	0	355	2	423	3	103	2	379	15	2684	12	3530	47	5203	9	637	8	532
TCACGTCGGGGTCACC	104	64	324	141	268	58	418	157	126	45	98	59	291	139	131	35	231	60	222	88	178	96	242	176	127	64	198	225	218	161	133	72	237	206	245	216	124	87	3405	275	115	123	2101	376	1848	306	544	437	734
GTCGGTAGAGCATGAGA	104	2	580	1	309	1	460	3	153	0	187	1	360	2	185	1	315	2	372	3	412	3	749	0	151	4	437	0	352	2	105	1	394	0	410	0	166	1	141	3	1089	5	1340	1	1717	12	335	5	260
GCATTGGCGGTTCAGTGGTAGAATTCTCGCC	104	6	256	20	196	21	201	23	244	25	228	26	354	37	146	18	115	13	264	22	233	21	273	12	164	39	233	76	167	45	106	30	217	22	372	65	174	38	143	123	825	397	741	465	724	471	201	85	284
TTTCCGTAGTGTAGTGGTTATCACGTTCGCC	104	15	128	7	279	13	128	24	125	8	87	12	121	6	74	4	123	8	176	7	107	11	180	9	78	3	197	37	127	40	84	5	123	7	365	17	73	7	42	69	3804	175	2887	112	1974	222	240	54	928
TCCCTGGGGGTCTAGTGGTTAGGATTCGGCGCT	104	21	118	15	107	14	29	19	135	13	138	29	150	37	105	18	112	17	49	19	67	15	21	22	99	23	130	41	85	39	60	22	87	27	149	34	139	36	15	54	286	50	214	66	307	85	279	37	286
TCCCTGGAGGTCTAGTGGTTAGGATTCGGCGC	104	4	114	9	65	6	66	5	107	9	113	27	92	13	102	12	87	8	79	11	80	10	82	6	40	4	68	10	40	10	27	7	55	9	62	12	55	4	30	16	299	32	321	47	240	49	144	24	229
TACCTGGTGGTCTAGTGGTTAGGATTCGGCGCTC	104	12	102	5	145	5	46	10	137	20	168	24	177	18	123	17	112	22	113	15	104	17	141	22	54	9	99	11	25	12	33	2	99	8	55	12	78	10	38	11	248	41	238	24	268	44	197	18	476
TAGTGGTTAGGATTCGGC	104	4	140	4	154	2	154	5	60	1	106	2	107	10	81	3	139	3	142	4	121	5	119	1	84	2	126	1	37	0	49	2	99	2	63	1	60	2	1152	25	1268	33	731	17	617	21	314	16	270
GCATTGGTGGTTCAGTGGTAGAATACTCGC	103	7	269	7	136	5	158	9	255	2	218	7	259	7	161	3	113	3	170	3	203	3	182	4	166	3	140	9	78	9	81	4	134	6	211	5	82	3	136	17	742	49	759	29	666	46	419	9	387
TCCCTGGTGGTCTAGAGGTTAGGATTCGGCGCT	103	10	83	6	85	10	28	15	94	9	134	30	75	30	64	22	71	16	73	15	47	19	42	10	48	10	79	15	19	18	29	8	26	10	71	18	40	10	18	37	207	56	213	56	273	54	155	26	312
TCCCTGGTGGTCTATTGGTTAGGATTCGGCG	103	8	129	7	91	3	51	11	126	4	177	13	130	18	163	14	68	7	67	8	97	9	78	7	123	10	141	10	55	10	61	9	128	10	120	11	103	22	286	41	324	28	223	38	302	43	215	19	282
GCATGTGTGGTTCAGTGGTAGAATTCTCGC	103	3	215	1	90	1	117	3	162	2	178	6	194	7	137	1	73	1	163	2	113	3	146	4	121	2	118	5	68	8	29	3	90	0	143	2	41	2	78	20	522	17	556	15	329	23	226	3	213
GCATTGGTGGTTCAGTGGTAGAATTCACG	102	1	208	7	124	5	192	7	162	2	264	11	235	4	161	2	115	1	159	3	168	5	176	7	104	2	86	2	61	1	52	3	65	0	89	2	31	1	53	2	708	26	604	24	504	19	265	8	164
TCCCTGGTGGTCTAGTGGTTAGGATTCGGAGC	102	11	135	10	67	7	48	7	82	8	121	12	123	15	88	10	48	8	83	8	57	20	73	9	124	16	179	23	97	16	74	12	100	17	151	15	173	26	43	47	284	53	301	50	199	46	170	18	172
TGGTTAGGATTCGGCGCTC	102	56	167	83	229	53	217	175	106	71	71	92	143	110	108	24	247	39	160	137	112	92	148	120	91	140	143	189	48	135	73	60	124	112	115	145	144	254	2378	348	1277	102	669	49	1086	82	401	29	547
GCATTCGTGGTTCAGTGGTAGAATTCTCG	101	5	148	8	149	5	225	3	150	3	212	1	199	2	219	3	125	1	169	1	164	4	183	2	191	1	127	2	102	2	78	0	123	3	129	4	36	2	86	14	739	29	725	22	657	26	261	4	242
GCTCTCACCGCCGCGGCCCGGGTTCGATTCCCGGTCAGGGAAC	101	159	182	74	31	99	40	172	67	50	115	98	106	95	206	166	58	114	40	61	65	101	78	102	64	19	65	34	67	50	106	53	13	40	61	24	25	3	2	54	107	99	235	240	92	224	70	389	98
GGTCTAGTGGTTAGGATTCGGCGCTC	101	114	91	93	101	64	105	155	58	69	76	136	78	167	70	107	90	68	78	95	64	124	77	118	56	135	1157	184	85	119	20	83	60	130	137	140	236	231	895	372	586	746	535	555	578	1153	197	664	618
GCCCGGCTAGCTCAGTCGGTAGAGCAG	101	0	0	0	0	0	40	0	0	1	1	1	2	0	0	0	48	0	0	0	1	0	59	0	1	0	0	0	0	0	1	0	38	0	0	0	0	0	1	0	2	0	1	0	0	0	1	0	1
TGGTCTAGTGGTTAGGATTCGGCGCTC	101	259	101	290	123	460	71	588	75	169	51	422	65	527	89	267	115	212	106	358	79	396	75	464	49	299	94	329	49	385	57	253	78	191	104	218	114	345	844	444	524	266	540	128	523	243	186	78	630
TCCCTGGTGGTCTAGTGGTTAGGATTCGGCCCTC	101	15	89	4	155	7	51	12	70	11	60	11	63	11	165	9	43	14	67	4	64	11	38	9	30	7	66	15	21	15	28	7	57	10	63	10	77	8	251	30	219	41	265	29	265	26	146	14	302
GTTCAGTGGTAGAATTCTCGC	100	1	161	5	78	2	103	9	73	3	108	5	198	2	102	6	70	1	106	6	99	5	125	2	93	2	101	13	85	0	43	3	99	2	150	8	98	2	491	16	1400	25	1020	34	1192	28	344	7	409
TCCCTGGTGGTCTAGTGGTAAGGATTCGGCGC	100	4	82	5	43	5	34	1	55	10	78	12	49	9	61	15	46	7	48	6	46	8	51	13	35	5	43	13	21	5	28	4	46	8	40	8	47	4	38	13	211	28	225	33	144	40	108	10	138
TCCCTGTTGGTCTAGTGGTTAGGATTCGGCGCTC	100	9	69	14	100	2	29	4	145	19	191	31	98	39	188	12	142	22	86	16	80	19	116	24	40	10	93	2	14	6	32	8	89	4	46	9	52	4	175	21	197	25	252	29	251	27	132	13	561
ACGCGGGAGACCGGGGTTCAATTCCCCGACGGGGAG	100	1781	42	638	86	805	49	1950	12	552	75	777	47	1051	98	1110	57	897	32	475	80	833	38	962	25	374	1108	404	90	1143	34	798	30	833	138	792	162	302	11	963	98	1317	52	2254	52	1890	18	1558	62
TCCCTGGTGGTCTAGTTGTTAGGATTCGGCGC	99	12	93	6	62	7	47	10	74	11	92	13	78	8	67	3	53	4	58	4	58	12	59	6	140	17	266	22	70	7	66	8	125	16	146	24	111	23	62	32	224	40	275	33	182	45	125	24	156
TCCCTGGTGATCTAGTGGTTAGGATTCGGCG	99	5	85	9	106	2	66	13	76	6	147	8	102	14	94	8	95	2	64	4	98	3	59	3	57	3	96	7	41	6	45	5	56	6	61	11	59	13	45	20	335	44	270	31	403	36	197	21	270
TCCCTGGTGGTCTAATGGTTAGGATTCGG	99	7	117	9	194	3	127	11	135	4	197	13	134	9	208	5	117	6	90	5	126	4	136	5	117	4	98	3	47	0	58	1	88	3	77	4	56	5	52	7	729	38	500	16	637	24	274	11	322
TCCCTGGTGGTCTAGTGATTAGGATTCGGC	99	6	99	2	70	2	75	3	79	0	129	5	100	3	126	3	100	1	90	3	79	0	85	1	83	5	85	3	31	4	46	1	81	1	47	1	24	0	76	9	414	13	252	9	208	4	152	6	155
GAGAAAGACATATAGGATATGAGATTGG	99	0	336	0	33	1	108	5	107	1	102	1	191	1	84	4	54	0	116	1	186	0	97	0	206	1	128	1	318	0	260	1	169	1	398	0	192	0	35	1	10	5	3	9	0	1	7	3	4
GCATTGGTTGTTCAGTGGTAGAATTCTCGC	99	2	199	1	107	1	78	8	262	5	182	6	304	14	252	7	150	2	277	4	139	9	188	11	299	3	123	5	56	6	68	1	152	1	150	3	48	4	349	18	573	28	530	31	409	25	271	14	353
GTGGTTAGGATTCGGCG	99	1	176	3	101	0	98	9	103	0	59	6	154	3	105	3	158	0	145	4	109	2	218	1	85	3	182	8	100	2	55	5	160	1	152	5	131	2	540	23	761	4	564	38	584	21	241	4	220
TCCCTGGTGGTCTAGTGGTTAGGATTCGGCGCACT	99	406	111	224	145	169	67	287	117	203	87	225	98	378	106	245	87	223	70	224	61	253	61	250	22	125	220	142	35	129	28	132	53	152	86	195	74	285	15	306	199	835	203	590	230	652	86	418	389
GCATTGGTGGTACAGTGGTAGAATTCTCGC	99	4	203	2	100	1	118	5	136	3	124	0	163	7	100	4	95	4	169	2	109	6	121	0	123	7	105	4	64	4	59	7	111	4	149	8	58	1	99	16	677	30	645	40	481	29	346	6	294
TCCCTGGTGGTCTAGTTGTTAGGATTCGGC	99	3	122	2	85	1	85	3	94	0	146	4	109	1	127	1	86	1	83	0	109	4	81	1	289	2	178	6	63	2	66	2	164	3	125	2	71	3	98	15	445	7	303	9	222	17	175	2	113
GGGGATGTAGCTCAGAGGTAGAG	99	0	335	1	313	2	140	4	317	0	341	8	619	1	461	1	136	1	241	2	263	3	378	0	255	2	148	1	62	5	83	2	127	2	333	1	41	1	12	4	105	1	272	3	110	4	48	2	63
AGTCGGTAGAGCATGGG	98	2	452	3	196	2	375	0	139	1	183	3	282	1	122	1	337	0	260	3	278	1	443	3	197	1	259	1	289	2	120	0	182	0	158	1	116	4	87	4	554	1	381	3	395	2	145	0	162
GCATTGGTGGTTCAGTGGTAGAGTTCTCGCC	98	12	264	18	196	22	210	30	210	26	178	20	337	61	148	23	135	9	223	14	234	18	256	16	190	46	260	79	186	51	89	29	208	29	381	58	168	39	180	151	773	349	724	394	684	423	257	84	286
AGTGGTCTGGGGTGCA	98	6	268	3	69	2	147	10	162	4	171	1	319	4	231	1	129	2	167	3	218	0	289	0	224	2	178	2	215	8	257	6	149	1	218	7	88	1	29	5	50	11	311	15	137	2	51	4	78
TCCCTGGTGGTCTAGTGGTTAGGATTCCGCGCTC	98	8	98	4	96	5	69	10	125	13	132	26	103	19	247	21	109	9	85	18	86	8	70	13	49	10	69	13	20	3	33	10	71	4	59	9	82	16	73	21	279	48	272	41	349	41	225	35	518
NCATTGGTGGTTCAGTGGTAGAATTCTCGC	97	1	151	4	82	5	108	8	84	1	110	1	135	3	64	2	52	2	106	2	111	4	95	2	0	0	0	0	0	0	0	0	0	0	0	0	0	0	0	0	425	25	487	20	371	28	227	4	121
TTCGGGGGCGTGGGT	97	34	194	22	248	9	77	59	66	18	98	18	118	34	154	3	115	30	117	21	115	32	146	37	66	12	60	11	37	18	69	19	61	19	71	21	39	14	33	12	92	57	2083	208	750	232	750	138	293
TCCCTGGTGGTCTAGGGGTTAGGATTCGGCGCT	97	25	142	11	115	7	45	17	121	15	89	23	93	29	99	19	69	16	74	15	77	12	52	13	153	35	155	53	120	62	79	35	91	26	193	58	180	51	67	79	248	74	373	85	261	91	242	43	283
CGTATAGTGGTTAGTACTCTG	97	3	160	9	194	1	52	10	88	2	195	1	190	3	172	2	52	3	103	1	95	3	187	5	18	0	13	0	17	1	17	0	14	0	13	1	8	0	2	3	703	4	1412	16	744	8	381	5	307
GCGGGAGACCGGGGTTCGATTCCCCGACGGGGAG	97	833	51	246	31	130	56	836	13	138	42	248	24	201	32	264	19	203	17	78	59	216	50	201	20	76	404	83	29	172	17	133	15	193	41	167	57	100	40	347	77	330	80	477	41	291	18	389	27
ACCGCCGCGGCCCGGGTTCGATTCCCGGTCAGGGAA	96	274	31	173	37	303	17	799	8	243	65	398	53	658	56	405	44	241	34	294	58	435	28	524	12	172	739	281	60	416	12	270	14	255	41	490	172	227	15	1069	67	468	52	544	16	499	11	241	24
GCATTGGTGTTTCAGTGGTAGAATTCTCGC	96	5	180	0	66	3	77	6	220	5	210	2	257	9	233	4	135	1	218	4	182	8	197	3	206	4	86	6	66	10	71	4	165	0	209	7	63	2	795	19	551	30	512	38	369	32	254	12	296
TCCCTGGTGGTCTAGTGTTTAGGATTCGGCGCTCT	96	293	88	156	110	114	56	214	70	143	54	134	78	266	62	157	48	135	59	158	41	174	49	159	58	182	309	176	31	148	31	114	78	160	132	224	99	295	21	297	141	615	176	493	135	439	61	264	264
GCGCCGCTGGTGTAGTGGTATCATGCAAGATT	96	2	173	3	27	1	85	1	98	1	111	0	163	1	42	0	50	0	243	0	160	0	156	3	164	1	185	2	162	5	49	1	185	4	347	4	167	4	4	14	157	3	75	11	59	10	36	0	65
TCCCTGGTGGTCTAGTGGTTAAGATTCGGCG	95	3	136	7	100	4	53	9	85	6	151	6	122	21	132	8	71	3	100	3	86	6	57	7	73	2	70	5	36	6	42	5	47	7	75	16	61	12	33	19	339	37	238	34	397	55	233	12	293
CGGCCCGGGTTCGACTC	95	7	134	5	182	4	48	5	118	3	120	8	167	4	320	7	85	0	103	4	130	8	145	5	70	1	77	1	105	1	98	2	69	1	104	7	28	2	28	4	139	6	2525	13	1238	26	631	11	920
AGCGGAAGCGTGCTGG	95	3	414	2	85	1	215	4	126	2	166	4	286	1	245	1	363	3	158	8	208	1	389	5	141	0	347	3	196	2	61	0	166	1	145	1	71	0	118	4	147	1	1134	2	737	1	222	3	204
TCCCTGGTGGTCAAGTGGTTAGGATTCGGCGCT	95	18	124	14	116	8	44	12	130	27	140	26	123	37	88	16	89	18	77	20	76	12	58	24	56	6	94	17	38	28	27	14	52	11	56	18	54	20	20	22	299	69	339	65	411	62	249	41	461
GTCTAGTGGTTAGGATTCGGCGCTC	95	2	102	10	96	8	65	29	32	6	60	14	68	11	35	11	128	11	79	14	34	20	47	12	53	19	117	23	16	20	20	14	56	10	78	23	103	42	1807	125	736	90	517	119	558	181	235	77	447
TCCCGGGTGGTCTAGTGGTTAGGATTCGGC	95	0	90	1	70	1	69	1	102	7	180	7	128	1	171	1	97	4	89	1	116	4	119	0	105	6	113	5	32	2	41	1	117	2	86	3	52	3	55	6	438	12	261	5	218	9	124	6	173
GCCCGGATGATCCTC	95	8	281	7	259	9	110	23	152	8	129	8	246	11	164	0	188	0	147	10	186	10	195	9	119	5	162	5	162	2	144	4	86	7	175	9	114	3	33	22	102	6	4073	99	1864	23	904	62	866
TCCCTGGTGGTCTAGTGTTTAGGATTCGG	95	5	72	3	110	5	79	5	64	4	148	7	85	4	124	0	62	4	61	3	70	5	106	1	109	8	85	2	38	7	32	2	87	2	59	3	48	6	34	10	400	23	295	21	336	14	182	12	151
AAAACATTAGACTGTGAATCTGACAACAGGAAATAAACCTCCT	95	48	272	107	122	71	223	132	116	95	115	78	185	217	95	157	62	27	158	56	122	102	156	44	262	305	194	136	126	213	208	233	303	165	362	438	296	278	27	718	5	5	0	23	25	31	7	16	18
TCCCTGGTGGTCTAGTGGTTAGGATACGGCG	94	4	102	8	69	2	54	9	108	7	180	8	115	26	119	15	77	8	89	2	77	5	74	7	52	5	49	3	28	8	34	5	31	2	42	7	45	5	23	14	294	40	246	35	326	28	190	13	308
CTGTCACGCGGGAGACCGGGGTTCATTTCCCCGACGGGGAGCC	94	3	131	0	25	0	93	2	66	0	131	0	109	0	184	0	48	0	69	1	85	0	87	0	135	4	113	9	143	8	88	4	53	5	225	5	52	1	0	3	13	0	24	0	9	0	4	0	8
TCCCTGGTGGTCTAGTGGTTAGGATTCGGAG	94	7	94	8	80	2	64	10	78	5	94	7	74	11	70	4	57	4	51	2	56	6	64	4	80	7	106	10	47	14	54	3	106	2	89	15	77	15	48	37	226	30	167	23	218	29	140	4	146
TCCCTGGGGGTCTAGTGGTTAGGATTCGGCGCTCT	93	285	104	139	123	195	28	240	94	163	64	249	86	291	67	167	63	146	65	152	62	190	36	162	61	240	240	401	87	213	34	174	87	225	150	320	141	475	6	571	135	708	128	557	164	473	95	317	269
AGTGGTTAGGATTCGGCGCTCT	93	320	67	243	220	228	89	643	81	231	116	303	103	794	54	302	206	195	204	839	195	444	89	563	91	764	3937	1468	260	600	26	354	73	764	152	1117	606	2766	1982	4292	200	1997	161	1015	179	1337	99	1856	197
GCATTGGTAGTTCAATGGTAGAATTCTCGCCT	93	3	157	3	129	1	61	3	165	2	212	1	227	5	43	3	60	1	174	1	118	2	181	2	96	0	137	6	67	6	30	0	95	2	188	9	96	3	85	12	404	35	354	28	332	47	121	4	251
TCCTCGTTAGTATAGTGGTGAGTATCCCCGCCG	93	0	0	0	1	0	10	0	0	0	0	3	0	0	0	0	66	0	0	0	2	0	15	0	0	2	0	0	0	0	0	0	30	0	0	0	0	0	6	0	0	1	5	0	1	0	1	0	2
GTAGTCGTGGCCGAGTGGTTAC	93	0	0	0	0	0	3	0	0	0	0	0	0	1	1	0	45	0	0	0	0	0	3	0	0	1	1	0	0	0	0	0	122	0	0	0	0	0	6	0	0	0	0	0	0	0	0	0	0
CCATCCTCTGCTACC	93	11	263	16	171	12	110	21	106	2	152	6	261	8	194	2	195	4	162	10	151	5	186	5	145	3	144	4	404	7	301	4	96	0	116	4	77	5	134	10	58	17	5744	68	2087	32	890	77	575
TCCCTGGTGGTCAAGTGGTTAGGATTCGGCGCTCT	93	310	78	151	163	155	52	217	83	192	60	225	80	365	75	230	54	244	61	231	62	233	70	242	28	95	240	144	35	101	30	117	40	156	63	197	71	284	33	268	170	731	185	594	216	580	104	367	420
GCATCGGTGGTTCAGTGGTAGAATTCTCGCC	93	14	247	16	168	20	208	30	226	17	212	19	358	40	150	22	127	10	227	19	218	26	233	21	180	33	234	59	170	54	92	24	209	24	385	52	165	31	190	136	764	303	812	434	729	399	206	68	242
TCCCTGGTGGTCTAGTGGTTAGGATTCGGCGCTG	92	4	31	5	42	4	32	7	20	10	38	10	34	5	19	5	73	5	23	5	26	6	45	3	13	7	27	7	8	4	17	5	50	5	23	6	30	10	29	15	64	18	84	11	104	21	72	6	99
TCCCTGGTGGTCTAGTGGTAAGGATTCGG	92	5	73	3	124	1	70	4	67	4	130	7	105	4	150	3	72	3	58	2	78	7	80	6	72	3	50	5	17	3	30	4	46	3	63	2	31	3	25	5	429	15	295	13	397	16	152	10	200
ACCAGGATGGCCGAGTGGTTAAG	92	0	301	2	35	0	143	4	76	0	140	0	275	2	153	0	51	0	272	0	278	0	376	2	224	0	209	0	129	0	219	2	188	0	339	1	90	1	2	1	53	2	71	1	4	0	14	0	18
TCCCTGGTGGTTTAGTGGTTAGGATTCGG	92	14	120	6	174	4	123	8	100	9	217	6	134	11	220	4	99	9	119	2	138	5	122	13	114	6	97	10	42	1	42	1	77	3	60	3	61	5	72	8	731	36	537	25	622	33	287	14	361
GCATTGGTGGTTCAGTGGTAGAATTATCG	92	1	154	6	124	7	162	3	73	1	131	2	96	1	75	0	70	0	78	2	84	3	116	1	152	2	102	3	50	2	40	3	88	2	87	6	28	2	81	3	577	12	462	16	447	23	183	5	88
ACCGCCGCGGCCCGGGTTCGTTTCCCGGTCAGGGAACC	91	4	57	4	26	1	39	0	33	0	84	3	89	0	151	2	40	2	17	0	38	4	55	1	24	28	144	198	31	63	19	24	7	45	59	25	25	13	21	115	71	0	16	0	6	0	3	0	9
TCCCTCGTGGTCTAGTGGTTAGGATTCGGCGC	91	13	87	0	22	1	32	1	61	4	66	8	74	9	193	11	24	8	49	5	40	7	64	9	56	1	84	7	19	6	29	10	45	6	56	13	47	13	90	14	143	15	150	28	131	18	71	31	120
GCATTGGTAGTTCAATGGTAGAATTCTCGC	91	1	116	2	104	1	73	5	60	1	204	0	137	3	68	2	62	0	124	0	120	2	178	0	67	1	149	2	53	3	50	1	89	1	122	3	62	3	45	8	542	34	402	7	344	23	169	2	189
CATTGGTGGTTCAGTGGTAGAATTCTCGCC	91	4	180	5	147	9	244	19	328	18	201	8	367	35	157	7	136	4	334	11	227	15	428	20	213	42	350	101	334	67	122	16	530	21	1707	104	516	57	623	330	2410	410	1533	348	2052	422	194	30	509
GAGAAAGACATATAGGATATGAGAT	91	5	303	5	46	6	153	10	86	0	68	2	143	1	66	6	43	0	104	1	146	2	184	2	130	0	95	2	133	4	192	3	186	2	266	1	250	0	85	10	13	27	58	58	35	66	60	53	9
TCCCTGGTGGTCTAGTGTTTAGGATTCGGC	91	3	81	0	48	1	56	5	89	1	140	3	79	6	128	1	67	2	52	1	69	1	88	0	138	4	93	5	28	5	37	2	89	3	79	2	42	4	67	8	329	8	252	7	160	12	124	6	91
GCAGCGGAAGCGTGCTGGG	91	2	117	2	40	5	62	8	23	0	33	1	47	0	9	0	32	0	48	0	52	0	97	1	21	0	91	0	24	0	13	0	57	1	54	3	31	1	5	5	173	1	351	10	234	1	92	0	75
TCCCTGGTGGTCGAGTGGTTAGGATTCGGCGCT	90	18	139	6	97	21	51	16	113	11	114	27	140	25	76	22	72	11	69	15	38	21	55	23	125	25	171	51	106	49	70	23	106	28	168	46	113	40	65	58	250	77	321	78	319	78	251	44	255
GGCCGTGATCGTATAGTGGTTAGTACTCTGCGTC	90	3	21	2	13	0	41	3	10	17	16	11	12	2	8	2	105	1	10	0	8	1	88	2	16	33	28	11	8	3	5	4	108	1	8	2	6	0	31	3	84	8	70	13	81	10	28	3	38
TCCCTGGTGGTCTAGTGATTAGGATTCGG	90	12	96	4	168	2	103	5	86	1	159	11	117	6	157	3	85	5	64	2	116	7	87	3	114	4	91	3	37	5	48	2	67	1	61	3	38	3	45	10	564	31	351	18	498	18	209	10	287
TCCCTGGTGGTCTAGTGGTTAGGATTCGCCGCTC	90	13	91	6	117	6	75	5	92	14	119	17	111	21	261	23	98	12	59	7	58	14	55	12	60	21	69	12	18	14	28	9	72	9	58	8	78	11	281	17	278	45	301	49	343	38	193	28	399
CCGGGCGGAAACACC	90	10	201	4	99	9	255	8	143	6	113	1	169	5	159	3	118	5	166	2	136	3	196	4	167	8	194	3	205	1	311	5	121	0	319	1	132	2	705	4	34	28	1543	57	749	32	297	85	276
ATCCCGGACGAGCCCC	90	23	143	30	189	23	95	111	154	7	144	12	164	16	225	6	165	19	108	44	121	13	149	16	108	9	376	29	180	14	325	16	189	32	156	31	206	25	244	66	55	77	1428	183	1024	157	398	346	892
TCCCTGGTGGTCTAGTGGATAGGATTCGGCGCTCT	90	281	75	134	129	129	50	220	121	179	49	229	55	362	66	219	70	211	51	190	70	248	58	220	22	119	178	167	31	134	29	115	37	166	71	191	66	271	21	301	147	713	152	490	182	451	76	316	327
TCCCTGGTGGTCAAGTGGTTAGGATTCGGCGC	90	4	91	3	60	5	41	10	60	7	79	15	91	11	58	10	56	11	46	3	43	10	36	10	50	4	75	8	24	11	27	5	44	5	59	9	58	10	33	20	216	32	203	19	183	31	103	10	169
AGTCGGTAGAGCATGGGA	90	2	291	0	221	1	206	7	77	0	93	4	142	6	121	5	211	0	191	1	195	2	195	2	104	1	172	0	161	3	80	0	89	0	83	3	51	1	36	9	461	18	261	9	416	1	167	7	46
GGTTAGCACTCTGGAC	89	3	121	6	429	4	169	22	87	5	73	14	223	10	67	2	87	1	107	0	123	7	199	2	55	2	83	7	73	8	12	4	82	4	297	9	44	1	17	3	354	13	5952	21	5419	29	402	13	528
CTGTCACGCGGGAGACCGGGGTTCAATTCCCCGACGGGGAGC	89	27	118	2	22	13	76	22	66	10	64	14	97	11	140	9	30	8	84	13	76	24	114	13	87	6	48	8	110	21	115	21	38	25	111	8	47	5	2	23	32	5	63	11	24	5	4	16	27
CTCGGTGGGACCTCC	88	28	211	25	222	34	416	45	156	15	137	12	142	13	127	10	110	11	154	5	115	14	176	8	85	2	58	5	77	3	114	1	74	1	102	2	68	2	497	14	499	102	783	255	757	192	349	278	376
GCATTGGTGGTTCAGTGGCAGAATTCTCGCC	88	11	216	7	117	9	162	22	211	12	173	22	267	37	129	11	102	4	169	12	181	22	222	20	128	36	220	52	141	44	82	21	157	21	298	51	128	24	143	114	602	287	585	338	558	348	160	67	228
CACGCGGGAGACCGGGGTTCGATTCCCCGACGGGGAG	88	352	87	126	48	153	42	369	73	197	87	242	72	262	98	241	38	280	38	107	45	234	48	224	50	111	189	137	41	241	29	227	34	310	119	230	45	89	14	225	49	173	90	305	40	311	15	285	29
GCATTGGTGGATCAGTGGTAGAATTCTCGC	88	3	123	0	66	3	57	8	152	2	112	5	199	2	108	5	115	2	164	0	78	7	107	3	70	1	50	1	26	1	24	0	73	3	95	0	21	0	51	9	458	24	371	21	275	32	189	2	173
TCACTGGTGGTCTAGTGGTTAGGATTCGGCGCT	88	13	83	12	110	8	66	14	202	31	235	43	224	54	164	24	144	25	108	20	111	28	182	27	54	6	146	13	34	21	53	9	64	10	57	11	50	10	36	25	208	47	257	52	278	47	166	33	470
TCCCTGGTGGTCAAGTGGTTAGGATTCGGC	88	1	71	2	89	2	67	3	87	1	139	3	86	3	100	3	71	2	67	1	104	0	90	2	64	1	56	6	21	2	36	2	47	1	57	0	28	1	54	6	386	7	236	5	215	11	117	3	160
CACGTCGGGGTCACC	87	45	290	62	205	40	348	86	162	17	99	17	303	30	139	9	193	19	230	16	185	16	244	32	120	7	191	23	212	19	122	8	199	28	262	18	134	10	2744	40	172	138	2077	347	1659	240	518	462	596
TCCCTGGTGGTCTAGAGGTTAGGATTCGGCGC	87	4	83	2	48	2	34	5	74	4	82	14	55	16	61	7	56	3	64	10	60	3	50	7	47	4	81	10	30	19	33	11	42	13	66	13	47	11	38	18	174	18	212	26	170	36	106	14	178
TCGAAACCGGGCGGAAACACC	87	6	177	8	53	7	62	10	81	2	75	1	174	2	114	1	53	0	82	0	84	5	156	2	140	0	98	1	118	0	166	1	119	3	247	3	87	1	103	10	149	17	502	39	153	23	65	66	58
TCCATGGTGGTCTAGTGGTTAGGATTCGGCGC	87	9	57	3	49	3	35	6	126	8	141	15	105	12	83	10	77	9	82	8	77	8	83	10	42	7	103	9	32	5	41	3	49	5	65	2	48	7	61	12	157	17	182	21	130	38	89	8	189
TCCCTGGTGGTCTAGTGGTTAGGAATCGGCGC	87	6	83	5	44	2	26	6	84	3	104	12	81	14	76	6	55	5	54	9	50	12	45	10	34	12	50	2	28	10	20	5	25	5	43	6	44	7	22	20	176	30	194	31	136	32	86	21	183
TGAATCTGACAACAGGAAATAAACCTCCG	87	0	7	0	2	0	9	0	1	0	5	0	4	0	4	0	64	0	1	0	1	0	20	0	2	0	4	0	1	0	2	0	65	0	3	0	2	0	2	0	0	0	0	0	0	0	0	0	0
GCATTGGTGGTTCAGTGGTGGAATTCTCGCC	86	9	331	16	198	17	201	35	233	16	226	29	390	59	162	23	126	7	279	23	277	34	309	23	185	46	273	74	212	51	110	31	244	30	374	86	188	33	207	172	890	390	824	489	833	489	253	84	303
CATTGGTGGTTCAGTGGTAGAATTCT	86	4	190	5	208	1	239	9	186	3	203	1	254	3	138	4	191	1	194	4	156	1	314	2	257	3	297	1	274	7	149	3	369	2	555	4	208	4	205	14	2290	34	1688	7	2596	36	510	6	609
TCCCTGGTGGTCTAGTGGTTCGGATTCGGCGCTC	86	12	80	5	131	8	37	6	58	6	55	6	80	12	43	15	47	11	56	3	51	5	41	7	18	3	45	5	42	5	12	5	41	6	45	9	78	8	14	9	218	37	278	65	274	43	218	22	326
GCATTGGTAGTTCAGTGGTAGAATTCTCG	86	3	139	3	87	3	171	3	106	1	192	1	203	3	137	3	126	1	128	2	160	2	142	3	188	4	167	4	82	4	78	1	117	3	145	3	31	2	92	10	559	17	500	19	416	12	195	8	162
CCTCACACGCGAAAGGTCCCCG	86	0	176	1	43	0	88	0	53	0	96	0	171	1	84	0	54	0	145	0	118	0	143	0	136	3	96	1	121	1	154	0	131	0	153	0	67	0	39	0	18	0	25	0	15	2	10	2	2
ATCCCACTTCTGACAC	86	40	313	29	372	33	147	75	135	4	118	15	249	11	108	10	275	9	158	11	157	8	244	11	172	0	166	5	158	4	253	10	134	12	180	5	99	2	220	19	117	72	4838	125	3052	114	677	279	979
TCCCATATGGTCTAGCGGTTAGGATTCCGG	86	0	1	0	0	0	21	0	0	0	0	0	0	0	2	0	57	0	0	0	0	0	19	0	2	1	0	0	0	1	2	0	60	0	1	0	2	0	3	0	3	0	2	0	0	0	2	0	2
GTTAGGATTCGGCGCT	85	10	124	3	170	6	97	17	86	14	80	11	102	15	76	15	164	5	79	8	77	12	100	5	74	4	187	32	75	16	34	5	57	12	96	47	125	29	1574	72	111	13	714	28	810	42	248	13	211
GCATTGGTGGTTCAGTGGTAGAACTCTCGCC	85	9	264	16	187	13	176	21	190	12	151	32	254	53	134	23	81	10	179	19	189	19	184	26	136	39	176	77	136	50	72	19	180	20	273	60	140	42	162	99	659	314	611	321	584	307	163	69	216
CTGGGGATTGTGGGTTC	85	3	148	3	117	3	89	10	85	2	95	1	96	7	86	2	104	7	60	7	106	3	158	3	65	1	23	2	41	6	42	0	78	2	85	5	21	4	58	4	147	6	490	33	232	13	97	13	100
CTGGTGGTCTAGTGGTTAGGATTCGGCGCT	85	30	77	12	56	28	57	40	154	14	143	21	98	25	79	24	115	17	93	54	83	26	99	15	100	21	194	42	99	17	57	14	138	31	243	59	123	50	186	143	402	204	488	126	648	159	243	154	531
GCCCGGATAGCTCAGTCGGTAGAG	85	0	235	0	43	1	106	3	79	0	135	2	209	1	170	0	37	1	129	0	157	1	175	0	155	0	196	0	83	0	128	0	76	0	235	1	92	0	16	1	125	1	313	2	39	2	28	4	39
ATTGGTGGTTCAGTGGTAGAATTCTCG	85	5	185	10	120	10	409	24	211	6	338	9	384	4	180	3	248	2	335	6	265	5	422	11	599	18	630	37	434	12	225	7	719	12	830	18	271	15	1007	114	1195	117	722	27	1090	58	162	30	239
TGGTTAGGATTCGGCGCTCT	85	355	204	504	219	581	177	1522	115	321	58	372	191	1023	76	220	221	244	238	1022	192	818	144	972	114	801	504	1335	119	826	66	517	116	797	175	1145	169	2212	1941	2736	906	676	504	264	578	348	174	302	326
GTTTACAAAAAACATTAGACTGTGAATCTGACAACAG	84	3	176	23	21	28	45	56	57	9	40	47	79	40	29	21	13	4	39	15	48	36	73	29	37	21	30	48	17	33	42	28	74	21	80	48	62	38	6	149	6	3	10	0	7	5	1	0	7
TCCCTCGTGGTCTAGTGGTTAGGATTCGGCGCT	84	10	90	8	89	4	47	4	103	16	114	16	85	28	180	26	72	10	64	9	56	12	58	17	39	9	85	15	29	20	37	7	52	9	75	20	64	16	89	21	158	44	222	66	233	33	127	18	203
TCCCTGGTGGTCGAGTGGTTAGGATTCGGCGC	84	6	76	8	31	3	47	2	60	6	70	11	79	10	32	8	35	2	40	4	37	5	61	6	109	9	101	22	67	21	62	10	79	16	155	17	74	23	50	50	217	32	251	45	168	36	96	17	129
GGGGGTATAGCTCAGTGGTAGAGCATTTG	84	1	152	7	97	4	147	8	105	2	271	5	122	5	185	3	176	6	118	3	120	0	214	5	158	6	124	10	160	10	80	4	78	10	121	5	60	0	39	10	257	38	256	64	160	45	86	15	124
GGGGGTATAGCTCAGTGGTAGAGC	84	1	206	4	52	0	93	2	99	0	168	5	192	0	178	3	69	3	108	0	117	2	138	1	140	3	113	1	181	7	240	4	82	2	125	1	88	0	10	8	170	17	299	5	70	3	62	6	74
TCCCTGGAGGTCTAGTGGTTAGGATTCGGC	84	4	93	2	79	2	83	1	94	3	156	8	132	2	139	3	115	5	103	1	117	3	112	2	74	3	75	2	34	0	33	1	60	0	67	0	25	1	54	5	471	14	275	3	269	9	181	5	180
TCCCTGGTTGTCTAGTGGTTAGGATTCGGC	84	0	86	0	112	2	59	1	151	0	232	2	126	3	290	1	99	2	83	0	108	7	101	2	217	4	125	7	32	4	42	2	74	3	70	0	44	2	433	14	340	11	241	13	174	3	148	10	220
GCATTGGTAGTTCAATGGTAGAATTCTCGCC	83	0	97	0	60	0	38	5	63	0	117	0	138	2	41	2	36	0	109	0	105	2	140	0	80	1	85	2	49	3	36	1	83	2	116	1	56	3	83	11	323	13	292	11	244	10	80	0	132
ACATTGGTGGTTCAGTGGTAGAATTCTCGCC	83	9	211	11	135	8	153	28	173	15	134	20	231	30	96	16	95	6	197	11	198	15	192	12	172	50	267	73	144	56	81	23	220	15	328	54	167	23	187	138	592	250	543	298	511	272	138	52	200
AGGGATTGTGGGTTC	83	7	154	2	298	3	160	21	272	5	155	4	413	14	183	4	231	9	227	13	204	7	412	8	117	5	100	7	93	5	86	2	241	5	363	12	88	9	240	10	106	7	1989	23	1659	14	188	14	571
CGGGGGCGTGGGTTCGA	83	13	134	11	99	10	53	24	34	9	61	26	55	26	79	11	57	17	67	13	73	14	66	18	68	6	27	1	36	4	33	7	32	4	61	11	17	6	14	10	224	150	940	248	416	204	317	146	150
TCCCCGGCACCTCCACC	83	2	153	0	69	3	50	13	79	1	62	0	122	1	117	0	71	1	56	0	68	0	140	0	74	1	196	17	47	3	35	0	75	4	87	3	67	1	22	5	17	4	640	25	161	10	42	47	107
TTAGACTGTGAATCTGACA	83	1	188	0	67	0	88	0	49	2	64	0	73	0	81	0	26	1	37	0	44	0	58	0	89	1	75	3	110	2	155	1	85	1	42	2	70	1	346	2	4	0	21	0	12	0	2	0	12
TCCCTGGTGGTCTAGTGGTTAGGAATCGGCGCT	83	8	114	5	117	8	47	20	128	25	157	26	106	36	95	33	81	26	85	16	74	19	57	22	45	14	81	22	30	20	21	11	36	11	46	23	44	7	24	39	198	46	257	65	275	70	204	33	338
GCATTGGTGGTTCTGTGGTAGAATTCTCGC	82	2	140	1	165	4	88	3	110	2	142	3	158	7	81	6	73	0	106	2	120	2	99	5	120	5	83	5	53	3	46	1	66	0	117	5	38	1	170	8	521	37	445	15	488	21	256	6	217
GCATTAGTGGTTCAGTGGTAGAATTCT	82	5	172	3	178	5	139	9	192	1	255	0	291	5	178	3	118	0	164	1	201	1	224	3	176	2	182	3	67	2	65	0	102	2	165	2	85	2	65	4	648	18	798	12	645	16	385	5	380
GCACTGGTGGTTCAGTGGTAGAATTCTCGCC	82	9	217	14	174	15	165	24	299	23	191	29	312	54	138	15	479	9	344	13	381	15	314	26	149	47	169	58	131	39	89	16	205	17	375	50	138	24	163	121	660	276	544	357	558	337	205	68	356
TCCCTGGTGGTCTAGTGGATAGGATTCGGCGCT	82	15	105	11	92	8	30	12	90	12	103	34	86	40	83	22	81	17	61	13	59	14	37	18	40	3	62	16	23	24	30	7	49	14	47	13	49	15	28	30	263	59	261	50	304	56	184	34	322
TTCGACTCCTGGCTGGCTCGCC	82	73	101	76	142	126	74	430	47	61	76	127	83	122	133	128	58	79	44	77	68	114	67	178	60	32	132	42	84	94	64	87	33	47	74	58	57	12	35	133	286	893	973	2414	319	2513	200	1310	184
TCCCTGGTGGTCTAGTGGTTAGTATTCGGCG	82	6	72	5	54	1	41	11	85	2	104	9	77	5	82	6	50	0	44	0	63	4	43	2	113	6	171	12	43	9	55	1	89	6	70	8	73	10	77	36	221	25	144	27	211	21	140	10	136
TGCCGTGATCGTATAGTGGTTAGTACTCTG	82	8	105	2	87	2	103	7	81	1	89	1	112	1	83	5	64	0	85	1	89	2	126	1	153	4	47	4	24	1	70	2	70	2	115	1	52	3	70	15	161	6	313	7	176	8	98	30	134
TCCCTGGTGGTCTAGTTGTTAGGATTCGG	82	12	92	5	155	2	107	6	95	1	134	6	107	6	181	3	64	6	78	5	100	2	112	1	285	13	154	3	50	4	68	4	135	2	132	5	75	8	44	18	508	31	371	22	419	22	189	12	211
TCCCTGGTGGTCGAGTGGTTAGGATTCGGCGCTCT	82	374	113	153	65	283	71	218	97	172	46	213	124	239	50	137	66	161	70	174	41	185	57	179	48	297	248	434	138	254	31	208	99	291	197	367	91	529	47	600	147	773	171	612	131	496	108	362	240
TCCCTGGTTGTCTAGTGGTTAGGATTCGGCGCTCT	82	181	62	113	153	85	33	143	117	208	89	195	79	386	115	206	113	188	87	217	89	239	70	234	52	72	1375	128	50	70	15	54	144	96	369	81	97	136	140	395	113	451	153	349	116	314	61	233	329
GGGGGTATAGCTCAGTGG	82	3	144	2	36	2	63	8	55	0	94	2	125	1	108	0	64	0	78	1	62	1	129	5	90	6	108	12	67	8	75	6	56	6	74	2	68	9	25	38	137	24	239	5	68	32	46	33	35
GCATTGGTGGTTCAGTGGTAGAA	81	0	183	0	65	2	119	3	100	1	123	2	226	4	102	1	69	1	157	3	128	2	155	2	114	2	168	2	154	10	119	4	102	3	177	5	157	3	27	17	478	10	459	18	310	28	182	9	127
GCATTGGTGGTTCAGTGGTAGAAG	81	0	4	0	5	0	23	0	2	0	7	0	6	0	6	0	59	0	3	0	9	1	20	0	2	2	11	1	3	0	5	0	101	0	3	0	8	0	1	0	25	0	26	0	24	1	11	0	8
ATTCCCATTCTTGCGACCCGGGTTCGTTTCCC	81	0	114	1	31	0	45	1	55	0	101	0	154	0	117	0	49	0	19	2	83	0	91	0	95	2	85	5	65	7	71	3	36	3	88	3	13	1	2	7	6	0	29	0	0	0	5	0	12
TCCCGGGTGGTCTAGTGGTTAGGATTCGGCGCTCT	81	341	70	205	105	124	37	242	169	254	124	108	69	433	95	211	94	241	65	254	54	307	79	285	33	218	390	127	32	189	35	131	77	207	93	270	59	381	21	407	161	737	226	745	251	480	61	375	372
CTTCGGGGGCGTGGGTT	80	37	110	32	134	20	111	101	48	51	60	45	53	82	113	43	66	44	77	39	92	58	79	51	47	37	211	32	56	55	55	60	35	54	74	102	67	60	24	92	129	185	746	546	295	636	236	311	158
GTTTCCATAGTGTAGTGGTTAT	80	5	123	0	113	10	54	14	74	5	82	0	124	3	123	1	43	2	105	8	105	6	86	4	45	3	132	30	68	8	23	3	37	7	108	4	85	6	115	112	621	61	482	42	241	40	248	1	176
TTGGTGGTTCAGTGGTAGAATTCTC	80	2	190	3	129	1	283	5	171	4	197	3	241	0	95	0	169	0	207	1	155	0	337	1	204	3	302	4	263	4	110	3	490	3	535	4	147	3	521	20	1974	19	961	16	1395	23	142	0	252
GGGGATGTAGCTCAGGG	80	0	0	0	0	1	17	1	0	0	0	0	0	1	0	0	67	1	0	0	1	0	7	0	4	9	0	4	0	0	1	1	105	0	1	0	2	0	8	0	2	0	3	0	1	0	0	2	1
GGCCGTGATCGTATAGTGGTTAGTACT	80	1	164	0	106	6	89	4	75	3	91	3	168	1	134	0	66	2	69	0	100	2	157	3	92	5	53	2	35	11	60	1	75	1	104	4	49	0	23	5	108	8	218	37	283	13	141	39	158
AGTGGTAGAGCATTTGAC	79	7	374	4	335	3	317	12	223	3	184	6	419	2	170	4	256	1	287	4	334	5	555	1	204	3	485	4	206	8	93	2	367	5	379	6	100	5	248	12	1157	7	925	28	1088	44	349	11	125
GTGGTTCAGTGGTAGAATTCTCGCCG	79	0	0	0	0	0	35	0	0	1	0	0	0	0	0	0	57	0	0	0	0	0	40	0	0	1	1	2	0	0	0	0	143	1	0	0	0	0	109	0	6	0	8	0	5	0	1	0	2
GCATTGGTGGTTCAGTGGAAGAATTCTCGC	79	7	150	4	84	3	96	8	117	0	114	3	146	6	96	3	67	0	144	1	76	5	117	3	129	1	85	5	61	0	51	4	109	3	142	7	62	2	89	22	500	36	452	20	377	15	237	8	192
GTTTCCGTAGTGTAGTGGTTATCACGTTCA	79	32	99	30	117	38	45	43	148	10	187	40	131	25	127	18	80	14	90	28	80	30	96	30	72	16	275	153	66	64	28	10	34	48	111	30	57	8	11	131	500	138	568	72	231	65	131	98	179
CTTGGAGGCGTGGGTTC	79	1	161	0	106	0	38	5	65	0	87	0	110	2	126	2	90	0	72	0	104	0	127	0	80	1	62	1	27	1	26	1	73	6	129	0	25	2	32	9	202	0	577	1	193	1	141	2	62
GTTTCCGTAGTGTAGTGGTTATCACATTCGCCT	79	7	70	3	76	29	43	61	101	5	77	12	87	14	33	5	41	3	122	12	71	17	78	16	56	9	163	50	91	48	23	9	47	24	89	14	57	5	35	115	294	154	233	140	188	63	72	63	85
TCCCTGGTGGTCTAGGGGTTAGGATTCGGCGCTCT	79	295	90	65	124	223	90	262	89	133	19	156	107	277	61	151	46	135	66	161	35	166	76	172	80	344	169	404	113	330	61	278	90	382	151	407	170	683	78	747	110	805	210	619	114	547	79	340	279
TTAGACTGTGAATCTGACAA	78	2	156	3	67	6	58	9	41	4	51	0	73	11	58	3	42	0	35	4	48	6	72	0	57	6	72	7	89	13	76	14	67	3	65	14	47	7	258	20	130	2	106	0	112	11	31	8	19
GCATGGGTGGTTCAGTGGTAGAATTCTCGCCG	78	0	1	0	0	0	25	0	0	1	0	1	0	0	0	0	31	0	0	0	0	0	16	0	1	1	0	3	0	0	0	0	40	0	0	0	0	0	21	0	1	0	2	0	2	0	0	0	1
GCATTGGTGGTTCAGTGGTAGGATTCTC	78	0	152	1	136	1	192	3	143	0	190	1	218	3	113	1	108	1	148	0	148	0	233	0	148	3	127	2	85	3	73	2	167	0	144	0	60	1	98	4	373	7	208	12	234	6	63	4	70
GTTTCCGTAGTGTAGTGGTTATCACGTTC	78	2	132	11	127	3	93	7	92	0	144	8	166	0	99	1	66	0	128	2	122	1	166	1	121	3	204	15	73	6	50	2	83	1	246	2	46	0	23	28	669	36	462	1	214	13	82	20	97
TGGTGGTCTAGTGGTTAGGATTCGGCGCTC	78	11	89	3	82	23	40	31	74	19	81	23	61	36	40	14	60	16	101	22	42	16	59	13	59	14	65	21	26	22	16	10	62	12	136	29	162	30	154	59	326	32	307	46	379	77	113	10	348
TCCAGGGTTCAAGTCCCTGTTCGGGCGC	78	22	105	24	44	24	26	176	21	21	48	56	42	49	111	44	49	17	37	29	23	41	53	67	33	23	118	45	41	41	28	21	23	19	63	52	50	12	3	115	177	95	348	205	78	191	50	150	88
TCCATGGTGGTCTAGTGGTTAGGATTCGGCGCT	78	14	94	7	130	7	42	7	224	26	269	56	153	49	161	23	187	21	136	15	126	33	81	27	66	3	181	23	25	16	38	5	74	15	65	11	44	11	56	20	227	52	258	61	234	46	165	24	443
TCCCTGGTGGACTAGTGGTTAGGATTCGGCGCT	77	10	67	4	112	9	39	10	107	25	110	23	90	46	89	19	66	16	69	11	47	22	31	23	31	9	63	13	22	17	15	7	22	6	58	15	34	8	27	22	204	58	222	65	252	47	174	25	348
ATCCCACCGCTGCCACC	77	1	145	2	39	6	49	24	54	1	62	3	87	5	87	1	94	0	72	2	49	2	69	3	70	0	75	4	85	6	69	3	71	2	87	5	56	3	79	17	30	30	500	30	372	19	101	45	114
TCCCTGGGGGTCTAGTGGTTAGGATTCGGCGC	77	11	84	7	43	5	14	6	73	4	86	13	73	10	65	15	57	4	50	8	58	8	14	12	65	13	92	16	48	12	33	10	81	11	123	20	127	23	32	28	189	25	150	30	148	30	108	13	128
GACGAGGTGGCCGAGTGGTTACG	77	0	1	0	0	0	1	0	0	0	0	0	1	0	0	0	35	0	0	0	0	0	3	0	1	0	0	0	0	0	0	0	85	0	0	0	0	0	0	0	0	0	0	0	0	0	0	0	0
GCATTGGTGGTTAAGTGGTAGAATTCTCGC	77	4	145	3	76	4	77	8	124	3	114	6	132	5	84	1	73	2	119	7	112	4	108	1	281	8	160	15	122	7	97	1	172	6	248	5	110	3	166	30	410	30	413	20	313	27	214	6	168
TCCCTGGTGGTCTAGTGGATAGGATTCGGCGC	77	7	62	2	38	3	27	4	58	4	43	7	62	8	56	4	45	5	37	2	40	5	36	9	31	1	33	6	20	9	29	8	30	6	35	11	38	6	17	17	129	28	125	16	98	31	91	6	127
TCCCTGGAGGTCTAGTGGTTAGGATTCGG	77	6	113	6	147	3	98	6	98	4	151	12	110	5	198	9	95	5	73	4	111	7	121	6	68	0	52	2	27	0	38	1	48	1	44	0	35	2	29	12	578	24	318	6	473	21	191	10	343
TCACTGGTGGTCTAGTGGTTAGGATTCGGCGCTCT	77	227	71	133	109	158	63	180	141	288	114	373	190	488	106	265	102	244	99	296	118	296	181	293	26	82	445	127	48	95	32	63	56	95	103	100	65	157	59	167	101	549	138	418	142	412	71	268	415
GGGGATGTAGCTCAGTGGTC	77	0	0	0	0	0	35	0	0	0	0	1	1	0	1	1	82	0	0	0	0	0	32	0	1	1	0	0	1	0	0	0	133	0	1	0	0	0	3	0	1	0	1	0	0	0	0	0	0
TCCATGGTGGTCTAGTGGTTAGGATTCGGCGCTCT	77	234	69	123	120	91	36	188	153	310	92	274	87	483	99	274	89	264	119	287	90	319	81	295	51	100	623	114	50	127	44	78	66	100	108	121	68	182	41	197	119	495	138	416	139	377	68	249	389
TCCCTGGTTGTCTAGTGGTTAGGATTCGGCGC	77	5	61	5	81	4	27	4	98	7	122	20	97	22	116	11	95	7	79	8	101	13	75	12	80	5	250	6	30	9	38	3	98	1	73	9	53	3	240	51	172	20	174	17	159	49	109	14	219
AAACATTAGACTGTGAATCTGACAACAGGAAATAAACCTCC	77	17	131	23	59	29	124	53	68	32	82	25	110	72	44	50	26	8	69	11	59	14	126	18	121	58	95	48	85	35	142	51	205	46	197	103	150	82	20	170	5	11	11	1	4	0	0	7	4
GTATTGGTGGTTCAGTGGTAGAATTCTCG	76	4	144	5	103	1	172	6	108	1	153	0	184	2	138	2	97	0	156	0	101	2	153	1	165	4	137	2	75	1	66	3	94	2	131	4	44	1	304	6	533	18	439	15	410	4	190	4	118
AGTCGGTAGAGCATGG	76	1	299	2	183	2	261	3	125	2	118	3	231	1	133	0	216	0	234	2	230	4	319	2	137	3	170	2	176	0	85	1	155	0	124	0	100	1	63	4	357	2	808	0	580	2	209	1	191
GCATTGGTGGTCCAGTGGTAGAATTCTC	76	5	121	6	81	1	132	6	95	2	151	0	154	1	115	1	94	1	100	1	117	1	173	1	115	1	92	2	65	1	59	0	157	0	94	1	36	0	103	1	254	1	203	5	185	9	41	0	60
CCTGTCACGCGGGAGACCGGGGTTCGATTCCCCGACGGGGAGCC	76	7	177	3	13	7	125	14	26	1	65	5	91	1	123	9	50	8	143	3	85	3	127	1	149	6	165	3	192	5	202	5	96	6	234	8	99	3	2	8	2	2	22	1	6	9	0	27	7
TCCCTGGTTGTCTAGTGGTTAGGATTCGGCGCT	76	9	82	9	164	6	24	14	187	27	237	28	112	49	219	17	109	24	112	22	103	21	74	22	85	6	361	20	38	22	57	9	122	7	92	5	37	7	304	70	213	45	287	55	293	65	192	29	388
TCAGTGGTCTGGGGTG	76	0	107	1	126	1	47	13	88	2	56	6	124	3	86	1	100	2	104	4	82	3	134	7	38	0	56	1	69	0	24	2	35	9	114	2	29	0	25	7	351	0	1648	20	1044	8	301	9	340
TTTCCGTAGTGTAGTGGTTAT	75	12	140	23	193	37	109	37	110	9	90	13	128	21	111	4	125	3	198	50	159	25	163	34	60	16	122	107	160	32	42	21	122	26	284	35	164	36	377	331	3364	291	3771	232	2034	347	551	3	1509
GCATTGGTGGTTCAGTGGTAG	75	4	175	1	40	2	112	15	81	4	94	0	168	4	77	1	47	1	96	1	103	0	110	0	84	4	91	4	136	2	105	3	74	0	77	5	115	1	25	12	266	5	258	9	178	16	64	19	89
TCCCTGGTGGTCTAGTGTTTAGGATTCGGCGC	75	7	78	4	43	7	27	2	60	6	68	5	65	8	73	8	39	5	53	2	59	9	54	5	74	5	102	8	39	15	42	5	67	9	82	7	78	18	49	22	201	30	205	29	149	26	112	18	117
TCCCTGGTGGTCTAGTGGTAAGGATTCGGC	75	9	101	1	62	1	72	1	59	0	134	4	109	3	112	1	69	3	72	4	67	4	73	2	74	6	69	2	31	3	34	0	66	3	54	1	32	0	59	4	405	3	248	10	207	7	150	3	150
GACGAGGTGGCCGAGTGGTT	75	0	161	0	51	1	31	1	49	0	78	0	162	2	84	0	35	0	69	1	94	1	100	0	157	0	115	2	80	1	74	3	66	2	142	1	31	0	12	5	16	0	38	0	3	0	6	0	1
TCCCTGGTGGTCTAGAGGTTAGGATTCGGC	75	4	93	4	66	2	59	1	68	2	123	5	72	3	100	1	75	0	58	2	68	2	72	2	61	1	66	6	28	1	31	1	75	2	47	2	31	0	41	9	325	7	208	6	176	5	130	5	128
AGACTGTGAATCTGACAA	75	13	149	18	131	12	73	34	77	7	83	10	135	8	87	5	59	2	80	4	62	6	117	7	43	6	68	18	56	25	51	19	134	14	186	33	72	16	1254	54	708	2	1164	12	504	22	60	34	93
TCCTCGTTAGTATAG	74	29	127	15	100	37	228	115	52	39	77	29	173	37	88	7	99	10	108	14	119	5	163	9	97	3	117	7	92	21	111	10	48	7	79	1	146	3	34	50	381	114	534	185	431	88	168	360	309
GTTTCCGTAGTGTAGTGGTTATCACGCTCGCC	74	2	80	1	103	3	48	5	73	0	94	3	67	3	88	0	48	1	74	3	67	4	67	3	49	2	108	15	43	16	37	2	25	8	74	3	26	2	25	24	529	49	530	30	321	17	157	28	182
GCATTGGTGGTTCAGCGGTAGAATTCTCGCC	74	8	214	8	182	11	171	25	186	15	172	16	246	30	119	16	82	8	211	14	193	22	211	12	157	44	233	73	116	39	58	12	178	18	321	45	152	36	157	111	633	288	625	366	616	353	149	63	213
GCATAGGTGGTTCAGTGGTAGAATTCTCG	74	2	115	3	89	4	148	2	124	5	185	4	227	1	170	3	129	2	142	1	162	7	153	2	127	1	87	0	46	3	37	4	49	2	79	0	34	0	47	3	495	19	381	9	376	13	174	3	173
TCCCTGGTGGTCAAGTGGTTAGGATTCGG	74	6	114	6	115	6	86	4	106	0	155	6	81	6	153	7	78	1	73	3	92	2	98	7	66	5	69	6	26	6	25	1	51	5	42	3	37	3	23	10	528	17	362	21	456	21	178	8	255
TGGTTAGGATTCGGCGC	74	2	248	12	267	30	215	33	106	36	80	19	168	48	162	9	215	12	207	33	177	29	239	40	129	42	156	58	135	45	105	33	178	38	139	58	127	71	1070	143	516	39	762	18	710	18	248	13	240
TCCCTGGTGGTCTTGTGGTTAGGATTCGGCGCT	74	16	94	6	80	4	35	10	91	18	76	14	68	23	66	17	57	13	54	11	44	10	27	12	28	4	76	12	23	15	14	6	41	4	34	10	33	8	46	20	196	45	243	55	268	33	164	35	229
TCCCTGGTGGTTTAGTGGTTAGGATTCGGCG	74	1	84	6	72	2	37	7	66	3	112	7	76	7	83	6	57	3	55	5	62	6	45	3	54	3	70	9	29	6	42	3	48	4	55	8	42	7	68	11	282	38	199	26	318	22	160	6	219
TCCAGGGTTCAAGTCCCTGTTCGGGCGCC	74	34	102	36	34	58	47	322	42	46	54	63	70	94	86	62	33	48	36	48	49	55	63	106	44	52	131	35	49	84	37	62	36	36	56	64	68	10	4	103	131	302	309	453	74	426	100	509	74
GGGGGTATAGCTCAGTGGTC	74	0	0	0	0	0	8	0	0	0	0	0	0	0	0	0	33	0	0	0	0	0	18	0	1	2	0	1	1	0	0	0	49	0	0	0	0	0	4	0	0	0	0	0	0	0	0	0	0
TCGGTAGAGCATGAGA	74	1	355	4	324	4	353	8	231	2	84	4	344	8	124	3	253	2	365	2	346	4	723	0	168	3	440	2	373	3	131	2	457	1	916	5	206	4	550	7	254	3	4267	2	5008	15	481	6	471
TCCCTGGGGGTCTAGTGGTTAGGATTCGGC	74	2	81	2	54	1	40	1	71	4	118	2	75	2	86	2	68	0	58	2	76	2	41	2	101	5	91	5	55	2	50	3	131	2	113	2	63	1	32	8	339	8	153	4	206	7	142	1	87
AAAAACATTAGACTGTGAATCTGACAACAGGAAATAAACCTCCT	73	46	191	82	100	62	192	108	99	63	73	48	133	118	74	96	52	24	69	61	90	83	82	20	206	195	117	103	125	171	149	177	248	149	323	372	313	196	7	566	8	12	2	14	3	34	5	10	16
AGTGGTTAGGATTCGGC	73	5	163	6	199	3	158	11	108	4	136	13	156	29	101	9	167	4	155	13	157	8	187	5	99	11	340	21	130	15	59	2	131	2	99	9	140	14	2370	38	386	31	395	40	302	21	235	20	228
GCATTGGTGGTTCAGTGGTAGTATTCTCGC	73	1	157	3	136	8	93	6	110	2	139	5	155	6	122	3	76	2	126	0	111	1	106	5	101	3	98	7	44	9	50	3	57	4	103	6	52	2	99	18	622	33	539	21	449	19	270	6	276
GGGGGTATAGCTCAGGGGTAGA	73	0	191	0	35	2	57	2	58	2	125	1	130	4	118	0	78	0	54	1	108	2	126	3	75	1	54	1	75	4	110	0	36	0	72	5	16	1	16	6	37	3	117	3	27	5	34	8	74
GGCTCGTTGGTCTAGGGGTATGATTCT	73	36	64	17	98	31	42	83	62	36	98	59	106	69	93	64	67	53	31	41	58	51	35	76	58	1	101	10	47	8	32	1	24	2	61	5	25	0	12	6	173	158	174	536	132	381	117	448	114
GCAGTGGTGGTTCAGTGGTAGAATTCTCG	73	4	109	1	23	5	117	6	136	2	80	4	179	2	112	3	88	2	139	2	75	6	134	0	194	2	51	2	76	3	62	3	129	5	150	3	23	1	77	20	348	17	283	14	136	9	110	7	110
CTGGTGGTCTAGTGGTTAGGATTCGG	73	11	53	3	82	4	52	18	75	2	123	9	59	4	54	1	91	3	73	8	72	5	102	1	73	4	86	13	75	3	30	2	91	4	83	8	47	18	141	37	513	84	431	30	587	44	204	24	240
GCATTGGTGGTTCGGTGGTAGAATTCT	73	4	110	2	129	5	107	4	110	0	161	4	136	1	112	2	68	1	125	0	120	2	147	0	107	0	91	1	54	2	59	1	67	2	93	0	58	2	30	1	560	18	591	23	534	18	301	4	287
TGCCGTGATCGTATAGTGGTTAGTACTCTGCG	73	6	79	2	64	8	80	8	66	7	97	8	137	11	67	7	63	10	66	2	59	8	73	10	101	16	89	9	37	15	37	5	100	9	139	20	33	4	36	24	290	78	336	63	355	56	165	26	209
TCCCTGGTGGTCTCGTGGTTAGGATTCGGCGCTC	73	6	65	5	98	6	38	8	56	7	38	7	48	12	51	6	48	10	47	1	33	4	48	4	46	11	58	14	32	24	25	6	89	7	86	24	117	13	37	29	180	35	225	29	246	21	148	23	282
CTGTCACGCGGGAGACCGGGGTTCGATTCCCCGACGGGGAGC	73	47	146	10	24	15	84	39	65	10	84	9	91	11	165	25	63	23	79	12	104	11	105	8	91	10	79	12	143	11	148	14	50	28	146	23	39	11	5	13	43	19	84	28	23	42	8	57	64
TCCCACTTCTGACACC	72	74	174	70	185	82	259	93	69	21	40	34	83	43	84	13	189	18	111	26	129	40	102	33	78	11	119	41	157	25	173	20	64	27	83	24	35	16	187	51	71	174	2727	522	1802	491	546	503	415
GGGGGTGTAGCTCAT	72	3	75	0	243	2	94	1	63	1	5	3	24	3	9	5	33	6	17	0	13	0	15	5	28	0	12	0	29	0	249	2	11	1	6	0	13	0	1	0	123	15	279	8	78	13	15	13	29
TCATTGGTGGTTCAGTGGTAGAATTCTCGC	72	3	170	1	135	9	137	3	209	3	326	4	288	9	247	6	152	4	257	4	284	10	268	5	260	5	192	13	85	12	62	5	135	3	187	4	89	4	670	62	1016	56	802	27	696	44	344	9	356
TTGTGGTTCAGTGGTAGAATTCTCG	72	1	146	5	114	3	227	5	82	2	100	1	110	4	80	0	97	0	128	0	103	1	177	1	174	3	271	4	156	3	39	2	203	1	271	3	78	3	272	15	1439	11	841	8	1086	16	142	1	174
TCCCTGGTGGTCTAGTGGTTAGGTTTCGGCGCTC	72	6	63	4	87	5	30	2	69	9	72	17	66	14	56	19	67	7	58	6	47	12	49	4	36	8	60	6	11	3	13	3	32	10	32	7	53	7	39	16	211	20	194	23	240	25	161	18	481
GTGGTCTAGTGGTTAGGATTCGG	72	4	76	10	79	3	51	6	56	3	168	4	79	2	127	4	37	1	36	1	53	10	66	4	43	1	56	5	28	4	15	2	46	2	50	1	40	1	113	7	692	31	419	14	371	39	194	10	268
TCCCTGGTGGTATAGTGGTTAGGATTCGGCGCT	71	12	80	4	83	5	23	13	92	16	89	17	74	20	67	13	75	5	51	12	48	15	39	12	82	16	196	29	47	21	45	8	74	14	86	21	64	13	43	29	167	35	204	45	206	44	132	21	210
GAGAAAGACATATAGGATATGAGATTGGA	71	0	250	0	23	0	80	0	62	1	83	0	144	0	46	0	39	0	84	0	115	0	52	1	149	0	104	1	237	0	183	0	140	0	253	2	154	0	37	1	0	0	4	0	0	0	0	0	0
ACAAAAAACATTAGACTGTGAATCTGACAACAGGAAATAAACC	71	3	240	5	42	1	78	10	75	4	84	2	109	17	36	2	46	4	113	7	58	6	97	1	158	20	131	10	109	22	151	8	270	17	280	26	160	13	7	31	1	1	1	0	1	1	3	0	1
GGGGGATTAGCTCAAATGGTAGAG	71	1	151	1	36	5	47	8	58	0	99	1	83	2	184	4	45	1	52	0	57	2	73	3	64	0	56	3	52	0	68	0	23	0	76	0	33	0	3	3	132	7	239	34	56	9	75	11	18
AAAACATTAGACTGTGAATCTGACAACAGGAAATAAACCTCC	71	17	95	31	36	29	84	56	51	46	42	39	76	92	48	31	26	13	50	14	41	30	67	12	113	87	80	69	44	59	79	44	120	60	158	136	119	118	5	285	8	4	2	1	8	1	4	2	13
GGGGGTGTAGCTCAGTGG	71	41	86	30	168	22	152	306	69	19	94	66	131	58	89	26	49	19	87	40	90	51	76	40	72	43	389	108	70	69	18	31	64	64	243	79	199	75	107	221	256	97	306	141	153	124	82	235	205
CATTGGTGGTTCAGTGGTAGAATTCTCGCCTG	71	6	145	8	105	14	190	18	188	7	89	8	226	18	48	5	67	9	202	19	115	14	222	11	152	17	231	66	172	63	71	10	309	24	965	79	547	42	356	283	1131	365	874	314	995	424	119	49	359
GGGGGTGTAGCTCAGTGGT	71	11	120	3	63	9	169	50	61	3	108	5	155	2	120	4	59	7	82	7	82	6	102	3	66	1	159	17	31	4	20	0	69	3	58	5	86	1	23	3	89	6	65	31	57	39	53	145	34
TCCCTAGTGGTCTAGTGGTTAGGATTCG	71	8	90	5	78	0	91	7	74	2	235	1	127	0	143	0	59	2	75	0	84	0	134	1	98	1	89	6	37	3	43	1	67	3	77	0	35	0	44	4	459	6	172	15	191	8	50	2	83
GGTAGCGTGGCCGAGCGGTCTAAG	70	4	204	2	58	1	82	9	70	0	113	1	155	2	84	0	43	2	147	2	127	3	105	1	125	5	82	2	87	3	80	1	44	5	140	2	45	4	7	10	31	4	131	5	36	6	45	6	25
GGGGATGTAGCTCAGAGGTAGA	70	5	287	4	209	5	166	10	122	2	266	3	406	3	275	1	115	2	176	9	268	3	289	5	141	3	106	7	62	8	93	1	107	0	179	3	35	1	4	2	150	4	385	15	183	8	120	7	173
GCATTGATGGTTCAGTGGTAGAATTCTCG	70	3	134	4	99	3	130	3	81	1	134	3	133	1	109	2	93	0	94	3	102	0	98	1	135	3	103	6	65	4	59	1	87	0	95	1	17	0	76	2	434	11	389	16	380	10	150	6	118
GCATTGGTGGTTCAGTGGTAGGATTCT	70	1	147	4	150	5	140	5	113	3	165	0	201	0	140	1	90	1	120	2	124	1	166	1	118	1	135	3	63	2	59	3	91	2	106	2	87	0	36	3	643	20	653	8	734	17	368	9	365
GTTTTCACCCAGGCGGCCCGGGTTCGACTCCCGGTGTGG	70	1	167	1	14	2	66	3	31	0	94	3	128	5	114	7	47	0	115	2	112	1	148	3	102	7	65	6	47	4	73	1	54	1	90	0	34	2	0	8	3	0	11	0	5	0	0	0	1
GCATTGGTGGTTCAGTAGTAGAATTCTCG	70	2	121	2	84	3	140	1	99	2	146	1	156	0	122	0	100	1	115	0	131	1	131	3	163	7	100	2	72	1	62	4	111	0	103	1	28	0	117	4	479	10	436	7	379	16	165	8	150
TCCCGGACGAGCCCC	70	20	93	27	168	18	85	44	73	10	114	9	103	26	192	10	124	14	70	29	84	17	96	19	62	3	128	28	121	13	100	20	69	21	104	13	89	19	223	50	27	33	1375	68	775	68	232	167	511
GCATTGGTGGTTCGGTGGTAGAATTCTC	70	3	154	0	124	0	143	4	127	1	152	4	183	2	110	2	103	0	150	1	134	1	196	1	101	2	117	3	58	1	63	0	130	0	123	3	36	0	93	3	283	4	180	4	181	4	53	3	55
ATTGGTGGTTCAGTGGTAGAATTCTCGCCTGCCACGCGGGAG	70	8	100	6	126	10	65	17	98	6	83	7	101	8	77	4	112	6	132	10	146	6	91	4	77	6	52	9	48	11	68	11	74	7	119	17	57	5	11	13	312	36	1205	120	428	63	371	58	470
AAGAAAGATTGCAAGAACTGCTAATTCATGCTTCCATGTG	70	3	1	1	8	1	14	0	4	7	1	3	2	0	0	0	40	2	3	1	3	1	7	0	28	11	6	8	7	1	2	1	69	1	17	0	11	1	32	4	1	1	14	4	4	8	0	1	9
TCCCGGGTGGTCTAGTGGTTAGGATTCGG	69	6	78	3	140	3	53	4	101	6	188	5	152	10	183	6	86	7	77	6	98	5	85	9	114	5	70	3	31	3	41	3	83	7	81	6	63	3	24	5	471	27	311	28	412	17	157	8	255
AGGCGGCCCGGGTTCGACTCCCGGTATGGGAACC	69	9	240	8	24	36	138	42	83	7	158	13	144	8	335	23	43	7	101	9	135	3	168	11	121	4	118	2	168	6	217	5	70	0	143	3	76	3	19	4	25	71	87	187	44	128	61	123	28
GGGGGATTAGCTCAAATGGTAGA	69	1	166	2	51	1	45	7	52	1	129	4	116	2	143	0	63	0	64	1	84	2	87	1	64	0	41	3	65	1	86	0	28	1	49	2	31	1	8	2	122	3	282	1	42	7	58	12	38
TCCCTGGTGGCCTAGTGGTTAGGATT	69	4	58	3	101	7	33	2	39	1	57	1	62	2	90	1	29	1	43	0	44	2	38	4	19	1	28	0	23	2	20	1	16	1	31	0	47	3	4	4	247	12	315	11	190	16	146	13	328
TCCCTGGGGGTCTAGTGGTTAGGATTCGG	69	4	70	3	113	3	33	6	71	6	136	4	85	8	117	2	64	3	54	5	74	7	42	2	118	5	80	5	30	3	42	3	120	2	102	8	57	6	11	18	371	14	211	14	367	11	147	9	146
TCCGGCTCGAAGGACC	69	17	158	25	127	25	519	17	95	4	43	4	113	14	66	11	101	3	111	8	100	3	105	4	288	12	140	2	111	2	403	9	103	2	221	1	112	2	229	9	49	71	740	181	545	97	259	188	222
TCCCTGGTGGTCTAGGGGTTAGGATTCGG	69	1	69	3	84	4	79	11	59	1	122	3	67	7	106	2	36	1	55	3	68	5	116	0	153	3	119	7	74	5	64	6	93	6	91	6	57	8	68	9	409	20	241	14	294	14	113	4	138
TCGGGGGCGTGGGTTCGA	69	11	104	18	108	4	51	14	36	5	50	8	56	5	77	11	47	7	46	5	51	8	53	13	37	2	19	3	40	12	50	4	27	4	43	11	26	1	13	10	251	42	910	144	402	38	318	23	169
TCCCTGGTGGTCTAGTGGTTAGGATGCGGCGCTC	69	5	53	7	90	7	54	6	42	11	51	6	59	5	34	11	43	11	30	4	39	8	39	4	25	7	46	8	27	7	13	2	51	6	40	10	85	8	24	12	181	33	198	22	237	30	169	15	236
TCACTGGTGGTCTAGTGGTTAGGATTCGGCGC	68	5	63	7	49	3	40	5	95	12	147	8	127	12	99	8	82	4	83	9	89	8	122	13	26	5	90	4	38	5	35	3	44	2	42	6	38	8	46	16	142	25	166	20	130	27	91	7	201
TCCCTGGTGGTCTAGAGGTTAGGATTCGGCGCTCT	68	172	69	129	92	66	45	163	74	123	63	176	53	276	54	190	49	154	47	151	56	150	36	152	28	90	185	103	21	90	21	81	41	135	66	147	48	172	17	224	115	458	135	360	162	342	55	220	223
NCCCTGGTGGTCTAGTGGTTAGGATTCGGC	68	1	83	1	35	0	44	1	59	0	106	3	66	2	89	5	36	0	45	2	52	1	60	2	0	0	0	0	0	0	0	0	0	0	0	0	0	0	0	0	250	8	160	9	146	3	87	3	71
TAGGATTCGGCGCTC	68	6	92	5	160	1	55	21	56	14	79	6	70	13	71	6	133	9	73	5	37	11	60	17	44	8	115	21	38	13	32	6	44	7	58	28	99	17	1880	46	145	15	801	17	1175	28	224	11	371
GCATTGGTGGTTCAGTGGTAGAAGTCTCGC	68	0	63	2	55	0	57	1	60	1	133	2	117	0	64	4	85	3	71	4	128	1	149	2	43	4	107	4	25	1	18	0	106	0	63	4	42	0	82	6	166	14	228	10	384	14	90	5	126
NCCCTGGTGGTCTAGTGGTTAGGATTCGGCGC	68	7	74	4	44	6	20	6	36	2	68	9	52	1	55	4	36	5	36	6	30	5	31	2	0	0	0	0	0	0	0	0	0	0	0	0	0	0	0	0	160	30	202	26	135	31	100	18	71
CTAGTGGTTAGGATTCGGCGCTCT	68	99	46	69	67	66	41	124	50	71	40	62	43	110	20	55	39	78	61	79	44	55	43	83	29	47	265	54	38	42	16	60	33	57	82	88	102	126	467	224	177	229	102	204	112	213	36	119	183
AGACTGTGAATCTGACA	68	0	151	0	117	0	62	0	64	0	82	0	102	3	78	0	53	2	57	1	57	0	82	0	76	0	47	1	71	1	80	0	71	0	45	1	49	1	1830	5	44	0	75	0	28	0	20	1	7
TCTCGGTGGGACCTCC	68	26	206	24	129	21	340	31	99	8	87	9	148	10	114	4	205	20	155	9	144	1	193	6	164	7	126	7	131	6	198	5	108	2	152	10	85	4	716	14	40	47	797	219	550	139	204	274	204
TGAATCTGACAACAGGAAATAAACC	68	0	212	1	10	0	93	0	45	0	71	2	140	0	82	0	27	1	81	0	109	0	163	0	105	2	85	1	78	0	132	0	94	2	163	0	128	0	9	2	7	0	0	0	4	0	0	0	7
TCAGTGGTAGAATTCTCGC	68	3	108	4	78	1	104	12	61	2	84	1	113	3	66	0	72	1	68	2	58	1	115	1	67	0	104	2	59	1	39	2	69	3	246	3	89	0	1156	5	1359	7	1005	25	1016	10	220	20	332
TCCCTGGTGGTCTAGTGGGTAGGATTCGGCGCT	67	11	97	14	116	12	59	18	73	7	93	14	77	22	65	14	44	11	48	12	38	12	52	6	57	12	96	12	60	28	38	8	37	7	77	19	60	16	40	34	192	52	333	57	310	59	184	32	160
TGAATCTGACAACAGGAAATAAACCTCCTTATTCACCA	67	1	178	0	24	3	93	1	52	1	81	1	120	4	91	0	20	0	57	0	69	0	69	1	83	2	46	0	61	3	84	1	44	2	77	0	66	1	1	7	2	0	3	1	6	0	0	0	4
GGGGATGTAGCTCAGCGGTA	67	9	313	15	358	6	147	18	203	5	280	2	402	8	441	4	97	3	263	3	268	7	261	11	215	2	118	6	72	18	88	4	80	9	269	3	57	2	11	12	387	14	1151	30	397	17	223	33	274
TCCCTGGTGGTCTAGTGGTTAG	67	2	57	0	41	3	36	2	23	0	68	2	71	1	67	0	31	3	38	3	60	0	54	0	31	2	70	1	22	0	24	1	31	0	41	1	82	1	8	7	182	1	96	6	61	5	22	0	58
CATTTGTGGTTCAGTGGTAGAATTCTCG	67	2	116	1	62	1	180	6	101	0	152	2	126	2	77	1	72	1	153	1	121	2	169	1	180	2	180	7	153	2	30	0	271	0	365	2	95	1	348	20	813	20	444	12	753	27	112	1	220
CCTGTCACGCGGGAGACCGGGGTTCAATTCCCCGACGGGGAGCC	67	5	99	0	7	1	41	8	23	6	48	1	53	1	51	3	25	3	102	3	61	4	80	0	93	1	61	4	118	1	96	4	44	8	125	5	62	0	3	3	8	1	0	0	7	1	6	5	3
GCCGTGATCGTATAGTGGTTAGTACTCTGCGTTG	67	48	78	36	121	32	77	80	89	88	49	56	71	107	38	53	76	47	91	35	74	45	78	26	70	79	292	82	51	91	28	56	72	79	153	207	81	117	98	304	636	1362	812	1145	907	1309	205	195	471
CCAGGCGGCCCGGGTTCGACTCCCGGTGTGGGAA	67	148	25	100	36	60	50	317	10	57	55	135	21	122	36	145	12	82	17	32	70	118	37	120	12	73	261	80	39	171	11	72	15	71	36	153	25	76	77	225	44	98	41	196	20	146	19	62	28
GCCCTGGTGGTCTAGTGGTTAGGATTCGGCGCTC	67	9	80	7	131	15	51	16	61	10	89	21	119	19	49	7	69	12	50	13	54	14	59	12	27	9	44	11	23	9	17	3	32	7	41	7	80	5	22	14	305	52	264	32	304	38	178	15	323
TGAATCTGACAACAGGAAATAAACCTCCTTAA	67	0	268	1	49	0	98	3	77	1	96	0	167	0	67	0	50	0	123	0	95	0	128	0	130	1	63	0	163	1	164	0	86	2	114	0	99	0	6	6	5	0	10	0	0	0	0	0	10
GAATTGGTGGTTCAGTGGTAGAATTCTCGC	67	2	94	2	68	3	59	2	238	7	268	4	296	8	178	5	129	7	218	7	210	10	179	7	99	2	70	6	38	2	24	1	70	1	95	2	28	1	58	12	327	17	356	19	305	20	177	5	312
GGCCGTGATCGTATAGTGGTTAGTACTCG	66	0	0	0	0	0	26	0	0	1	0	1	0	0	0	0	121	0	0	0	1	0	27	0	0	2	0	1	0	0	0	0	69	0	1	0	0	0	2	0	0	0	1	0	1	0	1	0	0
TCCCTGGTGGTCTAATGGTTAGGATTCGGCG	66	9	75	7	95	0	50	8	73	5	127	6	86	12	78	17	75	3	46	3	86	6	50	8	59	9	66	6	26	11	43	2	53	5	49	5	60	17	33	12	310	23	215	46	357	22	172	11	220
TCCCTGGAGGTCTAGTGGTTAGGATTCGGCG	66	5	80	2	44	4	42	7	68	5	74	8	65	13	73	12	38	7	44	5	70	13	53	4	25	2	26	8	15	8	34	1	28	3	19	4	32	6	20	13	204	22	165	18	234	19	112	15	203
AGGATTCGGCGCTCT	66	210	90	197	207	227	83	943	83	196	63	196	127	653	95	167	222	202	227	652	173	357	101	519	118	328	4813	847	646	382	63	260	91	777	220	1089	1235	1795	2784	2493	63	207	427	836	283	1115	184	2534	285
TCCCTGGTGGTCTAGTGGTTTGGATTCGGCGCT	66	14	83	3	81	5	33	5	55	8	82	9	49	19	53	12	60	11	57	7	41	16	41	11	53	5	78	11	26	19	26	6	39	5	46	7	30	10	28	16	178	59	243	32	246	50	155	30	200
GTTTCTGTAGTGTAGTGGTTATCACGCTCGCCTGA	66	15	93	14	70	50	49	41	87	17	75	23	105	24	21	14	30	5	123	27	83	26	105	32	36	25	146	88	34	20	21	18	49	33	104	30	81	22	6	202	271	156	238	140	163	124	60	45	133
GCATTGGTGATTCAGTGGTAGAATTCTCG	66	5	119	1	75	2	162	9	103	2	168	1	149	4	124	2	132	5	107	0	142	3	146	3	143	7	129	3	72	2	71	0	91	1	124	1	27	1	86	3	544	24	487	12	402	11	188	2	151
TCCTCGTTAGTATAGTGGTGAGTATCCCCGCCT	66	11	130	2	62	12	38	52	61	3	143	16	147	14	118	12	47	9	89	9	107	3	88	12	64	8	115	5	52	8	48	5	15	6	79	14	59	5	34	39	377	46	183	61	147	52	76	29	125
AGTGGTTAGGATTCGGCGCT	66	11	87	4	82	12	80	33	79	10	123	21	91	45	79	10	98	15	81	31	68	26	58	27	45	25	360	63	49	41	44	16	42	44	30	61	94	87	888	179	215	59	183	73	204	49	96	61	195
GCGGAAGCGTGCTGG	66	1	159	1	122	2	113	3	66	1	116	1	104	1	76	3	129	0	91	1	98	1	174	3	49	1	136	1	112	0	30	0	78	0	74	0	27	1	80	5	58	0	1256	2	810	11	157	2	219
TCCCTGGTGGTCTAGTGGTTAGAATTCGGCG	66	11	61	4	72	4	38	8	76	1	141	6	80	15	85	10	70	3	71	0	67	6	39	8	56	5	65	5	17	10	35	1	40	3	51	5	44	12	30	14	252	42	192	22	341	24	139	16	257
CAGGCGGCCCGGGTTCGACTCCCGGTGTGGGAAC	65	10	113	4	50	11	51	40	53	4	87	13	91	9	184	22	30	7	48	4	63	6	85	11	79	5	56	9	74	3	99	5	38	3	94	6	42	2	8	18	62	51	148	60	43	56	71	128	68
GTTTCCGTAGTGTAGTGGTTATCACGCTCGC	65	2	95	4	70	2	44	9	79	0	126	5	79	6	65	3	56	4	121	4	104	2	108	3	77	6	127	4	50	3	27	1	63	2	88	3	26	3	57	8	628	25	526	29	255	22	146	5	167
GGCTCGTTCGTCTAGGGGTATGATTCTCGCT	65	6	84	7	42	4	32	15	51	4	87	0	52	2	29	6	27	3	39	1	50	6	31	5	42	11	85	14	33	8	11	7	11	3	25	3	26	3	13	23	215	6	299	10	81	1	96	10	78
GTTAGGATTCGGCGCTCT	65	88	106	53	209	96	102	274	69	83	49	80	116	202	38	49	168	88	197	158	128	124	139	172	63	115	1154	233	189	141	37	73	78	198	134	345	327	462	2583	924	1143	242	885	298	953	435	219	208	443
TTGTAAACCTGAAATGAAGATCTTCTCTTCTCAAGACAC	65	1	101	0	10	0	65	5	63	0	39	1	77	3	70	1	23	0	56	1	59	3	63	1	97	2	56	5	114	7	101	4	68	4	163	5	96	2	9	18	4	5	4	2	0	0	2	1	0
TCCCTCGTGGTCTAGTGGTTAGGATTCGGC	65	2	50	1	39	0	52	4	46	1	91	4	51	2	166	2	54	1	36	0	69	2	58	3	56	0	37	2	31	1	13	0	58	0	37	4	30	0	78	5	213	7	148	1	140	5	67	2	79
GGGGGTATAGCTCAGTG	65	4	144	3	32	3	125	33	29	2	80	1	87	3	35	2	61	0	77	4	75	8	94	2	99	3	107	13	48	9	50	2	72	7	58	8	249	1	56	29	198	22	126	11	67	19	49	17	48
TCCCTGGCGGTCTAGTGGTTAGGATT	65	4	51	2	34	2	30	0	41	2	43	2	42	0	56	0	35	2	28	0	35	0	14	2	17	0	17	0	13	3	17	3	15	0	21	1	37	0	0	5	197	5	231	8	161	11	94	7	210
TCGGTAGAGCATGAGAC	65	8	219	5	454	21	298	28	270	2	153	4	482	13	163	5	344	1	405	3	305	6	721	9	136	2	220	2	246	7	54	6	299	1	903	8	128	6	1092	24	1837	9	9758	13	11200	61	657	26	1055
CATTGGTGGTTCAGTGGTAGAATTCTCGCCTGCCACGCGG	64	6	82	3	38	8	32	6	52	3	48	2	53	2	58	1	60	1	82	3	72	2	63	1	62	1	35	6	35	2	55	7	35	2	72	3	23	0	2	8	301	20	1043	43	296	28	200	22	240
TCCTGGTGGTCTAGTGGTTAGGATTCGGCGCT	64	16	79	9	77	6	31	12	75	20	109	26	73	30	70	25	73	8	69	11	59	14	55	13	43	16	96	20	32	26	26	11	43	10	58	9	28	11	251	84	177	45	225	75	298	53	151	30	306
TTCGATCCCCGGCATCTCCACC	64	163	108	107	98	133	62	173	102	20	102	43	79	34	166	65	81	58	53	36	90	43	82	27	61	9	67	17	95	15	95	12	24	8	47	5	26	11	57	26	200	512	499	1441	350	1126	168	2348	205
CCCGGATGATCCTCAGTGGTCTGGGGTGCAGGCTT	64	17	204	11	117	13	60	12	74	6	67	5	108	12	164	4	104	4	162	14	206	11	153	4	154	8	99	13	76	7	102	9	107	17	214	23	91	7	11	48	717	68	2395	304	387	164	188	49	308
CATTTGTGGTTCAGTGGTAGAATTCTCGCCTGCCACGCGGGAG	64	6	63	2	36	3	38	2	42	1	43	0	49	6	33	3	57	5	73	4	73	6	57	1	37	6	17	1	22	5	61	3	38	3	70	5	19	3	1	5	237	16	814	68	244	34	272	35	260
GCATTGGTGGTTCAGTGGTAGAATTCTTG	64	2	116	2	88	3	123	6	91	1	154	7	160	1	127	1	106	1	118	3	131	0	133	0	223	4	143	8	58	4	50	2	120	1	112	3	19	1	200	9	417	10	412	11	319	24	152	1	128
TCCCTGGTGGTCTAGTGGTAAGGATTCGGCG	64	2	49	1	48	2	24	5	45	5	49	7	38	8	58	4	39	2	35	5	38	7	35	2	19	3	35	2	16	2	13	1	19	2	14	5	26	4	21	15	157	15	111	15	180	15	86	7	138
ACCGGGCGGAAACACC	64	1	170	20	81	4	172	12	58	4	109	3	144	2	117	2	82	0	60	1	135	2	127	5	304	15	114	3	125	2	503	16	101	4	174	1	131	0	533	3	44	10	589	58	324	46	106	60	113
TCCCTGGTGGTCTAGTGGTTAGGATTCGCCGCTCT	64	197	61	112	90	97	39	178	93	114	44	174	68	266	163	199	60	145	56	150	71	162	42	166	28	80	222	120	31	83	16	59	43	125	61	99	43	154	73	225	114	540	153	451	133	357	63	268	275
TTAGGATTCGGCGCTC	64	9	106	13	189	12	68	35	43	10	36	14	95	24	73	8	226	17	81	10	67	17	87	16	48	11	143	26	50	17	27	5	77	23	88	23	89	67	1258	93	112	17	1181	46	1512	18	334	20	544
TCCCTGGTGGTCTAGGGGTTAGGATTCGGCGC	64	5	82	6	68	5	45	3	58	6	67	4	85	13	49	7	32	2	48	5	63	8	44	3	118	11	118	16	97	17	68	14	60	22	153	23	170	27	49	42	199	34	262	37	155	25	109	14	137
GGGGATGTAGCTCAGCGGTAG	64	7	212	7	277	2	93	10	145	1	207	6	302	6	200	1	119	5	162	3	183	2	210	2	158	0	87	5	50	7	46	1	55	4	174	7	25	1	15	5	208	3	554	5	204	6	102	20	221
TCCCTGGTGGTCTTGTGGTTAGGATTCGGCGC	64	1	52	2	53	5	29	2	43	1	55	5	51	5	41	6	43	3	31	4	38	3	32	8	27	0	51	6	18	6	14	3	29	3	47	7	30	6	46	20	122	24	144	19	128	18	86	9	112
TCCCTGGTGGTCTAGTGGTTAGGAATCGGCGCTCT	63	275	77	109	110	117	45	167	94	149	58	179	67	312	75	174	50	142	77	167	56	194	64	192	21	84	117	99	26	111	18	78	27	119	62	153	49	189	11	207	110	494	141	420	153	336	57	255	243
GCATCGGTGGTTCAGTGGTAGAATTCT	63	1	89	1	90	1	85	3	69	0	102	1	104	4	86	0	48	1	84	0	103	2	93	1	61	1	81	1	28	1	43	1	59	0	63	0	36	0	19	1	384	9	404	16	404	24	264	1	216
TCCCTGGTGGTCTAGTTGTTAGGATTCGGCG	63	6	56	7	54	3	37	10	56	4	76	4	47	10	61	5	51	0	49	3	52	6	32	3	87	7	125	10	36	3	53	2	76	4	74	6	84	15	37	21	167	22	131	15	180	21	105	11	112
ACCCAGGCGGCCCGGGTTCGACTCCCGGTGTGGGAA	63	299	21	125	14	116	16	418	3	100	66	195	18	219	28	223	15	108	17	78	38	146	32	171	11	82	472	184	60	405	8	161	4	141	46	252	136	141	12	477	51	112	20	237	40	185	16	147	40
GCATTGGTGGTTCAGTGGTAGAATTCTCGCA	63	5	119	9	64	9	117	11	59	6	83	10	97	13	39	7	34	3	62	6	66	10	140	5	81	25	86	32	65	37	32	5	120	15	135	26	85	14	66	66	399	125	314	197	272	169	68	40	71
TGAATCTGACAACAGGAAATAAACCT	63	0	184	0	22	0	57	0	43	0	60	0	111	0	63	1	21	0	65	0	80	0	93	0	100	2	64	0	93	0	107	2	94	1	132	2	118	0	4	3	1	0	8	0	0	0	4	0	7
AAACATTAGACTGTGAATCTGACAACAGGAAATAAACC	63	4	133	8	47	6	73	12	45	4	52	6	106	14	25	4	14	1	69	2	78	6	103	2	96	7	70	5	68	14	118	15	142	7	173	27	95	14	10	37	2	0	4	0	0	0	1	0	1
GCTCTCACCGCCGCGGCCCGGGTTCGTTTCCCGGTCAGGGAAC	63	0	123	0	54	1	33	1	49	0	111	2	78	1	211	0	47	1	17	0	42	4	30	1	53	0	104	11	40	13	27	4	8	6	46	0	9	0	0	4	50	0	148	0	44	1	25	6	43
TCAGAAGGCTGCGTGTT	63	4	155	4	275	2	102	11	54	2	63	3	159	13	80	4	115	0	145	9	143	5	201	1	52	1	123	2	130	8	60	0	127	3	240	10	127	2	13	18	1697	9	2937	47	1760	43	252	3	641
TCCCTGGTGGTCTAGTGGGTAGGATTCGGCGCTCT	63	329	75	193	164	246	64	287	66	99	43	159	81	216	41	98	44	125	56	129	55	128	63	100	28	133	214	211	63	120	28	115	36	161	61	179	105	270	35	271	102	707	196	519	239	562	110	321	210
TAGTGGTTAGGATTCGGCGCT	63	2	89	12	81	1	49	9	43	9	54	5	67	20	28	3	52	7	69	17	49	2	46	6	20	2	116	21	23	12	24	2	45	0	47	14	45	19	487	65	364	16	228	16	286	38	140	2	204
TCCTCGTTAGTATAGTGGTGAGTATCCCCGCCTGT	63	416	54	228	177	726	41	951	58	256	42	415	68	604	24	207	55	253	75	381	53	402	59	556	27	160	921	238	87	288	32	219	38	181	99	249	196	164	14	1021	196	1230	219	1233	82	953	56	694	137
NCCCTGGTGGTCTAGTGGTTAGGATTCGGCGCTCT	63	290	60	153	85	138	44	228	59	116	48	149	70	219	45	127	41	137	37	135	64	152	65	144	0	0	0	0	0	0	0	0	0	0	0	0	0	0	0	0	134	596	164	445	129	401	60	278	207
TCCCTGGTGGTCTAGTGGTTAGGA	63	3	77	4	23	7	44	7	40	1	49	2	66	2	102	1	47	1	40	7	47	6	40	0	19	1	59	5	29	3	21	2	15	2	41	5	89	1	1	11	170	9	166	1	83	6	48	9	178
TGGAGGCGTGGGTTCGAA	62	12	69	11	83	5	35	41	23	4	26	16	43	21	37	7	33	5	37	11	56	8	55	11	45	6	36	3	16	7	14	11	25	7	57	13	32	9	34	11	375	120	1215	254	333	89	275	66	140
TTCCGTAGTGTAGTGGTTATCACGTTCGC	62	4	52	10	148	11	60	10	53	0	56	5	49	2	41	0	57	1	58	4	75	1	102	0	52	3	75	6	53	4	19	3	54	5	151	0	28	1	46	29	2205	60	1969	26	1133	56	263	10	455
AGTGGTTAGGATTCGGCG	62	15	86	14	97	10	77	33	57	10	56	8	79	44	47	10	95	2	90	20	54	19	91	20	47	22	515	38	48	41	48	18	56	35	43	65	110	82	1171	144	177	41	103	58	150	66	54	48	79
NCCCTGGTGGTCTAGTGGTTAGGATTCGG	62	9	58	1	71	2	56	2	41	0	71	5	60	2	67	1	43	2	42	1	64	0	71	4	0	0	0	0	0	0	0	0	0	0	0	0	0	0	0	0	306	17	222	11	248	15	112	6	111
TTAGGATTCGGCGCTCT	62	94	56	135	164	144	69	364	68	80	34	96	90	314	47	71	86	58	104	263	79	229	67	256	50	150	330	350	92	131	28	118	57	154	92	249	129	754	1205	744	198	92	746	134	772	137	139	115	450
TAGTGGTTAGGATTCGGCGC	62	2	69	3	45	4	39	7	50	2	60	10	61	5	33	3	43	1	59	5	55	4	52	9	23	4	46	6	12	9	18	4	30	6	32	10	27	3	325	35	671	36	339	20	313	26	122	16	206
TGCCGTGATCGTATAGTGGTTAGTACTCTGCGT	62	6	64	1	20	0	60	8	39	9	41	7	74	10	35	2	41	1	36	2	58	2	48	6	54	12	72	5	31	3	24	8	56	12	73	28	47	10	52	19	193	38	288	55	263	37	165	17	159
TTTCCGTAGTGTAGTGGTTATCACGTTCGCCT	62	28	111	25	239	47	73	92	131	16	63	24	102	27	59	14	85	19	149	46	87	34	140	54	53	40	191	201	246	176	35	16	98	68	271	83	93	28	52	511	1528	758	1437	720	832	612	96	106	512
GCGTTGGTGGTTCAGTGGTAGAATTCTC	62	0	117	2	70	2	124	2	84	2	117	4	147	1	78	0	69	0	110	2	103	0	161	0	108	0	73	0	40	1	49	0	119	1	110	0	28	1	65	3	238	3	128	3	172	6	49	4	60
CTAGTGGTTAGGATTCGGC	62	0	84	4	59	2	44	5	31	2	46	1	42	4	53	1	68	1	47	1	49	6	39	3	34	1	49	6	22	0	14	0	31	1	25	1	16	1	415	4	598	27	320	27	328	15	115	3	156
TCCCTGGTGGTCTAGTGGTTTGGATTCGGC	62	0	39	0	43	1	45	1	42	1	77	1	55	1	51	1	33	1	20	0	48	0	40	0	33	1	35	0	10	0	18	0	21	0	28	1	15	1	34	3	225	6	144	4	150	13	86	1	90
GGCGGCCCGGGTTCGACTC	62	1	87	0	43	0	28	1	54	0	76	0	89	0	170	1	37	0	23	0	59	0	51	0	39	1	36	0	70	0	57	1	21	0	54	2	24	1	1	0	213	0	173	0	139	6	48	0	104
TGGAGGCGTGGGTTCGA	62	41	124	120	194	192	52	166	39	27	60	113	72	121	44	45	30	58	53	98	58	147	78	188	40	16	29	27	31	51	25	31	34	16	77	31	34	18	35	39	246	87	1031	162	362	135	227	49	104
TCCCTGGTGGTCTAGGGGTTAGGATTCGGC	62	4	63	0	58	0	48	2	62	1	111	1	64	2	78	2	55	0	64	2	66	1	56	0	202	0	116	5	57	7	64	1	100	1	90	3	70	1	56	7	276	10	214	11	162	13	101	2	78
TCCCTGGTGGTCGAGTGGTTAGGATTCGGC	61	1	92	1	28	3	46	3	92	1	138	3	86	2	113	2	57	1	43	0	45	3	78	1	172	7	126	6	64	5	56	2	111	2	117	3	26	0	100	11	317	12	189	8	170	8	101	2	83
GCATTGGTGGTTCAGTGGTAAAATTCTCG	61	4	88	6	57	4	93	2	76	0	106	0	118	0	88	1	83	0	86	1	92	2	77	0	101	1	90	5	58	1	55	0	70	2	77	3	27	2	53	5	321	8	302	6	325	8	109	2	126
GTGGTTAGTACTCTGCGTT	61	5	253	8	218	6	190	16	125	1	142	7	293	9	111	3	109	4	242	4	219	10	339	9	181	5	375	24	121	14	74	5	148	20	277	24	175	9	413	42	2182	60	1155	60	1377	100	196	38	339
CAGGGATTGTGGGTTC	61	1	89	0	113	4	95	3	56	0	36	4	76	3	49	0	36	1	76	2	78	1	154	0	64	1	22	1	51	1	31	1	73	1	72	1	38	1	50	6	50	3	193	7	153	1	27	1	35
GGTAGCGTGGCCGAGCGGTCTAAGG	61	1	132	0	11	1	44	2	50	0	63	1	89	1	77	0	15	0	112	0	85	0	87	1	104	0	55	2	55	1	77	2	52	0	91	0	38	0	5	4	41	0	95	0	24	1	23	0	23
GCATTGGTGGCTCAGTGGTAGAATTCT	61	2	131	0	99	2	91	3	103	1	122	1	165	3	125	1	64	2	98	2	110	3	136	3	85	1	108	1	50	0	76	2	77	0	106	5	63	1	41	10	530	9	609	14	550	32	291	6	309
GCATTGGTGGTTCAGTGATAGAATTCTCG	61	5	77	3	62	2	141	6	89	1	119	1	121	2	78	0	70	0	81	1	73	2	92	2	119	3	77	3	42	3	41	0	68	0	76	1	19	1	61	5	386	7	301	9	278	14	131	2	120
AACATTAGACTGTGAATCTGACAACAGGAAATAAACCTCCTT	60	13	190	20	89	29	234	55	130	45	95	42	177	81	140	81	61	20	111	29	108	28	198	20	250	97	220	66	201	72	313	97	274	42	306	123	256	60	45	211	8	2	25	12	8	21	11	0	10
TCCCTGGTGGTCTAGTGATTAGGATTCGGCG	60	5	67	6	78	1	30	3	54	2	79	5	41	12	63	7	45	4	38	2	52	5	33	7	55	2	74	5	14	7	35	4	34	1	42	7	40	2	31	17	254	21	151	26	244	20	131	14	173
CGGGAGACCGGGGTTCAATTCCCCGACGGGGAG	60	9	73	5	40	8	33	8	30	1	36	9	33	7	50	5	14	9	20	2	38	14	50	8	29	1	15	0	9	3	21	1	14	3	27	4	17	2	6	13	24	17	66	4	16	21	16	9	9
GTTTCCGTAGTGTAGTGGTTATCACTTTCGCC	60	3	63	1	69	1	50	3	39	1	51	3	30	1	27	1	37	1	65	1	44	3	68	3	42	1	111	3	41	8	23	0	44	4	69	7	24	0	17	19	390	22	423	7	198	3	85	14	138
TGTGGTTCAGTGGTAGAATTCTCG	60	1	112	2	81	0	91	1	99	0	136	1	129	1	96	0	61	2	92	1	72	2	124	0	93	3	119	3	63	4	18	0	81	0	144	0	22	4	105	6	497	12	326	3	377	15	91	0	119
CACGCGGGAGACCGGGGTTCGATTCCCCGACGGG	60	80	57	25	11	35	30	83	32	34	45	73	40	57	95	73	32	63	13	14	37	31	53	46	42	27	59	41	29	45	35	27	20	38	122	16	24	7	24	45	77	72	105	118	26	64	42	82	19
GGGGGTGTAGCTCAGTGGTAGAGCGCGTG	60	6	110	4	152	8	27	4	5	0	6	0	5	0	7	3	0	1	2	1	0	0	1	0	1	0	2	2	0	1	0	0	3	0	1	1	1	0	0	0	125	24	499	19	321	40	192	33	9
GCATTGGTGGTTCAGTGGTAGAATCCTC	60	0	125	1	83	1	148	1	134	0	178	2	170	1	85	0	93	0	111	1	134	0	171	0	104	2	113	3	53	2	81	0	152	0	129	1	38	1	97	6	289	4	165	2	226	4	36	0	52
GCATTGGTGGTTCAGTGTTAGAATTCTCG	60	7	93	4	41	1	92	0	75	0	107	0	97	1	154	3	49	1	67	0	48	3	74	0	132	0	96	2	77	5	39	0	98	0	81	5	29	2	122	6	357	16	310	20	234	14	113	2	63
GCCCGGATAGCTCAGTCGGTAGAGCATCAGAC	60	1	102	2	40	3	42	5	57	2	77	1	113	7	153	10	46	3	46	0	82	2	93	0	82	5	87	8	60	4	57	1	50	1	113	9	59	6	30	18	667	33	424	8	192	39	83	19	106
ACTCTGAATCCAGCGATCCGAGTTCAAATCTCGGTGGAACCTCC	60	36	133	30	13	28	101	133	43	31	73	37	82	52	76	43	40	48	54	28	37	30	54	10	67	35	74	15	55	30	69	39	46	28	91	29	40	8	3	65	9	20	8	30	8	31	2	54	9
TCCCTGGTGGTCTAGTGGCTAGGATT	60	0	44	4	40	2	31	2	36	0	44	1	53	3	86	0	35	0	34	0	37	1	25	3	15	0	20	0	10	1	26	0	16	5	18	0	33	1	3	2	178	6	234	3	132	5	115	3	241
TAGTGGTTAGGATTCGGCG	60	4	90	2	79	4	65	5	23	2	52	1	52	7	44	0	46	3	62	12	39	3	39	2	40	5	100	6	21	2	19	1	42	5	26	9	47	12	546	48	588	33	353	11	258	14	146	10	157
TTGGAGGCGTGGGTTC	60	1	134	2	138	1	44	0	46	1	58	3	110	2	101	0	58	1	95	3	83	3	129	0	62	1	66	1	30	0	34	0	63	1	109	1	19	1	25	3	188	0	712	0	194	3	158	21	103
TCCCTGGTCGTCTAGTGGTTAGGATTCGGC	59	0	55	0	121	4	42	1	66	0	133	3	99	1	165	0	59	0	37	1	53	0	40	1	54	2	112	2	15	1	19	0	29	2	61	1	13	0	113	10	191	4	132	1	118	1	66	0	78
TCACGCGGGAGACCGGGGTTCGATTCCCCGACGGGGAGC	59	34	77	11	40	27	62	106	33	8	48	6	56	23	58	14	23	14	28	16	41	11	45	12	15	11	31	13	22	9	55	11	20	12	57	14	24	2	7	20	35	69	84	108	25	126	19	322	43
TCCCTGGTGGTCTAGTGGCTAGGATTCGGCGCTTT	59	178	43	55	38	60	16	101	50	61	77	98	38	96	15	23	23	71	31	73	41	89	62	95	13	40	96	59	26	91	9	31	30	53	28	71	15	57	10	105	37	365	96	279	39	273	32	125	174
TCCCGGGTGGTCTAGTGGTTAGGATTCGGCG	59	7	49	2	67	5	26	5	72	5	95	6	71	13	70	8	74	3	52	2	53	5	42	4	41	0	49	4	23	3	28	2	46	2	59	8	52	8	24	12	179	19	149	37	191	20	100	6	152
GCATTGGTGGTTCAGTGGTAGAATTCACGCC	59	6	179	10	78	6	93	20	141	12	76	8	162	36	77	10	38	4	129	12	105	12	118	8	60	13	69	24	40	18	31	5	62	13	102	25	44	11	63	59	346	165	346	210	307	214	87	39	119
GCTCTCACCGCCGCGGCCCG	59	0	121	0	28	1	41	0	46	0	70	1	86	1	100	0	37	0	35	1	69	0	73	0	47	0	50	4	63	0	83	1	33	2	35	0	15	0	2	1	18	0	25	0	14	0	4	0	8
GCCCGGATAGCTCAG	59	1	102	1	116	5	94	4	24	0	28	0	86	0	41	2	44	0	70	1	56	0	78	0	35	0	72	1	25	2	19	2	30	0	95	0	134	1	27	1	53	6	632	15	349	5	79	5	112
GCATTGGTGGTTCAGTGGTCGAATTCTCGC	59	5	135	6	125	1	149	7	118	1	187	2	154	3	76	2	61	2	107	2	130	2	147	4	342	8	428	18	232	25	145	7	352	8	488	9	254	6	442	45	391	27	599	19	640	32	257	7	180
TCCCTGGGGGTCTAGTGGTTAGGATTCGGCG	59	3	61	2	37	3	16	1	46	3	67	3	49	9	43	3	48	0	39	1	46	7	20	3	63	3	73	11	35	13	44	2	55	6	82	8	53	13	10	16	140	18	89	22	166	17	87	9	101
GCATTGGTGGTTCAGTGGTATAATTCTCGCC	59	5	141	3	69	7	91	14	134	18	101	20	163	25	93	13	46	2	140	13	99	16	143	16	226	66	209	61	130	58	99	18	225	15	399	46	122	37	194	137	352	126	289	181	216	175	86	31	118
TCCCTGGTGGACTAGTGGTTAGGATTCGGCGCTCT	59	224	59	124	82	81	36	170	77	139	55	163	55	269	54	202	58	186	53	173	56	201	40	206	17	73	149	91	13	87	14	81	22	113	66	146	40	141	17	189	105	460	144	397	160	358	53	254	280
CTTCGGAGGCGTGGG	58	6	181	2	116	1	73	7	39	1	74	5	113	2	138	2	97	1	132	3	165	1	184	3	113	0	65	4	83	2	81	2	136	1	130	2	55	0	54	8	24	3	1991	14	565	25	374	17	203
GCCGTGATCGTATAGTGGTTAGTAC	58	10	111	5	127	6	66	12	38	4	62	2	90	4	61	2	42	3	84	0	65	7	86	3	51	1	39	3	20	4	25	2	54	0	60	4	36	0	104	7	245	9	453	51	359	26	170	63	272
CGCGGCCCGGGTTCGATT	58	0	120	0	58	3	47	0	62	0	72	0	99	3	146	1	38	0	27	3	66	1	79	0	76	1	69	1	119	2	115	1	43	0	90	3	27	2	9	3	60	0	151	0	54	2	24	1	44
GGCTCGTTGGTCTAGGGGTATGATTC	58	17	112	8	106	25	50	80	52	19	108	48	151	58	108	38	84	35	63	25	79	26	62	61	112	1	127	4	64	8	61	2	58	3	116	4	54	3	27	10	194	120	167	278	96	183	138	313	47
TCCCTGGTGGTCGAGTGGTTAGGATTCGG	58	2	79	4	72	3	81	3	55	4	108	1	84	9	79	7	47	3	58	1	46	4	102	2	123	5	95	5	65	8	52	0	79	2	82	9	48	6	57	20	367	26	291	25	289	20	155	5	144
TCCCACATGGTCTAGCGGTTAGGATTCCTGGTG	58	1	2	0	0	0	5	0	0	1	4	0	3	0	2	0	41	0	1	0	0	0	11	0	2	2	3	0	0	0	0	0	44	0	3	0	0	0	0	0	7	0	5	1	3	0	1	0	1
TAGGATAAGGTGTTTAGGTAGCACGGAGAATTTTGAAT	58	11	130	0	87	10	74	7	92	3	111	1	159	9	72	4	50	5	90	2	126	5	135	1	66	5	58	2	30	0	14	1	75	11	96	4	39	3	5	8	1	11	4	22	5	24	2	112	0
GCATTGGTGGTTCAGTGGTAGAAATCTCGC	58	5	128	1	71	7	68	3	202	5	228	4	287	9	149	5	75	6	202	4	183	7	187	5	155	2	88	9	69	2	56	3	88	3	191	4	75	4	81	13	388	29	409	22	354	26	206	5	280
TCAGAAGGCTGCGTGTTCGAATCACGTCGGGGTCACC	58	7	103	11	34	10	97	47	29	12	66	22	89	26	61	5	39	10	74	14	61	13	96	28	105	18	145	19	132	55	151	18	94	14	110	23	124	2	9	62	92	64	139	79	27	101	15	11	9
ATCCCGGACGAGCCC	58	4	152	5	97	4	61	13	102	3	100	4	84	10	136	0	112	4	58	9	81	4	90	4	62	3	187	5	86	4	438	16	90	14	109	10	114	7	122	14	27	1	921	33	611	23	292	42	389
TGAATCCGACAACAGGAAATAAACCTCCTTATTCACCCC	58	1	91	0	8	0	82	4	24	0	32	0	57	0	48	0	28	1	29	0	26	2	26	0	43	0	34	3	68	1	72	0	20	1	37	3	35	0	0	10	2	0	2	0	1	0	0	0	2
GTCAGGATGGCCGAGCG	58	1	71	5	73	4	57	6	25	0	27	3	56	1	21	1	53	1	40	1	41	6	41	1	100	1	86	6	19	7	28	2	55	5	52	4	74	0	27	3	141	0	320	0	172	14	73	7	85
TTGTAAACCTGAAATGAAGATCTTCTCTTCT	58	4	105	0	17	7	45	8	55	2	46	1	72	5	60	0	29	0	45	1	43	3	66	5	57	6	38	4	97	4	119	4	37	5	63	3	64	1	4	12	3	0	0	1	0	0	0	6	8
CCCCTGGTGGTCTAGTGGTTAGGATT	57	3	60	3	99	2	40	8	47	0	66	2	67	3	103	5	50	6	41	2	49	4	45	2	18	1	26	0	15	0	25	0	19	3	23	1	57	3	4	4	261	10	320	9	192	7	159	7	303
TCCCTGGTGGTCTAGTGGTTGGGATT	57	1	59	5	63	3	26	0	27	1	41	3	52	4	66	1	31	1	27	0	29	1	19	0	15	2	21	2	17	2	16	0	12	1	29	1	38	0	6	4	161	4	225	8	122	7	89	4	226
TCCCTCGTGGTCTAGTGGTTAGGATTCGGCGCTCT	57	230	71	87	86	110	41	185	70	113	50	142	86	238	122	164	44	117	43	132	52	151	75	135	27	95	271	146	30	86	22	72	50	102	91	141	63	168	49	263	90	401	132	389	146	291	40	212	178
TCCCTGGTGGTCTAGTGGTTAGGATTCGC	57	12	81	9	109	6	102	13	86	7	133	3	96	1	127	1	73	6	64	8	89	5	207	6	55	6	54	7	26	8	31	4	72	7	70	5	50	3	48	31	1301	22	410	18	381	23	162	13	180
TCCCTGGTGGTCTAGTGGATAGGATTCGGC	57	1	59	2	49	1	40	1	63	0	76	2	53	1	90	2	50	4	41	2	49	4	33	1	45	0	32	1	25	0	23	1	53	1	37	2	13	0	31	5	247	5	128	5	110	3	84	2	111
GGCCGTGATCGTATAGTGGTTAGTACTCTGCGG	57	0	2	0	1	0	7	0	1	8	1	3	1	1	1	0	22	0	0	0	0	0	9	0	0	5	2	2	0	0	2	0	39	0	4	1	2	0	10	2	5	2	5	4	8	2	4	1	5
TCCATGGTGGTCTAGTGGTTAGGATTCGGC	57	0	61	1	66	1	54	3	140	4	206	5	137	5	156	3	118	3	75	2	126	2	119	3	124	1	72	4	22	0	43	0	68	2	39	2	23	2	55	3	261	4	187	5	124	4	97	1	163
CTGCCACGCGGGAGGCCCGGGTTCGTTTCCCGGCCAATGCACC	57	0	109	0	21	0	43	1	48	0	109	0	77	0	188	0	62	0	28	0	56	0	59	1	48	2	95	2	99	7	60	5	21	7	41	0	15	1	1	3	9	0	21	0	17	0	13	8	6
GGGGATGTAGCTCAGTGGT	57	11	91	5	127	5	247	76	77	8	57	4	103	8	96	2	40	12	91	1	91	4	90	8	58	5	134	18	22	7	39	1	74	4	81	3	53	9	81	23	99	16	140	65	73	21	107	179	46
GTCAGGATGGCCGAGCGGT	57	2	104	2	27	7	39	8	32	1	74	0	79	3	62	0	32	1	60	2	61	3	90	0	78	3	72	3	40	1	25	3	25	3	61	4	73	5	9	33	249	9	205	4	79	5	65	0	52
TCCCTGGTGGACTAGTGGTTAGGATTCGGC	57	1	63	2	44	1	46	3	55	2	99	2	71	6	82	0	42	2	52	2	61	1	45	2	32	2	35	4	22	0	17	0	33	1	25	1	7	0	29	3	228	11	140	0	111	3	72	2	99
ACATTAGACTGTGAATCTGACAACAGGAAATAAACCTCCTT	56	0	167	7	90	3	182	18	88	23	125	16	147	22	124	11	43	1	83	2	96	5	124	10	224	21	183	18	199	18	263	29	226	12	236	36	152	13	41	46	14	4	33	4	2	3	6	0	15
TGAATCTGACAACAGGAAATAAACCTCCTTAC	56	3	101	0	4	0	35	1	20	0	25	1	54	0	25	0	24	0	37	1	40	0	34	1	40	1	24	1	32	1	57	0	21	0	42	1	20	0	3	3	6	0	1	0	3	0	0	0	10
TCCCTGGTGGTCTAGTGGTTTGGATTCGGCGC	56	3	48	3	34	2	25	5	39	3	60	8	50	6	53	5	34	2	34	2	23	4	26	2	24	5	39	5	18	7	15	1	19	8	31	8	36	5	31	11	155	31	142	12	121	28	61	10	111
GCATTGGTGGTTCAGTGGTAGAATTCTCGCCTGCCACGC	56	35	93	21	67	29	51	158	34	6	49	16	58	10	52	22	52	8	44	10	66	18	60	16	34	14	56	31	41	41	50	39	35	14	45	24	26	11	25	36	334	85	962	150	240	132	152	105	191
TGCCGTGATCGTATAGTGGTTAGTACTCTGCGTTG	56	94	60	44	102	51	34	101	41	118	34	74	62	164	22	65	46	44	42	28	58	52	43	62	62	140	509	104	53	147	19	87	45	156	95	405	90	184	137	365	234	757	411	624	339	750	176	287	203
TGGTAGAATTCTCGCCTGCCACGCGGGAGGCCCGGG	55	16	145	24	36	22	54	46	83	18	46	24	86	29	106	28	48	19	77	26	87	25	76	35	77	21	65	31	51	47	79	51	51	22	138	46	73	14	39	79	66	124	205	299	55	144	64	115	30
TTGGTGGTTCAGTGGTAGAATTCTCGCC	55	3	145	8	127	16	153	25	172	18	92	8	218	38	85	10	91	3	169	15	156	12	256	24	119	44	234	91	257	43	63	12	344	17	1185	87	357	63	346	274	2699	442	1515	412	1968	369	117	10	448
TCGTTTCCCGGGCGGCGCA	55	2	96	2	62	0	34	0	63	0	102	0	70	0	182	1	45	0	37	0	57	0	61	0	84	1	43	0	35	0	32	1	14	0	74	0	14	1	6	7	202	0	378	1	71	6	121	1	67
TCCCTGGTGGTCTGGTGGTTAGGATT	55	1	64	2	67	3	32	3	53	1	46	1	40	1	92	2	39	0	26	1	43	1	47	3	14	3	21	1	20	1	15	0	15	3	21	1	41	0	2	5	176	9	233	9	161	7	92	7	224
CCAGGCGGCCCGGGTTCGACTCCCGGTATGGGAACC	55	11	79	8	26	20	71	27	25	10	49	9	42	13	80	12	19	6	47	5	55	6	59	3	42	8	51	5	46	6	66	6	33	2	52	7	24	6	43	14	59	39	104	109	79	78	64	192	5
GCATTGGTGGTTCAGTGGTAGAATACTCG	55	1	74	2	38	1	70	3	61	0	79	2	70	1	66	0	59	0	66	1	65	0	80	0	92	1	53	0	34	1	24	0	41	0	57	0	23	0	34	5	249	5	208	6	184	6	87	2	83
TCCCTGGTGGTCTAGAGGTTAGGATTCGG	55	5	42	11	81	4	69	6	77	4	100	4	77	9	137	1	47	3	38	4	66	5	77	4	55	2	38	3	16	2	20	1	46	3	39	1	30	2	15	5	315	12	203	4	285	8	132	5	187
GGGGATGTAGCTCAATGGTA	55	1	218	1	222	3	86	3	224	1	234	3	363	1	276	3	53	2	147	1	137	1	191	2	175	2	72	2	36	5	50	1	57	0	237	1	20	4	8	6	106	3	287	0	80	7	74	2	52
GCATTGGTGGTTCAGTGGTAGAATTCAC	55	3	50	1	21	1	76	4	27	1	43	4	58	1	23	1	71	0	33	0	37	0	199	0	23	2	15	3	7	3	8	0	74	0	17	1	6	0	111	1	84	1	47	3	38	3	10	0	16
GCCCGGATGATCCTCC	55	0	0	0	0	0	6	0	2	0	0	1	0	0	0	0	55	0	0	0	0	0	4	0	0	0	0	1	0	0	0	0	54	0	0	0	0	0	8	0	0	0	6	0	1	0	1	0	4
TCGATCCCCGGCATCTCCACC	54	9	125	4	49	18	25	16	56	4	58	2	69	6	151	4	84	6	61	3	50	6	80	3	58	0	48	2	52	5	66	1	42	4	65	4	21	1	21	5	528	45	850	154	338	78	164	238	260
TCCCTGGTGGTATAGTGGTTAGGATTCGGC	54	1	58	0	44	1	39	0	71	0	76	4	48	1	73	2	49	0	44	0	50	2	48	0	121	2	79	3	40	3	40	1	76	1	59	2	26	5	47	11	226	7	132	4	119	5	101	0	74
GGGGATGTAGCTCAGG	54	0	0	0	1	0	30	0	0	0	0	2	0	0	0	0	71	0	0	0	0	0	20	0	0	3	0	2	0	0	1	0	65	0	0	0	1	0	12	0	0	0	1	0	0	0	0	0	0
TCCTGGTGGTCTAGTGGTTAGGATTCGGCGCTCT	54	220	61	109	114	108	34	156	68	139	54	171	68	270	62	169	43	147	47	130	51	129	35	154	27	124	223	133	30	109	23	74	36	149	96	145	41	187	163	576	93	498	151	403	174	352	36	267	265
TCCCTGGTGGACTAGTGGTTAGGATTCGGCGC	54	5	48	0	50	5	25	6	61	5	68	6	70	13	54	5	48	11	57	3	37	6	42	5	27	9	42	7	16	6	18	3	38	5	32	6	37	4	15	12	177	29	184	13	110	25	94	15	137
GTCGGTAGAGCATGAGACT	54	2	242	6	179	3	179	5	248	2	116	3	307	5	110	0	122	1	170	3	170	3	339	3	84	0	183	5	301	9	69	0	224	3	320	6	85	1	86	7	1002	11	1321	12	1856	4	229	0	294
TCCCTGGTGGTATAGTGGTTAGGATTCGG	54	0	54	3	55	1	37	2	61	5	91	3	51	4	85	6	73	3	42	0	62	2	79	0	128	4	85	4	31	3	55	6	76	1	60	0	42	7	35	6	259	9	172	8	208	14	76	4	129
ACGCGGGAGACCGGGGTTCGATTCCCCGACGG	54	323	39	123	34	175	32	263	27	199	54	373	35	281	69	242	30	238	17	133	44	206	43	293	80	85	161	99	66	105	19	66	32	76	214	38	48	11	62	209	29	410	95	381	8	264	115	525	29
GGTTAGGATTCGGCGC	54	7	70	3	115	6	35	22	45	17	72	14	55	29	53	2	114	14	122	22	68	24	74	20	29	21	386	34	82	32	18	13	44	27	74	49	166	47	422	91	137	17	544	20	409	54	110	117	170
GGGGGTATAGCTCAGG	54	4	82	0	28	5	54	4	14	0	35	2	35	0	54	0	70	1	47	3	56	2	64	1	31	4	35	1	35	2	34	1	23	0	24	0	35	1	4	4	104	5	270	7	84	19	82	4	60
TGGGTGGTTCAGTGGTAGAATTCTCGC	54	2	107	5	88	1	58	5	80	2	95	0	132	7	99	2	64	1	76	1	73	1	102	3	67	2	137	9	81	6	25	1	113	3	244	2	102	1	46	16	1809	29	1003	31	1045	38	112	5	395
TCCCACATGGTCTAGCGGTTAGGATT	54	3	187	0	69	2	94	4	71	0	131	0	282	2	153	0	46	1	146	1	223	0	255	4	225	7	289	1	41	1	95	0	127	1	699	4	121	0	3	1	101	2	78	12	31	3	15	8	33
TCCCTGGTGGTCTAGGGGTTAGGATTCGGCG	54	5	64	5	38	3	36	8	43	4	65	3	63	7	36	5	25	2	37	4	42	2	48	4	101	7	86	12	43	10	48	3	63	6	97	16	98	8	42	23	162	22	130	14	163	13	91	19	118
GCATTGGNGGTTCAGTGGTAGAATTCTCGC	54	2	86	3	59	3	55	4	0	0	0	0	1	0	0	0	0	0	0	0	0	0	0	0	0	0	0	0	0	0	0	0	0	0	0	0	0	0	0	0	283	20	292	12	230	15	140	5	0
AGACTGTGAATCTGA	53	0	103	1	116	1	76	4	90	0	116	2	160	1	135	1	50	2	86	1	70	4	116	0	99	0	73	5	69	1	76	1	66	0	103	6	57	3	1292	5	19	8	330	3	117	3	62	0	26
TGGTGGTCTAGTGGTTAGGATTCGGCGCTCT	53	87	48	83	36	113	28	200	29	61	45	65	41	133	24	66	47	47	39	99	25	89	35	82	17	85	134	120	29	84	9	57	28	73	74	111	67	172	117	419	60	199	85	78	81	131	25	100	97
CGGCCCGGGTTCGACTCCCGGTATGGGAACC	53	8	99	2	29	9	76	17	45	1	74	5	75	1	103	0	32	1	75	0	74	3	105	3	93	0	65	3	89	2	135	1	28	1	54	1	48	0	8	12	55	34	145	99	72	46	60	71	30
TCCCTGGTTGTCTAGTGGTTAGGATTCGG	53	5	77	4	118	6	66	4	148	6	194	8	117	7	237	3	123	5	103	2	126	7	128	4	184	3	147	7	24	4	32	5	67	3	66	2	36	4	140	17	310	14	228	10	237	5	133	6	245
TCCCTGNTGGTCTAGTGGTTAGGATTCGGCGCTC	53	2	41	2	44	4	22	1	71	14	104	6	55	17	39	11	55	7	63	7	46	5	51	6	0	0	0	0	0	0	0	0	0	0	0	0	0	0	0	0	111	26	115	16	136	15	78	7	281
CACGCGGGAGACCGGGGTTCGATTCCCCGACGGGGAGCC	53	74	75	20	33	51	70	144	40	35	46	28	43	31	61	39	31	42	40	25	61	35	53	30	50	37	48	38	57	36	79	35	37	50	66	44	31	21	70	67	28	73	53	198	18	176	38	309	3
TTGGTGGTTCAGTGGTAGAATTCTCGCCG	53	0	2	0	0	0	32	0	0	1	0	0	1	0	0	0	49	0	0	0	0	0	30	0	0	2	1	2	0	0	0	0	140	0	1	1	0	0	68	1	13	0	7	0	12	1	0	0	0
GCCTTGGTGGTTCAGTGGTAGAATTCTCGC	53	5	91	5	44	4	48	7	91	2	68	3	118	3	83	2	50	0	92	1	67	3	85	3	110	4	73	9	49	6	41	1	113	1	152	4	50	1	132	19	322	14	337	22	205	27	156	6	159
GTTTCCGTAGTGTAGTGGTTATCACGT	53	5	114	5	119	5	117	5	86	2	77	2	118	1	111	2	63	1	108	2	89	2	134	0	43	0	144	5	38	2	63	2	39	4	121	2	55	1	30	14	1109	14	689	9	322	5	149	16	220
GGCTCGTTCGTCTAGGGGTATGATTCTC	53	1	166	0	28	0	30	0	58	0	92	1	127	0	87	1	40	0	46	0	74	0	91	1	76	4	86	2	42	3	51	1	28	1	87	0	21	0	1	7	32	2	95	0	24	0	24	0	17
TCCCTGGTGGTCTTGTGGTTAGGATTCGGCGCTCT	53	165	56	99	105	102	40	135	57	96	48	130	51	189	49	107	34	136	35	120	39	112	36	114	32	73	263	105	28	67	15	62	32	94	109	85	48	122	36	165	131	467	136	337	133	328	67	189	233
TCCTGGTGGTCTAGTGGTTAGGATTCGGCGC	53	0	63	3	45	5	28	3	49	3	60	13	52	11	55	3	35	4	35	4	52	5	39	5	35	9	63	10	15	12	19	3	24	6	58	13	34	4	229	42	119	21	158	22	102	33	58	21	125
CAGGCGGCCCGGGTTCGACTCCCGGTATGGGAAC	53	7	123	8	47	8	73	13	78	4	117	6	114	17	229	15	37	7	79	7	90	11	104	13	79	6	65	6	111	11	139	8	61	5	107	6	37	2	6	15	117	18	471	74	142	37	128	36	83
TTTCCGTAGTGTAGTGGTTATCACGTTCGCCTGA	53	50	62	41	113	100	49	149	45	18	38	39	68	25	24	7	73	25	72	60	54	64	54	101	13	37	136	226	75	128	15	29	34	58	110	101	60	39	13	466	1159	1148	923	874	514	1019	153	160	743
TCCCTGGTGGTCTAGTGGTTAGGAATCGGC	53	1	60	0	33	1	48	1	69	0	166	2	89	3	105	1	44	3	55	1	59	2	74	0	41	1	51	0	17	1	18	1	47	1	39	0	14	1	32	2	236	6	177	9	122	4	73	4	84
TCCCTGGTGGTCTAGTGGTTTGGATTCGGCGCTCT	53	143	63	100	103	93	45	110	49	90	27	106	51	192	33	126	43	108	38	114	48	123	30	132	20	62	211	72	29	59	15	65	38	90	50	101	46	117	28	137	119	446	113	333	151	272	57	223	247
GGTTCCATAGTGTAGCGGTTATCACGTCTGCTT	52	45	93	25	127	30	63	73	73	44	91	37	78	66	70	29	41	25	83	19	90	41	96	13	65	43	162	81	57	105	28	45	38	71	85	59	46	13	34	226	317	362	298	368	159	423	71	128	99
GCATTGGTGGTTCAGTTGTAGAATTCTCG	52	4	88	3	52	2	73	6	82	0	93	4	103	3	126	4	56	1	57	0	65	1	70	0	268	2	109	6	69	4	58	1	103	0	153	3	43	0	169	5	297	9	314	8	255	8	116	1	80
GCATTGGCGGTTCAGTGGTAGAATTCT	52	3	86	5	130	4	77	4	69	3	105	0	95	0	90	0	54	2	91	1	104	1	97	0	66	2	45	1	38	1	35	2	42	1	57	0	51	0	21	0	376	8	434	7	433	13	227	0	213
ATTGGTGGTTCAGTGGTAGAATTCTCGCCTG	52	19	98	24	138	68	134	127	164	36	65	31	172	74	41	28	84	11	185	73	117	33	193	34	107	70	252	193	171	97	86	29	212	35	633	153	459	178	332	748	1160	1180	981	924	1270	1042	154	152	444
GCATGGGTGGTTCAGTGGTAGAATT	52	0	91	3	57	7	43	6	81	1	72	2	112	6	32	2	51	5	74	2	89	2	118	0	61	1	59	1	36	2	43	3	66	2	88	2	78	1	22	6	139	1	114	11	102	18	121	15	85
AGCGGAAGCGTGCTG	52	3	401	1	113	2	196	6	177	0	147	1	373	1	167	1	82	3	269	2	281	0	476	0	280	3	510	0	249	0	293	0	155	0	529	1	194	2	18	3	39	6	1329	1	450	2	122	1	93
TCAGAAGGCTGCGTGTTCGAATCACGTCGGGGTCAC	52	24	99	18	30	34	72	57	38	11	48	25	84	37	36	25	20	10	73	27	61	27	114	30	95	11	122	22	85	39	92	19	48	16	87	21	69	12	4	84	82	136	232	218	62	171	29	46	37
GCATTGGTGGTTCAGTGGTAGAATTCTCGCCTGCCACGCGGG	52	21	109	19	101	13	62	66	61	5	68	10	95	12	60	13	59	17	94	5	79	11	57	7	52	8	43	23	56	30	60	20	43	10	74	11	58	5	15	29	401	89	1307	175	449	138	281	150	299
CGTGTGGAGGCGTGGG	52	3	135	1	90	0	38	5	53	2	96	0	131	3	113	1	63	1	100	2	138	4	166	2	90	7	46	1	95	1	74	3	78	2	78	3	46	1	22	2	57	5	575	10	256	12	158	2	83
TCCCTGGTGGGCTAGTGGTTAGGATTCGGCGCT	52	6	44	5	39	5	20	5	51	7	45	8	54	12	31	6	29	3	38	6	21	12	34	5	19	8	42	9	18	8	21	2	17	0	40	9	29	4	19	10	126	31	127	24	142	47	102	14	142
GTTTCCGTAGTGTAGTGGTTACCACGTTCGC	52	5	53	3	66	2	30	4	49	0	51	4	38	1	45	0	65	2	55	2	64	3	47	1	46	0	68	6	27	1	16	1	32	1	52	4	11	0	24	17	438	28	433	13	202	17	142	12	116
GGGGATGTAGCTCAA	52	0	76	3	145	1	92	1	44	2	8	4	16	2	17	3	30	4	24	2	10	1	15	2	25	0	9	0	10	0	198	1	8	3	15	0	10	0	6	0	108	2	175	33	62	25	17	1	33
CCTTCCAAGCAGTTGACCCGGG	52	0	123	0	29	1	68	1	49	0	103	1	137	0	172	1	37	0	77	1	117	0	166	1	114	1	115	0	73	4	122	1	93	0	161	2	53	0	5	2	28	0	44	0	9	1	0	0	20
ACGCGGGAGACCGGGGTTCGATTCCCCGACGGGGA	52	996	26	183	58	299	24	722	26	223	69	442	54	412	62	326	36	388	30	165	39	312	33	345	35	164	452	489	36	516	19	251	15	556	74	210	65	97	7	512	94	421	29	457	27	258	30	666	25
GTGGTCTAGTGGTTAGGATTCGGCGCTCT	52	65	53	84	71	72	33	153	47	38	41	42	41	103	38	64	39	51	53	71	37	82	49	66	31	51	163	89	64	71	33	71	51	87	137	135	186	180	439	430	140	385	189	322	170	434	31	101	290
GCATTGGTGGTTTAGTGGTAGAATTCTCG	51	2	80	3	64	1	107	3	75	0	130	0	129	0	73	1	76	0	82	2	79	1	99	0	109	3	66	5	53	5	42	0	73	5	66	4	22	0	1058	18	273	2	253	5	202	3	70	2	85
TCGAATCCCACTTCTGACACC	51	21	163	11	179	26	59	52	74	7	68	12	115	30	127	7	80	9	77	12	100	9	93	13	69	22	96	18	144	32	110	16	50	26	94	33	28	7	144	51	648	110	1661	109	931	178	382	222	320
CTGGTGGTCTAGTGGTTAGGATTCGGCG	51	13	41	1	26	2	33	23	38	7	79	7	37	6	32	5	48	6	35	7	45	7	34	3	26	4	85	13	30	12	41	7	63	13	85	11	50	10	104	33	179	40	118	20	236	29	78	25	186
TCACTGGTGGTCTAGTGGTTAGGATTCGGC	51	2	72	0	55	1	45	2	101	5	213	1	139	7	167	3	101	2	117	0	140	1	142	3	89	2	60	0	34	1	43	1	48	0	32	1	27	0	48	4	237	7	161	8	161	5	97	1	179
TTGGTGGTTCAGTGGTAGAATTC	51	2	86	6	86	3	117	7	85	1	54	1	146	1	40	0	58	0	130	1	78	3	202	0	95	2	146	4	109	3	55	5	250	4	408	4	199	2	185	5	1426	2	658	4	1045	11	168	2	177
TTAGACTGTGAATCTGAA	51	1	104	0	45	0	39	0	49	2	47	0	60	0	38	0	11	0	32	1	40	0	50	0	54	0	41	0	73	0	116	0	52	0	50	0	59	1	130	0	4	1	3	0	0	0	2	0	6
TCCCTGGTGGTCTAGTGGTTAGGATTCGCCGCT	51	9	39	6	54	1	15	5	65	7	71	16	59	9	148	16	52	7	34	7	42	7	26	7	20	7	43	5	9	9	17	7	19	5	31	14	23	8	101	11	112	18	142	41	168	19	114	11	150
TCCCTGGTGGTCTAGAGGTTAGGATTCGGCG	51	1	51	3	47	1	33	3	65	4	63	6	57	9	70	7	46	6	39	3	51	4	35	3	43	5	44	3	18	4	17	4	27	3	37	6	35	8	15	11	177	18	123	15	203	10	104	9	158
TTACAAAAAACATTAGACTGTGAATCTGAC	51	0	78	0	23	0	30	0	12	0	27	0	29	0	49	0	15	0	21	0	20	0	36	1	41	1	51	0	65	2	67	2	32	0	52	2	67	2	219	2	2	0	0	0	0	0	1	0	0
TGGGGATTGTGGGTTCGAGTCCCATCTGG	51	5	91	9	13	15	66	21	8	5	28	11	29	16	25	3	12	3	25	11	28	2	45	23	35	6	24	4	26	4	43	4	50	4	40	4	27	1	0	12	51	22	159	70	53	34	43	13	7
GTTTTCACCCAGGCGGCCCGGGTTCGACTCCC	51	1	71	0	7	2	31	1	50	0	57	0	51	3	92	2	27	0	29	0	49	1	40	1	40	0	19	1	20	4	43	5	18	2	16	0	8	0	0	7	5	1	6	0	4	0	1	0	2
GGTGGTCTAGTGGTTAGGATTCGGC	51	2	75	5	45	2	44	9	52	2	157	5	58	4	105	2	72	6	70	2	50	3	51	4	49	3	132	13	42	4	31	0	53	1	68	4	55	4	212	17	541	21	324	2	271	23	146	19	151
CATTGGTGGTTCAGTGGTAGAATTCTCGCCTGCCACGCGGGAGG	51	4	58	4	36	1	34	9	40	2	20	2	49	7	28	2	58	4	62	2	59	4	29	1	52	2	30	5	14	2	34	1	47	4	78	4	31	0	2	8	132	14	395	42	230	26	124	21	218
CATGGGTGGTTCAGTGGTAGAATTCTCGC	51	2	83	2	43	0	48	4	81	1	102	0	84	2	58	1	59	1	84	2	65	0	106	6	86	3	113	4	102	10	38	0	92	3	184	8	125	3	87	12	668	35	283	4	440	13	144	0	238
AAAAAACATTAGACTGTGAATCTGACAACAG	51	0	298	5	67	15	102	9	108	3	72	2	174	9	63	5	25	1	92	2	121	10	176	2	129	4	100	8	45	7	55	7	198	10	258	11	168	7	26	22	25	3	5	10	9	19	6	5	14
TCCCTGGNGGTCTAGTGGTTAGGATTCGGC	51	2	44	0	27	0	31	2	0	0	0	0	0	0	0	0	0	0	0	0	0	0	0	0	0	0	0	0	0	0	0	0	0	0	0	0	0	0	0	0	173	8	102	3	94	3	52	1	0
CGAATCTGACAACAGGAAATAAACCTCCTTATTCACCCC	51	0	90	0	5	2	59	3	21	2	49	1	66	0	54	0	31	0	24	0	37	0	49	1	59	0	39	0	97	0	90	1	29	2	57	0	40	1	0	5	3	0	4	0	2	0	3	0	1
GTTTTCACCCAGGCGGCCCGGGTTCGACTCCCGGTGTG	51	1	210	2	19	2	82	5	47	1	131	5	184	5	151	5	25	3	150	6	165	4	155	3	127	5	76	7	60	4	85	4	54	3	82	3	32	0	0	6	5	0	10	0	0	0	3	2	0
CGTATGGAGGCGTGG	51	1	172	0	84	0	52	2	67	1	68	0	140	0	65	0	75	0	139	4	111	2	166	1	106	3	78	2	69	5	78	0	122	3	140	5	56	0	18	2	14	0	235	6	144	3	51	3	63
GTTTTCACCCAGGCGGCCCGGGTTCGACTCCCGGTGTGGGAACC	51	5	121	2	15	3	65	11	37	2	49	7	60	0	84	3	32	10	63	1	53	3	41	0	66	4	75	1	69	8	57	2	36	9	69	3	28	0	0	4	3	2	7	2	4	3	8	9	8
GCCCGGATAGCTCAGTCGGTAG	51	2	181	3	13	1	113	1	59	0	109	0	215	0	151	0	25	1	99	0	115	0	133	0	146	2	179	0	112	0	176	0	87	2	249	2	83	0	26	1	119	0	164	0	53	2	24	0	24
GCATTGGTGGTTCAGTGGTAGGATTCTCGCCT	50	0	119	2	110	3	173	8	144	0	137	3	191	2	85	3	26	3	154	3	140	4	91	0	120	8	108	5	77	5	95	0	32	1	213	11	94	6	71	10	646	36	983	45	935	46	283	12	270
TCCCCGGTGGTCTAGTGGTTAGGATT	50	3	46	1	72	2	15	1	43	2	44	3	44	3	101	0	28	1	29	5	51	0	34	0	15	1	20	0	11	4	34	2	9	0	24	5	35	3	6	4	189	6	252	18	138	9	110	4	250
CTGTCACGCGGGAGACCGGGGTTCATTTCCCCGACGGGGAG	50	4	74	2	16	0	45	0	55	0	89	0	105	0	98	0	36	0	22	1	53	1	60	1	58	1	35	5	51	6	39	6	22	5	79	2	33	2	0	5	11	0	57	0	5	0	7	0	4
TTGTAAACCTGAAATGAAGATCTTCT	50	0	157	0	39	0	65	2	80	0	49	1	101	0	36	0	11	0	32	2	61	0	87	0	89	1	43	1	68	3	107	0	76	0	161	2	83	0	10	1	1	1	0	0	0	0	0	0	3
TCCCTGGTTGTCTAGTGGTTAGGATTCGGCG	50	2	33	1	81	2	19	2	66	4	99	7	75	8	111	6	50	0	43	2	56	2	39	2	65	0	96	5	17	2	37	2	51	2	29	1	30	2	113	29	121	12	128	11	125	15	89	4	177
ACCGGGCGGAAACAC	50	5	117	3	129	7	85	7	55	1	111	2	195	2	171	1	96	0	88	0	119	0	315	1	130	1	65	0	56	1	166	2	66	0	174	1	85	0	412	5	31	9	694	4	330	10	71	36	145
CTGCCACGCGGGAGGCCCGGGTTCGATTCCCGGCCAATGCACC	50	38	55	16	0	23	32	75	24	51	46	43	48	53	85	48	23	31	26	29	41	28	64	37	32	29	39	19	65	41	55	43	11	27	39	32	20	0	0	40	8	24	20	24	0	16	0	77	16
TCCCTGGTGTTCTAGTGGTTAGGATTCGGCGCTCT	50	182	47	91	113	67	19	158	103	140	82	170	66	213	193	331	59	151	65	152	73	180	62	131	35	87	398	130	25	103	24	86	63	114	130	102	60	156	181	903	83	343	138	369	146	325	68	270	248
TCCCACATGGTCTAGCGGTTAGGATTCCTGGG	50	0	3	1	2	0	8	0	0	1	2	3	2	0	0	1	20	0	0	0	4	0	8	0	2	0	3	0	0	1	1	0	37	0	3	0	5	0	8	0	13	0	1	1	5	0	1	0	0
TCCCTGGNGGTCTAGTGGTTAGGATTCGGCGCT	50	9	77	10	64	12	29	12	0	0	0	0	0	0	0	0	0	0	0	0	0	0	0	0	0	0	0	0	0	0	0	0	0	0	0	0	0	0	0	0	147	39	174	48	161	38	104	19	0
GCCCGGCTAGCTCAGTCGGTAGAGCATGAGACTCTTAAT	50	33	79	18	15	34	47	118	19	5	43	19	33	21	55	33	22	25	62	21	57	26	38	35	57	22	130	35	34	58	74	48	36	31	79	47	116	21	43	115	132	146	212	286	71	103	49	116	61
AGCGGTTAGGATTCCTGGT	50	4	51	9	18	6	23	9	18	1	56	0	39	15	45	3	17	1	10	3	34	12	37	6	7	5	103	12	10	14	2	8	9	8	10	11	22	6	50	38	195	26	166	67	90	43	55	38	80
CTAGTGGTTAGGATTCGG	50	6	96	2	111	4	79	7	35	0	66	2	55	4	74	2	52	0	51	4	88	0	69	1	44	2	65	4	38	9	12	3	56	1	43	3	39	2	287	11	506	7	434	11	352	18	116	21	155
TGGTCTAGTGGTTAGGATTCGGCGC	50	111	21	132	63	175	31	211	37	43	34	230	31	204	51	156	40	97	58	158	61	235	30	230	25	136	48	192	30	240	62	128	54	130	52	113	53	165	337	267	239	134	265	103	172	106	55	25	148
AAAAACATTAGACTGTGAATCTGACAACAGGAAATAAACCTCC	50	24	106	31	36	34	80	63	29	18	40	30	58	53	30	22	16	9	29	30	47	20	58	10	88	89	44	35	48	67	80	81	148	60	157	155	107	114	8	253	1	6	0	1	0	7	0	1	2
TCCCTGGTGGTCTAGCGGTTAGGATT	50	1	37	1	34	0	16	0	26	0	46	1	34	1	51	0	31	1	22	1	23	2	14	2	10	0	14	1	14	0	18	1	10	1	19	0	28	0	1	0	145	4	184	6	85	5	76	2	171
TCGGCTGTTAACCGAAAGGTTGGTGGTTCGAGCCCACCCAGGGA	50	47	70	28	26	29	49	57	24	38	40	67	36	64	34	46	12	50	30	62	33	42	53	26	41	24	65	12	31	37	34	45	38	35	77	49	33	9	1	59	14	7	33	43	6	46	3	34	8
AGCCGTGATCGTATAGTGGTTAGTACTCTGC	50	2	65	2	31	0	25	5	23	0	34	0	42	5	45	3	17	1	36	0	26	0	39	1	35	2	22	1	6	1	27	0	42	0	24	3	14	2	23	6	60	1	165	2	119	7	109	0	69
GGCTCGTTGGTCTAGGG	50	7	30	13	61	9	52	24	14	23	24	35	72	40	43	15	36	26	26	16	30	45	28	59	37	5	19	2	7	3	11	1	21	0	27	0	55	0	2	2	233	44	329	143	250	41	134	154	131
CGGGGGCGTGGGTTCGAA	50	16	77	13	71	15	37	34	18	7	16	20	22	28	52	20	31	17	34	10	39	17	41	32	24	1	38	7	16	9	26	15	20	7	29	12	14	3	1	12	173	132	591	332	246	273	268	214	82
CGGCCCGGGTTCGACTCCCGGTGTGGGAACC	50	8	134	5	35	10	116	21	27	7	65	0	86	1	106	8	41	8	78	1	71	5	104	4	125	6	96	5	144	2	128	4	72	1	107	2	44	1	11	12	46	37	91	72	32	47	19	104	5
TCGGCTGTTAACCGAAAGGTTGGTGGTTCGAG	50	8	160	8	16	4	60	15	36	4	83	28	72	8	123	11	26	7	64	9	62	4	100	14	65	7	64	10	51	9	71	10	45	8	116	4	47	2	6	28	23	2	59	10	9	8	4	4	5
GCATTGGAGGTTCAGTGGTAGAATTCTCG	50	3	101	4	55	3	110	4	76	2	114	5	105	1	110	0	85	1	78	0	89	2	90	0	112	1	73	0	36	3	37	0	57	1	71	0	22	1	63	3	367	10	339	9	296	11	135	3	95
TCCGTAGTGTAGTGGTTATCACGTTCGC	50	8	51	6	176	10	55	21	63	2	53	2	56	2	32	1	59	1	48	1	41	3	78	5	39	3	96	7	51	4	17	3	59	3	192	5	28	3	44	21	2292	28	2260	47	1514	51	250	5	603
AAAACATTAGACTGTGAATCTGACAACAGGAAATAAACC	50	4	113	12	33	10	43	14	52	3	42	7	70	10	21	12	15	1	43	6	49	7	76	5	75	20	51	10	45	13	72	16	103	25	137	49	65	38	7	76	1	1	2	0	0	0	9	0	0
GCATTGGTGGTTCAGTGGTTGAATTCTCG	50	1	67	0	53	0	100	5	63	1	96	0	88	1	69	0	51	0	84	1	67	0	78	0	92	2	42	3	39	3	30	1	41	0	50	1	12	0	41	6	287	15	216	10	247	7	106	2	78
GCATCGGTGGTTCAGTGGTAGAATTCTC	49	3	115	0	91	0	84	1	95	0	121	2	146	1	61	0	60	4	88	0	87	0	130	1	81	1	81	0	51	1	33	2	105	0	92	3	27	3	61	3	222	5	134	5	151	6	34	2	42
GCCCGGATAGCTCAGTCGGTA	49	0	202	0	34	0	72	2	74	0	128	0	174	0	136	0	21	0	114	0	115	1	182	0	175	2	135	0	106	3	122	2	54	0	208	1	39	0	14	0	89	0	146	1	29	0	8	1	14
GTTTCCGTAGTGTAGTGGT	49	3	116	9	80	9	70	16	62	3	43	2	83	7	19	4	27	1	188	6	84	14	145	11	87	8	148	39	36	19	40	7	80	12	173	14	179	11	88	84	1354	134	510	125	274	145	90	10	68
GGGGATGTAGCTCAGAG	49	1	15	1	30	0	15	3	26	2	20	2	16	0	23	0	81	1	23	1	25	0	30	3	20	0	12	1	2	0	8	0	15	0	19	0	2	0	4	5	50	0	137	13	46	2	19	3	25
ACGCGGGAGACCGGGGTTCGTTTCCCCGACGGGGAG	49	137	7	31	13	2	4	9	20	0	51	15	32	6	52	1	23	28	11	4	19	47	22	1	15	53	358	428	55	584	8	111	3	337	113	89	106	34	8	234	64	4	25	2	4	0	10	0	16
GCATTGTTGGTTCAGTGGTAGAATTCTCGC	49	1	110	1	40	3	47	1	195	3	216	9	263	10	171	2	117	1	238	2	137	8	236	4	95	2	48	0	37	3	15	1	83	2	83	3	26	3	77	6	305	20	279	19	184	19	143	5	263
CGCGGGAGACCGGGGTTCGATTCCCCGACGGGG	49	104	103	54	108	75	33	185	13	18	23	98	9	73	22	171	9	39	15	24	25	73	17	106	35	21	14	56	31	66	21	64	15	63	27	44	10	15	249	84	30	56	131	76	40	68	68	30	2
GCATTGGTGGTTCAGTGGTAGACTTCTCGC	49	2	53	2	53	0	47	3	43	2	79	2	55	0	28	1	38	0	61	5	50	1	85	0	79	0	90	4	65	0	41	1	121	1	95	4	60	2	111	6	221	17	243	11	265	24	127	4	101
GCGCCGCTGGTGTAGTGGTATCATGCAAGAT	49	4	84	0	24	3	68	7	38	2	77	1	83	2	61	0	69	0	68	0	63	2	97	0	55	2	78	5	63	2	35	0	63	1	90	6	47	0	14	12	398	18	224	30	214	11	78	1	76
GCATTGGTGGTTCAG	49	2	131	4	33	5	208	12	74	3	89	1	201	0	79	0	63	1	169	1	146	1	209	2	90	2	121	4	116	2	84	0	137	2	148	1	208	0	19	6	367	1	659	33	301	8	111	62	131
TCCCTGGTGGTCTAGTGGTTAGGATTCA	49	2	57	0	74	1	25	2	129	2	221	11	195	4	233	0	65	1	41	0	60	1	70	3	50	0	65	9	17	5	16	0	34	6	60	0	22	0	9	9	279	6	162	4	135	1	67	2	95
GCATTCGTGGTTCAGTGGTAGAATTCTCGCC	49	6	113	7	94	5	122	12	129	14	87	10	204	28	131	10	57	6	135	13	156	8	169	15	99	30	110	38	82	24	56	15	128	10	154	33	105	22	99	70	404	160	391	221	375	207	114	40	163
TGAATCTGACAACAGGAAATAAGCCTCCTTATTCACCCC	49	1	60	1	7	0	74	1	24	0	45	1	59	0	48	0	13	0	24	0	29	0	44	1	44	1	33	2	79	3	63	0	16	0	46	1	32	0	0	5	2	0	4	0	1	0	2	0	0
GCCCGGATAGCTCAGTCGGTAGC	49	0	2	0	0	0	7	0	0	1	0	0	1	0	1	0	20	0	0	0	0	0	8	0	0	0	0	1	1	0	0	0	38	0	0	0	0	0	1	0	0	0	0	0	0	0	0	0	0
AGCCGTGATCGTATAGTGGTTAGTACTCTGCGTT	49	3	137	2	53	3	91	10	52	3	111	6	110	20	59	4	29	3	69	3	72	5	71	0	112	6	114	5	49	9	63	2	44	3	115	6	46	3	18	17	320	45	452	26	432	19	270	14	245
TCCCTGGTGTTCTAGTGGTTAGGATTCGGCGCT	49	14	76	8	67	4	20	13	157	17	146	15	85	31	265	35	83	15	71	16	85	9	46	10	51	11	116	19	37	15	39	12	35	13	63	12	51	13	589	111	184	29	280	42	259	22	167	22	270
GACGAGGTGGCCGAGTG	49	0	56	3	17	0	25	4	15	0	6	3	30	1	7	0	31	1	36	0	27	1	26	2	63	0	65	4	16	0	38	0	43	1	30	1	137	4	4	3	15	0	5	6	7	0	6	6	7
GCATTGGTGGTTCAGTGGTGGAATTCTC	49	2	118	0	85	2	119	2	89	0	151	2	144	1	71	4	74	0	89	2	111	2	174	2	87	0	79	1	69	2	64	0	113	1	100	0	28	0	73	2	204	7	154	1	183	6	40	4	65
ACGCGGGAGACCGGGGTTCAATTCCCCGACGGGGAGC	49	2304	23	820	102	1920	25	2888	16	987	44	813	34	1612	19	1369	29	899	41	837	49	950	30	1193	45	421	1062	490	49	806	12	798	6	714	134	446	110	343	31	885	50	2295	54	2204	70	1906	54	1756	48
GCCCGACTAGCTCAGTCGGTAGAGCATGAGA	49	0	49	2	42	0	26	0	43	0	81	2	67	1	73	1	47	0	37	0	41	1	34	1	62	0	65	2	36	0	27	0	27	1	56	2	8	0	0	0	112	5	78	2	75	7	29	0	18
AAAAAACATTAGACTGTGAATCTGACAACAGGAAATAAACC	48	7	95	9	37	26	48	29	39	9	37	8	40	10	12	8	24	4	27	11	32	13	37	1	68	20	140	17	42	41	44	18	94	33	106	52	143	35	7	122	1	2	1	0	0	2	5	0	0
CGCGGGAGACCGGGGTTCGATTCCCCGACGG	48	8	50	1	4	7	16	7	8	8	25	12	34	11	54	5	14	6	11	3	12	5	32	6	8	2	16	17	23	9	16	4	6	3	23	4	7	0	2	6	20	18	42	30	14	41	110	88	5
GCCGTGATCGTATAGTGGTTAGTACTC	48	3	64	1	138	2	60	13	27	0	38	2	55	0	47	2	37	0	38	1	65	0	68	0	35	1	33	1	25	4	21	1	32	0	38	2	31	5	60	6	320	5	301	29	356	16	701	56	203
GCATTGGTGGTTCAGTGGTAGAATTCTCACC	48	1	103	8	67	5	73	17	79	5	79	9	140	19	66	10	39	7	85	6	94	4	112	9	94	15	125	30	58	33	47	11	86	10	165	27	93	14	102	49	355	151	310	161	317	198	90	35	120
GGTGGTCTAGTGGTTAGGATTCGGCG	48	15	42	12	23	5	20	13	34	2	70	11	38	10	43	5	28	7	30	1	17	8	16	3	19	5	74	6	21	7	13	0	16	9	35	10	34	10	65	22	230	37	185	16	199	25	67	58	155
TCCCTGGTGGTCTAGTGGTTAGGATTCGGCGG	48	2	17	0	16	2	36	2	18	2	23	6	26	3	14	0	37	2	25	1	41	0	29	1	14	4	18	10	9	2	10	1	40	3	26	2	29	4	13	12	55	4	39	4	24	5	20	1	27
TCTCGGTGGGACCTC	48	8	90	3	76	8	81	16	26	4	33	1	45	3	36	7	51	1	47	4	47	10	69	3	43	1	26	6	34	5	38	1	48	7	68	9	37	4	170	9	23	2	264	31	222	18	46	26	88
CGCGGGAGACCGGGGTTCGATTCCCCGACGGGGAGC	48	25	46	5	32	17	20	31	16	3	13	9	12	6	27	11	11	9	8	5	23	4	21	9	23	7	28	21	25	17	19	10	5	12	27	9	11	1	25	22	23	24	28	67	41	18	22	109	14
GCATTGGTGTTTCAGTGGTAGAATTCTCG	48	3	77	0	38	2	55	5	64	0	120	2	106	1	261	5	83	0	71	0	71	1	103	0	138	1	53	1	48	1	39	0	65	0	119	2	20	2	973	9	233	5	327	4	188	9	80	2	72
GTGGTCTAGTGGTTAGGATTCGGCGCT	48	10	46	6	47	7	10	18	58	12	95	16	41	16	44	12	35	10	41	7	32	11	29	7	31	8	57	17	34	12	21	4	34	9	86	12	68	12	181	37	313	34	315	47	243	64	93	17	316
AGTGGTAGAATTCTC	48	0	290	1	196	1	341	2	132	0	52	0	485	1	43	3	94	1	223	1	193	1	669	2	154	1	374	2	182	1	62	0	757	1	1253	0	400	0	549	5	43	0	903	2	1212	0	232	0	108
TCCCTGGTGGTCTAGTGTTTAGGATTCGGCG	48	4	46	2	38	6	22	5	47	2	64	1	55	5	30	3	33	3	41	0	40	3	34	7	47	3	48	4	28	7	40	2	40	2	47	4	39	8	36	7	140	17	97	17	133	18	85	12	124
CCGTGATCGTATAGTGGTTAGTACTCTG	48	3	63	8	85	5	60	13	33	1	54	0	69	2	54	1	40	1	69	1	91	1	92	1	89	1	47	2	46	3	32	1	68	4	97	2	31	1	54	7	204	13	369	25	231	14	206	9	180
TCACTGGTGGTCTAGTGGTTAGGATTCGG	48	5	55	2	99	1	59	5	111	5	240	8	132	8	205	5	98	4	86	4	110	2	204	3	71	2	50	3	18	1	38	0	47	1	40	2	21	0	53	4	266	15	195	14	257	15	102	9	267
TCCCTGGNGGTCTAGTGGTTAGGATTCGGCGCTCT	47	179	49	121	58	93	29	133	0	0	0	0	0	0	0	0	0	0	0	0	0	1	0	0	0	0	0	0	0	0	0	0	0	0	0	0	0	0	0	0	74	357	108	283	91	251	44	174	0
AGAAGGCTGCGTGTT	47	20	245	27	176	27	114	37	103	6	64	11	215	28	124	8	126	18	159	50	177	27	266	49	53	24	310	64	141	25	62	13	152	51	188	57	276	71	25	293	137	14	1984	135	951	164	334	129	311
ACATTAGACTGTGAATCTGACAACAGGAAATAAACCTCCT	47	1	133	1	54	3	110	7	57	4	65	5	102	16	74	16	23	0	47	5	69	4	141	4	148	12	108	11	109	9	187	5	156	8	182	25	137	4	53	24	8	0	10	1	9	0	7	0	30
GGGGATGTAGCTCAGCG	47	2	77	2	80	1	33	6	52	3	44	16	130	14	80	2	54	3	61	4	95	7	102	7	78	6	82	24	21	11	31	2	58	12	51	13	38	5	104	30	103	10	385	5	166	25	69	35	92
TCCCTGGTGGTCTAGTGGTTAGGAGTCGG	47	3	46	2	81	3	58	2	27	2	53	1	43	4	66	1	24	5	18	1	25	0	45	0	34	1	39	2	14	0	19	0	33	1	31	4	30	0	24	2	248	11	163	3	182	9	106	3	86
CCAGGCGGCCCGGGTTCGACTCCCGGTATGGGAA	47	54	17	21	9	24	30	148	8	16	15	36	15	47	20	43	9	32	19	24	25	44	29	38	17	51	116	75	33	76	11	45	6	58	28	94	37	50	22	133	26	27	14	63	19	28	9	36	3
GCATTGGTAGTTCAGTGGTAGAATTCTCGCC	47	5	127	6	74	6	52	11	94	10	89	11	121	13	51	5	49	2	97	10	98	12	113	6	99	20	147	25	73	26	36	6	102	14	160	35	79	13	108	57	309	118	247	143	274	167	73	32	111
AAAAACATTAGACTGTGAATCTGACAACAGGAAATAAACC	47	6	89	12	39	7	43	10	28	8	33	1	64	8	13	6	24	6	35	7	38	2	64	5	92	15	40	22	28	13	63	11	96	20	121	36	80	22	9	55	1	0	6	0	2	0	3	0	2
TTTGTGGTTCAGTGGTAGAATTCTCGC	47	2	74	10	127	5	100	19	174	3	122	8	183	20	138	7	69	8	137	3	90	4	181	11	143	5	131	29	117	15	44	7	227	4	722	17	429	7	339	60	2490	150	2050	65	2348	139	194	4	851
TCCATGGTGGTCTAGTGGTTAGGATTCGG	47	3	60	3	109	4	50	1	111	9	192	5	137	17	185	8	107	4	93	5	122	1	130	7	122	4	79	5	17	2	44	2	46	2	48	2	29	0	29	8	275	11	222	11	256	6	117	3	261
AAAAAACATTAGACTGTGAATCTGACAACAGGAAATAAACCTCCT	47	53	120	74	68	65	112	131	88	70	32	40	65	98	21	55	60	38	55	59	48	73	61	15	169	207	109	143	59	294	146	191	176	238	381	549	202	310	5	897	3	43	4	19	5	137	12	60	29
CGCGGGAGACCGGGGTTCGATTCCCCGACGGGGAG	47	37	96	13	48	9	20	31	23	10	38	5	43	25	56	23	24	17	25	10	43	21	49	14	24	2	39	16	35	24	31	16	18	27	41	24	20	10	67	30	39	23	58	50	17	64	20	56	4
GTTTTCACCCAGGCGGCCCGGGTTCGACTCCCGGTATGG	47	0	123	0	8	1	57	1	39	1	60	1	82	4	38	0	13	0	61	0	74	3	87	0	43	1	38	3	30	1	30	1	31	1	62	2	15	0	0	0	5	1	8	1	0	0	0	0	0
GTGGTAGAATTCTCG	47	3	175	4	155	0	291	12	97	1	61	2	194	5	63	0	108	2	134	1	122	0	357	1	120	3	264	2	107	0	33	0	316	0	562	1	174	1	1075	6	97	8	1825	2	2057	2	196	18	174
GGCCGGTTAGCTCAGTTGGTTAGA	47	0	133	0	19	0	47	1	43	0	63	2	85	0	62	1	23	0	57	1	63	1	93	0	65	2	69	1	48	0	62	0	50	0	75	0	37	0	5	0	37	0	74	0	0	0	15	0	11
CAGTGGTAGAATTCTCGC	47	3	123	4	30	1	90	6	97	1	70	0	101	5	49	1	50	0	73	0	78	1	105	1	67	1	95	1	43	4	52	0	66	1	148	0	67	2	2048	10	775	14	661	35	622	9	236	19	143
AAACATTAGACTGTGAATCTGACAACAGGAAATAAACCTCCTTA	47	7	109	28	36	11	99	35	53	22	35	32	76	48	52	25	30	13	42	16	43	30	81	10	105	58	68	38	68	97	116	62	96	44	115	121	75	57	10	146	0	1	2	0	4	2	0	0	9
TCCCTCGTGGTCTAGTGGTTAGGATTCGGCG	47	0	30	2	44	0	16	1	26	8	64	2	42	7	55	7	28	1	30	1	35	4	35	2	17	0	37	2	12	1	32	2	24	0	22	3	38	2	50	4	86	21	79	5	116	8	59	0	79
GGTCTAGTGGTTAGGATTCGGCGCTCT	47	258	44	268	144	302	60	516	29	106	23	353	50	501	28	246	53	144	52	363	48	461	42	418	17	348	1325	410	111	318	17	299	26	284	82	367	217	651	401	1164	92	1546	100	1478	98	2113	38	1374	131
TCCTAAGCCAGGGATTGTGGGTTCGAG	47	2	89	2	59	4	58	15	21	0	25	2	51	13	34	6	15	0	43	0	29	3	62	5	36	3	16	8	14	1	41	1	48	1	67	3	30	3	12	14	366	103	879	199	367	157	217	11	55
TACAAAAAACATTAGACTGTGAATCTGAC	47	0	96	4	16	0	33	0	20	0	25	0	43	0	26	0	17	0	26	0	26	0	39	0	28	0	49	1	56	1	73	0	44	1	39	3	51	0	525	1	2	0	2	0	2	0	4	1	0
CTTTACACGCAGAAGGTCCTGGGTTCGAGCCCCAGTGGAACCACC	47	1	151	5	9	12	111	44	73	5	68	4	113	8	62	8	34	14	101	11	76	5	113	3	133	8	87	9	128	22	154	8	103	7	236	23	94	4	6	36	11	1	14	8	5	3	0	5	5
CAGTGGTAGAATTCTCGCCTGCCACGCGGGAGGCCCGGG	47	19	79	21	13	15	33	48	32	11	21	16	51	20	42	7	27	19	48	12	52	19	71	16	36	14	43	41	20	37	48	38	48	30	52	29	33	14	7	36	91	64	201	162	58	108	14	73	24
TCCCTGGTGGTCTAGTGGTGAGGATTCGGCGCTC	46	23	221	11	306	23	35	23	125	3	100	10	166	22	74	15	35	13	79	6	81	6	50	3	142	5	78	9	100	9	85	18	28	8	181	17	340	26	23	19	188	98	369	63	408	49	290	35	505
TCCCTGGTGGTCTTGTGGTTAGGATTCGGC	46	1	54	1	42	2	41	0	50	2	79	0	61	0	76	1	40	0	36	1	58	0	38	1	66	2	55	3	7	1	28	0	43	1	36	0	18	0	63	5	271	8	153	5	167	3	90	1	103
GCATGGGTGGTTCAGTGGTAGAATTCTCGCCT	46	0	199	0	81	4	134	6	144	1	213	6	259	8	93	2	30	0	105	4	131	4	120	4	101	5	133	7	131	3	111	3	33	1	217	9	136	1	73	16	537	37	684	15	782	20	150	1	222
AATGGATAAGGCATTGGCTTCCTAAGCCAGGGATTGTGG	46	0	72	0	55	0	27	1	30	0	75	1	85	1	75	0	47	0	32	0	40	0	61	0	48	3	42	0	22	5	19	3	34	3	84	1	5	0	3	4	21	0	48	1	5	0	16	0	22
TGAATCTGACAACAGGAAATAAACCTCCTTATCCACCCC	46	0	108	0	14	0	84	3	31	0	59	0	63	0	79	1	27	0	42	1	48	0	54	0	68	4	45	3	84	2	95	0	34	2	49	1	52	0	11	10	4	0	3	0	2	0	1	0	4
TCCCTGGTGGTCTTGTGGTTAGGATTCGG	46	4	59	2	97	0	55	7	52	1	76	8	48	2	102	2	57	1	45	4	56	0	53	0	69	4	38	0	29	1	19	1	35	1	24	0	17	1	23	7	351	10	167	6	283	9	105	2	194
GCCCGGCTAGCTCAGT	46	1	138	8	34	12	49	19	40	1	36	3	61	7	26	2	43	1	106	10	59	10	95	5	46	3	190	21	49	7	12	3	23	8	93	5	105	9	16	74	75	0	681	29	345	14	87	15	134
GTTTCCGTAGTGTAGTGGTTATCGCGTTCGC	46	4	42	3	74	6	27	8	34	0	61	0	41	5	45	0	36	1	53	0	43	1	55	1	34	1	44	5	37	1	9	2	25	0	29	0	15	0	16	6	412	21	373	23	166	22	114	7	96
CGCGGGAGACCGGGGTTCGATTCCCCGACGGGGAGCC	46	23	62	23	22	19	51	55	27	4	34	6	26	5	55	2	21	8	18	5	29	7	41	6	50	8	35	11	73	8	60	12	30	13	60	13	34	2	89	19	31	83	54	139	20	114	28	263	13
GTTTCCGTAGTGTAGTGGTCATCACGTTCGC	46	1	32	0	61	3	17	1	42	0	57	1	25	0	25	1	19	0	38	0	39	1	32	0	20	0	39	2	14	0	11	2	14	1	23	0	11	0	14	1	283	14	253	7	142	10	55	3	72
AACCGGGCGGAAACACC	46	10	96	10	52	15	194	19	50	6	36	0	52	8	69	0	49	1	54	6	64	5	61	1	110	2	62	0	85	2	154	0	64	0	111	1	71	0	466	3	40	21	256	48	160	42	125	88	86
GCCCGGATAGCTCAGTC	46	1	118	1	32	3	65	5	25	1	29	0	78	0	29	1	59	0	44	2	40	0	65	6	42	0	84	0	32	0	24	2	43	0	67	0	100	0	17	1	275	0	349	0	286	1	98	0	207
TGAATCTGACGACAGGAAATAAACCTCCTTATTCACCCC	46	1	77	1	12	1	74	1	23	0	57	0	54	0	54	0	26	0	26	0	23	0	43	0	47	2	34	0	77	7	111	0	24	4	45	1	45	1	3	5	1	0	1	0	1	0	0	0	3
GGTTCAGTGGTAGAATTCTCG	46	1	85	3	52	1	126	5	55	1	98	2	79	6	75	3	41	0	62	3	81	1	72	1	64	3	91	9	92	7	29	6	75	1	63	2	36	2	192	22	684	11	495	5	419	44	158	7	64
TCGGGGGCGTGGGTTCGAA	46	8	56	18	48	2	25	23	26	3	23	4	36	5	51	9	26	4	28	12	26	11	30	10	27	1	20	1	11	2	14	4	15	1	20	3	12	2	10	1	209	74	664	169	204	87	199	60	118
TCACGCGGGAGACCGGGGTTCGATTCCCCGACGGGGAGCC	46	31	78	23	29	53	162	104	45	13	42	7	58	11	90	22	27	13	36	12	49	8	39	15	51	8	49	11	48	7	91	5	45	21	101	9	62	8	19	20	40	138	67	223	29	211	17	610	27
TTAGACTGTGAATCTGACAACAG	46	2	60	0	43	0	35	2	29	2	57	4	59	0	36	0	9	0	25	0	40	0	49	0	11	1	29	1	19	1	27	0	77	4	66	2	56	1	69	2	16	5	14	12	11	0	4	0	14
AATGGATAAGGCATTGG	46	0	153	1	99	2	133	2	80	0	56	0	193	0	99	3	93	0	162	4	146	4	228	0	111	2	124	1	114	1	119	1	188	0	233	2	61	2	42	7	417	0	1023	22	524	6	227	2	85
GCATTAGTGGTTCAGTGGTAGAATTCTCGCCT	46	5	184	1	112	9	155	3	207	0	215	1	272	5	136	1	42	0	197	3	143	5	139	1	151	5	195	13	118	8	74	4	62	6	323	6	106	0	112	20	613	32	976	29	726	38	262	14	277
TCCCTGGTGGTCGAGTGGTTAGGATTCGGCG	46	8	61	4	45	3	30	4	53	1	71	3	58	4	48	9	23	3	29	3	35	1	26	3	80	2	68	7	37	18	31	7	73	6	79	8	65	7	40	16	159	18	89	15	182	16	113	4	111
GCATTGGTGGTTCAGTGGTAGAATTCTAG	46	0	75	5	54	2	79	4	54	1	70	0	68	2	49	2	40	0	60	1	51	1	72	0	153	1	82	3	53	4	40	0	95	2	77	2	27	0	61	12	272	10	273	5	226	10	94	2	57
GGCCGTGATCGTATAGTGGTTAGTACTCT	46	17	176	5	250	13	162	25	146	4	225	5	325	18	167	0	121	5	141	0	172	3	253	2	141	5	82	3	37	4	45	1	53	3	126	4	36	0	22	15	420	29	658	31	638	24	339	31	202
TGCCGTGATCGTATAGTGGTTAGTACTC	45	1	53	2	44	1	44	2	31	0	40	1	48	0	22	7	26	3	21	0	38	4	51	0	28	0	15	0	13	2	36	2	37	0	24	1	33	1	20	3	71	10	131	17	96	6	186	18	108
TGAATCTGACAACAGGAAATAAACCTCCTTATTCGCCCC	45	2	64	0	7	0	51	1	19	0	30	0	42	0	41	0	17	0	20	0	17	0	29	0	41	0	22	1	48	1	64	1	19	1	40	0	20	0	4	3	1	0	5	0	1	0	2	0	2
NCCCTGGTGGTCTAGTGGTTAGGATTCGGCG	45	3	46	2	36	4	17	4	32	3	52	2	24	3	37	1	19	1	25	0	25	3	19	3	0	0	0	0	0	0	0	0	0	0	0	0	0	0	0	0	109	10	83	9	135	13	93	5	69
GTTTTCACCCAGGCGGCCCGGGTTCGACTCCCGGTATGGGAACC	45	6	76	2	10	2	63	6	35	1	31	1	31	2	83	4	21	1	48	2	32	1	46	5	54	5	57	1	40	8	45	5	23	5	51	1	18	0	0	5	4	2	3	0	3	5	5	3	0
TCCCTGGTGGTCTAGTGGTTAGGATTCGGGGCTCT	45	178	46	80	72	99	35	166	48	104	39	109	57	120	36	101	49	107	53	102	30	99	35	96	20	47	171	86	20	81	17	61	28	65	38	94	44	114	94	168	101	435	96	359	103	323	39	213	174
GTAGTCGTGGCTGAGTGGTTAAG	45	2	196	4	83	1	89	6	79	2	115	1	186	3	91	0	46	0	113	2	139	1	198	5	107	2	57	2	106	1	45	2	140	6	165	2	36	2	64	2	42	4	119	3	45	11	65	0	24
TGAATCTGACAACAGGAAATAAACCTCCTA	45	0	150	0	57	1	64	3	58	0	43	0	99	0	75	0	30	0	59	0	38	0	50	0	76	0	46	1	78	0	78	0	33	0	48	0	37	0	4	3	3	1	13	0	3	0	0	0	4
GCATTGGTGGTTCAGTGGTGGAATTCT	45	2	99	3	108	5	97	2	93	3	110	0	138	2	127	0	71	2	103	3	116	3	124	0	76	0	79	2	41	1	62	0	82	0	90	3	67	3	17	7	457	13	455	12	482	15	229	7	237
TCCCTGGTGGTCTAGTGGTTAGGATTCGGCCCTCT	45	148	59	75	73	72	30	90	46	71	32	103	39	145	88	126	32	94	32	92	51	96	31	101	19	56	179	103	30	77	20	67	31	86	53	100	59	116	134	227	57	341	110	281	102	245	56	191	160
TCCCTGGTGGTCTAGTGGTTAGGATTCC	45	1	3	0	6	1	29	0	3	3	4	4	10	0	6	0	62	0	6	0	4	0	78	0	4	9	7	2	2	2	8	0	43	0	5	0	1	0	34	0	48	0	7	2	6	1	7	3	7
CTGGGGATTGTGGGTTCGAGTCCCATCTGG	45	4	78	10	30	11	44	17	22	6	17	11	26	9	16	2	10	2	11	3	23	5	49	7	30	1	25	5	29	10	30	3	41	7	37	8	18	0	0	13	50	23	139	41	63	73	33	43	12
CTGGTGGTCTAGTGGTTAGGATTCGGC	45	2	51	4	47	6	29	8	49	0	94	6	45	0	70	1	59	4	69	0	45	2	50	1	60	2	74	4	64	0	39	0	85	1	84	1	42	1	230	9	393	20	243	4	282	14	133	3	150
TAGACTGTGAATCTGA	45	0	104	0	93	4	67	0	43	0	61	1	101	0	128	0	35	1	52	1	62	1	94	1	78	1	36	0	41	4	55	1	71	2	61	1	53	3	1637	4	39	0	82	0	57	3	47	14	11
GCATGAGACTCTTAAT	45	1	321	3	96	2	113	1	71	0	28	3	241	1	43	1	64	2	101	3	132	0	229	0	54	0	141	0	28	1	23	4	110	0	325	1	96	0	56	0	53	1	4039	4	1627	9	353	0	244
AAGAAAGATTGCAAGAACTGCTAATTCATG	45	1	45	9	72	7	74	12	29	1	28	1	40	1	32	5	16	2	44	3	43	0	45	4	44	0	25	3	48	0	53	1	89	1	70	1	47	0	16	2	27	6	65	27	60	24	13	46	37
GTTTCCGTAGTGTAGTGGTCAT	45	6	52	1	68	1	65	9	29	1	34	1	50	0	43	1	26	0	51	0	52	2	72	3	20	3	27	6	39	2	21	0	16	3	40	2	44	0	42	12	247	19	385	43	135	19	94	14	143
GCATTGGTGGTTCAGTGGTAGAATTCTCGCCTGCCACGCG	45	10	58	2	63	2	37	86	35	5	22	1	29	2	29	5	46	3	62	5	58	8	53	1	46	10	29	10	23	8	33	3	28	6	69	11	33	2	14	13	237	48	652	67	178	58	155	56	145
GCACTGGTGGTTCAGTGGTAGAATTCTC	45	0	90	0	52	2	89	0	82	0	92	0	111	2	47	0	81	0	96	1	86	1	116	0	89	0	55	3	37	1	37	1	74	0	71	0	27	0	48	3	183	4	82	6	102	5	30	0	75
TGCCGTGATCGTATAGTGGTTAGTAC	45	9	60	0	90	2	65	2	40	2	53	4	82	1	43	0	29	2	35	0	53	0	47	3	36	3	20	3	17	1	27	2	46	3	52	1	51	0	23	2	121	19	208	27	92	3	91	30	141
TCCCTGGTGGTCTAGTGGTTAGGAATCGG	45	5	43	1	60	2	46	5	87	5	118	3	80	3	116	2	48	5	45	2	66	4	68	6	55	1	33	6	16	2	20	2	38	1	30	4	20	3	16	10	301	11	201	24	257	13	99	10	143
TACCTGGTGGTCTAGTGGTTAGGATTCGGCGCTCT	45	122	34	80	56	78	23	109	105	138	54	166	90	243	50	166	57	156	67	130	62	162	65	155	28	59	404	74	45	66	22	46	42	54	64	67	48	114	26	108	58	285	86	189	67	176	30	153	221
TCCCTGGTGGTCTAGTGGATAGGATTCGG	45	8	51	2	80	4	60	3	54	3	72	6	69	5	75	1	51	6	49	4	49	5	54	6	41	2	35	2	15	2	16	2	42	0	23	4	18	4	27	5	275	11	204	15	235	8	100	3	155
AACATTAGACTGTGAATCTGACAACAGGAAATAAACCTCCT	45	7	96	8	73	28	84	32	57	19	69	13	90	51	59	48	26	15	59	10	48	19	86	9	130	42	137	18	85	31	131	43	130	15	158	68	138	47	35	117	5	0	9	0	10	4	0	6	4
TGGTGGTCTAGTGGTTAGGATTCGGCGCT	45	9	36	8	28	10	26	24	35	12	41	16	33	16	32	4	23	9	37	9	21	15	23	22	16	14	58	20	25	25	16	10	25	13	66	16	34	12	39	64	132	30	140	9	157	15	53	22	108
GTGGTTCAGTGGTAGAATTCTCGCC	45	2	87	2	54	1	53	10	81	3	45	2	77	3	40	0	33	2	121	0	48	2	126	1	142	8	146	7	99	8	40	1	163	6	342	16	179	14	509	57	415	47	402	26	442	94	69	3	152
GCATTGGTGGTTCATTGGTAGAATTCTCG	44	2	67	4	38	1	48	3	36	0	58	0	69	2	124	0	35	0	39	0	38	1	49	0	129	2	53	3	51	0	40	1	58	1	76	1	20	1	171	8	258	8	212	4	156	11	104	0	32
TCCCTGGTGGCCTAGTGGTTAGGATTCG	44	1	60	4	55	2	51	3	31	5	96	1	65	2	85	0	37	1	41	1	44	0	73	2	47	1	36	4	23	1	10	0	28	1	47	0	24	2	29	1	268	3	147	2	136	4	47	2	71
TCCTGGTGGTCTAGTGGTTAGGATTCGGC	44	0	42	0	44	1	34	4	49	0	96	0	69	2	57	0	32	0	39	1	51	0	42	0	58	0	43	3	18	0	30	0	42	2	40	4	20	2	258	10	248	8	154	2	132	5	90	2	101
CCCTGGTGGTCTAGTGGTTAGGATTCG	44	7	58	3	77	4	49	3	78	4	135	4	81	2	115	0	55	0	48	0	41	1	117	1	93	3	86	9	65	10	47	2	94	4	139	6	67	1	51	27	794	9	400	14	435	26	71	4	171
AGTCGGTAGAGCATGGGACT	44	5	111	1	95	4	95	8	89	7	49	3	119	24	69	2	110	3	84	8	67	7	104	12	33	3	130	15	180	12	50	3	47	10	44	9	43	9	15	47	229	34	180	16	323	42	111	7	97
GCATTGGTGGTTCGGTGGTAGAATTCTCGCCT	44	1	149	2	95	3	140	4	107	2	109	2	164	5	63	0	32	1	119	1	94	2	83	2	104	4	93	4	71	2	50	2	43	3	153	2	67	1	58	7	526	36	753	31	770	27	247	9	242
TCCCTGGTGGTCTCGTGGTTAGGATTCGGCGCT	44	5	42	6	45	5	11	3	39	6	61	9	33	10	34	8	28	4	33	7	22	8	16	6	42	10	47	15	31	20	26	8	44	4	51	13	47	12	19	25	104	22	135	26	110	21	93	7	102
GTCAGGATGGCCGAGC	44	2	96	0	48	0	71	3	29	0	44	1	56	0	19	1	39	0	63	0	51	0	70	3	64	5	117	2	27	0	24	0	59	0	62	0	88	0	12	0	53	0	253	1	160	2	33	2	37
GCATTGGTGGTTCAGTGGTAGAATTCTCTCC	44	2	107	4	57	3	59	19	74	6	51	9	105	11	69	8	25	2	74	5	46	5	70	6	108	14	126	29	61	22	19	5	94	6	115	17	63	9	268	81	247	111	251	170	209	133	70	24	39
TCCCTGGTGGACTAGTGGTTAGGATTCGG	44	2	46	3	72	2	49	7	61	3	109	7	71	3	110	4	47	5	49	5	64	3	57	3	42	1	29	2	16	2	14	0	29	0	18	1	24	1	15	7	258	15	187	10	229	4	87	5	203
CGTAGTGTAGTGGTTAT	44	9	329	5	73	1	126	6	84	1	85	0	226	1	81	0	53	0	202	1	253	3	252	3	266	6	244	4	202	5	225	1	151	5	420	1	120	2	102	15	445	7	2315	16	537	15	259	7	118
TCCCTGGTGGTCAAGTGGTTAGGATTCGGCG	44	2	48	4	42	1	19	5	35	5	65	5	43	4	48	8	49	1	28	5	34	4	38	1	15	3	38	3	17	4	30	2	25	5	33	6	25	8	17	9	143	18	96	17	200	21	91	2	177
TCCCTGGTGGTATAGTGGTTAGGATTCGGCGCTCT	44	175	49	91	82	82	39	130	77	126	39	135	67	218	42	132	51	105	51	105	52	138	34	144	41	134	611	155	60	145	44	121	109	145	132	181	121	285	48	275	104	429	96	323	109	292	48	214	193
GCCCTGGTGGTCTAGTGGTTAGGATTCGGCGCTCT	44	119	26	52	53	85	44	91	33	53	29	96	63	114	36	55	30	66	22	70	30	75	64	81	9	33	87	59	13	43	13	40	21	57	40	74	36	78	23	103	63	285	86	221	100	219	42	146	152
GCATTGGTGGTTCAGCGGTAGAATTCT	44	1	65	2	75	2	62	1	57	0	74	1	86	3	67	0	37	0	57	3	71	0	79	0	47	2	45	2	26	3	34	0	44	0	48	1	42	4	22	1	282	15	354	7	308	2	156	9	187
GCCCGGCTAGCTCAGTCGGTAGAGCATGGGACTCTTAAT	44	30	69	25	39	18	42	77	12	19	18	23	26	31	54	35	35	22	50	17	39	26	38	26	44	23	78	38	30	30	28	20	32	33	51	38	37	13	40	62	97	115	229	201	74	132	126	104	55
GCATTGGTGGTTCAATGGTAGAATTCTCG	44	4	89	1	68	2	89	3	55	0	125	3	112	3	63	0	63	0	78	0	64	2	95	1	115	1	68	3	50	3	44	1	69	2	80	1	15	0	109	4	276	4	274	3	251	9	97	2	97
GGGGGTGTAGCTCAG	44	10	38	5	58	9	108	34	57	8	54	5	62	6	50	3	381	5	170	6	107	10	53	4	48	1	88	16	12	5	13	4	25	2	42	2	37	2	20	4	58	2	101	29	80	3	56	31	73
TTCAAATCTCGGTGGGACCTCC	44	58	66	34	122	103	67	232	37	28	50	36	100	69	96	78	54	28	31	29	42	13	49	27	41	14	39	8	36	18	36	15	29	3	56	13	17	7	25	26	95	467	333	832	159	575	113	1358	98
GCATTGGGGGTTCAGTGGTAGAATTCTCGC	44	2	125	5	50	1	47	3	99	0	73	2	135	4	79	0	46	0	111	1	90	3	66	0	158	2	42	7	79	5	38	1	69	5	187	6	36	2	65	7	392	25	370	23	292	28	183	8	159
ATTGGTGGTTCAGTGGTAGAATTCTCGCC	44	3	78	16	82	47	113	55	112	15	63	23	141	48	69	10	75	11	132	45	82	28	142	24	107	104	270	224	219	77	45	32	241	28	731	146	341	187	365	706	905	750	618	454	906	572	61	161	176
AAAACATTAGACTGTGAATCTGACAACAGGAAATAAAC	44	2	51	6	10	14	26	18	40	2	12	4	44	14	9	3	6	0	28	6	26	8	40	2	40	7	26	7	16	18	38	14	34	17	68	12	58	24	11	52	3	0	5	3	0	4	1	5	5
TCCCTCGTGGTCTAGTGGTTAGGATTCGG	44	4	52	3	67	2	45	7	63	0	88	7	66	3	107	3	48	1	50	3	52	1	85	1	87	0	57	4	22	1	19	2	37	1	28	3	40	5	29	6	276	12	152	2	195	10	59	3	117
GCGTTGGTGGTTCAGTGGTAGAATTCT	44	1	108	1	126	2	81	3	71	1	133	1	134	2	115	1	51	2	86	0	111	2	117	4	61	0	94	1	58	2	47	3	71	1	85	1	41	1	31	3	412	10	451	17	432	20	266	5	250
AGTGGTCTGGGGTGCAGGCTTCAAACCTGTA	44	3	207	1	47	1	48	5	77	1	118	0	150	0	116	2	45	1	80	1	136	1	130	2	120	7	57	1	79	7	131	2	44	4	83	7	29	1	14	4	35	9	54	0	24	6	13	0	38
GTGGTCTAGTGGTTAGGATTCGGC	43	3	35	2	35	2	44	14	49	3	76	0	33	3	54	2	30	3	44	4	41	1	34	1	45	3	77	6	49	3	19	2	74	7	97	1	50	2	490	23	527	16	434	40	467	19	95	1	162
TCCCTGGTGGTCTAGTAGTTAGGATT	43	2	38	0	36	2	18	2	33	2	37	1	43	7	80	0	43	3	16	1	24	0	28	0	16	0	20	1	11	1	24	0	12	1	25	0	34	0	6	6	142	0	170	9	111	4	105	4	166
TCCCTGGTGGTATAGTGGTTAGGATTCGGCGC	43	4	49	2	43	2	28	5	51	9	58	10	42	13	38	1	35	2	41	8	40	7	34	2	58	11	128	20	50	15	61	2	75	7	77	7	68	10	45	22	131	21	137	20	97	23	63	8	112
TAGGATAAGGTGTTTAGGTAGCACGGAGAAT	43	0	185	1	39	3	92	1	86	1	88	0	207	2	69	1	39	1	81	0	131	1	167	1	148	0	211	3	102	3	87	1	101	0	304	1	66	1	4	7	0	5	0	0	0	0	0	6	5
GTTCGATCCCCGGCATCTCCACC	43	199	97	81	87	192	47	256	36	32	63	51	48	35	94	80	54	54	47	25	54	29	47	43	41	2	81	16	56	8	45	15	21	10	38	12	13	4	34	18	154	667	336	1762	308	1520	146	2868	96
GCATTGGTAGTTCAATGGTAGAATTCTCG	43	0	44	0	69	0	63	2	50	0	95	0	98	0	37	1	34	0	101	0	99	1	157	0	99	1	162	1	47	1	32	0	93	0	110	0	18	1	79	3	281	6	221	1	226	12	63	1	63
GCATTGGTGGTTCAGTGGTAGAATTCTCGCT	43	2	113	7	105	3	90	10	101	16	72	13	126	23	75	9	50	6	90	10	109	19	131	9	54	25	107	33	53	22	35	6	94	9	140	30	92	19	107	102	465	117	295	107	336	131	104	44	258
TTCAAATCTCGGTGGAACCTCC	43	50	117	33	70	81	157	203	66	29	87	27	114	34	64	44	46	28	38	14	67	18	80	14	45	11	66	5	41	6	66	6	60	4	72	5	29	3	69	12	80	356	347	536	228	550	133	907	106
CGGCCCGGGTTCGACT	43	1	70	1	135	6	38	5	70	0	67	3	89	6	161	0	56	0	55	2	80	2	71	0	36	0	48	0	77	1	62	2	39	2	70	0	25	2	12	1	18	1	1165	0	686	1	253	3	343
GCGGCCCGGGTTCGACTCC	43	1	47	2	12	1	9	3	30	1	49	2	26	4	75	6	18	1	14	4	21	10	28	0	24	0	7	1	19	5	29	3	11	2	10	0	11	0	1	2	156	3	335	2	138	9	79	9	172
GGGGATGTAGCTCAATGGTAG	43	3	103	0	121	0	52	2	62	1	80	2	195	3	86	0	40	0	85	0	98	0	107	1	83	0	40	3	25	1	38	1	28	1	122	0	11	1	22	4	46	2	110	8	44	2	20	0	43
TCTAGTGGTTAGGATTCGGCGCTCT	43	112	31	168	59	178	51	313	33	91	18	148	40	340	39	149	42	77	43	213	36	245	35	224	25	226	152	256	20	189	7	146	15	82	50	198	39	322	556	503	112	266	50	197	84	141	38	54	144
TCCCTGGTCGTCTAGTGGTTAGGATTCGGCGCTC	43	2	30	1	57	4	20	3	46	9	75	10	40	4	84	9	43	3	27	3	32	2	31	4	21	5	62	7	9	3	15	3	51	10	25	4	31	4	62	13	120	9	150	7	104	1	46	8	147
GCATTGGTGGTTCAGTGGTAGAATTCTCGTC	43	3	88	9	100	1	80	10	81	6	76	5	130	26	64	13	43	12	88	4	83	8	96	8	78	15	88	16	53	17	38	6	75	4	148	20	57	18	259	63	315	91	313	112	266	121	87	19	85
TCCCTGGTGTTCTAGTGGTTAGGATTCGG	43	1	37	1	66	4	36	2	61	7	105	8	76	7	161	5	57	2	65	4	64	4	92	4	61	2	35	1	29	2	19	1	45	1	46	0	29	4	44	14	206	16	139	10	184	9	59	1	133
CTGGGGATTGTGGGTTCGA	43	3	91	12	81	13	28	19	29	6	32	16	50	18	35	9	38	8	35	12	33	10	66	14	30	4	24	3	12	9	22	2	41	3	41	10	12	2	21	8	110	42	239	106	160	80	61	56	33
TTCAGTGGTAGAATTCTCGC	43	0	77	1	64	7	69	2	43	3	60	1	102	2	53	0	48	10	60	3	48	1	112	1	53	1	67	0	48	2	34	2	81	0	153	0	73	2	820	6	587	9	478	26	402	5	157	0	127
TGGGGATTGTGGGTTCGA	43	0	93	6	67	5	36	21	42	8	37	16	46	20	41	4	58	10	34	17	47	20	78	21	38	0	19	3	25	3	31	2	32	2	33	15	13	3	26	5	60	29	188	18	80	52	19	14	24
AGACTGTGAATCTGAA	43	0	100	1	61	1	61	0	54	0	60	0	110	0	55	0	22	1	51	1	63	0	71	0	54	3	32	0	35	0	64	3	58	0	37	2	47	0	1448	1	0	1	14	0	7	0	0	0	2
GTTTCCGTAGTGTAGTGGTCATCACGCTCGCCT	43	13	64	14	47	7	33	28	51	3	49	6	40	6	39	19	35	7	56	13	41	13	46	10	29	11	96	25	31	20	14	8	22	7	62	8	37	4	9	58	270	130	377	165	168	96	59	53	106
GGTGGTTCAGTGGTAGAATTCTCGC	42	0	75	1	73	0	56	1	116	0	126	6	118	4	81	0	60	2	62	3	62	2	85	0	72	2	76	3	80	2	46	2	64	3	196	2	80	0	117	8	1036	24	704	28	1001	6	181	6	348
GCATTGGTGGTCCAGTGGTAGAATTCT	42	2	113	1	99	1	105	5	94	1	124	0	136	1	111	1	69	1	90	2	104	3	122	1	73	1	68	6	48	1	64	3	64	5	81	0	57	0	32	5	496	14	562	14	493	14	291	2	309
AGTCGGTAGAGCATGGGAC	42	6	130	3	78	4	116	6	82	4	87	7	120	5	104	1	159	3	91	4	103	3	122	5	53	4	83	7	114	7	43	4	64	2	46	5	34	6	30	25	478	30	347	10	565	13	129	27	153
ATGGAGGCGTGGGTTC	42	1	43	1	18	1	13	26	23	6	30	3	34	4	43	1	36	3	35	3	34	5	39	9	42	9	28	7	41	4	13	4	16	8	47	14	27	11	37	10	39	11	298	27	115	15	100	6	54
GGTTAGGATTCGGCG	42	4	72	13	28	10	57	20	33	1	52	10	78	17	54	2	74	9	60	15	94	16	84	14	39	9	289	19	77	23	38	8	71	23	74	41	91	22	226	69	89	11	657	28	556	50	166	102	130
TAGACTGTGAATCTGACA	42	0	77	1	75	0	47	1	35	0	27	0	55	0	24	0	17	0	22	0	28	1	43	0	38	1	24	0	20	1	18	2	31	0	63	3	15	0	2547	4	19	0	31	0	14	1	15	0	10
TGAATCTGACAACAGGAAATAAACCTCCA	42	0	108	0	35	1	28	0	48	0	34	0	45	0	43	0	25	0	32	0	37	0	27	0	29	0	34	1	56	0	55	0	14	0	30	0	20	0	0	0	8	0	7	0	2	0	0	0	0
TGAATCTGACAACAGGGAATAAACCTCCTTATTCACCCC	42	1	97	0	11	0	61	5	39	0	36	0	70	1	54	0	17	0	23	0	25	0	54	0	64	1	41	1	71	2	97	1	38	0	54	0	39	0	3	6	1	0	2	0	10	0	0	0	2
GTGGTCTAGTGGTTAGGATTCGGCGC	42	7	51	8	97	5	62	17	54	3	55	11	39	8	60	9	45	6	73	5	50	15	66	7	46	13	65	21	54	22	28	8	78	19	155	16	112	31	458	49	473	73	428	85	429	120	107	12	342
GTTTCCGTAGTGTAGTGGTTACCACGTTCGCC	42	2	56	1	53	6	27	3	31	2	50	3	39	3	23	1	34	2	55	6	44	0	39	3	40	0	80	5	26	1	15	0	22	2	59	4	21	0	18	7	333	28	361	16	174	30	58	6	140
AAGAAAGATTGCAAGAACTGCTAATTCATGC	42	4	64	5	26	6	68	7	26	1	35	3	37	2	19	1	33	1	41	4	57	1	40	1	50	1	29	3	43	7	46	0	75	1	35	3	51	1	21	4	36	6	97	13	58	19	25	21	41
TGAATCTGGCAACAGGAAATAAACCTCCTTATTCACCCC	42	1	101	3	9	2	51	2	30	0	45	1	75	0	48	0	16	0	38	0	35	0	60	1	64	1	35	4	99	0	76	1	24	1	51	2	52	1	2	3	3	0	5	1	1	1	0	0	2
ATTCCCATTCTTGCGACCCGGGTTCGATTCCC	42	10	56	4	4	6	16	28	12	3	47	8	54	12	57	10	18	8	31	6	27	8	37	17	33	12	36	6	46	15	48	12	14	10	35	13	8	3	0	14	4	21	12	17	6	0	0	2	0
CCGGATAGCTCAGTCGGTAGA	42	4	131	2	19	0	56	1	53	0	55	0	137	0	60	0	17	1	108	2	77	0	132	0	116	1	87	0	67	2	101	3	63	1	182	0	36	0	12	1	182	2	619	0	136	1	46	2	38
GCATTGGTGGTTCAGTGGCAGAATTCTC	42	0	93	1	63	0	79	0	74	0	104	0	113	0	59	0	50	1	76	2	88	3	131	2	87	5	79	1	47	1	36	0	76	0	75	1	18	3	51	1	171	2	107	2	102	2	39	0	52
GGGGGTATAGCTCAGTGGTAGAGCATTT	42	2	107	4	39	3	45	13	68	1	92	6	80	5	79	3	40	9	54	3	71	4	64	3	79	3	57	9	65	6	64	1	20	2	55	2	32	0	22	12	189	64	276	76	99	61	75	35	63
TCCCTGGNGGTCTAGTGGTTAGGATTCGGCGC	42	6	46	1	27	5	21	5	0	0	0	0	0	0	0	0	0	0	0	0	0	0	0	0	0	0	0	0	0	0	0	0	0	0	0	0	0	0	0	0	124	14	115	13	78	18	57	16	0
GCATTGGTGGTTCAGTGGTAGAATTATCGCC	42	3	105	12	66	9	100	8	59	1	77	12	127	14	40	7	22	4	71	9	71	6	69	8	71	23	120	34	72	21	43	7	84	7	135	22	71	16	72	53	380	164	307	175	323	204	99	44	64
TCCTGGTGGTCTAGTGGTTAGGATTCGG	42	1	51	1	68	4	52	8	40	0	92	2	50	3	83	1	39	2	45	1	55	2	56	1	62	2	59	2	22	0	28	2	27	2	35	4	25	2	118	13	230	13	192	11	206	10	92	4	138
TCCTCGTTAGTATAGTGGTTAGTATCCCCGCCG	42	0	0	0	1	0	3	0	0	2	0	4	0	0	0	0	33	0	0	0	0	0	5	0	0	3	0	1	0	0	0	0	7	0	0	0	0	0	3	0	0	2	0	0	0	0	0	0	0
GGCCGTGATCGTATAGTGGTTAGTACTCTGCGTTGT	42	6	73	6	51	7	45	15	32	9	37	5	46	6	53	8	22	2	43	2	42	4	52	1	71	3	46	6	23	5	45	7	27	11	72	7	23	0	46	23	263	41	1068	69	643	49	346	46	261
TCCCTGTTGGTCTAGTGGTTAGGATTCGGCGCT	42	7	32	1	53	2	17	4	114	18	136	18	97	29	124	29	89	19	78	12	73	17	53	18	30	4	88	4	9	8	36	2	33	3	39	3	19	6	87	23	98	26	130	23	110	22	53	14	244
TCACCGCCGCGGCCCGGGTTCGATTCCCGGTCAGGGAAC	42	272	26	140	44	327	16	628	13	343	33	279	24	491	23	306	17	221	12	300	12	321	18	294	23	117	333	141	26	222	13	131	11	137	39	151	34	48	13	380	19	314	39	364	16	346	22	317	15
TACCTGGTGGTCTAGTGGTTAGGATTCGGCGCT	42	4	40	7	57	6	18	8	121	15	106	12	94	30	88	24	67	14	63	12	55	14	97	11	32	6	109	11	44	16	26	6	51	4	36	10	35	5	48	17	99	25	129	29	121	30	100	14	290
TCCCTGGTGGTCTAGTGGTTAGGAGTCGGCGCTCT	42	100	22	70	52	75	22	62	27	43	19	80	57	74	19	49	14	45	20	50	20	66	27	59	5	30	108	84	24	37	16	40	13	49	27	52	30	52	15	80	63	279	58	177	77	181	26	109	106
TCAAATCCCGGACGAGCCCCC	41	36	83	10	68	18	27	81	18	18	57	13	55	21	92	33	54	23	33	17	49	18	63	18	55	4	53	6	60	2	64	13	34	7	39	16	26	5	36	14	296	196	601	326	284	250	178	1617	183
GGGGCGTGGGTTCGAA	41	4	49	2	63	5	18	17	25	4	26	9	36	10	39	5	33	4	38	7	38	13	40	18	36	0	26	6	17	5	26	6	22	3	39	8	26	1	7	9	83	42	542	198	198	93	84	59	91
ACAAAAAACATTAGACTGTGAATCTGACAACAG	41	0	193	0	54	1	101	0	119	1	78	4	239	5	90	1	14	0	134	2	149	1	292	1	143	2	98	3	44	3	96	1	251	3	368	5	209	2	31	10	11	0	16	3	6	16	11	8	6
GACGAGGTGGCCGAGTGGTTAC	41	0	1	0	0	0	3	0	0	0	0	0	0	0	0	0	17	0	0	0	0	0	1	0	0	1	1	1	0	0	0	0	67	0	0	0	0	0	1	0	1	0	0	0	0	0	0	0	0
TCCCTGGTGGTCTAGTGGTTTGGATTCGG	41	6	48	4	74	2	40	2	47	2	62	4	46	2	89	3	37	0	52	1	41	0	51	1	42	2	37	4	11	3	25	4	29	2	32	1	23	1	19	7	257	19	180	14	254	7	105	1	116
GTGGTTAGTACTCTG	41	5	139	6	188	5	140	19	70	0	63	0	181	7	31	2	113	2	132	3	121	3	266	2	74	2	171	0	42	2	71	0	212	3	608	1	144	1	59	6	213	12	3974	20	3662	10	307	18	480
TCCCTGGTGGTCTAGTGGTTAGGATC	41	3	38	0	67	3	42	2	30	3	45	1	22	5	68	1	32	1	24	3	36	3	43	2	8	1	21	0	14	0	14	1	12	2	20	1	30	1	4	4	187	5	228	4	100	8	94	5	202
CTGGGGATTGTGGGTT	41	2	91	3	87	1	125	14	45	1	42	10	68	5	95	2	49	2	68	8	69	2	93	7	47	0	45	8	23	4	25	3	49	1	59	12	38	6	35	18	47	4	418	13	246	4	55	21	81
TCCCTGGTGGTCTAGTGGTTAGGAGTCGGC	41	0	34	1	30	1	33	1	32	0	72	1	49	0	41	0	24	0	11	1	37	1	32	1	44	1	43	3	23	2	22	0	47	0	29	0	20	1	25	1	195	2	159	6	105	4	79	1	43
GGCGGCCCGGGTTCGACTCCC	41	2	48	0	7	0	7	0	16	0	17	0	30	0	21	0	15	0	13	0	29	0	29	0	21	0	24	0	12	0	25	0	29	2	52	0	14	0	0	1	36	0	101	0	21	0	1	2	21
GCCCGACTAGCTCAGTCGGTAGAGCATGAGACT	41	6	46	1	9	1	35	5	67	2	54	3	53	6	30	1	30	2	62	1	53	0	40	0	49	5	83	13	109	23	17	5	33	6	107	9	40	1	6	34	36	14	116	14	56	31	14	18	23
GCATTGGTGGTTCAGTGGTAGAATTCTCGAC	41	7	100	6	68	6	66	17	76	16	78	9	121	10	53	8	32	2	67	4	73	4	87	6	101	46	125	45	109	35	69	14	147	10	216	36	139	26	128	82	269	136	232	136	212	164	86	24	66
CACGCGGGAGACCGGGGTTCGATTCCCCGACGGGGAGC	41	624	60	209	53	236	27	612	47	320	34	246	41	451	90	381	21	302	46	149	45	266	34	310	51	129	242	163	41	281	34	230	28	323	102	207	44	124	29	269	33	470	94	557	62	541	14	451	51
GCATTGGTGGTTCAGTGGTAGGATTCTCGCCTG	41	6	53	10	45	7	80	21	72	14	41	6	108	24	37	12	43	3	50	6	49	6	52	15	25	12	26	27	42	25	28	5	15	10	65	4	41	3	14	43	400	149	573	185	486	135	139	35	188
GTTCAGTGGTAGAATTCTCG	41	2	88	2	98	1	129	7	44	0	90	1	127	1	85	0	68	2	65	1	65	4	94	1	97	2	81	0	38	1	19	1	89	0	86	1	45	0	488	1	651	19	391	1	542	4	181	6	134
GCATTGGTGGCTCAGTGGTAGAATTCTC	41	4	134	2	81	0	110	2	105	0	149	2	162	2	72	2	69	0	82	0	113	1	169	1	91	2	79	3	44	1	45	0	145	0	109	1	29	0	101	1	293	6	140	7	161	5	65	2	70
AAAAAACATTAGACTGTGAATCTGACAACAGGAAATAAACCTCC	41	27	96	20	46	59	73	108	46	16	35	30	39	32	15	20	27	15	42	33	20	41	38	10	63	89	34	71	38	91	44	65	128	86	136	200	125	146	6	338	6	5	2	1	5	9	8	0	7
GGGGGTGTAGCTCAGTGGTAG	41	4	75	3	71	9	69	111	39	1	67	8	96	5	86	2	31	9	50	5	51	1	70	1	57	0	67	14	21	3	20	2	30	0	75	3	26	1	10	4	72	14	177	35	67	5	36	83	55
ATTGGTGGTTCAGTGGTAGAATTCT	41	6	63	1	36	3	115	10	97	1	91	3	132	7	59	3	51	1	80	3	61	2	159	2	122	7	129	12	98	5	54	7	178	0	239	6	121	12	178	44	770	36	600	38	678	46	309	15	264
TTAGGATTCGGCGCT	41	4	85	5	110	13	50	25	53	4	29	0	43	22	75	10	101	6	56	14	55	23	54	24	35	8	67	27	39	18	23	4	39	10	49	31	39	41	700	62	62	7	761	5	897	18	146	12	212
GTTTCCGTAGTGTGGTGGTTATCACGTTCGC	41	1	49	2	39	4	22	1	20	2	40	1	23	0	22	0	39	2	41	1	35	1	34	1	21	1	40	2	22	0	7	2	15	0	16	0	6	0	13	2	239	16	241	8	115	12	83	10	70
TCCCTGGNGGTCTAGTGGTTAGGATTCGG	40	2	61	4	45	1	32	4	0	0	0	0	0	0	0	0	0	0	0	0	0	0	0	0	0	0	0	0	0	0	0	0	0	0	0	0	0	0	0	0	175	4	149	3	168	8	58	3	0
CATTTGTGGTTCAGTGGTAGAATTCTCGCCTGC	40	31	71	36	185	25	91	68	76	33	53	30	78	67	41	22	55	26	88	36	78	31	128	49	37	43	53	161	90	116	35	21	68	42	151	106	128	108	43	490	1251	2523	1092	1603	1166	1886	123	122	1084
TCCCTGGTGGTCTAGTGGTTTGGATTCGGCG	40	4	30	2	35	1	22	0	29	3	36	2	25	3	22	2	20	1	14	0	22	1	18	5	14	0	38	2	3	1	23	0	14	0	18	8	17	0	10	5	107	13	82	7	134	9	50	3	81
GCCCGGATAGCTCAGTCGGTAGAGC	40	0	130	0	22	2	36	1	71	1	63	0	137	0	90	0	18	0	53	0	52	1	113	0	97	4	116	1	61	0	97	1	47	0	146	0	63	0	2	1	71	0	93	0	33	0	35	0	8
AGCGGAAGCGTGCGG	40	0	0	0	0	0	9	0	0	0	0	0	1	0	0	0	47	0	0	0	0	0	17	0	2	0	0	0	0	0	3	0	96	0	3	0	0	0	1	0	0	0	3	0	0	0	1	0	0
TCCCTGGTGGTCTAGTGGTTCGGATTCGGCGCTCT	40	120	37	65	64	72	28	78	33	45	31	79	39	114	27	64	25	52	19	88	24	86	33	76	14	48	88	73	19	75	15	44	16	70	36	66	26	88	6	96	61	310	66	241	60	254	41	153	131
TCCCTGGTGGTCTAGTGGTTAGGAGTCGGCGCT	40	5	56	3	52	3	23	6	25	5	29	4	30	7	31	2	29	6	22	6	25	6	29	3	16	7	24	5	8	5	12	5	25	5	24	6	22	7	22	9	112	16	120	25	156	22	83	8	99
TTGGTGGTTCAGTGGTAGAATTCTCGCCT	40	3	183	13	208	9	162	14	185	0	111	6	193	5	94	6	50	2	177	2	116	9	131	4	152	7	247	11	144	14	69	4	86	6	1205	11	400	10	281	38	3499	114	4010	98	4561	179	214	11	944
GGATTGGTGGTTCAGTGGTAGAATTCTCGC	40	4	86	2	58	1	19	0	93	2	54	3	92	2	67	2	53	1	83	3	43	2	38	3	56	3	34	3	27	1	20	0	73	2	57	2	24	1	78	15	267	12	153	12	123	14	113	5	122
CCTGACACGCGAAAGGTCCCCG	40	0	127	0	16	1	28	0	28	0	26	0	71	0	30	0	19	0	57	0	64	0	78	0	88	0	61	0	76	0	78	0	60	1	85	0	38	0	2	0	8	1	19	1	8	2	7	0	0
GGGGGTATAGCTCAGGGGTAGAG	40	0	93	7	27	1	35	1	49	2	56	3	72	1	90	1	46	2	54	1	64	2	71	3	41	2	35	1	42	2	65	0	33	5	32	3	23	1	18	6	102	1	312	22	73	1	64	5	39
TCCCTGGTGGTCTAGTGGTTAGGATTCGGCC	40	4	44	1	45	2	39	6	50	6	60	2	59	6	45	5	33	2	31	5	44	1	70	0	33	5	50	12	11	14	29	4	37	12	45	6	49	22	30	33	289	27	125	13	147	23	98	9	145
TCCCTGGTGGTCTAGTGGTTAGGCTTCGGCGCTC	40	5	37	0	50	2	21	7	50	14	76	9	61	6	46	4	46	5	44	5	36	9	42	8	17	2	20	3	4	3	8	5	18	4	13	2	18	4	29	12	101	16	90	12	121	14	96	10	266
CCCGGCTAGCTCAGTCGGTAGAGCATGAG	40	3	55	5	54	4	54	6	65	0	112	0	81	3	93	2	79	3	58	2	68	1	106	0	64	0	61	1	108	2	22	0	84	1	308	0	20	0	33	11	1106	3	1031	1	732	14	83	14	215
GCATTGGTGGTTCAGTGGTAGAATTCC	40	3	105	0	134	3	80	2	67	1	104	0	110	2	76	2	50	0	73	1	71	4	120	1	60	0	57	1	33	1	53	0	53	1	60	2	52	1	24	4	423	6	467	9	355	11	220	1	196
TCCCTGGTGGTCTAGTGGTTAGGAGTCGGCGC	40	0	28	4	26	4	26	2	21	1	14	6	18	6	14	2	18	2	23	1	20	4	21	4	14	3	22	3	6	4	7	3	23	5	22	3	18	2	23	2	84	10	108	14	49	16	46	7	49
TCCCTGGTGTTCTAGTGGTTAGGATTCGGCGC	40	5	34	3	33	1	24	5	65	4	83	9	68	13	127	7	32	3	41	5	40	6	43	2	39	4	88	11	15	6	35	2	36	2	36	7	38	4	85	29	102	9	113	37	99	21	79	14	148
CCAGGCGGCCCGGGTTCGACTCCCGGTGTGGGAACC	39	42	65	33	37	85	93	96	31	27	60	43	43	24	78	40	12	24	39	13	53	21	53	17	43	16	43	9	58	19	60	20	23	6	61	14	24	6	81	23	86	196	122	445	71	343	35	800	41
GCACTGGTGGTTCAGTGGTAGAATTCT	39	1	93	2	119	4	64	4	74	1	110	1	116	1	77	0	114	2	102	3	104	4	109	3	64	0	47	1	36	0	32	1	56	2	62	0	39	0	18	7	294	13	368	8	311	12	181	1	189
GGGGGTATAGCTCAGTGGTAGAGCATTTGA	39	2	48	4	27	1	38	1	26	0	51	0	49	4	31	0	83	3	51	1	42	1	52	1	50	1	77	1	36	4	38	2	31	5	32	0	20	2	12	4	101	13	105	0	116	6	35	12	33
AGTGGTCTGGGGTGCAGGCTTCAAACCTGT	39	1	113	1	9	1	31	7	51	0	69	3	78	2	61	3	30	2	42	1	72	3	68	8	78	5	48	7	64	4	86	2	42	3	101	12	29	3	12	26	38	31	90	26	29	26	12	14	18
GGCCGTGATCGTATAG	39	6	53	2	27	4	67	7	39	1	31	0	91	2	46	0	32	1	40	1	46	1	34	1	34	0	38	1	28	2	46	0	17	0	24	0	74	1	12	5	148	9	169	18	154	5	62	46	86
GCATTGGCGGTTCAGTGGTAGAATTCTC	39	1	115	1	70	0	115	0	82	0	122	2	119	0	64	0	66	1	95	0	100	1	154	0	97	1	75	2	44	0	61	1	114	0	79	1	24	0	73	2	240	3	118	6	129	3	34	2	52
TCCCTGGTGGTCTAGTGGTTAGGATTCGGGGCT	39	6	55	3	60	4	22	5	46	18	49	11	34	19	52	8	39	5	35	12	40	10	24	7	21	8	49	9	21	7	12	2	21	8	41	9	18	3	65	15	123	17	133	33	156	36	103	19	130
TCCCTGGTGGTCTAGTGGTTAGGATTCGGCCCT	39	2	37	5	30	1	9	10	36	7	48	7	42	8	55	5	27	8	24	2	18	10	20	8	17	4	48	11	17	10	8	7	18	11	40	13	23	17	63	38	87	33	90	20	79	22	67	15	89
GGTTAGTACTCTGCGTT	39	12	196	16	374	15	182	27	100	4	78	13	313	12	72	3	129	3	143	5	169	14	317	10	80	4	238	30	110	34	34	9	58	22	351	14	84	5	202	46	5317	52	4454	45	5079	99	364	41	935
AGCCGTGATCGTATAGTGGTTAGTACTCTGCG	39	1	41	1	25	0	24	6	26	0	30	2	25	8	17	0	23	2	10	1	33	0	32	1	39	10	19	1	9	5	19	2	30	2	31	5	8	3	13	4	87	5	96	27	117	6	73	0	74
CAGGCGGCCCGGGTTCGACTCCCGGTATGGGAA	39	16	44	1	42	5	30	26	17	4	39	7	42	11	65	7	12	13	16	2	31	7	53	8	33	9	39	3	47	16	50	10	21	9	37	13	10	7	7	17	25	11	102	7	59	10	21	24	36
GCATTGGTGGTTCAGTGGTAGAATTCCC	39	3	90	1	91	5	100	2	65	1	92	0	96	0	70	0	60	0	71	0	79	2	149	0	72	1	74	0	31	3	28	2	98	0	71	0	24	0	63	5	205	1	89	3	125	4	38	1	32
TCGTGGGTTCGAGCCCCACGTTGGGC	39	23	74	27	25	54	19	64	21	11	11	44	20	27	20	26	15	13	34	16	23	25	33	57	19	8	48	22	28	25	27	24	35	20	54	32	65	6	1	62	94	130	241	278	59	231	52	78	37
GTTTTCACCCAGGCGGCCCGGGTTCGACTCCCGGTGGG	39	0	1	0	0	0	11	0	1	0	0	1	1	0	0	0	17	0	1	0	0	0	21	0	0	2	0	1	0	0	0	0	26	0	0	0	0	0	0	0	0	0	0	0	0	0	0	0	0
CATATGTCTGCGTGG	39	2	182	3	95	3	100	2	52	0	44	3	174	1	52	0	87	1	112	1	163	2	194	1	156	3	170	3	196	5	189	0	170	3	228	7	63	2	128	4	15	2	1444	3	604	7	312	1	115
GCATTGGTGGTTCAGTGGTAGAATTCCCGCCT	39	3	125	4	122	3	131	4	125	1	130	1	174	6	76	1	18	0	118	0	124	3	107	1	109	1	92	6	54	5	41	1	47	2	188	3	97	0	66	24	546	20	823	45	871	44	262	6	236
CGGCCCGGGTTCGACTCC	39	1	61	0	63	1	13	11	33	1	41	0	46	4	96	2	27	0	26	0	40	2	37	1	28	0	22	4	51	2	44	0	21	3	26	2	13	1	3	2	31	0	828	29	239	2	121	13	208
GTATTGGTGGTTCAGTGGTAGAATTCTCGCC	39	3	103	8	108	10	83	6	65	12	70	9	154	25	51	2	58	7	86	5	116	11	107	19	85	19	105	26	63	26	29	9	79	12	165	28	63	8	170	78	291	133	255	144	259	161	76	24	105
TCCCTGGTGGTCTAGTGGTTAGGAATCGGCG	39	5	52	4	44	1	38	6	64	6	90	9	80	8	53	15	39	4	32	3	46	7	42	7	28	4	38	2	10	4	19	2	27	0	33	3	31	5	24	10	143	21	101	9	153	12	85	8	127
TCCCTGGTGGTCTAGTGGTCAGGATT	39	1	28	1	49	0	28	1	30	0	29	0	49	1	49	1	27	4	18	0	31	4	23	0	21	0	15	0	12	2	24	0	17	0	21	0	29	4	2	1	132	5	179	2	113	4	74	7	175
ACCGCCGCGGCCCGGGTTCGTTTCCCGGTCAGGGAAC	39	27	35	11	32	0	25	3	35	1	89	7	78	2	77	0	32	7	20	2	38	24	26	0	25	64	282	884	67	314	7	80	10	228	71	95	288	62	16	434	61	3	42	0	41	1	4	0	15
TCCCTGGTGGTCTAGTGGGTAGGATTCGGCGC	39	5	66	1	62	2	20	2	35	1	41	4	43	7	43	6	18	0	32	2	39	3	27	4	44	3	75	8	27	9	28	4	32	12	51	6	62	9	21	9	121	23	182	26	128	23	82	10	74
ATGGTTAGCACTCTGG	38	2	205	0	174	3	182	7	122	0	57	1	275	1	72	0	175	1	241	2	199	0	492	0	150	0	331	1	76	1	58	1	290	1	498	0	102	0	171	1	173	3	839	2	1161	2	201	0	124
AGACTGTGAATCTGACAACAGGAAATAAACCTCCTTATTCACC	38	63	52	41	102	86	41	162	73	44	24	48	45	83	29	52	28	30	31	71	41	87	30	20	115	107	190	85	27	140	21	58	44	79	124	229	168	114	10	466	15	49	19	63	21	114	16	46	11
CAAAAAACATTAGACTGTGAATCTGACAACAGGAAATAAACCTCC	38	7	63	8	18	10	56	12	35	18	13	4	41	21	20	23	19	9	24	14	20	16	24	0	69	35	33	24	30	26	59	26	92	47	123	98	60	66	1	125	0	1	0	0	2	0	8	3	2
GCATTGGTGATTCAGTGGTAGAATTCTCGCC	38	2	107	8	55	6	74	8	98	9	86	13	122	17	44	6	40	2	97	3	106	9	93	11	87	17	107	40	81	12	55	5	85	16	122	21	68	10	95	43	292	123	305	170	294	171	80	35	102
TCACGCGGGAGACCGGGGTTCAATTCCCCGACGGGGAG	38	11	64	11	18	6	25	19	28	16	50	13	39	19	54	21	16	28	22	13	25	8	44	12	43	6	22	5	19	8	38	11	22	11	39	14	28	3	1	11	31	21	45	31	16	57	20	52	18
TCCCTGGTGGTCTAGTGGTTAGGATTCCGCGCTCT	38	132	38	96	81	60	29	106	68	104	32	143	62	215	103	173	38	126	36	152	51	128	50	126	22	61	221	93	27	73	17	52	37	73	71	70	46	111	45	201	82	359	91	280	124	246	40	167	213
GCATTGGTGGTTCCGTGGTAGAATTCTCGC	38	1	92	5	74	2	71	3	64	0	90	1	86	2	67	3	36	1	75	1	71	1	72	1	122	1	98	8	38	6	53	1	65	3	129	7	44	1	160	12	305	16	311	17	253	19	166	7	121
GTGGTTAGTACTCTGCGTG	38	0	1	0	0	0	19	0	0	1	1	2	0	0	0	0	76	0	1	0	0	0	35	0	0	0	0	0	0	0	0	0	120	0	2	0	0	0	46	1	8	0	1	0	1	0	0	0	1
TTCAGTGGTAGAATTCTCG	38	1	113	0	38	1	118	1	44	1	61	0	144	0	63	0	44	0	86	2	71	3	131	0	140	1	124	1	55	2	34	3	140	3	191	0	52	3	1258	3	341	1	263	0	273	3	64	2	62
GGGGGCGTGGGTTCGA	38	20	55	25	67	15	14	16	25	4	35	28	32	31	59	13	30	19	24	9	24	16	34	19	38	6	20	5	22	5	20	11	19	7	27	13	13	5	6	18	89	144	519	325	220	229	198	123	109
GGTAGCGTGGCCGAGCG	38	0	42	0	18	2	21	5	8	0	21	6	40	2	23	1	23	0	31	3	18	1	18	1	53	0	47	2	17	5	24	4	18	0	30	4	56	0	12	4	31	0	117	0	51	13	42	11	49
GCCGTGATCGTATAGTGGTTAGTACTCG	38	0	0	0	0	0	8	0	0	0	0	0	0	0	0	0	34	0	0	0	0	0	15	0	0	2	1	0	0	0	0	0	41	0	0	0	0	0	6	0	1	0	0	0	1	0	0	0	0
GCATTGGTGGTTCAGTGGTAGAATCCTCGCCT	38	1	149	1	162	3	155	2	123	1	135	0	168	5	82	1	37	0	127	9	128	0	100	2	109	0	90	7	68	3	52	1	31	1	202	7	88	2	59	6	547	26	907	38	848	38	262	3	264
CCAGGCGGCCCGGGTTCGACTCCCGGTGTGGGAAC	38	47	37	14	21	20	32	81	17	27	37	37	51	47	52	48	21	14	24	23	37	54	33	33	21	18	86	33	39	57	34	34	12	16	45	31	13	33	40	83	60	43	95	63	54	44	36	123	31
GTCAGGATGGCCGAGCGGTCT	38	0	72	0	18	3	30	4	21	0	23	1	56	0	41	0	13	0	40	0	49	0	55	2	44	0	64	3	12	1	21	0	10	0	36	2	27	0	1	12	96	7	151	11	49	4	31	7	25
TCCCTGGTGGTCTGGTGGTTAGGATTCG	38	1	36	3	77	1	44	1	36	0	68	3	51	1	57	0	26	1	38	1	43	3	57	0	37	1	36	1	18	2	8	0	23	2	29	2	17	0	23	4	228	5	142	3	120	6	51	4	50
GGGGCGTGGGTTCGA	38	1	43	2	5	4	20	6	25	5	17	1	16	6	34	0	12	1	21	8	24	6	34	10	20	0	21	4	11	2	8	3	17	2	11	2	15	2	6	4	21	9	262	73	82	79	52	25	33
GCATTGGTTGTTCAGTGGTAGAATTCTCG	38	2	56	0	58	1	49	1	100	0	126	1	144	2	147	0	67	3	75	0	74	0	85	2	184	3	52	2	34	1	14	0	50	0	70	3	11	1	190	6	203	11	196	3	152	12	83	0	72
ACATTAGACTGTGAATCTGACAACAGGAAATAAAC	38	0	38	2	21	1	28	1	37	0	19	0	55	3	14	0	13	0	28	1	29	0	52	0	35	1	20	2	17	0	36	0	45	2	55	2	58	0	20	9	9	0	6	0	4	3	8	0	7
CTAGTGGTTAGGATTCGGCGCT	38	3	49	13	87	2	31	4	28	5	44	8	29	14	51	1	31	8	32	2	26	4	26	7	29	5	49	4	16	10	26	4	23	2	36	4	24	5	283	16	130	21	131	25	120	29	35	10	122
ATCTCGGTGGGACCTC	38	3	61	5	73	12	80	32	42	1	30	2	36	1	43	0	45	6	33	3	43	3	38	0	38	1	60	1	70	4	37	3	38	1	39	7	65	3	119	21	7	15	404	20	261	82	104	77	144
GGGGGTATAGCTCAGGG	38	5	76	9	45	11	32	13	31	2	49	16	32	14	30	7	40	4	49	8	40	13	59	11	39	4	24	12	14	8	29	10	30	7	22	5	23	3	6	21	127	8	319	42	67	10	61	36	89
TCCCTGGTCGTCTAGTGGTTAGGATTCGGCGCT	38	2	35	1	74	0	13	2	50	5	53	4	29	10	98	9	40	4	28	3	26	5	19	4	26	2	64	4	10	11	11	0	23	4	32	11	29	4	62	7	100	8	106	3	102	4	59	14	76
TAGTCGTGGCCGAGTGG	38	0	35	0	20	0	17	1	6	0	5	1	25	1	1	0	20	0	30	0	13	0	18	0	24	0	44	1	12	0	16	0	18	0	44	1	117	0	25	1	69	0	128	0	92	0	69	0	81
CATTGGTGGTTCAGTGGTAGAATTCTCGCCT	38	4	118	7	177	1	195	7	153	1	102	7	256	4	77	0	83	2	142	5	135	3	168	1	138	5	229	13	160	9	129	9	115	5	885	17	314	7	189	42	2586	71	3209	89	3643	100	270	18	801
GCCCGGCTAGCTCAGTCGGTAGAGCATGGGACTCT	38	34	151	42	66	18	51	97	35	25	51	44	75	35	42	53	68	26	96	39	87	32	120	32	183	76	167	97	102	79	293	76	83	69	233	96	188	46	675	176	165	357	336	958	150	621	137	155	65
CCGGATGATCCTCAGTGGTCTGGGGTGCAGGCTT	38	3	130	0	66	6	68	10	68	6	70	4	78	2	132	6	56	1	129	5	168	8	132	4	107	5	101	10	52	9	108	10	109	7	154	9	55	4	17	25	401	36	1355	71	339	52	163	19	223
CAGGCGGCCCGGGTTCGACTCCCGGTGTGGGAA	37	17	58	7	34	8	20	28	27	8	33	15	53	29	72	23	27	11	26	8	68	15	57	15	26	16	55	8	34	14	59	11	26	7	44	19	21	8	12	14	40	25	100	24	41	41	44	73	32
CCCCTGGTGGTCTAGTGGTTAGGATTCG	37	3	58	0	60	3	44	2	56	0	98	1	68	3	79	0	37	1	53	2	56	1	92	2	51	3	61	2	14	0	27	0	40	1	40	1	22	1	31	4	343	6	187	7	144	3	52	5	56
TGAATCTGACAACAGGAAATAGACCTCCTTATTCACCCC	37	0	52	0	4	0	43	2	25	0	16	0	51	0	41	0	19	0	19	0	22	1	28	1	28	1	17	4	60	1	81	3	18	1	43	1	30	0	1	5	2	1	1	0	0	0	0	1	0
TCCGTAGTGTAGTGGTTAT	37	5	107	6	274	12	75	19	84	3	49	7	80	3	66	2	75	4	144	8	85	7	108	6	34	1	65	9	84	6	23	3	54	4	235	6	86	4	116	40	2477	53	3405	44	1442	90	381	10	1150
TCCCTGGTGGGCTAGTGGTTAGGATTCGGCGC	37	5	47	1	23	1	23	1	23	4	42	1	37	10	31	1	17	2	12	2	20	4	28	2	14	4	31	3	16	1	11	3	23	2	29	9	31	6	12	12	93	14	79	8	77	20	44	5	71
TCCCTGGTGGTCTAGTGGTTAGGATTCCGCGCT	37	7	60	5	45	1	20	8	82	12	93	19	62	17	184	17	56	4	62	9	56	12	46	8	38	7	61	8	14	8	19	7	34	7	51	9	23	5	47	13	118	29	161	33	159	32	126	14	196
TCCTCGTTAGTATAGTGGTGAGTATCCCCGCCGG	37	0	0	0	3	3	6	0	0	13	0	9	0	2	0	2	45	0	0	0	1	0	2	0	1	5	5	0	1	0	0	0	7	0	0	0	3	0	0	0	17	2	22	9	5	4	14	1	6
TCCCCGGTGGTCTAGTGGTTAGGATTCG	37	1	42	2	46	1	37	3	42	0	79	3	57	1	60	1	39	1	30	1	31	0	52	0	46	1	39	1	26	1	15	0	33	0	35	1	15	0	34	2	231	4	160	4	114	3	45	6	56
TCGGGGGCGTGGGTTCG	37	3	40	0	23	0	13	7	10	1	9	3	9	2	32	1	13	3	21	0	12	2	20	2	10	0	10	4	19	0	18	0	7	1	32	3	6	0	4	7	68	17	295	21	82	3	96	19	18
GGGGGATTAGCTCAAATGGTAG	37	0	56	4	31	8	45	32	15	0	34	0	58	1	25	2	25	1	27	2	38	2	58	1	37	0	37	1	26	4	27	0	24	1	42	1	14	0	15	0	74	10	97	16	24	10	46	11	16
TGGGGATTGTGGGTT	37	26	130	68	120	78	211	120	65	63	75	51	106	85	54	23	102	64	114	399	137	103	155	180	74	122	492	333	357	76	36	62	73	107	138	149	552	184	91	688	21	18	422	100	209	175	86	126	99
ACATTAGACTGTGAATCTGACAACAGGAAATAAACC	37	0	75	1	35	1	38	1	30	1	45	3	57	2	16	0	11	0	23	0	29	2	60	2	77	0	43	1	51	1	78	0	66	0	84	4	58	4	12	6	2	0	1	0	3	0	3	8	0
TCCATGGTGGTCTAGTGGTTAGGATTCGGCG	37	3	27	3	36	2	23	1	83	3	119	6	79	6	81	7	60	3	52	3	51	4	60	1	50	3	74	4	19	8	52	1	44	3	25	1	24	6	32	6	110	26	76	6	116	12	72	5	192
TTCAAATCCCGGACGAGCCCCC	37	35	41	22	14	23	16	85	17	19	26	24	34	19	48	26	13	13	7	10	26	7	25	11	14	7	39	7	27	14	35	10	13	9	21	11	9	0	9	11	52	183	184	345	74	276	39	1752	33
GCATTGATGGTTCAGTGGTAGAATTCTCGCC	37	1	70	7	47	9	55	5	74	5	65	4	97	13	42	5	42	0	65	7	54	6	77	3	53	20	81	26	48	16	26	8	63	8	119	19	58	6	51	59	264	83	232	130	204	129	75	21	78
TCGGTAGAGCATGAGACTCTTAATCTCAGGGTCGTGGGT	37	22	46	10	39	9	37	16	22	6	28	5	28	8	39	5	29	13	54	2	65	8	40	13	25	11	26	15	29	11	38	20	20	14	36	20	26	6	1	18	272	188	958	379	278	322	139	176	154
GTCTAGTGGTTAGGATTCGGCGCTCT	37	26	56	33	39	32	32	102	27	25	12	38	26	44	13	34	40	28	57	46	43	47	50	40	20	39	161	65	32	34	5	40	29	41	60	67	62	135	1089	436	204	199	115	165	93	159	47	67	136
AAAAACATTAGACTGTGAATCTGAC	37	0	60	0	17	0	39	0	24	0	14	0	33	1	33	0	16	0	14	0	23	0	29	0	18	0	18	0	23	0	54	0	27	0	15	0	34	1	460	3	7	0	1	0	0	4	4	0	11
TCCCTGTTGGTCTAGTGGTTAGGATTCGG	37	0	23	2	42	1	25	1	76	4	121	7	92	10	182	2	64	3	56	2	83	5	90	1	53	3	30	2	14	1	15	1	25	0	18	1	8	1	66	5	137	13	105	5	127	4	50	4	163
TCCCTGGTGTTCTAGTGGTTAGGATTCGGC	37	0	42	1	28	1	32	0	75	4	109	2	76	3	126	2	49	0	52	0	69	2	74	0	71	7	42	5	15	1	18	1	42	2	31	0	15	1	47	5	181	4	135	5	84	2	62	2	85
TCTTCGGGGGCGTGG	37	3	51	2	28	3	15	5	27	2	24	6	18	7	54	2	24	11	31	0	43	5	37	4	36	1	29	15	34	10	15	2	18	4	30	6	14	1	4	9	15	6	547	45	158	66	124	63	87
GCATTGGTGGTTCAGTGGCAGAATTCT	37	1	76	2	69	4	74	4	76	1	82	1	74	3	72	1	42	2	61	1	82	0	69	5	69	0	68	0	42	0	32	2	56	2	51	0	32	0	20	3	351	13	333	12	356	10	184	3	155
TTACAAAAAACATTAGACTGTGAATCTGACAACAG	37	0	72	0	15	2	28	3	17	0	34	2	56	2	14	0	12	0	33	2	35	5	64	2	34	2	24	10	15	2	41	1	63	1	63	6	40	9	13	11	2	0	1	0	0	0	2	0	6
TCGTGGGTTCGAGCCCCACGTTGGGCGCC	37	202	54	134	50	255	25	616	12	119	37	302	41	260	51	339	40	152	22	182	29	247	36	330	19	86	218	94	41	177	32	168	28	104	62	88	61	22	11	183	69	420	219	862	73	823	41	993	30
TCCCTGGTGGTCTAGTGGTTCGGATTCGGCGCT	36	9	42	5	45	3	20	5	33	1	58	11	44	13	28	8	27	7	23	4	33	9	20	2	22	6	41	14	18	10	16	4	12	7	33	9	31	10	18	14	121	31	127	34	128	32	99	14	138
ATTCCCATTCTTGCGACCCGGGTTCGTTTCCCGGGCGGCGCACC	36	0	104	0	23	0	58	0	53	0	67	0	139	2	61	0	37	1	97	0	75	0	123	0	148	5	170	4	54	3	58	0	55	6	193	1	31	1	4	2	6	0	12	1	4	0	7	0	2
TACAAAAAACATTAGACTGTGAATCTGACAACAG	36	0	145	4	27	0	63	2	59	4	50	0	90	4	41	4	11	0	66	0	65	0	96	6	60	5	34	0	23	4	55	3	86	1	140	4	63	1	24	3	3	0	10	12	3	0	4	0	3
TCCCTGGTGGGCTAGTGGTTAGGATTCGGCGCTCT	36	114	23	81	76	107	29	75	37	59	30	110	44	119	30	96	35	70	27	68	28	83	37	69	12	40	86	71	33	50	14	40	27	62	41	87	41	100	12	113	59	309	58	228	81	238	49	163	137
TGGTAGAATTCTCGCCTG	36	1	69	2	71	3	59	4	46	0	14	2	73	0	21	0	39	0	39	1	39	0	82	0	25	1	60	2	30	5	34	3	70	2	140	0	95	0	755	92	981	4	829	6	1160	5	132	1	190
GGGGGTATAGCTCAGTGGTAGAGCATTG	36	0	0	0	0	0	3	0	0	0	0	1	0	0	0	0	39	0	0	0	0	0	2	0	0	0	1	1	0	0	0	0	10	0	0	0	0	0	1	0	0	0	1	0	0	0	1	0	0
TACCTGGTGGTCTAGTGGTTAGGATTCGG	36	6	32	0	45	3	27	1	71	3	97	4	68	7	97	3	61	2	62	4	68	5	92	2	72	3	39	0	6	1	20	0	33	1	26	0	22	1	18	2	157	3	94	2	129	10	51	3	142
CGCGGCCCGGGTTCGATTCCCGGTCAGGGAACC	36	6	53	8	22	11	53	45	16	3	30	9	28	13	70	9	15	10	19	3	20	6	38	8	18	7	20	3	32	4	48	12	19	2	23	1	11	4	5	17	34	66	151	121	32	70	21	139	15
ACATTAGACTGTGAATCTGAC	36	0	67	0	9	1	32	0	16	0	14	0	18	0	28	1	12	0	7	0	19	0	30	0	36	0	19	0	18	1	39	0	29	0	11	0	30	2	468	4	3	0	0	0	0	0	0	0	0
ATGGTTAGCACTCTGGAC	36	1	146	5	403	2	154	4	208	2	139	1	468	1	177	0	194	0	134	1	165	1	387	2	104	2	134	1	47	0	52	1	113	0	264	1	55	1	34	4	1850	3	1208	1	2377	2	273	2	235
TGAATCTGACAACAGGAAATAAACCTCCTTACTCACCCC	36	0	62	1	7	0	80	3	33	1	47	0	57	2	61	0	19	0	27	0	30	0	38	0	29	1	35	0	70	3	94	4	38	1	61	3	35	0	1	2	3	0	0	0	3	0	1	0	0
CCGGCTAGCTCAGTCGGTAGAGCATGAGA	36	9	52	6	112	3	71	8	109	0	126	3	93	2	86	0	105	0	69	0	80	2	113	1	122	0	66	0	150	8	33	3	173	4	472	2	50	4	21	9	534	28	1209	14	1198	35	170	7	347
TGTGTGAGGTCCCGGG	36	1	83	0	17	0	13	1	22	0	17	0	39	1	27	0	21	0	32	0	36	0	24	0	48	0	17	1	10	0	40	0	24	1	30	1	14	0	8	2	1	0	16	0	1	1	5	1	8
TCCCTGGTGGTCTAGTGGTTCGGATTCGGC	36	0	28	0	28	1	24	1	17	0	48	0	29	0	31	1	22	2	13	0	28	0	30	0	37	0	21	2	8	0	12	0	24	0	13	1	9	0	20	2	98	5	100	1	74	0	46	0	49
TGAATCTGACAACAGGAAGTAAACCTCCTTATTCACCCC	36	0	84	0	4	0	63	3	26	0	46	0	65	2	62	0	25	0	26	0	31	1	46	0	56	2	42	0	98	3	81	0	34	1	39	4	52	0	3	12	4	0	3	0	0	1	0	0	1
TACCTGGTGGTCTAGTGGTTAGGATTCGGC	36	1	32	0	36	0	21	2	61	0	121	3	68	3	83	1	45	1	52	0	73	2	52	2	57	6	33	4	16	0	25	3	37	0	27	1	14	0	32	3	139	1	92	2	71	2	43	1	83
GGTTCAGTGGTAGAATTCTCGC	36	9	87	1	62	4	62	7	60	0	106	5	97	7	67	1	33	0	69	2	53	3	68	3	39	1	78	8	44	7	26	1	46	2	91	3	48	4	121	16	902	22	735	11	886	32	190	35	356
TCCCTGGTGGTCCAGTGGTTAGGATT	36	4	40	0	48	0	26	2	30	2	39	3	50	4	66	0	25	5	22	1	26	2	29	2	12	0	16	2	15	0	13	1	19	0	24	1	32	4	2	3	165	16	213	10	111	8	100	6	168
CTGGTGGTCTAGTGGTTAGGATTCGGCGC	36	7	20	3	40	2	29	2	35	2	46	12	58	3	48	6	41	3	40	4	37	5	32	5	37	5	57	6	53	5	36	4	44	6	116	6	76	9	164	25	132	32	188	33	185	14	54	32	152
TGGTGGTTCAGTGGTAGAATTCTCG	36	2	73	5	38	1	50	1	96	0	114	4	139	4	97	2	64	1	68	0	74	2	77	0	52	0	50	3	28	1	20	1	70	3	101	1	37	0	118	11	513	13	335	13	337	3	92	1	87
GTTTCCGTAGTGTAGTGGTCATCACGCTCG	36	2	59	2	26	7	40	8	44	0	78	0	32	1	86	0	30	0	32	3	43	0	48	0	34	0	80	1	31	0	6	0	20	2	36	1	11	0	10	4	652	12	456	10	285	22	90	6	75
TCTCCCCTGGAGGCGTGGGTTCGAA	36	3	44	7	5	1	19	3	14	7	21	2	17	6	29	3	19	0	24	2	22	3	26	2	26	2	12	0	16	4	12	1	10	1	28	2	13	1	11	4	289	78	778	182	146	81	98	27	97
ACATTGGTGGTTCAGTGGTAGAATTCT	36	0	66	5	59	4	38	0	55	0	67	0	81	0	58	0	38	2	63	2	50	1	68	0	60	0	57	0	29	2	45	2	44	1	74	0	45	0	10	1	299	5	264	11	292	11	153	2	137
GGCTCGTTCGTCTAGGGGTATGATTCTCGCTT	36	17	39	9	43	5	34	8	36	7	58	14	51	12	54	10	25	8	17	2	20	14	25	14	20	8	81	38	20	25	3	13	6	17	34	11	26	4	2	47	86	11	136	5	31	17	32	16	35
TCCCTGGTGGTCTAGTGGTTAGGTTTCGGC	36	0	34	1	36	1	20	1	31	0	53	2	49	0	49	3	29	0	25	1	26	0	29	1	18	0	20	2	8	3	9	0	21	0	11	0	10	0	17	1	106	2	69	2	64	4	26	1	56
GCTTTGGTGGTTCAGTGGTAGAATTCTCGC	35	4	57	0	48	1	39	1	47	0	45	3	77	3	48	0	29	0	55	2	58	1	50	1	41	3	54	3	29	2	23	1	33	0	54	3	30	0	150	9	255	13	241	12	260	13	122	4	79
TCACGCGGGAGACCGGGGTTCAATTCCCCGACGGGGAGC	35	16	41	3	14	13	24	38	26	10	39	11	41	11	39	6	21	19	18	9	24	12	38	9	26	3	17	6	10	6	36	6	21	9	45	9	18	1	8	8	18	29	65	127	23	50	4	108	20
GTTTCCGTAGTGTAG	35	0	118	1	27	2	91	11	34	1	43	1	71	0	45	1	45	0	100	0	73	0	73	0	74	4	140	2	38	0	46	0	60	2	103	1	165	3	36	5	209	4	517	0	326	19	117	2	74
TCCCTGGTGGTCTAGTGGTTGGGATTCG	35	2	44	0	56	1	60	3	32	0	70	1	34	1	59	3	31	2	28	1	39	2	45	1	38	1	39	2	11	4	14	0	32	1	28	1	18	0	23	4	191	6	107	2	87	2	45	3	65
GCAATGGTGGTTCAGTGGTAGAATTCTCG	35	1	57	0	27	1	55	3	55	0	95	1	75	2	48	0	61	2	72	0	69	2	98	0	28	0	17	1	9	0	15	0	8	0	18	0	8	0	8	0	217	12	185	4	176	6	68	3	70
GCGTTGGTGGTTCAGTGGTAGAATTCTCGCCT	35	1	109	4	75	1	103	1	107	0	76	1	149	2	53	0	28	2	96	2	87	4	77	2	82	3	69	4	39	3	49	1	26	2	153	4	60	1	61	7	431	12	678	31	648	45	191	8	190
TCCCACATGGTCTAGCGGTTAGGAG	35	0	1	0	0	0	2	0	0	0	0	0	0	0	0	0	13	0	0	0	0	0	2	0	0	0	0	0	0	0	0	0	14	0	1	0	0	0	0	0	2	0	4	0	0	0	0	0	1
GCATTGGTGGTTCAGTGGTAGAATTCTA	35	0	31	0	17	1	47	0	11	1	28	0	18	0	18	1	20	0	13	0	30	0	44	0	46	0	24	3	14	2	19	0	64	0	30	0	8	3	25	2	62	0	22	2	34	1	9	0	8
GCCCGGCTAGCTCAGTCGGTAGAGCATGAGACTCTTAATC	35	9	60	5	37	14	29	39	12	6	37	7	19	14	32	7	18	6	22	9	29	9	49	3	18	8	59	14	29	7	26	21	15	11	24	9	67	3	17	51	141	78	136	109	77	76	46	55	89
GGGGGCGTGGGTTCGAA	35	23	47	30	48	11	27	43	19	18	21	36	38	32	33	15	17	10	17	12	21	14	15	36	16	5	33	3	13	14	12	11	23	5	19	13	9	7	8	28	134	222	462	547	179	305	200	216	40
GTTTCCGTAGTGTAGTGGTTATCACTTTCGC	35	1	43	0	60	3	33	3	49	0	65	1	50	1	60	0	39	2	26	0	32	0	38	0	74	3	154	6	40	4	8	1	29	2	53	1	12	3	37	6	311	16	342	21	158	5	81	6	73
ACGCGGGAGACCGGGGTTCATTTCCCCGACGGGGAG	35	63	7	37	22	1	9	7	9	1	39	7	21	2	40	2	15	11	7	0	13	37	6	4	17	74	222	223	30	382	5	122	1	216	54	100	59	46	7	225	31	13	21	0	13	2	1	2	6
TTCGACTCCTGGCTGG	35	9	54	5	40	5	40	18	38	2	45	11	89	56	74	4	72	4	48	15	83	17	63	29	35	10	53	8	68	11	52	12	28	15	34	18	27	2	5	37	15	49	1022	195	453	185	262	72	248
GGGGATGTAGCTCAGCGG	35	5	68	2	137	2	38	7	103	4	84	10	137	7	165	5	70	3	62	5	77	5	107	5	77	8	111	18	19	14	33	6	55	15	75	6	20	4	51	25	183	14	364	5	179	10	157	49	93
TGGGGATTGTGGGTTCGAG	35	10	69	9	83	5	40	19	18	3	24	5	43	9	29	1	32	3	26	3	34	3	52	16	29	4	18	2	18	4	19	4	26	1	34	5	19	2	13	4	78	34	230	74	110	76	84	23	47
TGAATCTGACAACGGGAAATAAACCTCCTTATTCACCCC	35	0	70	0	5	1	61	2	27	1	52	1	46	0	49	0	17	0	22	0	37	0	43	0	59	2	30	0	73	0	86	0	29	6	44	0	27	0	2	4	1	1	1	0	1	0	1	0	2
CTCACCGCCGCGGCCCGGGTTCGATTCCCGGTCAGGGAACC	35	69	28	56	16	83	11	207	12	105	19	121	16	151	47	123	14	90	8	72	10	86	14	88	17	49	53	45	11	74	4	50	0	60	21	63	6	21	22	102	27	128	41	256	7	148	28	394	22
AGTGGTAGAATTCTCGCC	35	1	76	1	41	2	40	2	55	1	42	0	101	1	66	0	51	0	37	2	37	1	100	0	53	0	89	6	54	3	9	0	53	0	166	0	50	3	110	4	542	3	306	5	283	22	67	12	100
TCCCTGGTGGTCTAGTGGTTCGGATTCGGCGC	35	3	28	3	23	1	15	2	24	3	36	6	27	5	28	2	28	4	14	3	18	5	11	3	23	1	26	10	12	3	16	2	19	7	26	11	19	2	10	7	73	24	113	11	56	12	45	4	53
TGGATCTGACAACAGGAAATAAACCTCCTTATTCACCCC	35	2	76	0	4	0	64	2	29	0	46	2	47	1	48	0	16	0	35	0	30	0	38	0	41	3	47	0	82	3	109	2	21	1	63	1	35	0	1	9	4	0	2	1	1	0	3	0	1
GACGAGGTGGCCGAGTGGT	35	2	41	5	35	9	11	22	31	4	18	10	67	28	33	3	20	3	25	4	24	14	35	16	46	29	207	58	50	23	12	18	41	39	52	58	83	64	6	102	44	27	34	11	1	27	0	11	9
GCATTCGTGGTTCAGTGGTAGAATTCTC	35	1	47	0	46	0	51	1	30	0	47	0	51	0	47	0	38	0	48	0	65	1	75	1	43	1	45	1	20	1	22	0	39	1	45	3	11	0	33	2	105	5	54	2	53	1	17	3	17
AGTGGTAGAATTCTCGCCTGCCACGCGGGAGGCCCGG	35	13	46	21	18	17	15	24	33	8	20	15	34	10	16	14	16	3	31	9	42	14	49	11	36	12	89	29	16	22	28	18	21	11	53	16	48	5	1	41	31	36	79	76	39	43	12	38	15
TTGTAAACCTGAAATGAAGATCTTCTCTTC	35	1	49	3	3	0	18	2	17	0	11	0	20	0	26	0	5	0	13	1	25	0	22	0	19	1	34	1	56	1	38	4	21	0	29	2	29	1	0	3	4	0	1	0	0	0	0	0	0
ACGCGGGAGACCGGGGTTCGATTCCCCGACG	35	322	23	92	38	128	18	223	12	147	19	227	21	175	50	160	23	136	28	79	28	156	12	176	48	53	218	124	37	127	14	75	23	121	140	50	40	28	52	172	23	284	47	276	19	187	38	308	11
TGTGGTCTAGTGGTTAGGATTCGGCGCTC	35	4	27	5	19	15	23	14	33	6	41	10	36	17	28	8	35	7	49	13	27	8	25	8	32	14	48	11	16	9	17	3	65	13	82	24	113	12	96	44	156	10	183	10	187	19	73	8	193
GTTTCCGTAGTGTAGTGGTTATCATGTTCGCC	35	4	19	0	24	1	14	4	35	2	26	6	16	2	28	0	22	0	33	1	28	3	27	3	16	0	40	4	19	6	12	1	23	0	23	3	12	0	234	13	146	3	150	11	109	7	55	9	93
GGTTAGTACTCTGCGTG	35	0	0	0	0	0	23	0	0	2	0	3	0	1	0	0	155	0	0	0	0	0	39	0	0	6	0	3	0	0	1	0	86	0	0	0	0	0	37	0	10	0	3	0	3	1	0	0	1
GCATTGGTGGTTCAGTGGTATAATTCT	35	2	85	0	35	0	27	1	66	1	63	2	69	1	73	1	26	0	43	1	46	2	52	1	97	1	54	3	53	1	44	1	61	0	84	2	38	1	22	8	223	9	230	6	178	4	144	8	126
GCCCGGCTAGCTCAGTCGGTAGAGCATGAGACTCT	35	12	80	14	45	9	26	37	25	3	37	14	24	9	25	11	16	5	63	5	48	9	44	12	122	9	77	11	64	17	147	26	36	12	85	27	105	10	369	86	33	105	83	187	37	135	21	61	35
GCGTTGGTGGTATAGTG	34	3	29	2	66	0	31	1	10	0	9	1	32	0	14	0	50	2	52	1	21	3	24	2	70	4	53	1	24	0	5	0	33	0	18	0	57	2	15	1	137	0	75	1	102	7	148	2	61
AAAAAACATTAGACTGTGAATCTGACAACAGGAAA	34	9	93	39	63	74	31	84	40	22	32	21	68	47	19	7	16	5	45	62	41	50	60	27	34	48	242	79	83	113	32	38	48	40	161	101	276	58	16	326	3	31	7	31	9	65	0	0	11
AGGCGGCCCGGGTTCGACTCCCGGTGTGGGAACC	34	17	123	19	15	24	59	34	25	7	59	15	63	12	134	22	12	3	50	4	40	12	87	13	76	3	47	10	101	8	105	6	27	1	71	2	32	2	5	10	29	115	56	233	38	125	23	267	14
GCCCGGCTAACTCAGTCGGTAGAGCATGAGAC	34	0	28	0	8	1	15	2	28	0	31	0	38	2	25	1	9	0	18	1	11	1	20	1	27	0	22	2	33	2	3	1	12	1	35	0	5	0	2	2	37	0	104	2	19	8	10	1	7
TCCCTGGTGGTCTAGTGGGTAGGATTCGG	34	3	66	4	77	4	52	4	32	0	90	0	54	1	70	2	42	2	31	1	42	5	54	1	56	2	58	2	35	2	27	1	37	2	43	4	25	1	10	2	375	29	206	15	221	10	138	5	135
GACGAAGTGGCCGAGTGGTTAA	34	0	129	0	26	0	61	0	27	0	39	0	51	0	17	0	14	0	67	1	75	1	71	0	132	3	61	0	92	0	109	3	102	1	100	4	50	0	5	4	7	0	9	1	1	0	2	0	1
TCCCTGGTGGTCTAGTAGTTAGGATTCG	34	0	46	1	30	1	23	2	44	0	51	0	41	1	45	0	28	0	37	1	29	3	34	0	37	1	36	1	21	0	12	0	28	1	33	0	6	1	16	1	157	9	84	1	86	1	22	6	46
GTGGTTCAGTGGTAGAATTCTCG	34	1	80	4	41	2	87	4	58	2	102	0	113	0	50	1	66	3	86	0	71	1	90	2	288	2	129	7	87	0	39	1	171	2	196	3	71	4	508	7	806	13	444	20	688	3	100	24	139
GCATTGGTGGTTCAGTGATAGAATTCTCGCC	34	1	74	5	52	4	53	8	48	8	45	5	66	12	37	6	31	4	56	6	50	9	75	9	57	10	72	12	32	25	30	8	62	11	103	16	40	14	69	40	186	81	203	114	178	128	69	23	60
CCCTGGTGGTCTAGTGGTTAGGATT	34	4	44	2	33	1	33	4	41	2	35	2	43	0	53	0	45	2	28	2	22	2	42	0	27	0	36	2	29	2	13	1	24	3	71	3	51	1	9	4	387	17	325	15	251	21	80	2	309
AAGAAAGATTGCAAGAACTGCTAATTCATGCT	34	1	54	2	12	4	47	6	11	0	25	1	29	0	17	1	21	0	24	0	19	1	17	1	26	2	7	1	18	1	34	0	61	0	20	3	20	0	17	2	35	9	21	34	37	12	25	39	56
ACTGTGAATCTGACAACAGGAAATAAACCTCCTTATTCACCCC	34	29	66	30	19	9	61	67	34	21	44	28	37	25	42	13	40	19	29	14	22	40	25	6	50	97	33	85	42	74	33	79	97	86	88	140	49	55	10	213	2	5	2	11	7	0	1	20	4
CATTGGTGGTTCAGTGGTAGAATTCTCGCCG	34	0	0	0	1	0	14	0	0	0	0	0	0	0	0	0	50	0	0	0	0	0	20	0	0	0	0	0	0	0	0	0	88	0	1	0	1	0	28	0	5	0	5	0	4	0	0	0	0
GAGAAAGACATATAGGATAG	34	0	0	0	0	0	9	0	0	0	0	0	3	0	0	0	34	0	1	0	1	0	12	0	0	0	0	0	0	0	0	0	45	0	1	0	0	0	3	0	2	0	0	0	0	0	0	0	0
GTTTACAAAAAACATTAGACTGTGAATCTGACAACAGG	34	18	85	38	19	38	40	60	34	12	24	36	56	50	40	16	7	3	30	10	32	36	33	20	26	38	31	75	26	76	31	37	37	35	56	59	44	37	8	210	2	5	4	8	0	5	11	0	3
GCATTGGTGGTTCAGTGGTAGAATGCTCGC	34	2	28	3	25	2	22	0	24	0	35	4	47	2	18	1	17	0	31	1	20	0	25	0	34	1	41	1	22	3	17	0	30	2	43	1	21	1	38	2	140	9	136	10	125	10	65	2	48
TTGGTGGTTCAGTGGTAGAAT	34	3	95	1	58	5	65	6	59	0	49	5	103	3	25	0	46	1	78	1	59	3	86	2	40	1	85	9	66	4	36	0	74	3	230	4	183	0	33	9	2083	27	1406	8	1055	30	163	15	510
GTTTCCGTAGTGTAGTGGTTATCACGTCCGCC	34	0	34	0	58	2	17	3	27	2	27	1	24	1	29	2	29	0	49	0	29	0	29	1	28	1	46	0	17	4	11	1	16	5	27	1	16	0	7	9	231	18	269	11	144	11	69	5	61
GGCCGTGATCGTATAGTGGTTAG	34	6	42	1	12	3	47	16	22	2	26	3	45	12	16	2	27	2	12	0	22	4	34	1	32	9	34	5	25	6	10	6	9	2	30	8	19	6	19	28	58	36	91	23	65	26	49	28	56
ACAAAAAACATTAGACTGTGAATCTGACAACAGGAAATAAAC	34	2	76	4	18	3	42	5	36	1	30	0	53	5	8	1	8	4	43	4	48	7	60	3	72	3	90	13	47	10	63	4	69	3	111	15	75	8	14	26	0	0	2	0	4	3	0	2	0
TCCCTGGTGGTCTAGTGGTTAGGGTTCG	34	3	49	1	48	1	47	2	40	0	84	1	50	2	69	0	40	0	32	1	44	2	47	1	47	1	36	0	10	1	22	0	31	4	44	1	17	0	24	6	247	6	154	3	117	4	34	1	55
TCCCTGGNGGTCTAGTGGTTAGGATTCGGCG	34	2	33	2	13	0	14	3	0	0	0	0	0	0	0	0	0	0	0	0	0	0	0	0	0	0	0	0	0	0	0	0	0	0	0	0	0	0	0	0	62	13	48	6	89	8	39	2	0
TGGTCTAGTGGTTAGGATTCGGCGCT	34	46	42	80	35	118	13	302	27	41	36	110	19	172	40	71	50	61	32	140	38	143	21	147	20	94	49	172	27	241	36	116	28	101	38	117	27	123	336	223	119	76	174	86	108	63	55	33	76
GCAGTGGTGGTTCAGTGGTAGAATTCTCGCC	34	4	44	0	12	3	39	1	70	16	18	8	35	11	9	2	44	1	49	4	11	9	88	9	54	34	26	28	12	16	10	3	126	3	104	10	21	10	62	67	148	18	56	73	34	25	20	18	32
GCATTGGTGGTTAAGTGGTAGAATTCTCG	34	1	46	1	31	2	52	3	41	0	76	2	61	1	40	2	35	0	33	1	53	0	44	0	125	3	63	3	40	4	39	4	72	1	84	2	18	3	60	5	162	4	166	5	115	8	52	1	44
TCCCTGGCGGTCTAGTGGTTAGGATTCG	34	2	48	2	55	1	45	5	29	1	75	0	35	0	57	2	22	1	24	1	44	0	34	1	45	0	29	0	21	1	28	0	20	0	20	0	10	1	12	5	200	2	108	1	78	6	40	3	49
GGGGATGTAGCTCAGCGGTC	34	0	0	0	0	0	10	0	0	0	0	0	0	0	0	0	41	0	1	0	0	0	13	0	0	1	0	2	0	0	0	0	41	0	0	0	0	0	0	0	0	0	0	0	0	0	0	0	0
TCCCTGGTGGTCTAGTGGTTAGGTTTCGGCGCTCT	34	73	20	43	87	50	21	71	43	78	27	90	32	153	35	75	20	87	37	77	32	89	21	93	9	29	118	54	9	37	16	39	13	52	27	67	12	68	9	141	44	167	65	174	82	124	18	127	160
TCCCTGGTGTTCTAGTGGTTAGGATTCGGCG	34	2	31	2	23	1	10	3	39	5	50	3	44	6	75	2	29	1	22	1	26	4	23	4	29	2	33	4	8	2	23	2	19	1	15	2	23	2	74	12	69	4	76	4	74	9	34	10	79
TTCCCGGGCGGCGCACC	34	4	110	8	7	3	52	8	44	3	81	1	72	2	115	0	43	4	38	5	48	3	62	1	58	0	49	1	67	1	77	1	29	0	52	2	38	1	100	5	8	20	196	26	84	13	46	74	45
GCGGGAGACCGGGGTTCGATTCCCCGACGGGG	34	71	60	76	103	26	30	123	19	20	12	76	18	68	17	124	10	49	10	33	15	57	10	62	30	31	83	27	55	62	37	64	9	48	41	32	27	12	280	83	24	36	47	70	47	105	27	41	10
TCCCTGGTGGTCTAGTGGTTAGGATTCCGCGC	33	1	47	3	14	3	17	3	43	1	65	7	46	2	113	10	17	4	35	3	34	6	31	4	24	3	38	6	20	3	20	1	15	4	18	4	23	4	47	11	73	17	84	18	81	9	68	4	93
GAGAAAGACATATAGGATATGAGATT	33	0	153	0	35	0	41	3	39	0	36	0	92	0	28	0	6	0	44	0	62	0	69	0	63	1	48	0	57	1	70	0	42	0	171	0	129	0	17	1	9	0	5	3	0	3	5	5	1
GCATTGGTGGTTCAGTGGTAGAATTCCCGCCTG	33	3	58	7	46	7	76	30	63	4	58	4	85	19	30	4	25	0	32	2	51	6	47	7	18	6	33	16	29	21	34	5	15	2	46	3	36	2	13	37	388	146	514	210	416	129	119	27	181
CTTCGGGGGCGTGGGT	33	24	87	9	66	9	23	21	23	10	36	19	44	21	48	14	28	24	53	11	42	29	41	32	34	18	71	8	23	14	20	17	18	27	49	30	12	12	35	32	65	55	837	197	268	199	207	99	90
CCAGGCGGCCCGGGTTCGACTCCCGGTATGGGAAC	33	3	41	24	25	11	43	30	34	10	35	16	33	25	59	19	15	3	30	7	56	11	41	21	28	7	42	26	34	32	53	14	6	11	39	23	16	23	35	59	89	24	139	46	87	33	57	27	44
TCCCTAGTGGTCTAGTGGTTAGGAT	33	0	33	1	26	1	15	3	21	2	22	1	21	0	60	1	15	1	10	0	18	0	15	0	10	2	15	2	0	2	4	0	8	1	14	1	25	2	2	2	86	3	70	6	42	3	51	0	94
TCCCTGGTGGTCTAGTGGTTAGGATTCGCC	33	0	31	0	30	3	49	4	37	2	64	2	48	0	84	0	49	1	31	0	43	2	89	1	31	2	36	3	13	2	12	1	35	1	26	0	17	2	93	2	238	3	98	3	95	2	72	3	47
TCCCATATGGTCTAGCGGTTAGGATT	33	2	149	1	74	1	62	4	84	0	67	0	223	0	94	1	26	0	125	1	126	1	177	0	125	2	235	0	21	0	71	1	113	1	629	1	115	0	5	7	87	4	62	1	34	2	20	1	42
GCATTGGTGGTACAGTGGTAGAATTCTCG	33	3	69	0	54	1	68	0	46	0	69	1	81	2	65	0	69	0	48	0	59	2	69	1	58	0	61	0	40	1	17	0	51	1	50	2	15	0	38	2	221	6	187	8	180	7	70	5	74
GCATTGGTGGTTCAGTGGTATAATTCTC	33	0	61	1	18	0	55	2	71	0	69	0	112	1	68	1	36	0	66	1	32	0	87	0	126	2	40	1	43	1	30	0	107	0	80	0	29	0	104	6	120	3	48	1	43	1	14	0	19
GCATTGGTGGTTCAGGGGTAGAATTCTCGC	33	5	89	6	147	2	65	3	90	1	120	2	81	2	65	4	33	0	98	5	129	2	81	1	188	4	255	6	82	10	100	5	60	0	237	10	198	2	137	15	350	26	383	18	449	23	177	1	149
GGGGATGTAGCTCAGATG	33	21	87	14	89	12	27	12	25	8	17	14	24	12	14	0	89	10	21	4	23	14	15	1	9	3	7	1	25	3	44	5	8	1	12	6	7	2	0	6	20	33	1225	212	50	61	32	89	43
GTTTCCGTAGTGTAGTGGTTATCACGTCCGC	33	3	56	0	55	2	22	4	25	0	42	5	29	1	31	2	44	1	44	0	38	1	30	1	29	0	37	4	20	1	10	0	16	3	31	2	14	0	9	6	310	18	283	9	124	14	116	6	71
GGGGATTGTGGGTTC	33	2	91	4	96	0	66	10	82	3	57	3	106	5	87	1	80	3	65	4	68	1	123	3	31	1	31	4	46	6	45	6	97	4	69	6	22	1	37	4	33	3	743	16	411	14	77	14	162
GCATTGGTGGTTCAGTGGTAGAATTTTCG	33	2	49	0	36	1	69	3	44	0	60	0	54	1	55	1	53	0	38	1	44	1	52	0	75	3	46	0	37	0	15	0	45	1	49	1	15	0	82	4	211	3	199	3	168	8	75	0	64
TACCTGGTGGTCTAGTGGTTAGGATTCGGCGC	33	2	26	1	24	1	20	1	58	3	65	14	63	8	45	6	41	3	53	2	43	5	47	5	39	5	86	6	13	7	29	6	37	0	32	3	32	7	28	6	61	14	73	12	75	13	43	4	84
TCCCTGGTGGTCTAGTGGTGAGGATTCGGCGCT	33	12	141	14	129	8	50	15	85	6	109	8	80	28	74	18	16	11	44	7	52	13	46	14	95	12	118	30	69	49	58	16	18	24	155	33	107	31	53	67	93	75	355	71	279	75	142	37	211
CGCGGGAGACCGGGGTTCGATTCCCCGACGGGGA	33	4	46	5	44	9	29	16	7	7	29	4	27	2	35	13	6	9	23	8	19	10	27	3	23	7	14	4	20	11	20	4	10	10	22	6	7	2	59	6	8	7	33	39	22	19	6	8	5
GCATTGGTGGTTCAGTGGTAGAATCCTCGCCTG	33	4	47	2	70	10	69	13	76	16	62	5	70	22	39	8	24	4	40	4	37	2	58	7	22	2	42	13	33	22	30	4	26	5	54	3	30	1	17	29	399	143	499	138	437	122	125	30	173
GTTCGAAACCGGGCGGAAACACC	33	1	40	2	15	6	17	13	28	0	25	8	37	4	34	10	10	1	25	1	27	1	22	5	36	3	29	2	33	0	67	0	37	1	83	1	35	1	21	0	56	27	265	51	79	97	45	37	60
TCCCTGGTGGTCTAGTGGGTAGGATTCGGC	33	0	50	6	46	1	44	4	38	0	121	0	41	0	54	1	25	3	22	0	48	1	25	0	57	2	105	0	23	1	18	0	29	0	43	1	27	0	24	2	218	12	131	5	117	2	88	1	53
GCATTGGTGGTTCGGTGGTAGAATTCTCGCCTG	33	4	56	9	35	9	72	16	64	12	57	3	83	15	32	5	25	4	42	9	47	5	55	5	23	15	45	6	39	28	21	10	10	2	55	2	23	2	15	29	342	120	420	151	391	116	101	13	173
AGTAAGGTCAGCTAATTAAGCTATCGGGCCCATACCCCGAAAACG	33	0	78	1	4	1	19	3	20	1	29	0	20	2	36	1	8	0	43	1	24	0	22	0	45	1	16	2	15	2	29	1	23	3	32	3	28	5	1	9	2	0	2	0	0	0	9	5	4
GATTTTTCATGTCATTGGTCGCAGTTGAATGCG	33	0	0	0	0	0	4	0	0	0	0	0	0	0	0	0	14	0	0	0	1	0	11	0	0	0	0	0	0	0	0	0	9	0	0	0	0	0	1	0	0	0	0	0	0	0	0	0	0
TCCCTGGTGGTCTAGTGGTTAGGATGCGGC	33	0	28	0	15	1	29	1	19	1	24	1	27	1	27	0	19	1	15	1	11	0	23	0	26	2	29	1	12	3	13	0	35	0	31	2	12	0	33	6	127	2	82	2	77	0	46	0	32
GCATTGGTGGTTCAGCGGTAGAATTCTC	33	0	82	1	54	0	79	2	56	0	77	0	89	1	46	0	54	0	48	1	63	0	89	1	76	1	50	0	30	4	47	0	85	0	78	0	22	0	45	3	177	4	73	2	114	3	33	1	47
TAGGATAAGGTGTTTAGGTAGCACGGAGAATTTTGAATTC	32	6	48	3	28	1	21	3	73	5	64	0	89	4	30	0	24	1	31	0	37	1	49	1	33	1	49	3	12	5	12	3	19	5	79	9	4	0	0	7	3	0	0	0	4	0	0	1	1
TCCCTGGTGGTCTAGTGGTTAGGATTCGGCGCTCTCACC	32	63	46	46	68	38	55	343	25	24	32	63	32	32	46	41	28	55	21	36	35	39	45	29	22	10	12	16	14	23	18	13	38	19	41	20	43	12	64	17	74	152	270	351	129	253	75	383	59
ATTGTGCTCTGCACGCGTGGGTTCGAATCCCATCCTCGTCGCC	32	118	15	24	63	75	13	227	2	153	0	94	1	209	0	140	4	135	1	143	0	88	4	60	0	1	16	1	0	6	6	5	0	2	3	8	1	0	0	14	4	292	29	458	4	565	3	481	2
TTAGACTGTGAATCTGACAACAGGAAATAAACCTCCT	32	0	35	2	48	4	35	4	41	3	32	7	40	13	30	11	11	4	28	0	30	6	31	5	29	7	25	3	19	7	22	2	31	6	46	5	19	5	101	15	7	12	13	10	35	7	1	1	10
CGCGGGAGACCGGGGTTCGATTCCCCGACGGG	32	20	41	25	32	24	13	30	15	3	32	29	28	14	42	33	23	17	7	10	28	12	19	16	21	4	12	14	16	25	11	11	11	11	24	10	7	3	14	20	25	33	39	56	46	32	40	54	11
AGCCGTGATCGTATAGTGGTTAGTACTCTG	32	0	39	3	63	1	32	2	16	4	23	1	23	0	33	0	10	1	15	0	27	1	30	0	20	0	16	1	6	0	11	0	14	0	21	1	15	1	3	3	58	3	130	1	67	1	57	3	83
GTTCAAGTCACGTCGGGGTCACC	32	14	64	9	31	10	38	51	22	15	40	24	43	37	90	21	51	16	24	11	31	17	24	23	24	11	59	7	22	16	39	15	11	8	32	28	32	10	12	27	41	35	136	71	20	61	35	81	29
GCATTGGTGGTTCAGTGGTAGAGTTCTC	32	1	89	0	53	1	108	1	92	0	134	0	150	1	63	0	64	1	84	1	88	1	146	1	82	1	62	4	54	0	43	0	91	1	107	1	32	0	66	1	237	2	118	4	159	6	43	1	32
AGGCGGCCCGGGTTCGACTCCCGGTATGGGAA	32	48	43	33	20	31	16	83	13	25	33	33	20	43	47	32	16	21	14	34	35	33	22	34	16	31	174	25	16	45	25	30	20	25	19	48	19	46	4	68	18	38	58	58	14	29	21	33	9
CGGGGGCGTGGGTTCG	32	5	48	2	41	0	23	16	16	5	13	11	22	6	28	1	37	1	19	4	25	6	27	7	16	0	15	0	22	1	18	0	17	2	21	3	5	1	16	2	49	26	345	44	163	72	109	27	50
GCATTGGAGGTTCAGTGGTAGAATTCTCGCC	32	1	72	1	35	1	54	10	60	6	61	12	74	10	40	4	36	1	56	4	58	7	98	7	40	12	46	20	28	10	19	1	50	8	74	18	40	5	35	31	206	62	175	91	159	89	59	22	82
GTTAGGATTCGGCGC	32	3	77	7	46	5	43	6	34	3	32	5	58	4	51	0	101	4	62	6	46	11	50	7	28	4	74	12	45	5	28	1	33	3	54	5	63	20	1176	46	46	4	579	26	446	18	131	11	131
GTGGTTCAGTGGTAGAATTCTCGCCT	32	3	120	0	239	5	104	12	190	4	83	1	152	2	69	2	15	2	118	2	127	3	88	5	112	2	93	6	131	8	40	1	62	3	523	2	251	7	295	35	1367	37	1675	47	2710	81	359	4	1281
TCTAGTGGTTAGGATTCGG	32	0	69	8	62	1	57	6	31	2	45	4	36	7	19	3	43	0	35	1	39	7	43	4	28	2	41	8	19	3	29	1	36	3	28	1	25	5	281	8	241	3	130	6	141	8	97	3	47
CCTGTCACGCGGGAGACCGGGGTTCGATTCCCCGACGGGGAGC	32	1	58	0	13	0	32	4	8	2	24	2	28	1	37	0	20	0	34	1	44	0	49	1	54	1	49	0	45	3	58	1	23	4	64	1	29	1	5	3	7	0	14	0	0	6	0	0	5
TGGTTAGCACTCTGGAC	32	0	92	1	270	2	86	5	131	0	67	1	201	3	108	0	81	0	92	0	103	2	225	0	44	0	75	1	28	0	16	1	62	2	132	2	35	2	44	6	595	11	1450	0	2139	6	312	5	271
GCCGTGATCGTATAGTGGTTAGTACTCTGCGTTGG	32	0	0	0	0	0	8	0	0	2	0	1	0	0	0	0	25	0	0	0	0	0	10	0	1	2	0	1	0	0	0	0	55	0	0	0	0	0	4	0	1	0	4	0	0	1	0	0	0
TAGACTGTGAATCTGACAACAGGAAATAAACCTCCTTATTCACC	32	11	26	9	12	11	25	15	56	11	29	6	44	6	18	6	14	8	23	6	22	2	30	1	37	8	17	4	20	17	11	9	46	13	47	18	31	15	17	14	2	6	5	2	11	5	16	18	5
TCACTGGTGGTCTAGTGGTTAGGATTCGGCG	32	1	25	3	39	1	14	1	73	4	115	12	87	15	77	13	70	0	67	3	67	11	63	4	35	3	45	0	9	3	22	0	36	2	21	3	17	2	8	5	106	17	80	6	107	12	53	6	185
GGTAGCGTGGCCGAGCGGT	32	0	40	1	8	0	14	2	15	1	6	1	28	0	11	3	29	0	50	0	40	1	28	1	48	2	44	3	22	1	11	4	32	0	36	8	79	2	0	2	45	2	57	1	23	3	21	5	3
GTTTCCGTAGCGTAGTGGTTATCACGTTCGC	32	3	36	1	41	1	10	1	20	1	47	1	19	1	20	0	18	0	33	0	25	0	27	1	23	0	30	2	13	4	10	0	7	0	28	1	11	0	10	7	274	11	255	8	133	11	73	10	82
GCATTGGTGGTTCAGTAGTAGAATTCTCGCC	32	5	98	1	91	11	83	15	84	8	71	6	137	19	54	6	49	1	73	7	83	4	94	10	56	9	132	37	73	23	37	7	82	13	150	25	69	15	113	61	267	105	264	146	268	182	106	32	119
CGTGATCGTATAGTGGTTAGTAC	31	2	129	0	99	2	58	7	88	1	95	0	206	5	93	0	26	1	115	0	107	0	150	0	86	0	97	0	39	0	58	1	116	1	298	1	42	1	103	8	71	1	162	15	78	9	91	82	29
GTCTCCGTAGTGTAGTGGTTATCACGTTCGC	31	2	22	0	42	3	27	2	23	2	25	1	13	1	20	1	22	2	22	1	27	1	35	2	22	0	29	3	20	3	11	1	15	2	25	1	10	2	9	5	247	13	227	7	128	9	78	14	66
GTCGGTAGAGCATGAGACTCTTAATCTCAGGGTCGTGGGT	31	39	102	20	93	11	40	35	26	12	27	20	32	10	28	11	43	18	56	11	68	13	55	16	27	13	23	15	25	15	32	24	29	19	57	33	47	9	2	27	354	273	849	573	320	475	224	290	192
GAGAAAGACATATAGGATATGAGATG	31	0	2	0	0	0	5	0	0	0	0	0	0	0	0	0	6	0	0	0	0	0	1	0	0	1	0	0	1	0	0	0	34	0	0	0	0	0	4	0	0	0	0	0	0	0	0	0	0
AGTGGTCTGGGGTGCAGGCTTCAAACCTGTAGCG	31	0	0	0	0	0	20	0	0	3	0	8	0	0	0	0	28	0	0	0	0	0	27	0	0	11	0	9	0	0	0	0	39	0	0	0	0	0	5	0	0	0	0	0	0	0	0	0	0
GGGGGTATAGCTCAGGGGTAG	31	4	72	2	28	0	26	1	19	0	50	3	51	1	31	1	26	3	43	1	65	2	41	1	35	0	24	0	50	1	37	0	24	2	39	2	15	0	5	2	53	1	122	16	52	3	23	2	44
GCAGCGATGGCCGAGTGGTTAAG	31	1	106	1	16	0	43	0	23	1	45	0	65	0	35	0	15	1	67	1	61	0	82	0	85	0	70	0	35	0	38	0	49	0	91	0	14	1	5	3	1	0	22	0	4	1	1	0	0
GCATTGGTGGTGCAGTGGTAGAATTCTCGC	31	1	50	3	61	0	40	5	45	0	104	2	70	1	57	1	35	2	59	2	77	6	61	1	96	1	126	1	50	5	39	1	52	1	123	3	68	2	73	8	162	15	226	4	308	18	99	9	121
TCACGCGGGAGACCGGGGTTCAATTCCCCGACGGGGAGCC	31	14	55	3	17	16	62	29	26	7	23	11	38	12	33	1	19	4	38	4	20	7	41	4	19	5	28	2	23	4	38	6	24	10	89	9	21	2	2	6	6	36	32	36	16	47	8	121	5
NCATTGGTGGTTCAGTGGTAGAATTCTCG	31	0	58	0	21	1	40	0	29	0	38	0	54	0	31	1	22	0	32	0	35	0	27	0	0	0	0	0	0	0	0	0	0	0	0	0	0	0	0	0	158	4	130	3	119	7	55	0	27
AACATTAGACTGTGAATCTGACAACAGGAAATAAACC	31	0	81	1	10	4	30	0	22	2	26	1	34	2	26	1	11	0	27	5	27	1	48	1	61	3	28	3	33	2	52	8	60	4	79	7	51	2	30	10	1	0	0	0	0	4	0	0	3
TCCCTGGTGGTCTAGTGGTGAGGATTCGGCGCTCT	31	381	94	163	140	248	62	290	65	78	37	185	84	206	41	125	24	123	58	138	52	177	58	123	69	155	216	347	93	248	56	181	17	250	168	319	183	491	29	516	37	819	219	530	146	594	89	367	254
GCATTGGTGGTTCAGTGGTGGAATTCTCGCCT	31	4	100	0	96	2	97	1	96	0	82	2	154	3	42	2	20	0	97	2	85	0	56	2	81	3	78	2	60	3	53	1	32	1	147	4	60	0	34	12	380	24	696	13	632	33	195	4	173
GCCCTGGTGGTCTAGTGGTTAGGATTCGGCGCT	31	5	45	6	55	11	28	5	43	8	51	7	53	12	38	8	43	9	26	4	32	4	40	6	17	4	21	13	20	7	10	6	21	3	27	8	18	4	26	18	125	23	152	22	122	27	104	7	126
GTTTCCGTAGTGTAGTGGTTATCACATT	31	1	50	1	35	3	19	1	17	0	20	1	38	3	12	1	12	0	35	0	21	1	26	1	31	0	64	5	11	0	16	0	30	2	37	3	28	0	13	1	213	7	124	5	62	2	25	0	36
CCATTGGTGGTTCAGTGGTAGAATTCTCGC	31	1	76	2	84	1	45	2	52	1	57	1	65	3	150	8	50	1	71	1	59	3	70	2	84	3	53	9	38	1	18	0	42	2	87	2	36	11	110	3	250	20	275	12	231	10	144	0	132
ACTCTGAATCCAGCGATCCGAGTTCAAATCTCGGTGGAACCTC	31	33	54	30	6	24	24	131	22	21	28	43	54	39	65	41	19	31	12	22	23	19	21	26	36	24	31	16	32	27	24	27	16	16	29	13	16	3	0	47	4	50	13	41	19	56	13	82	8
GCGGCCCGGGTTCGACTCCCGGTATGGGAACC	31	19	86	14	29	14	39	22	37	0	40	4	33	13	84	9	18	8	22	7	16	2	41	4	29	9	38	5	40	1	58	2	13	3	30	2	9	0	14	5	25	74	53	122	41	86	35	111	10
TGGTTAGGATTCGGCGCTCTCACCGC	31	2	134	1	38	3	48	2	48	0	43	3	77	1	81	1	50	4	69	2	73	3	76	3	57	1	75	5	66	3	45	0	58	0	73	0	27	0	10	1	127	1	93	2	42	0	29	0	7
GCATTGGTGGTTCAGTGGTAGAGTTCT	31	1	79	1	82	4	62	2	50	1	69	1	96	0	85	0	33	1	52	0	64	0	62	1	55	4	54	2	47	2	32	1	50	2	59	5	48	0	16	4	347	8	314	11	366	18	213	3	206
TTCAGTGGTAGAATTCTCGCCTGCCACGCGGGAGGCCCGGG	31	77	55	40	22	32	31	93	14	22	26	50	25	48	42	51	26	50	32	26	27	56	34	35	20	31	24	58	29	91	27	61	8	65	43	33	20	13	17	75	47	134	153	216	23	165	34	122	3
TTGTGGTTCAGTGGTAGAATTCTCGCCTGC	31	15	50	61	63	45	28	68	17	16	17	27	31	62	15	41	27	6	40	17	24	24	38	52	14	34	50	108	31	44	14	23	18	18	82	55	63	52	27	264	848	1301	577	632	626	573	59	75	401
AGTCGGTAGAGCATGAGACTCTTAATCTCAGGGTCGTGGGT	31	15	53	11	61	9	22	26	19	7	10	10	25	5	11	4	34	8	56	5	49	12	29	10	24	12	13	15	13	7	14	9	16	18	28	13	22	8	1	30	257	90	508	253	182	166	196	141	110
GTCAGGATGGCCGAGCGGTCTAAG	31	6	100	0	27	0	38	3	37	0	60	0	89	0	72	0	13	0	55	1	72	2	80	0	34	1	57	0	34	1	41	0	15	0	63	0	25	0	1	0	44	1	52	0	10	1	10	0	18
AGTGGTCTGGGGTGCAGGCTTCAAACCTG	31	3	87	7	20	13	32	27	46	2	71	12	94	23	126	4	34	3	33	12	73	12	56	11	109	16	67	39	63	25	73	13	48	36	70	38	27	32	12	77	41	28	68	68	13	84	20	19	30
GTGGTTAGTACTCTGCGTTG	31	12	82	18	104	12	72	23	35	19	43	18	71	28	31	21	40	13	55	8	62	12	88	36	42	19	108	41	31	22	20	9	49	17	73	69	64	36	99	109	629	359	456	231	456	258	120	23	180
GGCTCGTTGGTCTAGGGGTATGATTCTCGGTT	31	62	42	26	68	52	12	84	39	55	51	85	74	134	70	88	39	66	17	56	35	48	30	100	19	9	137	36	31	45	7	8	13	16	51	14	37	7	8	31	93	298	106	346	63	305	44	235	73
GCATTGGTGGTTCAGTGGAAGAATTCTCG	31	0	38	1	35	2	47	0	51	0	58	1	73	1	59	0	30	1	31	0	35	1	38	0	61	1	35	3	38	2	16	0	43	0	41	0	13	0	30	1	174	4	152	1	120	4	45	0	58
GCATTGGTGGCTCAGTGGTAGAATTCTCGCCT	31	2	108	2	76	0	82	0	82	2	103	1	134	1	60	2	26	0	105	0	93	1	57	3	77	2	70	4	66	7	57	0	25	0	158	6	61	1	70	12	436	29	676	22	607	37	159	4	201
GCCCGGATAGCTCAGTCG	31	0	52	0	3	0	47	2	12	1	15	0	43	2	14	0	15	0	19	0	17	0	30	0	26	0	25	0	9	1	10	0	19	0	30	0	83	1	19	1	206	0	184	0	79	2	30	1	82
TGAATCTGACAACAGGAAATAAACCTCCCTATTCACCCC	31	2	57	0	4	0	60	1	27	0	41	0	51	0	36	1	16	0	19	0	20	2	25	1	42	1	25	2	49	3	59	0	23	0	28	1	39	0	1	6	4	0	4	0	1	0	0	0	5
TCGAGCCCCAGTGGAACCAC	31	0	65	1	18	0	21	5	37	2	52	1	60	2	69	0	28	0	26	3	39	2	44	1	31	3	36	1	28	6	43	2	35	0	61	0	27	1	18	5	248	11	350	2	168	9	54	16	194
TAGTCGTGGCCGAGTG	31	0	65	0	17	0	40	6	22	0	18	2	51	1	12	1	24	0	35	1	28	1	43	3	60	0	77	1	17	0	49	0	48	1	46	0	181	1	54	1	22	0	104	0	74	0	49	0	61
GCATTGGTGGTTCAGTGGTAGAACTCT	31	1	70	4	46	2	58	1	53	0	71	0	80	2	77	1	48	0	70	0	63	0	79	2	39	0	47	1	30	1	22	0	42	0	58	4	31	1	17	7	333	7	325	10	306	5	149	8	162
CTGGGGATTGTGGGTTCGAG	31	5	38	4	63	1	20	13	11	5	21	6	17	9	35	0	27	2	16	3	29	4	37	12	12	2	13	0	12	1	19	2	16	4	21	2	12	2	20	5	80	22	163	79	144	58	94	57	15
GGCGGCCCGGGTTCGACTCCCGGTATGGGAACC	30	3	103	6	12	3	68	2	47	2	84	3	72	2	167	1	14	0	40	0	77	5	93	1	57	4	66	2	60	2	133	4	22	0	80	2	24	0	5	7	9	6	29	17	14	17	7	24	12
GCATTGGTGGTTCAGTGGTAGAATTCTCCC	30	2	51	2	22	2	26	5	42	1	65	4	73	7	80	3	33	0	58	2	52	2	58	0	65	3	55	2	15	3	23	1	51	1	63	1	27	3	152	14	155	9	153	9	142	17	126	2	91
ACATTAGACTGTGAATCTGACAACAGGAAATAAACCTCC	30	0	71	1	37	2	61	2	15	2	23	3	31	2	40	7	21	0	27	1	29	2	49	3	75	5	49	0	32	2	58	1	92	4	78	11	53	5	17	11	3	0	5	17	1	0	8	0	1
ACCAGGATGGCCGAG	30	0	68	0	14	0	32	0	37	0	31	0	51	1	33	0	19	1	23	0	22	0	56	0	35	0	29	0	15	0	30	0	44	0	53	1	61	0	1	0	55	1	105	1	51	1	21	0	35
TTGTAAACCTGAAATGAAGATCTTCTCTT	30	0	67	0	24	0	28	1	25	0	29	0	58	0	15	0	10	0	28	0	44	1	53	1	44	1	25	0	30	1	34	0	41	0	65	2	42	0	9	0	3	0	2	0	0	0	0	0	0
GGTAGCGTGGCTGAGCGGTCTAAG	30	0	43	1	6	1	18	6	9	0	21	2	39	5	38	0	10	1	25	0	27	1	24	1	27	1	21	1	31	0	21	3	19	3	50	0	17	1	2	0	6	0	37	13	5	2	16	11	19
CCCGGCTAGCTCAGTCGGTAGAGCATGAGAC	30	1	30	5	101	2	41	4	99	1	87	1	89	4	57	0	40	2	72	3	50	2	84	3	50	4	48	5	163	12	24	2	59	5	388	5	31	1	42	15	465	23	1179	20	840	50	68	1	228
TCCCATATGGTCTAGCGGTTAGGATTCCTGGG	30	0	0	0	0	0	4	0	0	0	1	0	0	0	2	1	14	0	0	0	0	0	8	0	1	0	4	0	0	0	1	0	20	0	0	0	4	0	5	1	3	0	8	0	1	0	2	1	0
GCATTAGTGGTTCAGTGGTAGAATTCTCGCCTG	30	3	56	3	61	6	76	18	77	4	72	10	109	20	59	4	31	0	47	7	44	4	70	5	28	8	41	18	48	30	18	5	21	6	60	6	37	3	10	39	420	128	446	128	396	101	92	7	164
TCCCTGGTGGTCTAGTGGTTAGGATGCGGCGCT	30	1	35	3	38	5	18	3	28	3	33	14	34	4	32	1	29	2	16	5	20	5	18	5	17	3	27	8	9	4	15	4	33	10	15	10	22	4	20	9	106	13	91	21	110	24	64	17	74
AAAAAACATTAGACTGTGAATCTGACAACAGGAAATAAAC	30	15	50	20	16	63	24	77	19	5	19	17	32	26	6	2	5	2	38	29	17	23	15	6	33	21	245	26	34	44	32	19	35	48	71	51	152	59	4	162	2	0	4	0	1	1	2	0	6
CTTTACACGCAGAAGGTCCTGGGTTCGAGCCCCAGTGGAACCAC	30	6	60	4	5	2	24	12	23	2	24	1	40	6	24	1	12	4	23	2	21	2	20	0	32	3	31	7	22	10	27	4	33	5	48	6	14	1	0	20	5	0	4	0	1	0	0	0	6
TCGAAACCGGGCGGAAACAC	30	1	63	7	26	1	15	5	32	0	43	2	80	2	72	3	17	0	29	1	45	1	54	2	70	1	48	2	27	0	59	2	35	1	83	0	28	0	17	4	99	10	286	24	73	16	56	47	52
GGGGATGTAGCTCAC	30	0	347	0	48	2	20	0	6	0	15	3	6	0	1	3	10	1	2	1	3	0	5	0	10	2	8	0	23	1	203	1	1	1	3	1	2	0	0	2	9	4	8	0	12	0	8	0	13
CCGGCTCGAAGGACC	30	14	87	15	39	14	394	12	56	3	34	6	60	3	27	4	40	4	79	3	57	0	73	4	112	1	85	1	108	2	148	7	74	1	147	1	84	3	181	2	26	42	454	95	402	70	192	67	127
CGCCGCGGCCCGGGTTCGATTCCCGGTCAGGGAAC	30	31	15	22	8	35	20	104	7	31	43	70	16	84	18	60	11	22	8	33	42	39	33	62	3	14	72	30	18	68	3	36	4	23	11	36	20	24	3	106	42	79	36	92	13	61	7	51	5
TGGTTAGCACTCTGGACTCTGAATC	30	3	68	4	40	11	40	13	53	5	30	17	62	14	72	14	35	7	36	16	43	12	44	16	49	8	33	16	19	8	31	4	27	2	58	9	21	13	11	69	244	22	202	12	196	9	31	28	132
TTAGACTGTGAATCTGA	30	0	117	0	36	1	36	0	29	1	57	0	55	0	63	0	19	0	33	0	62	0	58	0	63	0	109	3	68	6	106	0	54	1	35	1	80	4	177	2	4	0	19	0	8	0	29	0	6
CCCACCGCTGCCACC	30	1	71	6	28	4	47	5	27	0	29	1	47	1	17	0	43	0	38	1	24	2	50	0	31	5	31	4	25	4	26	0	44	8	35	3	43	9	33	14	27	8	419	19	302	30	78	33	98
TAGACTGTGAATCTGACAA	30	5	62	3	68	3	30	8	37	5	27	1	55	6	33	2	24	3	26	2	37	0	58	1	33	1	33	7	24	3	19	7	59	6	64	6	20	7	1921	19	181	10	320	25	192	16	41	32	14
TCGGTAGAGCATGGGA	30	1	83	0	122	1	94	3	74	0	44	2	82	1	48	0	107	1	80	2	76	3	113	1	38	1	66	0	90	2	30	1	78	1	86	3	29	1	149	2	116	0	808	8	1092	15	156	4	128
GCATTGGTGGTTCAGTGGTAGAATTAT	30	0	54	1	42	2	34	2	19	0	27	2	26	0	27	0	15	0	18	1	16	0	31	0	38	3	25	1	16	2	14	2	32	1	38	0	29	2	6	1	165	1	199	12	193	8	100	1	62
GTCACGTCGGGGTCACC	30	9	65	14	62	12	51	34	22	4	17	4	37	3	31	2	38	4	44	2	29	3	39	4	28	7	51	8	43	9	27	7	47	8	50	10	25	4	436	11	54	21	498	95	292	87	123	104	105
CAGTGGTAGAATTCTCGCCTGCCACGCGGGAGGCCCGG	30	2	32	5	13	1	18	6	5	4	21	2	17	1	17	2	7	2	25	2	13	3	18	0	15	5	27	5	10	9	15	7	22	11	16	4	10	0	0	7	47	9	84	45	17	14	31	24	20
CCTGCCACGCGGGAGGCCCGGG	30	0	67	1	3	2	11	0	15	0	26	0	48	0	55	0	20	1	28	0	44	0	82	0	30	0	28	0	38	0	42	0	42	0	51	1	39	0	0	0	20	0	31	0	30	7	6	0	9
GTCACGTCGGGGTCAC	30	9	52	3	131	7	39	42	33	5	37	2	56	6	52	0	62	2	59	9	56	9	49	10	27	7	96	11	59	12	21	4	38	20	54	17	96	12	198	41	44	33	1309	35	999	40	184	162	390
TCAGTGGTAGAATTCTCG	30	2	88	3	116	2	96	1	40	0	47	0	94	4	34	0	61	1	92	1	74	1	111	0	91	0	119	2	76	0	33	1	132	0	191	1	63	4	1256	2	572	7	429	1	494	4	87	4	104
CAGTGGTCTGGGGTG	30	2	77	8	78	1	30	23	36	6	22	3	64	18	22	2	41	11	46	5	56	15	68	17	20	10	70	25	17	33	9	10	30	26	25	33	32	22	13	34	30	2	513	95	423	76	161	67	143
CTGTCACGCGGGAGACCGGGGTTCGATTCCCCGACGG	30	8	24	2	0	0	4	0	14	0	17	3	18	0	31	2	4	3	19	0	5	4	17	1	12	1	3	0	15	1	17	2	2	2	9	0	5	0	0	0	13	8	59	20	8	6	27	25	6
CTGTCACGCGGGAGACCGGGGTTCGATTCCCCGACGGG	30	5	26	0	2	8	10	17	19	3	28	7	35	3	47	3	23	0	9	3	17	5	28	2	15	5	18	4	23	3	20	4	10	3	12	4	10	0	0	3	12	8	54	14	7	4	2	34	17
CAGTGGTAGAATTCTCGCCTGCCACGCGGGAGG	30	1	33	7	7	0	22	3	7	3	18	3	17	3	13	2	7	3	23	1	22	3	16	4	18	2	10	7	11	5	11	7	13	3	17	3	8	0	7	7	60	25	182	61	57	31	41	32	12
TCACGCGGGAGACCGGGGTTCAATTCCCCGACGGG	30	2	12	1	5	2	10	15	8	8	29	0	33	6	40	12	34	7	9	1	22	6	11	4	14	3	10	6	12	1	13	0	9	0	15	1	3	0	1	1	6	15	40	6	22	17	5	22	23
AACATTAGACTGTGAATCTGACAACAGGAAATAAACCTCC	30	0	34	5	27	6	36	13	20	5	22	6	26	26	15	2	17	0	16	1	24	5	31	4	41	15	39	6	36	16	67	12	72	9	68	29	45	12	5	42	1	0	0	1	0	3	1	0	0
TCCTGGTGGTCTAGTGGTTAGGATTCGGCG	30	3	33	1	25	2	17	4	33	2	43	4	25	5	42	3	18	4	27	0	40	0	31	7	43	1	36	5	16	6	21	1	21	0	32	5	13	4	77	23	91	17	65	10	124	13	64	16	114
TCCCTGGTGGTCTAGTGGCTAGGATTCG	30	2	32	0	57	2	51	4	28	0	79	2	41	3	63	0	31	0	33	0	42	0	58	0	33	0	29	0	17	3	19	1	28	1	18	0	20	0	22	1	199	2	108	4	84	5	36	1	47
TGGTTAGGATTCGGCGCTCTC	30	0	112	3	67	0	46	6	67	1	33	2	87	0	105	3	54	0	58	4	62	0	100	2	27	2	58	6	50	1	56	5	56	6	46	2	11	6	72	10	93	0	46	0	33	0	28	0	22
CTCCTGGCTGGCTCG	30	10	21	2	43	12	25	17	34	6	11	4	24	7	54	3	33	5	12	6	28	5	35	6	19	3	47	3	23	9	10	4	22	3	17	6	13	4	188	17	14	21	433	83	321	75	158	52	234
TCCCTGGTGGTCTAGTGGTTAGGATTAG	29	0	24	0	19	2	21	1	9	0	17	1	13	0	18	0	8	0	6	0	14	2	22	0	29	1	18	0	4	1	8	1	20	1	8	1	8	0	13	1	89	1	48	4	32	3	20	3	14
TCCCTGGTGGTCTAGTGGTTAGGATTCGGGGC	29	5	36	3	32	3	22	3	23	2	47	3	43	9	41	3	26	0	26	6	21	3	25	2	31	4	32	8	18	5	11	3	27	6	40	4	33	0	33	10	106	7	101	8	66	27	55	2	79
GGCCGTGATCGTATAGTGGTTAGTACTCTGCGTGG	29	1	0	1	0	0	0	4	0	19	0	3	0	0	0	1	18	1	0	0	1	0	1	0	0	16	2	4	1	0	0	1	22	6	0	1	1	1	8	0	0	8	4	13	2	8	0	5	1
GCATTGGTGTTTCAGTGGTAGAATTCTCGCC	29	1	48	2	14	2	26	7	80	6	47	3	72	10	145	10	32	7	61	3	37	1	58	8	50	12	42	14	29	10	19	0	65	4	67	10	19	4	283	65	142	28	169	41	107	47	56	20	38
CCGAATGGAGGCGTGGG	29	1	92	0	66	0	17	0	29	1	37	0	57	0	44	1	25	0	74	0	59	1	74	0	63	0	31	1	55	0	37	1	59	1	64	0	23	1	20	4	42	0	216	17	51	1	19	9	54
GCATTGGTGGTTCAGTGGTAGAATCCT	29	2	86	1	93	0	63	5	62	0	124	0	102	3	81	0	52	1	78	0	81	1	86	5	60	2	61	0	45	2	45	1	47	0	69	0	35	2	12	5	355	9	402	11	377	11	219	4	239
TCCCTGGTCGTCTAGTGGTTAGGATTCGGCG	29	1	50	1	29	0	12	3	38	0	54	3	37	0	64	1	33	1	14	0	28	2	30	0	25	0	40	3	10	5	16	0	13	1	37	2	14	4	20	10	109	1	47	20	80	2	46	15	54
ATCCCACTCCTGACACC	29	17	90	4	60	19	31	63	21	7	39	4	47	2	60	8	53	3	28	3	53	5	38	3	42	2	34	3	50	4	90	3	27	2	31	1	17	2	64	3	40	77	788	131	440	106	188	212	161
GTCAGGATGGCCGAGCGG	29	2	36	1	11	0	15	3	16	0	14	0	17	2	15	0	24	0	51	0	17	1	24	0	47	0	53	2	11	3	13	1	22	1	17	1	46	0	20	8	238	0	174	1	71	10	81	14	20
CAGGCGGCCCGGGTTCGACTCCCGGTGTGG	29	1	39	0	14	0	15	1	12	2	27	0	36	0	56	0	10	0	11	0	35	2	20	0	42	1	29	4	34	0	23	2	25	0	29	4	9	0	3	0	1	1	10	0	3	0	7	1	1
TTAGACTGTGAATCTGACAACA	29	2	45	0	24	0	23	1	32	0	30	1	47	0	36	2	11	0	11	1	5	2	13	0	21	0	18	0	20	3	40	0	40	1	44	2	56	1	76	3	11	0	10	9	10	0	14	0	6
TGGTTAGGATTCGGCGCTCTCAC	29	2	93	7	45	7	43	20	67	5	35	6	66	7	71	16	65	5	57	7	52	14	90	6	28	5	31	5	32	8	24	5	76	4	65	10	28	9	39	14	133	19	122	54	203	27	77	11	103
GTTCAAATCTCGGTGGAACCTCC	29	40	41	20	32	33	63	264	18	15	33	17	60	12	52	18	22	9	22	7	33	5	36	6	26	1	29	6	44	12	37	6	23	2	33	1	12	1	39	11	51	158	222	202	116	262	47	389	62
TCCCTGGTGGTCCAGTGGTTAGGATTCG	29	1	32	0	46	1	45	2	30	1	67	1	34	2	56	0	23	0	27	1	24	1	45	1	24	0	29	1	15	0	22	2	31	0	31	0	13	0	25	3	181	5	84	3	108	4	32	6	52
GCATTGGTGGATCAGTGGTAGAATTCTCG	29	2	33	3	17	0	38	1	54	1	51	1	76	1	59	1	55	0	45	0	49	0	61	0	31	0	24	1	18	0	13	0	32	2	31	0	5	0	21	0	167	7	128	3	77	1	44	1	53
GGGGGCGTGGGTTCG	29	4	38	0	13	2	10	8	1	1	12	4	11	8	34	1	19	3	17	6	22	5	16	10	30	0	9	0	7	2	8	2	10	1	11	4	16	2	3	2	11	13	280	55	67	52	96	32	19
TCCCTGTTGGTCTAGTGGTTAGGATTCGGCGC	29	2	31	2	19	0	19	0	75	7	82	7	69	11	105	9	43	6	52	5	63	8	80	8	27	8	41	2	14	1	20	1	14	2	25	1	25	2	91	13	66	9	82	25	47	22	37	4	117
GTTTCCGTAGTGTAGTGGTTATCACCTTCGC	29	0	35	1	47	2	17	1	32	0	68	2	34	4	41	2	33	3	39	1	48	4	53	2	40	1	54	6	28	1	13	2	21	1	31	0	15	0	18	9	262	17	216	11	130	13	86	4	66
TCCTAAGCCAGGGATTGTGGGTTC	29	0	87	2	11	1	49	3	34	0	43	1	56	2	43	1	21	2	65	1	57	0	89	0	55	1	25	3	16	1	43	2	77	1	92	2	57	0	20	0	281	13	617	17	171	9	85	1	29
GCATTGGTGGTTCAGTGGTAGAATTCTCGG	29	3	41	3	52	1	51	3	23	0	64	0	42	2	19	2	39	3	36	5	35	1	63	0	34	3	27	3	13	4	11	0	42	0	49	1	24	0	61	11	382	8	169	7	146	7	91	2	77
GCCCGGCTAACTCAGTCGGTAGAGCATGAGACT	29	0	29	0	22	2	15	1	19	2	43	3	34	4	44	0	17	0	27	2	12	1	28	5	21	2	58	12	53	12	14	1	11	1	55	1	20	0	3	23	32	14	54	31	57	21	13	3	22
AGGCTGCGTGTTCGAAT	29	7	91	4	118	10	60	37	60	7	45	7	105	32	78	4	58	6	102	11	85	12	95	25	50	4	58	3	69	5	59	2	78	2	85	9	62	2	31	18	622	102	1846	113	906	256	396	75	200
TAGACTGTGAATCTG	29	0	81	0	49	0	66	1	59	1	43	0	76	0	55	0	28	0	38	1	35	0	75	0	60	0	38	0	29	0	34	0	48	2	42	0	25	0	750	4	8	0	27	0	29	0	41	0	5
GGGGATGTAGCTCAATG	29	3	44	0	47	2	22	0	18	0	25	1	66	2	12	1	21	0	26	1	46	0	49	1	33	1	18	1	4	2	8	1	13	2	36	0	16	0	19	0	51	0	94	0	68	5	38	0	15
TCCCTGGTGGTCTAGTGGTTAGGATGCGGCGC	29	1	18	2	15	1	20	0	14	2	13	1	7	1	13	1	6	2	14	3	8	2	16	4	7	3	27	4	9	3	18	2	18	7	26	4	23	2	22	10	65	10	69	9	72	8	33	4	40
GAGAAAGACATATAGGATAT	29	11	150	3	59	9	77	7	144	0	139	1	240	0	77	0	44	1	105	1	119	2	81	0	128	0	106	1	53	0	69	0	44	1	185	1	71	2	18	3	13	6	5	23	13	10	5	86	6
AGGGATTGTGGGTTCGAGTCCCATCTGGGGTG	29	4109	52	853	384	1087	41	2855	27	1554	28	1866	52	3126	25	1637	67	2634	58	1867	124	1396	35	1677	32	382	2785	280	118	722	37	460	30	684	139	1008	343	391	33	1229	39	3950	118	4322	88	3687	48	4330	61
TCCCTGGTGGTCTAGTGGTTAGGTTTCGGCGCT	29	6	35	5	57	1	28	4	49	10	50	17	57	15	42	8	54	9	30	5	24	11	18	8	20	3	36	4	9	7	13	2	7	1	20	5	17	2	24	11	99	23	85	17	124	14	94	12	143
GTTTCCGTAGTGTAGTGGTTATCATGTTCGC	29	1	33	3	36	3	25	4	20	0	46	0	19	1	30	0	27	2	31	0	22	1	23	1	29	1	39	1	14	1	7	1	15	1	20	2	7	3	302	9	216	12	161	4	122	5	89	2	47
TCTTCGGGGGCGTGGGTTC	29	17	38	26	57	8	27	36	15	15	24	23	17	27	28	15	29	13	18	15	27	16	30	25	17	12	44	25	21	20	15	26	13	15	27	26	6	10	4	26	178	302	663	576	241	614	207	272	61
CATTTGTGGTTCAGTGGTAGAATTCTC	29	2	62	0	47	0	79	4	71	1	73	0	69	0	29	2	55	0	63	0	62	0	144	1	68	1	92	5	96	1	26	0	166	0	162	0	44	0	95	3	356	10	183	5	383	8	44	0	94
GTTTCCATAGTGTAGTGGTTATC	29	2	67	1	38	0	36	6	33	1	32	0	65	1	32	0	18	0	39	2	38	1	66	1	79	2	50	11	47	9	39	6	38	1	84	7	37	1	33	10	128	15	182	9	61	17	90	0	60
GCATTGGTGGTTCAGTGTTAGAATTCTCGCC	29	2	49	2	21	1	53	5	53	3	32	6	55	7	51	2	18	0	47	6	25	6	42	2	54	15	66	22	33	18	21	4	80	8	119	20	28	12	71	69	155	64	125	86	121	85	31	15	33
CCTGGTGGTCTAGTGGTTAGGATT	29	0	59	1	39	0	28	4	86	4	51	0	110	2	87	0	45	0	38	0	46	1	141	0	39	0	44	0	42	0	27	0	44	1	119	0	74	2	17	6	217	7	144	3	81	2	14	2	111
GTTTTCACCCAGGCGGCCCGG	29	0	49	0	0	0	19	0	5	0	24	0	26	0	19	0	10	0	27	0	36	1	68	0	22	1	18	0	17	0	18	0	16	1	17	0	8	0	0	0	2	0	1	0	0	0	2	0	0
TCTCCCCTGGAGGCGTGGGTTCGAATCCCACTTCTGA	29	51	51	37	64	85	12	125	21	48	11	57	18	72	13	68	13	62	10	139	17	40	14	135	6	7	30	2	10	9	25	10	12	9	11	6	9	1	2	28	156	852	387	2344	81	1190	40	747	51
GCCCGGCTAACTCAGTCGGTAGAGCATGAGA	29	0	60	0	38	0	23	0	37	0	59	1	56	0	46	0	43	0	21	1	18	0	28	0	43	2	47	0	39	0	18	0	21	0	53	1	11	0	2	0	57	1	115	1	45	0	10	0	23
TAGAATTCTCGCCTGCCAC	29	0	48	0	15	0	18	1	14	0	10	0	24	0	46	0	27	0	22	2	22	1	43	0	28	1	24	0	33	0	36	1	38	1	30	0	24	0	19	1	197	0	234	0	120	0	34	0	52
GGGGGTATAGCTCAGTGGTAGAGCATTTGACC	29	0	8	0	7	1	16	2	4	0	6	1	2	0	1	0	13	0	10	0	5	0	50	1	5	1	3	0	3	1	3	0	21	0	4	0	4	0	5	4	24	2	55	6	8	1	16	0	10
TCCCTGTTGGTCTAGTGGTTAGGATTCGGCGCTCT	29	86	23	58	54	29	24	67	89	157	61	148	63	267	88	157	62	150	60	170	65	163	83	157	14	47	288	44	17	48	10	41	46	41	74	48	30	67	60	168	47	181	65	162	64	132	25	111	244
CGGGGGCGTGGGTTCGAAT	29	13	36	19	25	6	18	36	9	5	12	14	15	27	12	9	16	6	17	5	8	4	23	15	8	4	20	7	14	2	14	2	9	7	12	5	9	2	2	8	75	121	265	284	112	158	111	105	38
GCATTGGTGGTTCAGAGGTAGAATTCTCG	29	3	54	1	38	0	54	0	46	0	60	2	60	1	50	1	49	2	56	0	48	0	48	1	49	1	38	0	37	0	23	0	38	2	39	1	22	1	43	7	224	4	176	5	143	7	61	2	66
GGCTCGTTGGTCTAG	29	31	36	6	32	17	36	19	14	23	20	18	47	13	28	11	26	29	18	21	40	29	38	17	21	1	30	2	20	0	5	2	24	0	43	0	19	0	6	4	66	79	238	397	239	137	50	291	59
TCGAACCCTGCTCGCTGCGC	29	7	34	12	11	5	13	23	11	7	35	7	27	11	47	7	14	5	4	3	12	12	14	15	13	0	32	2	24	5	18	4	7	3	6	5	4	1	5	5	32	22	90	9	50	23	12	20	44
CGCGGGAGACCGGGGTTCGATTCCCCGACG	29	6	16	5	3	9	6	11	7	4	21	7	10	2	21	2	3	2	6	5	12	6	19	2	2	1	9	2	9	5	13	4	9	2	9	1	6	1	14	13	16	44	16	33	8	44	39	55	6
GCATTTGTAGTTCAATGGTAGAATTCTCGCCTC	29	1	18	2	11	0	11	0	26	1	24	0	28	2	3	0	9	1	13	0	22	1	18	2	10	0	15	3	12	2	6	0	1	0	13	3	10	0	1	5	114	26	98	8	74	19	39	1	71
GGGGTATAGCTCAGTGGTAGAGCATTTGAC	29	1	42	0	28	2	23	3	33	3	50	3	33	1	29	3	26	1	30	1	62	1	38	3	42	1	53	6	63	12	19	1	19	2	51	3	27	0	13	14	209	19	269	10	89	22	51	2	36
CATGGGTGGTTCAGTGGTAGAATTCTCG	29	0	22	0	9	0	23	0	8	0	26	0	31	0	11	0	31	0	16	0	24	0	36	0	30	1	40	1	25	0	15	1	44	1	37	0	7	0	27	2	119	4	56	1	129	0	23	0	12
TCGATTCCCGGCCAATGCAC	28	1	100	4	54	2	43	7	55	2	59	2	86	4	92	5	52	1	69	3	84	7	106	3	71	0	59	2	53	2	72	0	59	1	138	2	52	2	47	2	548	15	984	31	213	23	221	27	131
CATTGGTGGTTCAGTGGTAGAATTC	28	1	62	1	56	0	93	4	77	3	71	0	97	0	18	0	61	0	61	0	77	1	150	0	100	0	99	0	64	0	75	2	162	0	189	0	81	1	83	3	465	5	167	1	578	0	125	4	153
ACCGCCGCGGCCCGGGTTCGTTTCCCGGTCAGGGAA	28	1	8	4	13	1	14	0	12	0	40	2	38	0	17	0	12	0	5	0	15	1	25	1	12	10	69	96	14	39	10	12	8	35	35	27	33	18	1	54	42	0	18	0	12	0	0	0	1
GCCCGGATGATCCTCAGTGGTCTGGGGTGCAGGC	28	7	64	3	36	4	21	12	26	7	29	6	30	6	37	6	38	5	49	4	30	15	51	4	51	8	49	14	14	13	33	11	39	11	46	24	44	4	8	19	243	64	580	175	119	164	41	147	117
CAAGTTCTGGTCTCC	28	1	75	1	191	6	58	13	37	0	49	2	91	1	37	4	146	1	67	1	62	1	84	2	34	0	223	2	106	1	14	1	45	0	186	1	9	1	21	0	87	4	4641	4	2108	5	230	5	236
CAGTCGGTAGAGCATGAGAC	28	1	50	1	26	1	56	5	46	0	27	0	71	3	36	5	28	0	60	3	43	0	74	0	29	0	47	1	31	4	21	0	45	0	72	4	14	5	552	3	118	2	220	10	211	11	135	6	64
GGTGGTTCAGTGGTAGAATTCTCG	28	2	61	1	16	0	76	3	36	0	63	0	53	0	38	2	42	0	57	0	42	0	52	0	80	2	74	2	66	0	32	0	71	2	60	0	37	0	118	11	233	5	187	2	187	3	36	5	44
TCCCTGNTGGTCTAGTGGTTAGGATTCGGCGCT	28	3	20	2	20	2	8	4	51	5	64	4	48	12	34	8	33	7	31	2	22	7	32	8	0	0	0	0	0	0	0	0	0	0	0	0	0	0	0	0	52	16	61	13	61	7	40	10	99
GCATTGGTGGTTCAGTGGTAGAACTCTC	28	0	69	0	52	0	82	2	51	1	67	0	63	0	46	0	43	1	46	0	54	0	74	0	48	0	43	0	22	0	21	0	64	1	35	1	16	0	55	7	127	5	68	1	97	0	32	1	38
TCCCTGGTGGTCTAGTGGTTAGGATTCGCCGC	28	1	18	1	23	0	18	2	21	0	37	3	42	3	86	6	21	1	26	3	30	3	27	1	16	1	29	7	14	9	17	0	15	3	21	1	23	3	72	10	50	24	82	21	64	11	44	7	68
TCCCTGGTGGTCTAGTGGTTAGGTTTCGGCGC	28	0	28	0	27	0	22	3	23	4	37	2	29	2	31	0	21	3	24	1	27	4	22	5	17	1	25	4	12	3	17	2	17	0	26	3	14	4	10	6	84	10	57	6	67	13	42	10	58
CTGTGAATCTGACAA	28	8	101	4	125	10	75	19	102	5	36	3	197	3	54	5	48	2	139	8	119	4	199	2	52	3	79	9	63	10	38	5	155	2	467	14	75	13	376	20	269	3	6046	7	2231	10	231	1	152
AGTGGTTAGTACTCTG	28	2	96	0	209	4	96	10	92	1	28	1	196	2	80	1	82	2	117	6	88	0	225	2	61	0	94	4	33	4	29	0	189	0	598	1	161	4	59	10	481	4	3325	12	3837	20	384	24	930
GGTTCCATGGTGTAATGGTTAGCACTCG	28	0	0	0	0	0	8	0	0	0	1	0	0	0	0	0	21	0	0	0	0	0	13	0	0	1	0	1	0	0	0	0	39	0	0	0	0	0	4	0	0	0	2	0	0	0	0	0	0
GTTTCCGTAGTGTAGTGGTTATCGCGTTCGCC	28	4	58	1	36	1	23	2	30	0	49	2	31	1	30	0	28	2	63	2	46	1	42	0	47	1	45	6	23	7	5	1	30	6	32	2	16	1	25	9	278	20	314	11	149	14	68	5	82
GAGAAAGACATATAGGATATGAGATGG	28	0	0	0	0	0	1	0	0	0	0	0	0	0	0	0	11	0	0	0	0	0	1	0	0	0	0	0	1	0	0	0	37	0	0	0	0	0	0	0	0	0	0	0	0	0	0	0	0
GCCGTGATCGTATAGTGGTTAGTACTCTGCGGT	28	0	1	0	5	0	15	0	1	1	0	0	0	0	1	2	37	1	1	0	1	0	8	0	0	2	3	1	0	0	4	0	31	0	1	0	7	0	26	0	18	0	28	2	25	4	6	0	15
GTTTCCATAGTGTAGTGGTTATCACGTTCGCCT	28	10	56	5	51	20	33	30	42	3	50	10	71	8	36	1	34	1	65	10	37	8	54	10	40	6	127	34	48	20	12	8	34	18	84	5	36	6	20	66	163	96	130	60	89	41	50	13	50
GATTTTTCATGTCATTGGTCGCAGTTGAATGCT	28	2	76	0	11	1	6	2	20	0	37	2	40	2	26	0	8	2	29	0	28	2	24	1	13	0	10	1	2	0	9	3	7	4	23	0	4	0	3	2	3	2	5	0	0	1	0	0	5
TCATTGGTGGTTCAGTGGTAGAATTCTCG	28	1	48	6	58	2	63	3	54	1	103	3	99	2	85	2	70	3	92	1	92	1	83	0	167	2	68	3	24	1	24	0	44	2	50	1	17	1	284	7	368	8	211	11	182	2	72	6	82
GTTTCCGTAGTGTAGG	28	0	0	0	1	0	9	0	0	0	0	0	0	0	0	0	14	0	0	0	0	0	10	0	1	0	0	0	0	0	0	0	67	0	0	0	1	0	8	0	1	0	1	0	0	0	0	0	0
GCATAGGTGGTTCAGTGGTAGAATTCTCGCC	28	5	94	8	55	6	69	5	96	11	83	16	122	19	66	8	51	7	111	12	93	13	100	14	46	12	84	22	46	18	23	8	54	13	99	15	46	12	60	39	235	109	245	123	256	123	79	27	114
ACATTGGTGGTTCAGTGGTAGAATTCTC	28	0	72	0	44	1	80	2	54	0	92	0	79	2	47	1	45	2	85	0	43	0	75	0	102	4	67	0	47	1	48	2	96	0	77	1	28	1	51	6	172	4	72	3	90	7	23	3	19
TCACGCGGGAGACCGGGGTTCGATTCCCCGACGGGG	28	9	28	2	8	8	37	27	15	3	52	8	16	17	51	26	31	10	10	6	21	13	39	6	10	3	9	6	9	8	12	8	6	3	27	0	3	0	8	12	21	19	53	13	37	10	32	27	28
TCCCATATGGTCTAGCGGTTAGGATTCCTGGTG	28	1	1	0	0	1	6	0	0	1	0	0	3	0	0	0	23	0	1	0	0	0	3	0	0	0	1	0	0	0	0	0	42	0	0	0	0	0	1	0	4	0	3	0	4	0	2	0	3
GCATTGGTGGTTCAGTGGTAGAATACTCGCC	28	1	81	3	24	4	49	4	45	4	39	5	51	11	34	5	14	1	50	3	66	8	39	2	50	6	33	13	27	18	19	5	35	10	70	15	34	5	38	28	134	55	107	84	135	74	49	19	55
CCTTGGAGGCGTGGG	28	1	70	0	63	4	27	4	25	1	25	1	81	0	55	0	48	1	66	0	69	0	81	0	78	0	84	2	50	2	53	1	60	0	76	1	23	0	15	1	20	0	787	1	203	1	105	1	34
TCCCTGGTGGTCTCGTGGTTAGGATTCGGCGC	28	0	33	1	20	3	13	3	25	2	32	6	27	7	22	0	17	0	24	1	12	1	20	2	34	4	35	7	27	5	25	1	36	7	47	8	45	8	30	14	77	13	72	14	47	7	31	7	49
AGGCGGCCCGGGTTCGACTC	28	1	46	0	4	1	16	2	8	0	17	0	29	0	40	0	24	3	7	1	19	0	30	0	16	0	26	0	17	0	7	0	7	1	11	0	11	0	0	2	221	1	47	0	45	0	29	12	56
TGAATCTGACAGCAGGAAATAAACCTCCTTATTCACCCC	28	0	73	0	5	1	39	5	11	0	24	0	38	0	22	1	7	0	12	0	24	0	27	0	30	1	32	0	49	4	65	2	16	2	44	2	22	0	3	9	2	0	2	0	0	0	0	0	1
TTGGTGGTTCAGTGGTAGAATT	27	2	67	0	34	2	54	3	27	0	14	0	76	0	2	1	35	2	66	0	49	1	117	2	55	0	91	1	43	4	53	1	116	0	207	0	133	0	66	5	461	13	236	0	345	1	40	0	81
TGGAGGCGTGGGTTCGAAT	27	4	42	8	19	4	27	26	6	3	13	12	27	3	16	4	13	5	20	1	34	11	23	8	13	3	11	4	17	4	15	4	21	2	31	3	15	0	15	12	132	52	458	112	193	66	111	37	78
CCCCGGCATCTCCACC	27	3	36	2	31	3	31	7	22	1	19	0	32	0	25	0	46	0	17	0	27	1	39	1	32	0	64	0	41	2	45	1	24	1	33	1	29	0	15	1	27	10	259	31	118	28	44	73	50
GGTAGCGTGGCCGAGC	27	0	51	0	6	1	26	3	22	0	15	0	24	1	17	1	20	0	19	0	42	0	31	3	34	0	40	2	10	0	19	1	25	0	31	2	33	2	9	6	46	3	291	2	114	4	47	8	33
GTTTCCGTAGCGTAGTGGTTATCACGTTCGCC	27	1	25	0	42	1	24	0	32	0	27	3	12	0	26	0	16	1	39	0	30	1	25	1	22	0	25	1	19	2	12	0	11	2	24	2	10	0	7	8	236	9	181	7	80	4	46	6	39
GGGGTATAGCTCAGGGGTAGAGCATTTGAC	27	2	41	3	76	3	20	9	31	2	41	3	51	4	43	1	57	0	56	2	57	2	27	5	18	3	20	1	11	1	32	1	27	3	23	5	12	0	24	7	352	13	1115	24	346	17	210	25	186
TCGGTAGAGCATGAG	27	7	120	3	190	4	234	7	134	0	59	0	200	2	56	0	136	1	194	4	188	4	336	2	98	1	179	0	205	1	75	2	290	3	669	3	121	2	519	3	81	15	3081	5	2779	3	232	5	316
TCCCTGGTGGTCTTGTGGTTAGGATTCGGCG	27	1	33	1	37	1	14	2	29	0	29	2	22	8	31	4	17	5	31	0	13	3	16	4	27	1	32	1	7	2	14	1	13	2	16	2	18	5	26	6	102	8	76	12	131	5	58	7	81
TCCCTGGTCGTCTAGTGGTTAGGATTCGGCGCTCT	27	60	23	21	58	13	18	31	27	23	20	49	29	57	61	47	20	30	15	21	15	43	14	40	15	18	174	47	9	38	7	20	30	50	37	49	26	39	56	89	38	70	30	56	51	63	22	32	88
GCCCGGATGATCCTCAGTG	27	0	35	1	1	0	15	0	29	0	44	1	34	1	50	0	13	0	24	0	33	3	37	0	24	0	34	1	23	1	51	1	14	1	34	0	27	0	4	0	79	3	138	1	70	0	56	0	99
GCGTTGGTGGTTCAGTGGTAGAATTCTCGCCTG	27	1	26	3	26	12	48	11	64	12	38	5	81	11	34	6	18	7	39	4	29	2	48	4	15	6	24	13	29	21	29	5	8	0	28	1	18	4	11	24	318	117	386	131	336	120	79	26	125
TCCCTGGTGGTCTAGTGGTTAGGACTCG	27	1	35	2	42	0	32	1	39	1	62	2	51	0	63	1	25	1	23	1	23	3	31	1	20	3	30	5	8	0	17	0	30	1	31	2	9	0	22	2	199	1	91	3	88	3	30	2	46
GCATTGGTGGCTCAGTGGTAGAATTCTCGCCTG	27	3	42	3	15	9	48	14	39	7	38	6	46	16	32	8	22	0	24	4	26	2	47	4	21	12	25	15	42	18	17	7	8	1	32	3	22	5	9	42	318	110	381	152	315	80	100	26	180
GCTGGGGATTGTGGGTTC	27	6	36	6	38	8	29	12	14	5	13	8	23	3	24	2	25	4	9	6	14	5	17	8	17	3	18	3	15	2	16	7	10	4	13	1	15	2	16	3	61	23	119	60	93	54	30	41	28
TCCCTGGTCGTCTAGTGGTTAGGATTCGGCGC	27	2	40	0	38	0	17	1	41	2	42	4	36	12	76	10	21	3	31	1	21	3	26	2	21	3	49	7	6	4	15	2	24	0	34	5	11	2	53	11	92	5	124	1	94	14	62	10	66
CGGGAGACCGGGGTTCGATTCCCCGACGGGGAGCC	27	2	54	4	10	8	30	18	9	1	23	2	35	1	23	8	11	8	36	1	15	2	18	4	31	0	25	1	34	1	30	2	21	2	48	1	29	1	15	4	29	32	51	100	21	21	13	124	21
TGGACTCTGAATCCAG	27	59	63	23	45	56	118	126	27	21	52	8	58	24	108	18	15	15	36	12	22	8	38	6	32	8	32	11	47	9	56	6	21	8	35	1	26	3	15	9	73	112	231	209	167	183	90	580	92
ATTGGTGGTTCAGTGGTAGAATTCTC	27	1	38	0	20	2	70	3	35	0	60	0	71	1	30	4	56	0	66	1	34	1	132	1	88	2	88	0	93	2	50	1	157	0	164	2	36	0	280	10	183	9	82	1	175	7	17	0	46
GTTTCTGTAGTGTAGTGGTTATCACGCTCGCCT	27	0	56	3	27	3	27	6	37	0	66	0	53	0	38	0	13	0	72	0	54	2	52	3	32	1	40	1	26	3	10	0	11	0	54	0	22	1	3	8	386	13	427	16	324	11	133	0	91
GTTTCCGTGGTGTAGTGGTTATCACGTTCGC	27	1	32	2	12	1	12	5	22	1	19	1	15	1	11	0	21	0	29	1	22	0	25	2	11	1	19	1	24	1	5	3	17	0	9	0	5	0	15	8	151	8	174	8	84	9	62	3	53
ATCTCGGTGGAACCTC	27	11	62	3	117	6	134	17	48	1	23	1	76	3	16	5	86	2	43	3	57	1	60	3	50	2	65	2	51	2	83	3	49	3	83	1	89	2	316	6	36	28	629	20	587	19	194	51	334
GCCCTGGTGGTCTAGTGGTTAGGATTCGGCGC	27	5	36	1	35	2	11	4	18	2	42	4	28	5	22	5	29	4	15	1	34	5	26	1	14	1	32	2	12	5	11	2	24	2	27	2	20	4	16	9	93	17	107	16	56	11	38	3	49
GTTTCTGTAGTGTAGTGGTTATCACGTTCGC	27	0	27	2	22	3	14	5	24	1	24	1	8	1	16	0	14	3	25	1	33	1	24	3	30	2	24	1	16	1	10	0	20	0	14	1	7	0	15	7	168	10	180	9	68	5	45	2	43
GCATTGGTGGTTCAGTGGTAGAGTTCTCGCCT	27	1	99	1	74	0	67	7	77	1	74	1	110	2	39	3	17	0	107	2	73	0	46	0	53	0	70	4	50	1	39	2	13	2	138	3	53	1	47	15	397	11	577	24	618	32	149	5	188
TCCCTGGTGGTCTAGTGGTTAGGATTCGGCCC	27	1	26	3	37	3	12	1	19	2	30	6	20	1	39	2	19	0	19	5	27	1	26	2	12	3	33	4	11	5	13	3	11	3	18	5	24	5	39	11	68	13	64	17	39	20	24	7	45
ATCCCACCGCTGCCAC	27	5	75	0	35	0	31	11	33	0	38	1	68	0	40	0	46	1	44	5	42	1	59	0	36	3	58	6	44	0	33	1	32	3	28	3	38	6	4	13	19	1	357	1	239	1	38	8	115
GCATGGGTGGTTCAGTGGTAGAATCCTCGC	27	0	37	1	11	0	12	1	15	0	20	2	26	1	14	0	13	1	14	0	23	1	20	0	26	0	26	3	9	1	6	0	8	1	16	2	12	1	8	2	51	2	56	1	36	4	24	0	25
GGTCTAGTGGTTAGGATTCGGCGCT	27	20	33	10	37	28	22	46	25	13	37	25	27	28	10	19	24	17	24	28	16	30	13	21	4	30	339	51	37	58	13	29	12	39	32	46	59	46	209	130	97	134	77	82	71	225	33	144	66
TCCCTGGTGGTCTAGTGGATAGGATTCGGCG	27	3	19	0	41	0	28	1	28	2	49	4	30	2	29	7	34	0	24	0	25	1	19	1	13	4	12	1	11	8	14	1	25	3	23	3	28	2	8	7	98	2	56	0	111	11	58	1	103
GTTTCTGTAGTGTAGTGGTTATCACGCTCGCCTG	27	0	27	2	19	0	27	0	21	0	19	0	19	0	4	0	11	0	31	0	9	0	11	0	23	0	19	0	12	0	11	0	17	1	19	3	20	0	0	0	49	1	67	8	48	3	78	1	32
GGGGATGTAGCTCAGTGGTCGA	27	0	1	0	1	0	4	0	0	0	8	0	16	0	4	0	25	0	0	0	6	0	12	0	1	0	2	0	11	0	3	0	48	0	6	0	3	0	3	0	1	0	5	0	6	0	1	0	1
TCCCTGGTGGTCTCGTGGTTAGGATTCGG	27	0	24	1	57	0	23	3	19	2	35	1	28	1	41	1	10	2	20	1	22	2	36	1	52	1	45	2	29	1	24	0	48	0	46	0	34	2	23	4	159	4	107	4	113	4	53	2	71
TGGGGATTGTGGGTTCGAGTCCCATCTGGGTC	27	17	52	1	8	10	16	13	11	8	22	14	16	14	9	6	8	10	10	10	14	4	25	19	13	13	25	8	9	9	10	5	19	12	16	8	12	1	3	13	30	68	83	112	33	66	25	30	3
GTTTCCGTAGTGTAGTGGTCATCACGTTCGCC	27	2	31	4	34	1	21	1	34	0	21	2	31	2	12	1	31	1	39	1	27	3	28	1	18	3	27	2	16	5	6	0	17	1	28	2	12	0	6	10	211	9	196	12	115	15	47	5	59
AGTGGTTAGTACTCTGCGTT	27	5	122	6	72	14	132	14	82	6	93	30	188	28	106	7	77	5	78	20	107	10	236	32	86	23	282	108	97	89	31	32	76	41	258	52	81	45	564	201	1415	144	472	124	788	108	122	59	90
GCGCCGCTGGTGTAGTGGTATCATGC	27	2	61	1	16	6	37	6	35	0	103	1	73	1	75	0	42	0	30	1	50	0	39	1	49	1	71	9	50	4	19	0	29	1	52	2	19	1	7	9	279	19	168	15	176	13	29	11	63
GGCCGTGATCGTATAGTAGTTAGTACTCTGCGTT	27	1	39	0	49	1	22	8	82	0	93	2	112	1	62	1	26	0	55	0	25	2	23	1	91	2	127	4	20	3	25	0	19	4	116	3	19	0	14	8	178	1	180	24	151	8	65	17	96
GCATTGGTGGTTCAGTGGTAGAAATCTCG	27	0	43	1	36	0	28	0	63	0	126	1	108	0	81	0	48	0	62	3	75	0	75	5	70	1	52	0	31	0	23	0	36	0	57	0	12	4	13	4	157	6	123	2	110	5	38	3	87
TAGACTGTGAATCTGAA	27	0	60	0	95	0	40	0	55	1	23	2	72	0	51	0	26	0	36	0	25	0	43	0	53	0	18	1	17	2	40	0	26	5	42	1	27	1	2700	6	4	0	0	0	9	0	0	0	8
CAGTGGTAGAATTCTCG	27	0	64	5	59	2	97	1	43	0	50	0	103	2	51	0	50	0	77	0	62	1	92	0	104	0	81	1	32	1	23	0	92	0	116	1	58	0	1868	4	189	9	232	0	265	5	72	1	66
TGTGAATCTGACAACAGGAAATAAACCTCCTT	27	0	62	1	12	5	22	13	44	3	37	8	34	3	24	0	14	0	30	4	17	4	44	2	20	9	10	8	10	8	16	4	19	4	24	8	11	3	28	28	3	2	0	0	3	0	0	0	2
TCCCTGGTGGTCTCGTGGTTAGGATTCGGCGCTCT	27	104	34	46	54	53	18	85	17	51	28	58	36	75	28	55	17	53	11	59	18	59	21	56	19	79	181	138	29	103	20	74	44	88	62	116	75	169	25	213	37	244	64	215	63	164	39	132	90
TCCCTGGTGGTCTAGTGGTTAGGATTCGGCGCTCTCACCGC	27	64	50	28	34	32	27	230	16	10	33	39	15	12	29	37	16	26	22	37	25	33	15	10	6	11	46	30	13	22	8	13	9	17	17	20	22	38	11	46	20	67	26	91	9	114	23	191	15
GGCCGTGATCGTATAGTGGTTAGTACTCTGCGTTGG	27	0	0	0	0	0	10	0	0	1	0	0	0	0	0	0	16	0	0	0	0	0	7	0	0	0	0	0	0	0	0	0	30	0	0	0	2	0	6	0	0	0	1	0	1	0	0	0	0
TCCCTGGTGGTCTATTGGTTAGGATT	27	3	19	2	23	2	6	3	17	0	32	4	25	0	133	0	9	1	14	0	20	2	9	1	13	0	21	0	14	2	10	0	10	0	17	0	32	1	4	3	93	8	71	18	71	19	75	11	105
CAGTCGGTAGAGCATGG	27	2	120	1	62	4	89	1	71	1	57	1	161	0	65	0	43	2	97	0	115	1	202	1	74	1	74	1	83	3	89	2	136	1	134	0	62	0	44	0	89	0	498	7	215	2	173	1	62
GGGGGTGTAGCTCAGTGGTA	26	6	84	0	68	12	94	139	39	6	86	1	73	2	77	4	28	1	52	5	63	5	76	2	34	0	51	19	22	3	11	0	28	3	62	0	16	2	17	1	61	13	105	22	29	20	36	50	35
GCATAGGTGGTTCAGTGGTAGAATTCTC	26	0	22	0	20	1	28	2	24	0	38	1	60	2	24	2	28	0	37	0	40	0	54	0	20	0	17	0	18	0	10	0	38	0	27	0	7	0	13	2	72	2	33	0	47	1	11	1	13
TAGGATAAGGTGTTTAGGTAG	26	0	156	0	18	0	62	1	59	0	36	1	160	0	20	0	21	0	77	1	85	1	133	0	127	0	146	1	46	3	78	1	117	0	451	1	94	0	13	11	6	7	5	0	0	3	7	0	1
TCGGCTGTTAACCGAAAGGTTGGTGGTTCGAGCCCACCCAGGG	26	12	49	11	4	14	32	44	13	7	12	18	40	23	31	24	9	4	23	8	12	9	25	8	29	14	54	13	29	21	33	10	27	8	47	15	36	2	1	69	5	2	1	4	0	1	7	5	0
GCCCGGATAGCTCAGTCGGTAGAGCATCAGACT	26	2	39	1	14	0	22	1	22	0	33	0	42	0	24	1	12	1	32	0	32	0	23	0	30	1	16	3	13	0	12	1	9	0	41	0	16	0	1	3	147	3	122	0	54	8	17	1	32
GTTTCCGTAGTGTAGTGGTTATCACGTTCGCCC	26	6	15	0	15	7	17	6	17	2	13	2	19	1	15	6	24	2	16	3	13	4	52	7	11	4	36	13	18	12	5	4	11	4	16	3	19	2	11	29	110	42	65	25	59	30	24	20	30
GGGGATGTAACTCAGTGGTAGAG	26	1	122	1	92	1	86	3	102	0	124	2	185	3	167	0	31	0	93	0	120	4	114	1	110	0	73	0	35	0	42	0	54	1	116	0	28	2	5	2	77	1	175	1	48	0	41	7	28
CATTGGTGGTTCAGTGGTAGAATT	26	0	45	1	10	1	49	0	35	0	24	0	48	0	5	0	29	0	41	0	44	0	64	0	45	0	51	1	30	0	48	1	108	0	167	1	116	0	22	0	174	1	85	1	176	2	21	1	54
ATTCCCATTCTTGCGACCC	26	2	50	0	2	0	16	0	12	0	15	0	27	0	35	0	13	0	18	1	12	0	53	0	16	0	21	2	29	2	25	1	10	2	38	1	3	0	0	3	4	1	42	0	11	0	2	0	13
GTGGTTAGTACTCTGCG	26	3	35	2	89	1	21	6	25	1	27	1	66	0	24	1	38	1	52	0	48	0	93	3	28	0	59	0	10	1	19	0	60	0	77	1	23	0	37	4	573	1	264	0	369	2	68	1	87
TGGTTCAGTGGTAGAATTCTCGCC	26	2	53	2	103	4	62	8	97	2	39	6	85	3	39	1	51	0	69	2	68	2	92	4	82	7	84	21	68	5	22	1	128	4	224	5	90	21	441	40	547	32	405	17	664	40	118	8	207
CACTATGAAGCTAAGAGCGTTAACCT	26	0	102	0	13	0	36	1	47	0	61	0	82	0	43	0	9	0	56	0	53	0	114	0	29	0	20	0	22	2	30	0	25	0	64	0	34	0	0	0	0	0	0	0	0	0	1	0	5
GGGGGATTAGCTCAAAGG	26	0	0	0	0	0	2	0	0	0	0	0	1	0	0	0	8	0	0	0	0	0	2	0	1	0	0	0	0	0	0	0	12	0	0	0	1	0	1	0	1	0	0	0	0	0	1	0	0
CATAATCTGAAGGTCGTGAGTTCGATCCTCACACGGGGCACC	26	33	68	14	1	39	12	89	13	13	24	27	34	36	20	13	7	22	19	14	24	20	21	14	24	27	30	27	39	78	35	28	26	42	36	49	27	9	2	100	6	80	11	99	10	113	8	100	0
GCATTTGTGGTTCAATGGTAGAATTCTCGC	26	1	45	5	43	0	45	1	47	0	62	3	57	3	42	2	19	2	34	2	36	1	39	1	48	0	22	5	17	3	12	0	28	1	43	1	26	1	29	3	218	25	186	12	188	10	108	2	127
TCAAATCTCGGTGGGACCTCC	26	23	56	11	50	29	81	60	36	7	20	5	21	9	21	21	38	2	34	8	38	5	31	4	24	2	29	4	38	4	36	4	30	1	46	4	17	0	53	3	134	107	360	150	208	144	144	362	81
CTGGGGATTGTGGGTTCGAGTCCCATCTGGGTC	26	14	36	2	10	10	11	24	9	7	5	15	14	9	14	8	4	9	11	8	11	7	15	12	5	6	26	3	6	13	14	7	17	10	17	6	6	1	0	20	24	55	65	192	15	59	18	60	16
ACGCGGGAGACCGGGGTTCGATTCCCCGACGGGG	26	378	27	138	16	198	16	549	11	163	41	268	22	281	33	245	26	235	25	105	39	196	27	236	29	125	329	183	33	152	14	104	9	219	69	94	61	30	35	312	38	480	18	383	13	244	18	317	23
CCGTATGGAGGCGTGGG	26	2	64	0	18	1	26	1	19	0	27	0	42	0	35	0	23	0	47	1	42	2	56	0	61	0	37	2	31	1	43	0	34	0	48	1	31	0	16	3	47	0	200	8	53	0	38	1	21
GTTTCCATAGTGTAGTGGTTATCACGTT	26	0	50	0	24	0	16	6	20	1	22	2	25	1	35	5	26	3	30	1	12	0	24	2	23	2	75	5	13	1	15	3	16	0	45	0	22	0	13	4	210	10	175	11	48	1	44	1	39
GCCCGGCTAGCTCAGTCGGTAGAGCATGGGAC	26	0	36	1	24	0	29	5	31	4	28	2	40	6	54	2	19	0	33	2	29	1	25	0	30	0	33	4	34	2	22	1	13	1	39	7	7	1	7	4	133	10	181	31	64	11	16	2	31
TCCGGGTGCCCCCTCC	26	2	94	2	26	5	23	4	28	0	40	3	67	0	53	0	27	0	60	6	51	1	57	2	92	5	80	7	101	6	181	2	79	1	123	3	85	6	225	7	8	12	83	27	74	12	27	22	47
GCATTGGTGGTCCAGTGGTAGAATTCTCGCCT	26	1	106	3	84	2	68	7	82	2	70	1	133	2	50	0	18	1	88	3	93	2	77	4	88	0	81	2	48	4	41	0	14	1	126	1	63	2	97	10	457	18	652	22	610	30	199	4	185
TCAGTGGTAGAATTCTCGCCTGCCACGCGGGAGGCCCGGG	26	55	28	14	4	19	26	91	34	15	27	42	34	43	30	18	23	27	42	16	23	20	26	22	38	23	29	50	23	53	30	41	15	41	45	26	28	11	11	73	46	111	110	164	29	133	13	155	20
GGGGATGTAGCTCAGTGGTAGAGC	26	0	112	1	59	0	45	1	64	0	55	1	96	3	113	0	11	0	66	0	58	0	97	1	81	1	57	0	20	5	46	0	31	4	60	0	40	0	9	1	33	1	112	0	39	12	10	2	33
CTAGTGGTTAGGATTCGGCG	26	0	30	2	26	1	33	6	16	3	23	3	37	5	17	7	40	4	22	7	13	7	23	6	11	1	56	4	22	4	23	2	22	4	17	5	25	7	319	16	170	18	111	6	115	11	98	7	91
TCGGTAGAGCATGAGACT	26	3	83	3	110	2	86	6	108	4	42	0	146	2	60	1	54	1	93	6	75	4	159	0	33	2	92	5	166	7	25	0	88	1	372	0	62	1	183	18	786	1	2197	6	2405	28	129	2	386
TCCCTGGTGGTCTAGTGGTCAGGATTCG	26	1	32	0	26	0	25	1	21	2	53	2	36	0	42	0	23	0	27	0	18	0	34	0	46	0	26	0	12	0	13	0	31	2	23	0	11	4	12	4	176	5	107	3	63	2	19	2	52
GCCCTGGTGGTCTAGTGGTTAGGATTCGGC	26	2	29	1	25	2	33	4	20	1	63	0	38	3	40	0	18	1	22	2	23	4	33	0	19	0	38	2	23	1	10	1	14	2	17	1	13	0	16	3	154	10	93	2	81	3	39	2	35
GCATTGGTGGTTCAGGGGTAGAATTCTCG	26	0	36	3	41	1	59	4	28	0	59	0	42	1	33	1	12	0	27	0	47	4	45	4	107	2	101	2	49	1	30	0	55	3	80	0	35	1	48	5	128	4	144	1	167	5	61	1	45
TCTAGTGGTTAGGATTCGGC	26	3	47	6	35	5	50	21	25	3	39	10	39	8	71	9	69	4	36	11	33	7	21	11	25	6	25	16	13	3	9	7	20	8	18	6	18	4	620	13	323	23	209	5	138	26	116	23	112
TCGGGGGCGTGGGTTCGAAT	26	7	33	1	48	5	11	21	13	3	29	4	11	8	16	7	15	2	14	4	17	3	14	9	16	0	15	1	11	3	11	3	9	4	12	5	4	1	11	1	83	69	310	80	123	75	92	42	50
CCTCACACGCGAAAGGTCCCC	26	0	37	0	3	0	19	0	15	0	19	0	33	1	24	0	11	1	28	0	24	0	47	0	38	1	21	1	23	0	51	0	30	0	43	0	5	0	3	1	21	0	23	0	3	0	1	0	0
GCGTTGGTGGTATAGTGGTGAGCAT	26	2	47	0	7	1	31	5	36	1	32	1	51	1	36	1	14	2	38	1	27	0	23	0	25	0	20	4	11	1	15	0	23	0	24	0	25	0	1	0	147	7	213	7	88	3	79	9	34
GTCACGGTGGCCGAGTGGTTAAG	26	0	51	0	10	0	17	0	18	0	39	0	33	0	26	1	20	0	47	0	28	0	42	0	36	1	33	0	23	0	22	0	19	1	42	0	16	0	1	1	10	0	26	0	2	0	1	0	1
TCCCTGGTGGTATAGTGGTTAGGATTCGGCG	26	0	22	2	21	2	7	3	39	3	39	6	33	5	19	3	20	2	27	1	23	3	21	0	50	2	53	8	23	4	37	4	41	3	43	4	35	4	20	11	87	13	55	7	95	8	56	6	74
AAAACATTAGACTGTGAATCTGACAACAG	26	0	111	6	52	1	93	11	61	2	42	1	95	13	49	2	5	1	67	0	53	5	122	1	64	7	38	5	14	6	72	0	112	11	156	2	105	4	65	28	11	3	8	0	10	0	1	3	12
CCTTCGGAGCTGGGGATTGTGGG	26	1	106	0	108	1	57	4	48	5	64	9	126	6	126	4	49	8	65	1	49	5	67	9	130	2	115	2	40	1	37	3	53	3	109	1	17	0	11	2	14	0	45	1	10	1	3	1	10
CGCGGCCCGGGTTCGATTC	26	5	37	4	6	2	5	11	17	3	8	9	26	9	73	1	14	2	7	5	16	4	13	4	7	1	14	0	26	7	24	3	9	0	11	1	4	0	6	4	50	6	88	8	61	24	14	5	31
TCCCTGGTGGTCTAGTGGTTCGGATTCGG	26	1	25	3	32	1	22	1	21	0	50	4	32	1	56	1	16	0	17	1	25	0	40	1	35	0	29	1	9	1	12	0	20	0	13	0	20	0	16	2	157	10	90	7	113	3	71	6	60
GCCCGGCTAGCTCAGTCGGTAGAGCATG	26	0	31	0	25	0	26	4	25	0	62	0	39	1	43	0	15	2	15	0	19	1	43	3	38	1	42	1	40	0	20	0	19	0	48	0	18	0	9	1	144	8	124	9	64	2	68	4	36
TCCCTGGTGGGCTAGTGGTTAGGATTCGGC	26	0	40	1	20	2	26	0	39	1	58	1	34	2	42	0	28	0	34	1	26	0	29	1	39	1	40	3	7	1	10	0	20	2	26	0	18	0	15	5	114	0	70	1	86	4	53	1	47
TCNCTGGTGGTCTAGTGGTTAGGATTCGGCGCTC	26	1	30	0	43	3	17	3	0	0	1	0	0	0	0	1	1	0	0	0	0	1	1	0	6	1	10	3	4	3	6	1	14	1	5	4	17	5	4	2	84	12	79	14	106	15	70	6	1
TCAGGATGGCCGAGC	26	0	36	1	20	0	33	0	7	0	12	0	28	0	8	0	43	1	29	1	14	0	31	0	22	0	58	0	15	0	15	0	19	1	52	0	51	0	24	1	30	0	381	0	200	1	20	1	58
TCTTCGGGGGCGTGGGTT	26	33	38	36	82	24	33	129	17	12	35	31	32	39	37	33	28	25	42	44	34	30	24	46	7	14	101	14	24	17	16	16	13	25	41	44	52	17	17	47	218	273	557	595	192	631	137	309	179
GCATTGGTGGTCCAGTGGTAGAATTCTCGCCTG	26	0	33	5	57	6	45	10	35	6	29	1	51	6	39	5	15	2	32	2	22	7	31	7	14	4	18	14	31	17	11	0	6	3	31	6	28	4	17	31	244	112	371	120	301	100	127	36	147
GTTTCCCTAGTGTAGTGGTTATCACGTTCGC	25	0	26	0	31	2	9	1	7	0	20	0	15	0	16	1	8	0	22	0	11	2	22	1	8	1	22	0	13	1	6	0	22	2	19	1	11	0	5	3	142	7	125	9	84	10	79	2	24
GCATTGGTGGTTCAGTGGTAGAATTCTCGCCCG	25	1	28	8	46	12	54	9	72	9	37	2	72	18	31	7	14	1	36	6	20	4	48	7	13	9	36	23	39	21	24	6	15	1	50	6	24	0	10	48	299	103	380	102	328	114	91	24	141
TCTCCCCTGGAGGCGTGGGTTCGAATCCCACTTCTGACAC	25	100	45	29	98	110	18	139	6	110	9	204	14	218	16	239	5	234	8	193	17	109	10	276	5	4	8	4	3	14	7	18	7	12	13	13	13	2	0	35	48	1014	150	2408	59	1677	22	994	18
AGTGGTAGAGCATTTGACG	25	0	0	0	0	0	15	0	0	0	0	0	0	0	0	0	52	0	0	0	1	0	17	0	1	0	0	0	0	0	0	0	81	0	2	0	0	0	13	0	1	0	0	0	0	0	0	0	0
GTAGTCGTGGCCGAGTGGTTCAG	25	0	2	0	0	0	1	0	0	0	1	0	0	0	0	0	16	0	0	0	0	0	4	0	0	0	0	0	0	0	0	0	41	0	0	0	0	0	2	0	0	0	1	0	1	0	0	0	0
TCACGCGGGAGACCGGGGTTCGATTCCCCGACGG	25	28	36	12	18	5	24	29	31	6	48	6	63	8	80	5	47	13	15	10	91	8	28	21	26	4	12	3	11	4	15	7	3	1	92	4	14	1	17	5	23	64	127	157	62	89	48	170	40
GGCTCGTTGGTCTAGGGGTATGATTCTCGGT	25	11	27	1	38	6	14	6	35	0	56	7	55	5	39	5	30	2	9	4	18	7	14	8	14	1	49	3	2	4	7	0	15	2	25	1	12	0	0	7	92	33	79	4	22	36	21	9	11
GCATGTGTGGTTCAGTGGTAGAATTCTCG	25	3	50	0	21	0	57	2	51	0	78	0	94	0	70	0	59	0	51	0	51	0	65	1	47	1	43	1	34	0	18	0	33	1	36	1	8	2	17	5	176	3	175	1	130	4	54	4	53
TCCGTAGTGTAGTGGTTATCACGTTCGCCT	25	4	33	6	65	4	29	16	54	6	28	5	16	1	12	7	21	2	50	9	37	4	54	10	17	4	44	22	91	32	15	4	51	16	154	15	39	4	19	102	592	104	736	70	406	93	39	43	247
GTTCAGTGGTAGAATTCTCGCCTGCCACGCGGGAGGCCCGGG	25	64	41	18	1	18	17	63	19	12	23	23	22	29	36	10	29	30	18	21	19	20	23	21	17	33	29	44	22	55	22	40	7	48	23	16	15	4	0	57	20	89	60	178	33	137	18	190	15
ACCCAGGCGGCCCGGGTTCGACTCCCGGTGTGGGAACC	25	8	7	7	14	10	11	42	6	9	21	17	12	19	19	19	7	7	11	14	21	8	17	11	7	22	24	35	7	20	9	20	3	16	8	18	12	21	5	78	13	12	3	31	4	16	2	27	7
GCGGGAGACCGGGGTTCGATTCCCCGACGGG	25	134	26	56	27	36	18	93	11	28	14	64	10	48	15	62	9	65	13	18	26	64	24	46	22	27	84	26	32	25	6	27	5	37	40	20	29	17	66	68	37	54	45	98	37	71	29	96	14
TTCCGTAGTGTAGTGGTTAT	25	1	56	4	124	7	38	15	59	1	29	1	62	1	50	0	36	3	74	7	66	2	77	3	44	1	50	13	53	7	26	2	40	3	123	9	64	8	127	57	1580	41	1540	59	746	83	228	2	608
GTTCGACTCCTGGCTGGCTCGCC	25	30	49	20	53	40	34	289	14	26	42	49	37	42	81	63	21	31	21	23	35	27	36	55	16	12	50	11	26	20	18	25	14	9	29	13	22	2	13	23	50	257	160	747	51	770	42	737	45
CGGGAGACCGGGGTTCGATTCCCCGACGGGGA	25	6	17	2	11	1	16	11	5	1	19	1	19	3	27	2	8	0	12	1	20	2	21	2	15	1	10	2	4	0	12	1	14	3	17	0	5	1	11	5	13	0	44	0	27	2	0	11	11
TGGTCTAGTGGTTAGGATTCGGCGCTCT	25	841	28	1307	72	1997	25	2708	46	420	28	1127	38	1834	26	746	85	538	68	1561	85	1766	51	1689	43	1127	135	1321	47	1237	12	1200	35	693	93	931	59	1310	499	1910	116	817	151	457	115	478	45	172	127
GATCGAAACCATCCTCTGCTACC	25	5	75	3	17	4	32	37	30	3	35	3	75	5	63	0	20	3	18	4	37	1	40	5	32	2	30	4	44	6	49	4	20	2	44	4	15	1	15	9	17	11	58	27	12	52	22	86	22
GCGGGAGACCGGGGTTCGATTCCCCGACGGGGAGCC	25	41	32	25	23	24	22	68	12	5	33	8	15	18	31	18	3	14	19	6	29	5	46	5	29	13	20	20	47	12	34	16	15	6	30	6	24	3	28	32	39	81	35	101	32	119	36	250	4
TGACCAATGAACACTCTGACC	25	11	45	8	78	12	122	16	53	4	20	4	37	1	34	3	44	6	39	4	33	3	60	3	43	7	45	0	110	4	60	1	172	3	53	2	18	2	83	3	106	45	123	79	228	62	72	111	40
TAGCGGTTAGGATTCCTGGT	25	1	31	2	12	1	29	6	5	0	27	4	17	3	21	0	9	0	12	0	24	0	12	2	10	0	17	1	4	0	6	0	11	0	15	5	17	1	41	7	152	37	55	25	55	11	22	22	71
GTCTAGTGGTTAGGATTCGGCGCT	25	1	23	1	18	0	10	3	9	1	12	4	17	5	26	2	24	1	19	2	21	1	18	4	10	1	24	2	18	2	8	6	4	2	22	4	17	4	824	37	71	2	36	17	31	6	21	8	24
AAGAAAGATTGCAAGAACTGCTAATTCATGCTTCCAG	25	0	1	0	0	0	18	1	0	2	0	0	2	0	0	0	8	0	0	0	0	0	17	0	0	0	0	0	1	0	0	0	12	0	0	0	0	0	8	0	0	0	0	0	0	0	0	0	0
TCCCACATGGTCTAGCGGTTAGGATTCCTGGTTTTCAC	25	13	35	0	56	5	28	38	29	1	32	1	32	8	37	1	21	6	20	3	24	5	19	7	22	0	16	13	13	7	13	4	17	7	23	1	8	0	21	5	112	26	286	68	116	65	104	45	131
GTTCAGTGGTAGAATTCTCGCC	25	0	42	3	9	1	28	0	15	0	18	1	38	0	16	0	18	1	36	3	20	1	39	5	19	3	36	8	25	4	17	0	28	4	51	2	41	2	202	13	324	19	125	2	166	24	39	6	62
AGTGGTTAGTACTCTGCGTG	25	0	0	0	0	0	12	0	0	6	0	0	1	0	1	0	43	0	0	0	0	0	12	0	1	9	0	7	0	0	0	0	52	0	0	0	0	0	58	1	3	0	2	0	0	1	0	0	0
TCACGCGGGAGACCGGGGTTCGATTCCCCGACGGGGA	25	2	10	0	0	3	8	3	11	0	14	1	10	1	11	8	7	0	4	0	4	4	11	0	6	0	4	0	10	2	8	0	7	1	8	0	9	1	2	2	5	2	7	4	1	9	3	0	4
GCCGTGATCGTATAGTGGTTAGTACTCTGCGG	25	0	0	0	0	0	3	0	0	1	0	0	1	0	1	1	6	0	0	0	1	0	2	0	0	0	0	1	1	0	2	0	14	0	0	1	2	0	4	0	8	0	7	0	4	2	2	0	1
TCCCTGGTGGTCTAGTGGGTAGGATTCGGCG	25	3	48	3	34	2	30	3	26	0	40	4	30	7	29	4	19	1	14	5	24	3	17	1	31	4	30	1	17	1	19	1	25	1	44	2	34	6	14	4	111	20	77	4	117	17	72	2	75
TCCCTGGTGGTCTAGTGGTTACGATTCGGCGCTC	25	4	37	4	28	6	12	3	31	4	45	12	20	8	108	8	30	5	27	5	10	4	18	4	23	2	38	2	11	6	12	3	52	2	24	8	36	5	23	9	74	10	112	11	113	11	77	9	116
TCCCTGGTGGGCTAGTGGTTAGGATTCGG	25	1	37	1	46	1	41	1	27	2	47	1	29	2	59	4	21	1	27	2	29	0	46	0	36	3	28	0	20	4	11	0	24	0	11	1	9	2	8	4	160	4	85	5	148	11	60	3	59
TTCAAATCTCGCTGGGGCCTCC	25	24	36	16	23	47	21	170	24	16	29	18	24	23	33	24	21	17	10	10	26	19	29	16	17	11	36	5	22	13	47	19	14	7	21	26	11	8	7	24	20	222	51	325	32	354	21	1207	13
GCTGGGGATTGTGGGTTCGAGTCCCATCTGG	25	27	41	20	11	37	31	89	5	29	11	45	17	76	20	20	17	19	12	52	15	34	20	48	13	30	25	9	9	37	6	21	8	13	9	22	6	5	0	32	48	151	95	345	91	240	30	110	13
GGGGGTATAGCTCAGT	25	1	49	0	17	0	58	12	15	0	22	0	26	0	7	0	27	0	42	0	36	0	19	0	38	1	47	1	18	1	28	1	12	1	18	0	58	0	15	2	50	0	61	7	15	20	17	1	16
GCATTGGTGGTTCAGTGGTAGAATTCGCGC	25	2	31	2	22	1	50	1	29	1	37	0	41	0	22	0	28	0	36	1	35	1	45	1	21	1	26	3	18	2	9	1	18	0	42	4	11	0	26	3	173	3	141	3	121	10	66	1	45
GCATTGTTGGTTCAGTGGTAGAATTCTCG	25	1	22	1	15	0	23	1	58	1	89	0	92	0	96	1	58	1	56	2	60	1	82	0	80	1	24	0	20	1	20	0	31	1	19	0	6	1	19	0	106	5	89	2	62	3	27	1	66
GGTTAGCACTCTGGACT	25	3	61	3	145	3	74	16	76	2	36	2	125	3	58	0	54	1	84	3	69	0	108	1	36	2	100	3	61	5	13	1	35	0	172	7	34	3	38	8	704	9	2176	13	1998	6	140	9	265
CAGAGTGGTTCATTTCCACCTTTCGGGCGCC	25	0	28	6	6	4	16	1	19	0	17	0	24	0	42	0	7	0	4	0	8	0	5	0	24	0	44	7	12	1	10	0	12	1	29	2	6	0	1	0	11	2	21	2	1	0	5	9	2
TCCCCGGCATCTCCAC	25	0	61	0	21	1	24	3	33	1	35	1	46	1	54	1	49	1	35	2	52	2	49	0	32	1	32	5	40	1	24	2	38	2	45	3	26	0	18	5	18	0	417	0	177	4	31	8	122
[truncated: 393,859 more rows]
[truncated: 30 more columns]
