# Supplementary material for: Conserved shifts in sperm small non-coding RNA profiles during mouse and human aging
Source: EMBO J. 2026 Jan 20;45(4):1362–80. doi: 10.1038/s44318-025-00687-8 (PMC12909834; doi:10.1038/s44318-025-00687-8)
Supplement: Supplementary file 13 — Dataset EV1 [file 44318_2025_687_MOESM13_ESM.zip › Dataset_EV1/Data/transfection_transcriptomic.tpm]

Cont_1F	Cont_2F	Cont_3F	Cont_4F	Old_1F	Old_2F	Old_3F	Old_4F	Young_1F	Young_2F	Young_3F	Young_4F
mt-Nd1	3882.67	3783.39	4082.64	3986.2	4035.72	4390.78	3374.6	4115.64	4647.45	4307	4093.26	4363.51
mt-Nd2	1792.05	1788.57	1942.08	1828.66	1931.83	2134.85	1176.45	2052.33	2277.07	2081.14	1849.63	2114.49
mt-Co1	10429.9	10000.2	10914.4	9680.21	8908.95	9699.22	7398.09	9958.41	10155.7	9394.04	8775.44	9337.05
mt-Co2	11064.3	10477.1	11154.1	10550	9951.85	10781.1	8978.44	10184.9	11057.2	10376.1	10102.5	10065
mt-Atp8	5829.92	6131	6304.85	5970.95	5418.43	5789.74	4019.11	5702.41	6441.23	5548.78	4146.62	4581.95
mt-Atp6	6836.17	6771.89	7313.45	6973.32	6523.44	7102.02	4626.86	6265.77	7634.99	7030.65	5689.44	6493.68
mt-Co3	8462.36	7924.55	8228.74	7836.34	7782.11	8400.57	5734.53	8465.12	8665.2	7814.57	6872.35	7946.53
mt-Nd3	1230.09	1360.9	1322.44	1195.39	1173.78	1395.78	865.971	1353.15	1520.9	1404.46	1222.75	1228.79
mt-Nd4l	2528.15	2438.7	2591.64	2635.22	2392.12	2793.32	1759.98	2624.51	2912.83	2528.17	2243.05	2529.16
mt-Nd4	2293.01	2293.1	2564.34	2424.37	2206.92	2443.9	1408.37	2337.01	2602.81	2450.89	2142.71	2416.95
mt-Nd5	1645.81	1608.65	1805.96	1635.58	1503.01	1665.14	1139.07	1560.11	1831.11	1644.39	1455.72	1606.74
mt-Nd6	3008.6	2793.17	3324.58	3099.03	2834.56	3077.4	2569.64	2868.13	3253.38	3013.93	3070.46	2925.91
mt-Cytb	3133.95	3141.63	3286.67	3093.51	3094.04	3437.3	2355.88	3199.99	3557.92	3361.74	2951.33	3173.26
Vmn1r186	0	0	0	0	0	0	0	0	0	0	0	0
Csprs	0.0187418	0	0	0	0	0	0	0	0	0	0.0140782	0
Gm16367	0.00237418	0	0	0	0	0.0377545	0	0	0.0897189	0	0.0675429	0
Gm20816	0	0	0	0	0	0	0	0	0	0	0	0
Gm20817	0	0	0	0	0	0	0	0	0	0	0	0
Gm28490	0	0	0	0	0	0	0	0	0	0	0	0
Gm33815	0	0	0	0	0	0	0	0	0	0	0	0
Gm21094	0	0	0	0	0	0	0	0	0	0	0	0
Gm28079	0	0	0	0	0	0	0	0	0	0	0	0
Gm29644	0	0	0	0	0	0	0	0	0	0	0	0
Gm21118	0	0	0	0	0	0	0	0	0	0	0	0
Gm29423	0	0	0	0	0	0	0	0	0	0	0	0
Gm20838	0	0	0	0	0	0	0	0	0	0	0	0
Gm20888	0	0	0	0	0	0	0	0	0	0	0	0
Gm20869	0	0	0	0	0	0	0	0	0	0	0	0
Gm20870	0	0	0	0	0	0	0	0	0	0	0	0
Gm20855	0	0	0	0	0	0	0	0	0	0	0	0
Gm20843	0	0	0	0	0	0	0	0	0	0	0	0
Gm20896	0	0	0	0	0	0	0	0	0	0	0	0
Gm20903	0	0	0	0	0	0	0	0	0	0	0	0
Gm20835	0	0	0	0	0	0	0	0	0	0	0	0
Gm29110	0	0	0	0	0	0	0	0	0	0.11514	0	0
Gm20905	0	0	0	0	0	0	0	0	0	0	0	0
Gm21913	0	0	0	0	0	0	0	0	0	0	0	0
Gm20738	0	0	0	0	0	0	0	0	0	0	0	0
Gm20814	0	0	0	0	0	0	0	0	0	0	0	0
Gm20850	0	0	0	0	0	0	0	0	0	0	0	0
Gm20897	0	0	0	0	0	0	0	0	0	0	0	0
Gm21776	0	0	0	0	0	0	0	0	0	0	0	0
Gm21173	0	0	0	0	0	0	0	0	0	0	0	0
Gm21865	0	0	0	0	0	0	0	0	0	0	0.0163602	0
Gm21882	0	0	0	0	0	0	0	0	0	0	0	0
Gm21650	0	0	0	0	0	0	0	0	0	0	0	0
Gm20867	0	0	0	0	0	0	0	0	0	0	0	0
Gm21797	0	0	0	0	0	0	0	0	0	0	0	0
Gm29564	0	0	0	0	0	0	0	0	0.0283282	0	0	0
Gm20795	0	0	0	0	0	0	0	0	0	0	0	0
Gm21800	0	0	0	0	0	0	0	0	0	0	0	0
Gm20806	0	0	0	0	0	0	0	0	0	0	0	0
Gm20917	0	0	0	0	0	0	0	0	0	0	0	0
Gm29276	0	0	0	0	0	0	0	0	0.111905	0	0	0
Gm20916	0	0	0	0	0	0	0	0	0	0	0	0
Gm21760	0	0	0	0	0	0	0	0	0.0283282	0	0	0
Gm21739	0	0	0	0	0	0	0	0	0	0	0	0
Gm28897	0	0	0	0	0	0	0	0	0	0.0198059	0	0
Gm20911	0	0	0	0	0	0	0	0	0	0	0	0
Gm21317	0	0	0	0	0	0	0	0	0	0	0	0
Gm28827	0	0	0	0	0	0	0	0	0	0.0198059	0	0
Gm21256	0	0	0	0	0	0	0	0	0	0	0	0
Gm20792	0	0	0	0	0	0	0	0	0	0	0	0
Gm21095	0	0	0	0	0	0	0	0	0	0	0	0
Gm21394	0	0	0	0	0	0	0	0	0	0	0	0
Gm28553	0	0	0	0	0	0	0	0	0	0	0	0
Gm21409	0	0	0	0	0	0	0	0	0	0	0	0
Gm21209	0	0	0	0	0	0	0	0	0	0	0	0
Gm20854	0	0	0	0	0	0	0	0	0	0	0	0
Gm28870	0	0	0	0	0	0	0	0	0	0	0	0
Gm20820	0	0	0	0	0	0	0	0	0	0	0	0
Gm20883	0	0	0	0	0	0	0	0	0	0	0	0
Gm21117	0	0	0	0	0	0	0	0	0	0	0	0
Gm21477	0	0	0	0	0	0	0	0	0	0	0	0
Gm20906	0	0	0	0	0	0	0	0	0	0	0	0
Gm20920	0	0	0	0	0	0	0	0	0	0	0	0
Gm28102	0	0	0	0	0	0	0	0	0	0	0	0
Gm21294	0	0	0	0	0	0	0	0	0	0	0	0
Gm21258	0	0	0	0	0	0	0	0	0	0	0	0
Gm21996	0	0	0	0	0	0	0	0	0	0	0	0
Gm20747	0	0	0	0	0	0	0	0	0	0	0	0
Gm20837	0	0	0	0	0	0	0	0	0	0	0	0
Gm20929	0	0	0	0	0	0	0	0	0	0	0	0
Gm21748	14.5077	9.59707	5.78924	18.0151	22.9857	12.1533	15.062	8.9729	15.7755	12.5653	16.9205	15.1735
Gm20931	0	0	0	0	0	0	0	0	0	0	0	0
Gm21858	0	0	0	0	0	0	0	0	0	0	0	0
Sly	0	0	0	0	0	0	0	0	0	0	0	0
Gm21943	0	0	0	0	0	0	0	0	0	0	0	0
Gm28961	0	0	0	0	0	0	0	0	0	0	0	0
Gm21861	0	0	0	0	0	0	0	0	0	0	0	0
Gm28891	0	0	0	0	0	0	0	0	0	0	0	0
1700040F15Rik	0	0	0	0	0	0	0	0	0	0	0	0
Gm21497	0	0	0	0	0	0	0	0	0	0	0	0
Gm21518	0	0	0	0	0	0	0	0	0	0	0	0
Gm20823	0	0	0	0	0	0	0	0	0	0	0	0
Gm21627	0	0	0	0	0	0	0	0	0	0	0	0
Gm20908	0	0	0	0	0	0	0	0	0	0	0	0
Gm20924	0	0	0	0	0	0	0	0	0	0	0	0
Gm20736	0	0	0	0	0	0	0	0	0	0	0	0
Gm20852	0	0	0	0	0	0	0	0	0	0	0	0
Ssty2	0	0	0	0	0	0	0	0	0	0	0	0
Gm20937	0	0	0	0	0	0	0	0	0	0	0	0
Gm31571	0	0	0	0	0	0	0	0	0	0.11514	0	0
Gm21366	0	0	0	0	0	0	0	0	0	0	0	0
Gm20809	0	0	0	0	0	0	0	0	0	0	0	0
Gm21921	0	0	0	0	0	0	0	0	0	0	0	0
Gm21773	0	0	0	0	0	0	0	0	0	0	0	0
Gm20890	0	0	0	0	0	0	0	0	0	0	0	0
Gm21488	0	0	0	0	0	0	0	0	0	0	0	0
Gm20894	0	0	0	0	0	0	0	0	0	0	0	0
Gm29582	0	0	0	0	0	0	0	0	0	0	0	0
Gm29289	0.762255	0	0	0.0804222	0.220894	0	0	0	0	0	0.565741	0
Gm21677	0.0125649	0	0.109325	0.0791197	0.0735417	0.0189655	0	0.103599	0.346632	0.214493	0	0
Gm21693	0.0125649	0	0.109325	0	0.0735417	0	0	0	0	0	0	0
Gm21704	0	0	0	0	0	0.4708895	0	0	0	0	0	0
Gm21708	0.0125649	0	0.109325	0.0791197	0.0735417	0	0.0776418	0.103599	0	0.214493	0	0
Gm3376	0.0125649	0	0.109325	0	0	0	0.679365	0	0	0	0	0
Gm20918	0	0	0	0	0	0	0	0	0	0	0	0
Gm21820	0	0	0	0	0	0	0	0	0	0	0	0
Gm21854	0.267281	0	0	0	0.28631	0	0	0	0.311471	0	0.188666	0
Gm20914	0	0	0	0	0	0	0	0	0	0	0	0
Gm28171	0	0	0	0	0	0	0	0	0	0	0	0
Gm21778	0.0302575	0	0	0.0423062	0.0387893	0.40237	0.364761	0	0	0	0.0279329	0
Gm20873	0	0	0	0	0	0	0	0	0	0	0	0
Gm28919	0	0	0	0	0	0	0	0	0	0	0	0
Gm21719	0	0	0	0	0	0	0	0	0	0	0	0
Gm20830	0	0	0	0	0	0	0	0	0	0	0	0
Gm21244	0.499357	0.370869	0.753076	0.724852	0.477433	0.485865	0.685186	0.196421	0.296949	0.517701	0.846125	0.35962
Gm28998	0	0	0	0	0	0	0	0	0	0	0	0
Gm20826	0	0	0	0	0	0	0	0	0	0	0	0
Gm28576	0	0	0	0	0	0	0	0	0	0	0	0
Gm29049	0	0	0	0	0	0	0	0	0	0	0	0
Gm20825	0	0	0	0	0	0	0	0	0	0	0	0
Gm20824	0	0	0	0	0	0	0	0	0	0	0	0
Gm20815	0	0	0	0	0	0	0	0	0	0	0	0
Gm21292	0	0	0	0	0	0	0	0	0	0	0	0
Gm21721	0	0	0	0	0	0	0	0	0	0	0	0
Gm21812	0	0	0	0	0	0	0	0	0	0	0	0
Gm21874	0	0	0	0	0	0	0	0	0	0.0594867	0	0
Gm20821	0	0	0	0	0	0	0	0	0	0	0	0
Gm21310	0	0	0	0	0	0	0	0	0	0	0	0
Gm20834	0	0	0	0	0	0	0	0	0	0	0	0
Gm28510	0	0	0	0	0	0	0	0	0	0	0	0
Gm20737	0	0	0	0	0	0	0	0	0	0	0	0
Gm20777	0	0	0	0	0	0	0	0	0	0	0	0
Gm20828	0	0	0	0	0	0	0	0	0	0	0	0
Gm29554	0	0	0	0	0	0	0	0	0	0	0	0
Gm20812	0	0	0	0	0	0	0	0	0	0	0	0
Gm20807	0	0	0	0	0	0	0	0	0	0	0	0
Gm21891	0	0	0	0	0	0	0	0	0	0	0	0
Gm21425	0	0	0	0	0	0	0	0	0	0	0	0
Gm21828	0	0	0	0	0	0	0	0	0	0	0	0
Gm21440	0	0	0	0	0	0	0	0	0	0	0	0
Gm21454	0	0	0	0	0	0	0	0	0	0	0	0
Gm21725	0	0	0	0	0	0	0	0	0	0	0	0
Gm21866	0	0	0	0	0	0	0	0	0	0	0	0
Gm20773	0	0	0	0	0	0	0	0	0	0	0	0
Gm21767	0	0	0	0	0	0	0	0	0	0	0	0
Gm30737	0	0	0	0	0	0	0	0	0	0	0.0163602	0
Gm20822	0	0	0	0	0	0	0	0	0	0	0	0
Gm20877	0	0	0	0	0	0	0	0	0	0	0	0
Rbm31y	0	0	0	0	0	0	0	0	0	0	0	0
Gm21904	0	0	0	0	0	0	0	0	0	0	0	0
Gm20772	0	0	0	0	0	0	0	0	0	0	0	0
Gm20831	0	0	0	0	0	0	0	0	0	0	0	0
Srsy	0	0	0	0	0	0	0	0	0	0	0	0
Gm21764	0	0	0	0	0	0	0	0	0	0	0	0
Ssty1	0	0	0	0	0	0	0	0	0	0	0	0
Gm21822	0	0	0	0	0	0	0	0	0	0	0	0
Gm35134	0	0	0	0	0	0	0	0	0	0	0.0163602	0
Gm29866	0	0	0	0	0	0	0	0	0	0	0	0
Gm20909	0	0	0	0	0	0	0	0	0	0	0	0
Gm20865	0	0	0	0	0	0	0	0	0	0	0	0
Zfy1	0.54829	0.475122	0.697954	0.437397	0.573405	0.822439	0.462979	0.237678	0.945859	0.73186	0.878577	0.825052
Uba1y	2.4939871	3.11837	2.183495	2.86209	2.784708	3.138877	3.02118000611651	3.335759	3.2909943	2.92956	2.47207	2.522472
Kdm5d	0.104723	0.0206835	0.160979	0.029175	0.1974746	0.114158	0.063245	0.112882	0.0372206	0.0769618	0.143798	0.110238
Eif2s3y	13.8414	12.5687	11.059	12.2591	9.73564	10.1521	12.3539	10.4449	13.0215	13.2001	10.6972	11.2686
Uty	2.791579	2.9698428	3.82663300115235	3.328376	2.544954	3.2199389	2.650345	2.913321	3.077639	3.611103	2.91692788023815	3.218934
Ddx3y	6.63436	6.58594	10.7298	4.88155	5.21412	4.88434	5.54325	5.98171	6.06836	5.73194	7.07274	4.17713
Usp9y	0.0179133	0.00647942	0.0419038	0.0397256	0	0.0680237	0.036387	0.00616348	0.0205538	0.0313563	0.0538996	0.0434975
Zfy2	0	0	0	0.0677498	0.229685104506	0.01952750130954	0.0345917	0.0372378214404	0	0.1421520782823	0	0.0136221
H2al2c	0	0	0	0	0	0	0	0	0	0	0	0
Sry	0.179858	0.477252	1.79918	0	1.11146	0.97084	0.443585	0.990209	0.634367	0.382874	0.805476	0
H2al2b	0	0	0	0	0	0	0	0	0	0	0	0
Gm4064	0	0	0	0	0	0	0	0	0	0	0	0
Rbmy	0	0	0	0	0	0	0.0776418	0	0	0	0	0
Gm10256	0	1.14755	0	0	0	0	0	0	0	0	0	0.297341
Gm10352	0	0	0	0	0	0.247171	0	0	0	0	0	0
Chst9	0	0	0	0	0	0	0	0	0	0	0	0
Cdh2	0.539552	1.012827	0.97994	0.5624639	0.7201732	0.812366	0.609927	0.407413	0.792962	0.881143	0.316522	0.613338
Cep120	19.01814	17.110648	17.027829	16.97576	17.057369	17.607921	15.25186	17.484535	17.90672	16.89913	17.049475	16.511685
Csnk1g3	12.71044	10.76933	14.07894	10.87874	12.31979	11.77522	10.43002	12.57849	11.78145	12.54035	12.23623	11.52409
Dsc3	0	0	0	0	0.056985766	0	0	0	0	0.0241213	0	0
Zfp608	0	0	0	0	0	0	0	0	0	0.0630004	0	0
Gramd3	0.367497184987	0.16749856139	0.558232	0.342892	0.454230992158	0.306471172868	0.541495352489	0.618455	0.368871352518	0.70488749115	0.4267841	0.861569
Dsc2	0.273706	0	0.345426	0.2357192	0.1680292	0.156663	0.299698	0.362589	0.204491	0.25159	0.0414183	0.0935166
Dsc1	0	0.0715253	0	0	0	0.012533	0	0	0	0.00866287	0	0
Dsg1c	0	0	0	0	0	0	0	0	0	0	0	0
Dsg1a	0	0	0	0.0245003	0	0	0	0	0	0	0	0
Dsg1b	0.163128	0.135834	0	0	0	0.0357843	0	0.0388787	0	0.0334568	0.0847912	0.0185027
Aldh7a1	91.96599	96.23628	87.84173	83.232632	100.46665	93.21128	99.6335	92.20505	94.57689	93.1343622482	93.1272693	92.773193
Dsg4	0	0	0	0	0	0	0.0327964	0	0	0	0	0
Phax	40.49580934287	51.61339	47.12203	57.2157	46.87494	43.57175	44.7447	53.0879	49.15924	51.0434	47.34828	51.7368
Gpr50	0.0658029	0	0.100821	0.390506	0.116111	0	0.0873932	0.0169746	0.169953	0.102918	0.0370812	0.0444765
Tex43	0	0	0	0	0.682093	0	0	0	0	0	0	0
Slc16a2	0	0	0	0	0	0	0	0.0739076	0	0.0470112	0	0.0952925
Lmnb1	268.837	305.71	259.506	304.883	295.428	304.771	309.355	299.001	306.715	302.416	317.017	325.205
Gm10488	0	0	0	0	0	0	0	0	0	0	1.39938e-09	0
Marchf3	2.130672	1.235055	3.207858	3.490943	1.390644	2.464483	3.211701	2.07224	1.2687884	2.221398	1.384709	1.884237
Vma21	7.5264	7.494862	7.51188	6.76245	6.27873	7.062628	8.236525	6.244567	7.288535	7.604492	6.655777	6.638778
Dsg3	0	0.0595706	0.0881448	0.0298105	0.114191	0.0148968	0.0109189	0.0445074	0.1260069	0.0523372	0	0.1113838
Gm14632	0	0	0	0	0.0312799	0	0	0	0.17431	0	0.1931834	0
Lratd1	1.342173	0.338328	0.226234	0.704583	0.692285	0.238848	0.466203	0.461817	0.693833	0.49183	0.325603	0.554406
Htr2c	0	0	0	0	0	0	0	0	0	0	0	0
C330018D20Rik	6.50437	7.79287	6.83484	7.97035	7.81305	6.272789	7.35781	5.7359	6.410987	6.867016	7.89164	8.73911
Rlim	18.74638	18.68488	20.82413	17.86017	15.67758	15.89308	16.50531	17.43672	18.52652	17.01311	17.46381	16.40266
Trib2	2.053769	0.72914	1.080979	0.840564	1.06243000139217	1.090628	1.753501	1.132293	2.429142	1.693378	0.9656005	1.146047
Dsg2	27.657439	27.623757	28.61562	26.7883	25.8348	26.779342	23.3051986	26.0186422	26.412688	26.492963	26.1587957	24.712382
Heatr5a	18.2534	17.3206	18.3339	18.3168	15.115197	17.323494	14.3734	18.04116	17.282512	16.289579	15.608218	17.025931
Gm1141	0.0727932	0.262601	0.19092	0.0460461	0	0.0169987	0.183641	0.11078	0.22986	0.238937	0.182156	0.317906
Ttr	0.0961091	0.0518281	0	0.0454976	0.0844246	0	0	0.544841	0	0.0315509	0.107942	0
Gm10487	0	0	0	0	0	0	0	0	0.17431	0	0.0357994	0
B4galt6	33.0491	31.5684	32.9461	31.7553	29.9239	29.392	29.1283	32.4773	30.2099	31.1137	28.8401	27.2992
Btbd35f29	0	0	0	0	0	0	0	0	0	0	0	0
Prrg3	1.11129	1.64219	0.504975	1.159454	0.791813	1.04672	1.44183	1.055051	1.076328	0.90856600917678	1.08867	1.20938
Spin2f	0	0	0	0.0605721	0	0	0	0	0	0	0	0
Megf10	0	0	0	0	0	0	0	0	0.0110927	0	0	0
Nexmif	9.0292	8.12728	8.5311	9.44712	8.95301	10.16533	8.08828	9.54031	9.52083	9.7523	10.06078	9.21679
Btbd35f26	0	0	0	0	0	0	0	0	0	0	0	0
Btbd35f19	0	0	0	0	0	0	0	0	0	0	0	0
Spin2e	0	0	0	0	0	0	0.4434127	0	0	0	0.735327	0
Fate1	0	0	0	0	0	0	0	0	0	0	0	0
Dtd2	22.72556	24.08754	22.72676	23.42487	23.06161	20.48395	22.36277	25.89288	17.6429	22.44421	19.64306	21.08807
Btbd35f25	0	0	0	0	0	0	0	0	0	0	0	0
Gm21637	0	0	0	0	0	0	0	0	0	0	0	0
Gpr33	0	0	0	0	0	0	0	0	0	0	0	0
Btbd35f22	0	0	0	0	0	0	0	0	0	0	0	0
Vrtn	0	0	0	0	0	0.324556	0	0	0.0574746	0.0876484	0.0877774	0.327393
Il13ra2	0	0	0	0	0	0	0	0	0.0195458	0	0	0
Prrc1	29.7153	27.85	28.8056	27.6942	27.9683	27.9771	26.8128	27.0716	26.3329	23.9662	25.4886	24.0495
Cnga2	0	0	0	0	0	0	0	0	0	0.0432722	0	0
Ctxn3	0	0.377523	0	0	0	0	0	0	0	0	0	0.0875613
Btbd35f2	0	0	0	0	0	0	0	0	0	0	0	0
Magea4	2.22128	1.29757	0.495775	2.22015	1.89136	1.14823	1.27926	0.196141	1.75178	1.25017	1.51805	0.599486
Trappc8	23.817577	20.314763	23.72309	19.432102	19.439627	22.633463	20.268584	22.369584	22.612931	21.445753	20.123827	21.29311
Syndig1l	0.0406366	0.154014	0.106	0.345326	0.107499	0.0865363	0.1385900389243	0	0.0522797	0.0597657	0	0.162709
Btbd35f1	0	0	0	0	0	0	0	0	0	0	0	0
Vmn1r239-ps	0	0	0	0	0	0	0	0	0	0	0	0
Abcb7	18.684	16.2661	18.2513	16.1445	14.3133	15.6661	15.2712	15.6384	16.3599	16.1642	15.161	13.133
Nubpl	15.4527	13.6284	13.5534	11.8269	13.3422	12.8098	13.2907	14.0581	11.8301	13.5235	13.1673	12.2509
Gm5926	0	0	0	0	0	0	0	0	0	0	0	0
Npc2	55.7353	60.0779	56.8306	56.2726	64.6039	63.9844	48.5864	57.8646	62.9928	55.8915	61.777	58.2846
Btbd35f21	0	0	0	0	0	0	0	0	0	0	0	0
Uprt	1.24144	1.48239	1.06114	1.11706	1.26653	1.04518	1.39407	1.10966	1.34932	1.44424	1.50019	1.42169
Gabre	0.0397812	0.216027	0.402676	0.397211	0	0.13214	0	0.308035	0.11979	0.208899	0.254527	0.173922
Ccdc192	0	0	0	0	0	0	0	0	0	0	0	0
Btbd35f5	0	0	0	0	0	0	0	0	0	0	0	0
Isca2	36.31511	32.8664	30.801762	36.488683	29.637183	38.88776	28.61276	27.72332	34.80048	33.74649	28.22337	26.996339
Btbd35f12	0	0	0	0	0	0	0	0	0	0	0	0
Magea10	0.291619	0	0	0.221261	0	0	0	0.0902321	0.0502381	0.134013	0.0437607	0
Rnf125	18.0409	19.76196	19.44788	15.76522	15.99018	18.32147	17.61578	17.13525	16.36291	16.88696	19.35681	16.844621
Btbd35f15	0	0	0	0	0	0	0	0	0	0	0	0
Arhgap5	39.15005	34.69257	36.01791	33.7258	31.09375	33.23272	34.40649	34.64336	34.99841	34.37442	32.15362	29.58977
Zdhhc15	5.16914	4.50857	4.68778	3.64571	4.36922	4.90806	5.00804	4.52846	4.06665	4.91485	3.88713	4.30847
Slc12a2	10.8164	11.0872	10.1792	11.491	8.94856	8.45624	10.8586	10.4483	9.40495	9.54846	10.1324	9.32423
Dio3	1.363976	1.677863	3.17194	4.308646	1.88835	2.738251	1.912083	1.523569	2.09038	1.517356	2.130038	1.543429
Btbd35f13	0	0	0	0	0	0	0	0	0	0	0	0
Btbd35f14	0	0	0	0	0	0	0	0	0	0	0	0
Akap6	0.00346456	0.02445	0	0	0	0.00916314	0.00245301	0	0	0.0253674	0	0.0119308
Magee2	1.0268	0.836441	1.07369	0.889683	0.806768	1.6346	1.18468	1.77227	0.970553	1.42137	0.987984	1.02703
Btbd35f6	0	0	0	0	0	0	0	0	0	0	0	0
Rnf138	49.000604889393	40.226008286	45.09560058	42.41725309	37.408270616496	41.364716	45.558931858	47.68587	44.21192	46.41303769	44.752199813	40.6834826
Btbd35f9	0	0	0	0	0	0	0	0	0	0	0	0
Spin2g	0	0	0	0	0	0	0	0	0	0	0	0
Btbd35f8	0	0	0	0	0	0	0	0	0	0	0	0
Gabra3	0	0	0	0	0	0	0	0	0.058657	0.00894612	0.0204856	0
Npas3	0	0.0270185	0.0358036	0.0177566	0.0989832	0.0472971	0.069509	0.0257077	0.0483138	0.0544993	0.071679	1.8291419
Mep1b	20.05573	20.42587	17.59103	22.15147	21.14286	17.12305	21.06732	17.42924	14.96039	15.4168	18.14984	20.51295
Egln3	32.236	31.8393	33.5623	26.2867	23.2886	25.3594	25.9386	27.2843	26.2367	26.8771	25.4379	27.0293
Gm10486	0	0	0	0	0	0	0	0	0	0	0	0
Garem1	4.7927287	3.443071	3.614316	2.8743636	4.231911	3.67873	3.743848	3.21526	3.83295	3.83438	3.9189807	3.7597511
Sptssa	30.7767	29.8364	30.4227	25.6097	27.084	27.5981	27.6296	29.6507	25.934	26.9161	24.5778	27.4925
Ltbp2	1.238248	0.358416	1.189809	0.188422	1.1949295	0.62635	1.4196581	0.277997	0.6214828	0.410795	1.444301	0.294434
Fbn2	0.0347764	0.0188729	0.0339223	0.0867753	0.169129	0.0743268	0.0926778	0.0660741	0.0823861	0.0927885	0.0916144	0.133178
Gabrq	0.0497144	0	0	0	0	0.0284376	0	0.0307855	0	0.00652683	0	0
Gm14819	0	0	0	0	0	0	0	0	0.17431	0	0.0357994	0
Klhl14	0	0	0	0	0	0.0352007	0.0469517	0	0.0163136	0	0	0
Eapp	28.023062	24.17112	32.0485	29.931163	28.382246	30.211461	32.996411	28.66875	27.600152	29.54977	31.76993	27.724952
Slc27a6	0	0	0	0	0	0	0	0	0	0	0	0
Cetn2	48.58087	52.118112	44.513	48.4056	47.459235	47.44921	45.6705	47.9314	42.6406	45.699584	51.093458	45.57987
Isoc1	27.6255	24.3495	27.8109	25.44	20.9113	24.1914	22.11356	24.492322705	24.7747	22.6564	23.0244000029989	23.27499
Lrch2	5.17232538784	4.938357015	6.33988466	5.1674714532	4.7082398566	4.2514171263	5.4662314762	4.9489393805	5.57146001	4.3715813736	4.5623008691	4.6880698722
Adamts19	0	0	0	0.0877381	0	0	0	0.0128788	0.0574535	0.0375593	0.0430237	0.0244096
Ppp2r5c	179.72148	165.10997	192.25078	174.93177	151.3668	146.73737	160.67447	168.53504	152.20178	162.42599	159.81669	160.86852
Ccdc178	0	0	0	0	0	0	0	0	0	0	0	0
Pbdc1	36.4105	39.19947	39.0366	36.49559	37.79994	35.9849	41.58025	37.14446	37.0783	40.45039	38.7709	40.97726
Minar2	0	0	0	0	0	0	0	0	0	0	0	0
Nsdhl	28.148	22.1409	26.2342	29.1776	30.0844	24.9824	25.3526	22.8023	25.3571	25.6708	25.5479	26.099
Snx6	57.213554	56.625156	56.7481	50.9261	50.4847	48.426753	50.9101	51.87609	51.039029	56.3449	46.9385	47.7383
Chsy3	0.124483	0	0.182132	0.544853	0	0	0	0	0	0	0.0476511	0.162441
Magee1	1	0.82434	1.22134	1.11024	0.944708	1.37781	0.909325	1.16274	1.00634	0.795135	1.0797	0.86154
Gm4951	0.0386395	0	0	0	0	0	0.0732011	0.0796934	0	0	0	0
Gm4841	0.354744	0.103635	0.559617	0.64265	0.363697	0.40007	0.358229	0.311367	0.261677	0.304166	0.316987	0.632497
Gm15128	0.087629	0	0	0	0	0	0.212655	0	0	0	0.734568	0.203362
F830016B08Rik	0.188771	0	0.133524	0.144697	0.134601	0.014483	0.19667	0.157452	0.183726	0.180109	0.229077	0.311438
Asxl3	0.198593	0.0504487549771	0.47089	0.204844	0.1306970372335	0.1905357	0.168697	0.133633	0.2363340605839	0.257944	0.1875650874327	0.2062450435185
Arel1	14.041601	12.56872	14.23988	9.49101	9.91342	11.949999	12.510053	12.76904	10.7221	11.325665	13.0666495	14.784907
Gm15080	0	0	0	0	0.62785	0.191314	0	0.131816	0	0	0	0
Cypt2	0	0	0	0	0	0	0	0.197302	0	0	0	0
Fgf16	0.0981846	0	0	0	0	0.0622284	0.0987855	0.067503	0.0845851	0	0	0
Iigp1	0.170104	0	0	0	0	0	0	0	0	0.042426	0	0
Gm15107	0.235503	0.457334	0.253197	0	0	0	0.167679	0.169837	0.0597517	0.25698	0	0
Smim3	3.40555	4.62706	7.26717	3.7053	6.51263	5.01635	7.56678	4.68361	4.09268	4.99134	4.47792	4.87963
Dctn4	19.58415	18.624633874	21.35331	20.4578414575	20.0675	20.57052	19.34344	24.24039	20.32719	22.61201	20.31107	18.11148
Gm15114	0	0	0	0	0	0.0587256	0	0	0	0	0	0
Gm8334	0.388153	0.209793	0.112947	0.0613375	0.0854256	0	0	0.500369	0.222923	0.552124	0.291132	0.541316
Zfp185	8.097986	5.902233	6.51254	6.1354	6.43568	7.71161	5.94238	5.416849	5.53087	5.00996	6.563142	5.79699
Dync1h1	50.598	48.3676	50.77106	50.8886	50.8214	48.3135	43.3101	44.9727	46.2327	44.9417	53.4349	51.6718
Nol4	0	0.147785	0	0.0593626	0.0632442	0.2676565	0.1071127	0	0.00933444	0.2231142	0	0.0394921
Gm15127	0	0	0	0	0	0	0	0	0	0.160258	0	0
Cfl2	9.54269	10.5058	9.58779	11.4829	7.37786	8.67317	9.47655	8.85078	10.7833	8.6954	9.64822	8.97809
Pnma5	36.9667	29.2733	23.28178	30.08264	29.32588	32.45016	31.96853	32.67208	32.42325	33.43701	35.5171	31.51969
Pnma3	0.528702	0.509628	0.511435	0.595003	0.514436	0.627991	0.427949	0.240428	0.122457	0.647372	0.640324	0.308098
1700001K19Rik	0.251488	0.338303	0	0	0.220452	0.3592	0	0	0.431748	0.123848	0.328991	0.0913693
Xlr4a	20.958948	24.25004	32.09764	20.11555	27.966833	24.81323	19.03203	19.65195	23.10309	28.44331	22.627328	22.02044
Fcf1	183.67311	180.9984	191.0166	184.23566	171.68591	174.99335	177.00241	168.689058	183.35314	167.888	178.49457	164.61836
Luzp4	0.0411636	0.36425683381	0.355831	0	0	0.3175673	0.3509224	1.246952	0.2671343	0	0.0770251	0.162215
Rbm22	44.1222	43.6192	48.331	48.752	37.1426	44.911	37.2079	40.9022	41.6596	44.6378	44.0219	42.9689
Baz1a	15.5706516	16.744531	20.2357	17.83224	15.675462	16.907742	18.922104	16.67962	17.574646	17.379432	19.851396	19.345288
Dock11	6.76957	7.34132	6.741032	7.009477	8.7904	6.74932	7.23368	6.54265	6.677093	7.3277	7.88457	6.835913
Myoz3	0.512374	0.147148	0.166051	0.715996	0.554253	0.554407	0.319038	0.271007	0.398026	0.225073	0.255107	0.267052
Synpo	0.26641602642	0.679935	0.177874	0.189068433208	0.389923	0.2469675	0.1401872	0.47738373465	0.255277	0.156608	0.269385	0.59661639897
Ndst1	14.6469	13.897073	13.242572	13.665369	13.411432	17.309442	13.68083	15.794883	13.98345	14.577941	16.36367	14.83957
Gm20403	0.801342	0	0	0	1.68886	0.256461	0	0.879206	0	1.22838	1.18109	0
Hsp90aa1	1953.808507	1883.585889	2098.5455	1944.603094	1792.32492	1928.300971	2013.457576	1815.10713	1989.436361	1923.96273	1972.67729	1836.687435
Smug1	12.569316	11.99262	21.716304	17.03018	11.19429	10.313443	9.53661	11.23011264	12.46857	13.627831	13.36277	11.442828
Ccdc134	7.57345	6.19845	4.65533	5.69403	6.50212	6.38331	4.59213	5.03022	7.10142	5.87169	7.25357	6.48158
Rps14	4326.05406	4397.056059	4499.69625	4686.29095	4756.80144	4535.95328	4872.3137332913	4597.26722	4442.1429	4552.69498	4374.926518	4668.31931
Mroh2b	0	0	0	0	0	0	0	0	0	0	0	0
2700097O09Rik	22.4128	18.1197	22.8145	24.5479	24.4484	22.155	27.7857	23.6739	30.3961	26.7791	26.0512	23.6641
Dtna	0.390157	0.805584	0.2941492	1.7409249	0.4892117	0.903159	0.7155826	0.50785	0.64218464	0.6420105	0.7622558	0.4097136
Xlr3a	76.4326	70.67376	73.87117	62.91154	67.3015	64.79622	70.887714	68.9232	70.44932	67.39046	64.20923	61.30547
Lpin1	30.000135168967	27.443390523331	29.721120001947	26.189048	28.28584	27.327262	26.7286839	28.525303	29.595659	29.8788155	30.87513	27.6798874854
Cbx5	107.927562	111.42941	112.05299	99.76639	91.60378	104.58175	101.56384	98.21324	102.25475	105.94284	103.41538	95.48239
Ott	0.801303	0.782598	1.087488	0.01988013	0.2765358	0.01864311	0.463299	0	0	0.1457175	0.354972	0
C7	0.762721	0.805425	1.01787	1.53859	0.605409	0.923846	1.19999	1.02302	0.952232	0.713495	1.07421	1.63811
Card6	1.533829	0.847565	0.478398	1.536465	1.506086	1.693234	0.5661979	1.578413	0.952291	1.217095	1.117406	1.00303
Rpl37	757.048	693.754	736.546	759.166	716.998	653.4	640.194	714.338	707.168	669.98	672.714	715.865
Prkaa1	13.25418	11.23188	12.61268	11.419589184	12.28222	12.85381	14.26362	13.000557388	12.50594	12.78188	13.41957	10.52727
Gm15093	0	0	0	0.383082	0	0.732174	6.23605e-07	0	0	0	0	0
Il13ra1	2.68676	1.96582	3.09502	2.18181	1.99199	2.61546	2.64335	2.03787	1.94275	1.94008	1.86794	2.01526
Srebf2	92.37841	89.0231	84.801894110696	93.547727	96.8297	95.11152	92.10763	86.67466205213	88.776625	89.09274	94.76866	92.818388
Gm15085	0.267101	0.260866	0.362496	0.00662671	0.0921786	0.00621437	0.154433	0	0	0.0485725	0.118324	0
Cd74	5.195849	2.64274	4.378257	3.41692	6.27221	4.921598	7.141923	4.52819	5.45795	6.81856	5.79657	5.915064
Zcchc12	0.178688	0.248592	0.312366	0.678108	0.382384	0.0242588	0.328287	0.131658	0.131908	0.234823	0.459855	0.5389654071
Mtbp	18.947953	17.110584	17.764191	15.7089	19.003948	17.728656	17.678974	19.7616549	17.89577	19.097009	17.708615	17.5018365
Gm10439	0	0	0	0.682811	0	0	0	0.148206	0	0.225389	0.0412695	0.114782
Xlr5a	43.66446	56.38492	55.51266	47.36292	40.4048	39.4803	44.56292	49.26746	45.60074	43.72744	41.56804	45.57632
Mapre2	24.78286	23.96827	27.71854	27.60287	25.7438173	25.04386	21.99158	25.044434	23.833403	23.3806061	24.7834732	23.9483125
Pwwp4a	5.32282	3.18734798	5.69523	4.80237	1.01737	4.64887	5.60679	4.4439	3.64731	6.13215	4.83152	7.11604
Pwwp4b	2.40091	6.7928	0.751858	4.84082	7.39736	4.77784	3.23741	4.31334	5.50637	5.19798	6.65857	3.33649
Lonrf3	3.67848	2.15031	3.98077	3.024533	2.202188	3.576778	1.975805	2.53313	2.63834	2.9591478	2.6059	3.561538
Wdr20	17.43405	17.239997	16.4411	10.782707	14.733847	14.605702	14.82987	16.5368	10.00995	15.68379	16.42921	14.883857
Shisa8	10.60839	11.31217	8.32704	8.86453	8.91004	9.580112538	10.947687	9.11868	10.67539	11.72714	10.7965	11.13998
Ntsr2	0	0	0	0	0	0	0	0	0	0	0	0
Sntb1	2.90813	2.76367	3.20617	2.58253	2.5592	2.63845	2.60693	2.69197	3.23335	3.29316	3.35129	3.02214
Gm15097	1.156107	1.18333	0.750883	0.467084	1.1359	1.10643	0.649033	1.25755	0.428007	1.115859	1.024882	1.3329431
Zfp397	7.273079	7.04687	8.2925	8.21632	5.433924	7.23091	6.59042	7.3069	7.39222	5.9946342	6.81567	6.38696
Ylpm1	13.97223	10.7349	12.251993	12.25505	15.20076	14.21978	11.6114100001177	13.602730152257	13.35376	14.180488817	15.30716	13.8119300481486
Zfp35	17.4168	14.2607	14.157	16.3479	14.1635	18.0277	15.1971	16.0507	16.5255	14.3353	14.4845	14.3514
Ttc33	23.951045	31.01255	25.39284	30.53577	23.55312	20.47153	24.54615	22.36846	23.443124	27.464813	23.988445	21.692798
Gm6268	0.1133	0	0	0	0	0	0	0	0	0	0.0849293	0.219784
Zfp24	20.17548	20.1141	17.73104	20.27272	17.14243	15.81944	16.98737	17.85782	22.22114	17.80748	17.83846	17.99564
Gm14569	0	0.0513398	0.0580964	0.114049	0.025082	0	0.108039	0.0586265	0.0782898	0.0186437	0.00711878	0.027582
Pgrmc1	63.2708	65.1312	68.8776	61.9858	61.8842	66.2378	61.5243	64.5818	67.3238	68.935	64.8565	62.9427
Ino80c	26.37106	27.27398	25.31218	27.81138	32.06355	24.718975	20.96443	27.3741271	33.312197	31.0032	27.720638	28.81816
Gm15091	2.06674	2.49248	4.87724	1.81612	2.30463	2.48608	2.52929	2.81366	2.10574	2.83879	2.55599	3.36489
Tnfrsf13c	0.982508	3.98153	0.958118	1.3782	0.579594	1.56327	1.03624	1.392515	1.021132	0.922558	1.874811	1.06177
Tcof1	83.68667	96.23693	89.292417	94.932074	96.77409	101.86054	92.12071	91.96042	100.08794	100.35336	107.984324	110.26589
Has2	0.0701054	0.0633419	0	0.0221984	0.0515769	0.110957	0.213175	0.0241166	0.211202	0.0230099	0.0795884	0.14466
Atrx	37.295501	28.968238	38.555338	36.7086871	32.9094	36.132497	37.45927	34.7246838	38.708164	38.107787	41.407545	41.3656023
Hnrnpa1	1513.08648	1480.27054	1297.88709	1468.33937	1382.47995	1404.29609	1436.38826	1377.22109	1424.30403	1366.27093	1351.43119	1340.15361
Mok	16.83112	13.49805	12.5269	16.72875	12.81286	11.22879	13.273772	11.047508	10.3067	10.529811	11.045795	11.83992
Krtap20-2	0	0	0	0	0	0	0	0	0	0	0	0
Krtap21-1	0	0	0	0	0	0	0	0	0	0	0	0
Srp54a	72.117	64.918725	91.0004	77.617616	80.164683	75.37058	81.2802928	77.89844	82.43862	68.89924	78.9445	71.587144
Krtap6-2	0	0	0	0	0	0	0	0	0	0	0	0
Ifitm7	1.859268	0.69155	0.178163	0.9117476	1.09632	0.959112	1.755261	0.981305	1.442881	0.775986	1.879761	0.339253
Krtap8-1	0	0	0	0	0	0	0	0	0	0	0	0
Krtap7-1	0	0	0	0	0	0	0	0	0	0	0	0
Krtap11-1	0	0	0	0	0	0	0	0	0	0	0	0
Bmerb1	14.98566	14.2862	15.217122	12.078	15.99009	15.35495	12.76659	14.0396	14.5313	12.6714	12.1007	13.793148
Ptger4	0.712696	1.1182300148904	0.57994900460504	0.67277900316179	0.448483	0.290817	0.315711	0.746962	0.477328	0.384199	0.405075	0.381309
Rabl3	10.6178	9.1946	6.18952	10.3109	12.2978	13.5046	9.72871	9.20805	9.18329	9.66937	10.9624	10.7489
Fam177a	10.3324	8.7331	11.6216	9.75582	8.1197	10.962	10.0968	10.7192	9.80173	10.2954	10.0684	10.9144
Prox2	0.345827	0.0824081	0.4375712	0	0.369078	0.412234	0.262491	0.231093	0.436929	0.270262	0.25984	0.1194
Hgd	0	0	0	0	0	0	0	0	0.108478	0	0	0.209232
Zfp839	3.586482	3.9663	2.649247	2.109961	4.00091	2.612997	3.351212	3.3013	3.599946	2.7251651	5.41204	4.42595
Slc22a22	0	0	0	0	0	0	0	0	0	0	0	0
Srp54b	23.3729	19.009316	14.9699	21.096056	16.529863	23.0676	15.4288128	17.28824	19.582	19.1751	16.9838	19.7323
Ndufb4	46.3006	47.3765	40.3645	52.8647	45.2818	44.8132	31.0014	44.0953	41.2183	38.4223	41.0153	45.9164
Nfe2	0.3518694	0.884729	1.37419	0.6216431	0.77867306683762	0.89594085	0.834564	1.549432888	0.5064295	0.842574	1.0038906	0.6665303950529
Marf1	19.05858	14.69783	19.96459	15.035416	13.364884	15.6317	15.6377	15.01281	16.98782	16.33001	17.34861	16.28263
Arsi	0.0680366	0.313268	0.342478	0	0.0450162	0.0646278	0.283932	0.193055	0.292877	0	0.0255584	0.284844
Galnt1	41.356883	40.41023	43.45991	39.21633	37.75141	37.9825	38.96424	39.45254	41.5302	40.64609	34.84428	35.65219
Cenpm	95.55928	107.0787	91.93558	88.39089	98.6632	97.7583	97.51966	88.55343	87.5985	104.06781	98.8018	92.87842
Fam177a2	0	0.200865	0	0	3.17433e-06	0	0	0	0	0	0	0
Akap17b	4.290372	5.17318	3.28437	4.641676	3.522307	4.73302	4.85727	4.51271	5.19453	4.83025	4.55512	5.74676
Cinp	94.7476	93.60382	85.71161	69.15591	89.11387	103.853535	81.69873	87.2158	85.31707	81.99333	73.52941	87.26483
Fstl1	35.2016	35.3649	34.429	34.1815	32.8388	34.1753	33.3114	34.2383	35.6203	36.8826	34.0681	39.5051
Xlr5b	40.49368	35.76041	37.8737	43.52067	37.98148	33.5988	46.5819	34.3874	39.18933	37.71441	39.38186	45.5267
Gm36028	0	0	0	0	0	0	0	0	0	0	0	0
Lrrc58	13.7043	12.6348	13.4195	11.3481	11.182	10.9885	12.4672	11.2864	12.1005	12.4675	11.4431	12.1367
Zhx2	0.316254	0.208196	0.22766	0.0321889	0.139609	0.235964	0.386433	0.30307	0.379153	0.237258	0.399089	0.329037
Gpr156	0	0.221652	0.169721	0.0204407	0.208979	0.0612948	0.114534	0.0555148	0.101858	0.0353102	0.0161767	0
1500009C09Rik	1.14171	1.13425	1.230292	0.401985	1.47796	1.82972	2.61178	1.73186	2.80355	0.758046	0.944489	1.565974
Derl1	23.9538	24.9025	28.3683	23.4795	22.5489	23.807	23.3899	24.2293	21.7826	23.0527	23.804	20.3493
Gsk3b	20.1548	21.8862	22.4266	24.2877	21.03126	21.29367	21.11177	22.08	19.46463	22.9748	20.32704	19.57028
Slc25a43	1.66516	1.17789	0.633655	2.51052	1.8323	1.51075	1.9388	2.54993	0.952987	1.87218	1.47991	2.31644
2700062C07Rik	21.111	21.32	27.6332	26.9687	27.3876	24.0005	15.3973	25.9385	26.6028	23.8644	24.7253	29.4168
Dlst	70.6547	74.2767	72.5976	71.2364	78.5313	74.3399	71.0484	77.2644	76.8806	74.4294	77.951	72.6877
Spin2d	1.22241	0.501511	1.11262	1.04618	0.868049	0.530123	0.427262	1.07959	0.953789	0.802633	1.33415	1.26917
Copz1	163.70535	160.923772	171.764566	163.520069	161.191925	157.033535	172.344449	156.660119	155.77238	148.522722	152.383886	158.78103
Slc25a5	719.614	768.81	754.043	752.286	743.339	739.543	669.211	724.586	707.022	708.877	690.822	718.474
Rprd1a	24.5757	21.4389	22.0288	21.2672	21.2471	19.3483	20.6189	20.9729	18.6431	21.0772	20.2263	17.9817
Xlr3b	30.1947	31.852	36.0265	36.1341	33.3222	31.5798	36.93	34.6004	32.7669	34.4069	33.973	30.637
Slc39a6	14.6191	12.928	13.8419	12.1576	12.0904	11.8421	11.590578	10.9242	11.9309	12.3133	12.6371	11.1595
Gpr84	0	0	0.135362	0	0	0.029473	0	0	0	0	0.0465166	0
Nr1i2	0.561883	0.152117	0.175576	0.533342	0.955571	0.476623	1.00386	0.310556	0.362856	0.52694	0.422007	0.146092
Zfp385a	28.811175	25.56585	27.3771	28.45537	25.7741	32.250343	23.75484	28.4508	28.416563	26.03536	30.61386	27.4951
Tmem29	0.139152	0.0687489	0	0.305507	0.0838967	0	0	0	0	0.152471	0.0698362	0
Tbc1d31	12.15216	11.78791	13.6633	9.68528	9.60493	13.31561	12.07433	12.55083	11.42282	12.47496	11.59555	13.0069
Nde1	76.9515	74.60728	75.23068	82.12743	73.691182	75.57882	65.704823	73.76777	71.51329	74.37957	81.41224	74.7595
Camk2a	1.941793	2.11211	1.1927	1.75367	2.74107	2.549036	2.284227	2.098	1.964765	2.468649	2.750021	2.978053
Srp54c	38.49201	35.30650110823	37.5893	32.7996	29.091200548582	31.5029	39.5795	34.344823123	33.120833	34.269412	33.21704407	33.682200184023
Steep1	13.4408	10.8387	14.87155	10.37	8.965202	11.54877	9.68942	10.0708	12.707396	10.9857	10.60998	11.256899
Greb1	0.117615000086379	0.15395200331095	0.50355500365766	0.346123	0.578755000546379	0.384774000122026	0.604400000073349	0.61615536851803	1.22977100067574	0.24639400125615	0.91468160311738	0.60366000006166
Itga5	33.5707	34.867	37.3618	33.2973	37.7691	39.0174	37.589	35.6282	38.9632	38.6693	39.1772	40.3047
Magt1	20.69392	19.8226200029217	21.07645	18.23052	15.664714	21.42167	18.37703	17.1254440832505	19.15032	18.335508	16.358263	16.73389
Tiam1	6.431236	5.98190387	11.5665151	7.4612939	7.0866575	6.203776384	5.576924	5.89537586	4.940071781	6.802745911	6.5255803	7.01408997
Septin3	7.1752605	8.1379	6.879796	6.768574	5.779653	11.02126	10.053195	6.513385	9.0107787	8.503036	5.956263	9.58693
Ppp2r3c	11.5302	11.1582	10.1752	8.66508	10.7681	10.018	10.3849	10.559	11.5523	10.0088	9.05224	9.79155
Slc6a7	0.366992	0.19383	0.143584	0.311392	0.289358	0.396377	0.633783	0.476783	0.603052	0.11741	0.835948	0.455835
Rps6kl1	1.436468	1.52695	1.969715	2.2954	1.3061	2.169374	0.955536	3.04559	1.68262	2.095257	1.68159	2.3351
Cdx1	1.61664	0.758579	0.958917	1.35951	1.96073	0.579902	1.45121	1.32127	1.26122	1.68211	0.800905	2.26399
Elp2	81.4825	86.8247	83.7034	75.7729	82.7579	79.5243	87.7482	81.4788	79.9202	79.0367	85.6172	76.1611
Xlr4b	22.587943	25.3739453	25.709721	21.18116	25.809674	21.892032	25.93264	20.32302808	25.757029011271	21.264998	24.172930106457	22.083949
E2f6	9.54423	7.66869	8.72525	13.7551	7.44695	12.1858	8.78048	6.6671	9.8345	8.71394	9.84626	7.0742
Cfap91	3.585089	3.39981	4.818023	4.692378	4.339884	4.328843	4.247669	4.023905	4.023413	4.894937	4.433396	4.885067
Pgf	0.937033	1.88639	0.8363	1.33029	0.442926	1.13894	1.08606	0.847076	0.442314	0.694764	1.25763	0.482031
Wbp2nl	4.33101	2.65464	3.64006	2.95779	2.05903	3.74773	3.4666	3.09766	4.43815	2.63852	2.69043	5.10871
Naga	17.497598	16.24164	15.97964	14.613875	16.58726	11.4613	14.43989	16.19618	14.99604	14.69095	14.068939	16.134874
Tecpr2	7.22455257	6.303300179985	7.206045	5.560294543	6.0816132612	7.024617	6.220219113	6.887729	6.1932431	7.005416534	6.78731902	6.56327
Cox17	354.66204	333.94587	367.79572	348.5026	337.34754	353.47719	397.23072	333.1157	380.26858	353.281136	368.75537	370.127607
Gm21987	0	0	0	2.05787	0	0	0	0	0	0	0	0
Cox7b	217.953	214.999	214.249	213.332	208.203	188.463	175.86	203.145	197.146	207.883	189.824	208.811
Sod1	1379.84	1425.48	1372.49	1390.67	1534.89	1429.32	1660.51	1383.58	1492.53	1442.49	1515.44	1486.75
F8a	4.09724	3.50497	3.5487	4.41398	4.2812	3.58126	4.65758	3.86783	3.15754	4.50526	3.69255	4.05658
Popdc2	0.776778	0.681387	0.620146	0.620869	0.593212	0.435617	1.633937	0.69263	0.653115	1.19705	0.900598	1.26065
Ube2a	79.26724	75.7313	86.9171	79.617499	74.1678	66.356996	98.1244	83.30583	77.8899719	81.442657	78.30107	82.25702
Pla1a	9.16363	9.61564	11.1505	7.40418	7.41623	7.46842	6.84899	9.2598	7.02059	7.83351	8.19696	8.68557
Mocos	0.768381	0.378927	0.612796	1.10593	1.30942	0.389128	1.12611	1.31179	1.4831	1.26345	2.23034	1.37321
Adprh	103.626	112.441	97.1678	103.954	109.015	113.646	122.349	106.059	109.793	116.418	112.249	115.72
Pheta2	0.983142	0.442029	0.795491	0.440251	0.196333	0.863473	0.904805	0.631594	0.670795	0.949827	0.849996	0.540216
Cd80	13.97777	12.61221	16.11703	12.54588	13.40173	17.5492	15.78511	15.08235	15.650063	19.36076	19.74988	24.93153
Eif2b2	54.59066	51.24966	49.05691	55.78655	56.79704	62.12127	53.77124	54.251242	50.757479	61.70242	59.6864	60.85532
Smdt1	136.55	119.84	140.31172	143.42085	137.699592	144.50062	149.82465	147.394	134.581	161.914894	132.103881	143.151988
Pdgfrb	1.0414200456976	1.2473358	1.08771	0.851787	1.1116324	1.08342	1.0266661	1.04682	1.16131000033664	1.0818415	0.7354051	0.9497703
Timmdc1	26.2912	24.8888	19.4077	28.2409	25.1977	28.8498	29.2365	27.267	24.647	26.8593	28.5509	22.1479
Gtsf1	14.866005	18.626396	25.30055	18.39013	16.340595	15.758103	14.648258	16.519821	20.15955	15.386085	16.152421	17.40044
Prorp	27.19571	35.33847	37.70712	27.30477	28.11316	31.76528	26.4167100071577	34.62271	29.617875	32.4173	32.65029	27.33609
Apex2	12.556761	11.52896	10.480725	10.331449	11.98936	13.551862	13.210125	10.597413	11.077813	12.398064	11.307561	13.779478
Poglut1	45.1566	43.4652	35.005	39.9348	40.9905	40.2763	39.4183	39.9301	41.4291	38.9726	41.1688	38.4365
Pspc1	24.66732	26.16948	28.68376	25.23069	26.13506	27.60311	26.63005	27.02412	23.1929	27.56114	29.19647	26.74021
Scaf4	14.94532	14.69775	15.8833	14.41353	13.95163	16.56873	13.8344	16.0117	16.33281	17.50602	16.85232	18.33893
Dach1	0.0484862	0	0	0	0	0	0	0	0	0.0127311	0	0
Csf1r	0.247965	0	0.0112619	0.0111598	0	0.14651	1.0951088	0.0397966	0.0220794	0.05423932	0.019321	0.059982
Ankrd9	16.123205	13.8257700258091	13.7802070186362	15.550035	16.24309	13.73362	18.42405	16.0782300047797	14.641056	14.63025	13.5838250085857	13.0474070028592
Ndufa6	230.15126	201.94846	237.11174	225.57384	222.1481	209.01336	215.82737	211.31086	206.64157	218.49994	215.96723	214.42523
Nkrf	9.6877	9.49661	10.76278	9.43353	11.28002	9.06989	11.77484	10.90247	12.46357	11.23276	11.13379	10.00375
Psma6	285.652	319.425	301.823	281.44	282.448	277.158	276.555	283.373	287.999	289.799	278.791	294.668
Xlr4c	18.795324	14.843133158	24.910526	19.75919	18.080749	17.80382	22.16704	18.07521	21.76139	19.696043	22.89318	16.75572
Gtsf2	0	0	0	0	0.0790652	0.0863238	0	0	0	0	0	0
Cyp2d22	0.0183762	0.4899157	0	0	0.0349318	0.23214	0.0306598	0.0568803	0.158217	0.0441183	0.229209	0.0846308
Rpl36a-ps1	2.18275	1.77871	1.64909	2.29653	2.18082	1.61992	3.26965	4.34726	0.856334	1.08115	3.54159	2.72418
Klf9	57.7794	57.1451	56.1074	57.3933	53.0018	52.5986	50.9682	59.0558	56.1604	56.1474	57.072	54.6517
Zmym5	2.67850900145387	2.096383	3.58843	2.915138	2.264814	2.98993000017555	2.69176	2.887816	2.657251	2.357994	3.350527	2.492673
Rcor1	15.6741	13.980804	18.05129	16.71776	13.56571	15.234482	12.5892	16.17867	15.19471	16.61514	14.60739	15.23539
Rbm14	57.8656	56.17228	53.7226952	55.6872	58.35962	59.34797	51.37727	52.54557	59.0398	54.1795	58.1481	56.44994
Hunk	7.35561	7.85955	6.51265	5.74914	7.52109	6.986555	6.85187	5.55556	6.93179	7.90113	7.15961	7.7176
Xlr3c	73.4388	70.2559	75.9328	62.5337	65.3749	61.9519	67.2111	62.2689	72.8199	66.939	64.1785	62.5279
Cyp2d11	0	0	0	0	0	0	0	0	0	0	0	0
Hmgxb3	21.7944	18.08485	23.5977	19.4671	23.45258	25.26303	22.73765	21.42904	23.61564	23.634	21.84151	23.0243
Habp2	0	0	0	0	0	0	0	0	0	0	0	0
Nckap1l	9.64313	9.04047	10.4585	9.549	8.26635	9.18861	8.69981	8.88782	9.72218	10.1712	11.0087	9.74224
4930595D18Rik	0	0	0	0	0	0	0	0	0	0	0	0
Xlr5c	35.79696	32.42801	47.0082	36.55734	39.9543	45.3138	47.0406	42.7195	38.37233	38.9268	41.9712	38.7976
Mlh3	13.28899	11.1092	14.5981	11.32719	13.61412	13.027126	11.93145	13.661644	13.66748	13.33277	13.673165	12.93769
Mzt1	40.5714	36.77745	34.4664	41.76516	32.2587	36.20204	41.31334	35.360691	34.1845	37.69028	33.2727	30.64371
Alas2	0.167604	0.185454	0	0	0	0.0758267	0.232255	0	0	0	0.0772268	0
Wdhd1	35.071657	32.73513	35.2102912	35.044891	38.859009	35.545891	31.908456	37.51873	38.848537	32.777246	36.478453	35.116653
Mis18a	29.4585	36.3315	34.4944	26.881	26.8863	26.2924	31.0098	34.4822	29.719	26.4783	28.7463	35.6198
Mrap	0.236939	1.08233	0	0.280131	0.103907	0.451141	0.620015	0.366188	0.153256	0.466725	0.841653	0
Tmem39a	95.32307	83.55675	78.738583	94.76566	86.36089	94.27836	88.62893	91.58494	96.488137	90.682004	96.78387	92.92911
Nfkbia	19.0953	27.767	19.0553	20.4673	23.6193	25.3376	22.3992	23.1674	24.7902	25.8112	28.7718	25.2484
Slc26a2	7.17526	9.57722	8.6542	8.43978	7.74535	9.57279	7.53552	8.90918	10.18823	10.107059	9.16771	6.86909506
Fer1l6	0.00855113	0	0	0	0	0	0	0	0	0	0	0.0311425
Aldoart2	0	0	0.226512	0	0.199881	0.123341	0.85673	0.0668994	0	0	0.0243282	0.0708013
Gm45015	1.14284	0.485695	1.196	0.880823	0.469971	0.561379	1.15411	0.823847	1.11968	1.0534	1.49394	1.2008
Insm2	0	0	0	0	0	0	0	0.0396033	0	0	0	0
Atp7a	7.734252	6.89703	7.33309	6.762311	6.187568	7.35022	6.33922	6.51331	7.37278	6.01908	5.98935	6.20582
Fhod3	6.25679	4.874915	5.383594	5.854246	4.53568	5.91866	4.65169	5.117675	5.631625	4.607865	5.395873	5.847855
Acyp1	39.890646	41.284365	45.310101	50.92187	26.857109	36.82198	35.3185	39.01685	35.256644	37.3027	36.359676	38.088054
Cyp2d10	0	0	0	0	0	0	0	0	0	0	0	0
Rock2	16.25178771	13.5202423	15.105073	14.8125406	13.217929	14.1744086	16.081107	13.725699	15.025117	14.505258	15.63618	15.901953
Ccs	76.43314	65.75919	53.8481	60.215023	67.2371	62.72374	70.981886	62.61917	60.00447	61.64505	67.60343	67.725171
Socs4	6.80965	6.45368	7.24748	6.226302	5.68211	5.93328	7.57736	6.1549	6.85821	7.437883	6.09686	6.682761
Tmem65	8.8618	9.62583	8.23614	9.12035	8.29411	7.2812	8.62929	8.83447	8.79593	8.71533	8.46402	8.97279
Zmym2	16.26186	13.79805	14.03752	16.88752	14.5364	18.27166	13.50369	15.07821	15.57559	19.30504	15.83931	16.37258
Urb1	20.2008	19.0361	20.4288	21.3986	20.0389	21.4756	21.9586	20.6809	20.5138	21.8234	23.284	22.3279
Ccdc87	0.14335	0.172587	0.111572	0.166369	0.126482	0.0453868	0.0604506	0.0986119	0.0822736	0.230029	0.0239364	0.25515
Ctsf	6.42859	6.77749	4.65413	6.48516	3.79023	6.86991	6.619127	6.49245	4.66997	6.17354	6.43321	5.57726
Trmt12	1.94029	1.83941	1.68102	2.20136	1.85996	1.44242	2.6387	2.08255	2.08044	2.49641	1.96719	2.44671
Rnf139	9.52049	6.56061	9.30582	8.63248	7.80438	8.15742	6.73002	8.49317	7.51943	7.81801	7.87673	7.79275
Tlr13	0	0.0662457	0	0	0.0539415	0	0	0	0.0210387	0.0401112	0.0275595	0
Zfp275	7.18196	6.3554900002578	7.39779	6.651264	6.584845	6.49113	5.30582	6.94221	6.973949	6.30415	6.05043	7.40428
Dab2	1.97026156455	1.82596806944136	3.019163	2.66012600061996	2.115854	2.952735	2.2487171	2.108244	2.567274158	3.0813292	1.23575766754	2.01587
Bora	22.6627	24.3508	23.0936	21.0798	23.5342	21.6919	22.0889	20.5483	23.7021	21.3695	22.7485	21.0799
Gm18336	39.5017	47.2935	21.4367	45.8009	48.5668	51.9059	51.6502	50.7817	51.4236	50.1457	58.1408	56.0373
Zfp92	0.0693573	0.045981	0.176712	0.0325108	0.0125718	0.0160868	0.0386427	0.0612317	0.116629	0.127984	0	0.179006
Myh11	0.0668293	0.00850457	0.0549968	0	0.0399798000723717	0.0148863	0.0169599	0.0566409	0.0134937	0.00514605	0.141501	0.0399724
Actn3	4.27741	2.04083	3.19185	3.71939	4.04341	3.30417	3.7049	3.40772	3.02062	2.9292	4.27609	4.33604
Zc2hc1c	1.825618	1.796998	1.444408	1.610136	0.729145	1.538587	0.763055	1.631697	1.242606	1.323021	0.488581	1.53922
Pgk1	1016.08	1003.4	1006.85	921.134	900.237	892.599	936.714	910.436	878.092	878.321	891.877	829.773
Nek9	26.3321	28.4424	21.5472	24.8295	22.8781	23.1117	21.9523	25.0942	25.0421	25.8263	23.7529	23.4908
Gja3	0.0919885	0.159423	0.112713	0.349317	0.064909	0.0873861	0.125575	0.170841	2.383986	0.0845416	0.221125	0.401841
Mapk1ip1l	103.73294	100.69522	112.16006	99.63807	94.02948	100.32131	98.66824	97.6458212	95.56541	101.310196	99.00137	99.49836
Smc5	35.097799	30.56972	33.1954135377	28.0322	28.46929	30.7722	32.6036	32.1656000010393	33.3632	31.64160227626	33.131270257678	29.454719707
Trex2	0.116133	0	0	0	0	0.608045	0.347447	0.11966	0.450678	0.41939	0.434293	0
Taf9b	3.02275	1.964409	4.34206	2.21	2.79147	1.99864	2.84804	3.05537	3.02484	2.58769	2.643358	2.7507
Gjb2	0.599424	0.394033	0.561781	0.548589	0.358617	0.427143	0.486558	0.949698	1.01389	0.534043	0.691281	0.716879
Traf3	7.831515	8.8648	9.36937	12.058805	6.246493	8.9524972	8.193648	8.407699	8.495437	9.365186	11.371078	8.550003
Gm4491	0	0	0	0	0	0	0	0	0	0	0	0
Gjb6	0	0	0	0	0	0	0	0	0	0	0	0
Pde6a	0.3544635	0.223856	0.179011	0.326086	0.0405175	0.159901	0.1114672	0.229074	0.365937	0.119975	0.2661902	0.124296
Cryl1	9.86428	7.97291	7.19814	7.60632	10.8805	9.21017	8.59094	9.34928	8.56177	10.9729	8.80751	9.75472
Septin6	4.194027	4.91776	4.94505	6.072764	6.032829	6.95519	5.372417	6.515038	7.453359	7.482031	6.240945	7.618215
Dis3	3.58581	3.12494	6.08952	4.24842	3.72213	3.76647	3.93632	4.70903	4.71924	3.45391	4.13344	4.61702
Gm9955	0	0	0.14854	0	0	0	0	0	0	0	0	0
Tmed10	107.844	100.893	119.873233839	107.60037	113.703841	98.6596929	121.6583	110.538	107.197355652	114.42971009	110.44035335	105.188
Tpgs2	9.578417	9.424187	10.551781	10.2486928	8.570396	9.664046	8.858921	8.859336	8.599999	8.191024	9.421897	8.1907838
Pqlc3	26.396051	21.32499	22.77224	19.2512	23.30742	21.55461	16.59514	21.65963	21.56529	21.33715	21.11231	22.42947
Ppargc1b	2.78498	4.1285	4.341	3.8379297808	3.38582	3.96746	3.514315	3.94463	3.54646	3.21724	4.344441	3.65848
Lgals3	20.27019	20.11399	24.33667	28.99288	22.05767	24.90879	23.56596	23.28145	19.7405	23.73973	27.25044	24.84992
Amn	1.63812	1.19202	0.42769	1.05856	0.307609	0.198084	1.23664	1.16959	0.778139	0.95902	0.418955	0.405561
2410004P03Rik	1.071685	1.10232	1.06724	0.8344677	1.270963	0.743642	1.082605	1.623592	1.14189	2.142907	1.401792	1.314317
AW554918	2.77648	3.52352700138214	2.38259	2.51068100011392	3.096456	2.666926	2.7571794	2.664772	2.951833	2.35690000195442	2.824295	2.577902
Sowahd	0.0344266	0	0	0	0.030298	0.0654636	0	0	0.148301	0	0	0.0500939
Zdhhc24	3.55968	4.99923	5.58196	3.17525	5.44998	3.26472	3.80125	5.88386	5.10298	5.812	4.54359	7.78658
Ift88	7.46822	5.89948	6.89253	5.78976	5.37002	6.03131	4.786	6.05978	5.99441	6.16105	6.77363	6.85736
Kcnf1	0.44191	0.735561	0.261232	0.410074	0.372065	0.390345	0.343921	0.498506	0.530726	0.344054	0.571795	0.546405
Pfkfb1	10.08083	7.9069	13.00981	8.75321	12.46028	12.50354	9.57887	8.30533	9.24707	11.262632	9.06792	11.54679
Fos	3.21905	2.42475	1.94806	3.85235	3.46902	3.78435	2.45906	3.05369	3.75332	4.30778	2.72179	5.19067
Arhgap31	0.00607116	0.0856427	0.0387362	0.0346207	0.0858267	0.0806912	0.147981	0.0188028	0.167186	0.0914459	0.0730766	0.123833
Mamdc2	0	0	0	0.0278854	0	0	0	0	0.0884717	0	0	0
Jdp2	19.68235	20.963178011	17.03885	17.29627	18.026430002637	18.78364	19.4549000005863	17.504098	15.66439	19.16276	18.3083208	17.94973
Arhgef37	0.36308	0.354833	0.0298871	0.0651603	0.217298	0.0970891	0.228482	0.144773	0.165054	0.203054	0.913365	0.265386
Cep20	21.7548	22.4464	26.36025	19.8583	24.2633	25.5688	15.8306	23.2351	21.597	21.7051	24.0713	22.5492
Batf	0.251488	0	0	0.951146	0	0.239467	0.938937	0.194312	0	1.1972	0.187995	1.05075
Flvcr2	2.17945	3.35131	2.59331	2.42413	1.93876	2.86769	2.35598	2.333	2.29785	2.54696	2.60888	2.15068
1700028P14Rik	0	0	0.427127	0	0	0	0	0	0	0.41598	0	0
Cyp2d9	0	0	0	0	0	0.0875067	0	0	0	0	0	0
Pibf1	4.75559	4.40352	7.11297	5.71185	4.77793	5.00883	5.6972	4.9451	6.90669	5.71499	4.02952	5.87474
B4galt4	4.097787	5.772501	4.5688	7.61202	4.16162	3.68386	2.803213	4.62182	5.151982	4.668558	2.764213	4.175078
Celf4	4.341901	3.4316472	3.484946	2.978011	3.2271156	3.555615	2.8328728	3.286902	3.948381	3.894696	3.890594	4.27024
Pdia6	268.9946	284.2745	238.5789	266.8071	264.2778	258.8096	282.3331	257.429	256.241	272.8524	254.582	261.503
Ptar1	5.357503	3.66317	5.276471	4.898414	4.039951	3.54914	3.9331058	3.70908	4.52201	4.33935	3.795768	4.203444
Haus7	37.54243	43.83147	41.11869	30.14142	41.70774	41.15443	40.0045	34.81748	37.86553	38.29321	41.78413	39.96889
Bbs1	1.779778	1.4354091	1.64873	1.03165	1.34113	1.8806	1.24227	1.71315	1.18792	1.92307	1.58957	1.664541
Eva1c	0.90234	0.868491	1.05195146	1.06937346	0.4630725	1.127824014816	0.775378	1.330685	1.640796	1.032966	1.401212	0.963567
Il17d	10.2743	13.657	9.02642	13.6569	10.4253	14.1359	14.5494	12.7278	15.5062	14.2728	11.8911	16.098
Cdc42bpb	27.11883	24.8904	27.43054	24.732	23.842165	26.462535	22.5649	24.41069	26.49953	24.184445	28.186486	27.433546
Zmiz1	11.33139	12.72712	13.16514	13.25481	9.83574	12.12443	10.61188	11.67801	11.96851	14.38346	12.46362	13.75476
Tatdn1	5.665187	3.336554	2.43878	4.439182	3.59622	5.00966	5.12592	5.81903	7.519195	6.98909	5.15511	3.97688
Rpl39	1371.1	1328.09	1350	1372.12	1369.86	1268.93	1278.62	1359.17	1308.89	1269.17	1216.95	1252.5
Fnd3c2	0	0	0	0	0	0	0	0	0	0	0	0
Apba1	0.5078005	0.17527	0.236214	0.256164	0.1660841	0.316528	0.1927288	0.275859	0.38252	0.3504286	0.1907828	0.3235342
Upk1b	0.0558017	0	0.0731286	0	0	0.0795545	0	0	0	0	0	0.020305
Ndufb9	232.705	267.28	263.888	207.182	251.824	227.626	267.313	232.208	225.647	222.093	224.982	233.259
Tex55	0	0	0	0	0	0	0	0	0.209739	0	0	0
C9	0	0	0	0	0	0	0	0	0	0	0	0
Upf3b	32.9823	32.8383	31.3199	29.68601	34.6975	32.14498	33.0219	32.04305	29.15588	28.86411	36.1879	33.4213
Cfap298	51.46551	59.5891000364005	47.6741	45.78886	63.5032	53.26198	56.52646	58.5644681	51.22565	51.3024	57.493706	52.22782
Erg28	68.081226	63.803671	63.136152	58.55905	55.85688	70.68652	53.18269	62.343383	61.66514	60.92181	53.26407	62.24871
Eef1akmt1	22.94708	22.8854	38.2782	23.10114	24.00669	30.9792	26.45774	29.401	26.52853	36.7622	30.8023	28.77945
Fam189a2	2.96283	3.54969	4.06443	3.05305	3.74175	3.65836	2.0577	2.60369	2.13145	2.97875	3.32284	3.00127
Lbhd2	0	0.760056	0	0	0	0	0	0	0	0.266206	0	0.367884
Klf5	118.383594	111.330324	116.869788	121.800824	112.221496	116.069767	96.7209	114.04181	117.580084	117.242335	108.91221	109.720309
Pde1b	11.579	11.77513	11.8041	11.17771	9.98737	10.34081	10.34942	8.86885	10.43135	9.81065	9.42689	10.16137
Exoc3l4	0.109713	0.0811573	0.13421	0	0.503039	0	0.0290439	0.0514335	0.118123	0.197623	0.251624	0.254096
Igsf11	0.0145502	0.110384	0.152922	0.1627015	0.513572	0.326362	0.23299	0.13513	0.175358	0.090143	0.164021	0.0499481
Dpp3	104.40764	102.45	92.38625	106.76015	101.533649	104.578274	115.89281	102.228134	102.696331	100.332118	106.487303	105.983986
Klf12	2.677873	0.7368894	1.10985	0.763768	0.666031	1.7896041	2.026277	3.72057800308768	1.63109	2.032133	1.22081	3.231654
Nkap	10.4639	10.6599	10.6641	10.1067	8.55787	10.4008	11.3832	9.42977	10.3972	10.5108	11.0746	9.77097
Lsamp	0.00548441	0	0	0	0	0	0	0	0	0	0	0
Prr30	0	0	0	0	0	0	0	0	0	0	0	0
Akap14	0	0	0	0	0	0	0	0	0	0	0	0
Xpo4	35.4014	31.950274	34.9533	27.7344	27.88758	30.9691	30.4531	30.19098	31.572	31.304955329	29.5438	28.883951
Ndufa1	184.08	187.838	166.72	171.66	178.833	150.282	157.27	171.032	176.951	170.616	165.092	179.775
Atp6v1c2	0.758887	0.347818	0	0	1.325474263	1.10221	0	1.23485	0.266327	1.1414	0.50176	0.840425
Pik3c3	17.838561	16.103741	17.9249	16.649307	17.292044	16.629422	15.8377	18.723611	19.560217	16.2257055	18.613213	20.38843
Rnf113a1	7.31643	11.19	7.82204	8.33142	7.03878	7.88576	10.0853	6.92115	8.38209	8.69523	7.10911	7.84567
Bgn	0.787453	0.706863	0.644548	1.2225100146089	0.818046	0.586395	0.751129	0.58556	0.741506	1.220489	0.70694	0.579357
Ppp1r1a	23.59	18.776	20.2844	18.9866	16.2238	13.0326	13.0425	15.5423	14.17	16.4886	18.4932	17.1957
Abcc1	21.267165	18.7756	22.143477	19.7011	21.459245	19.692814	17.193325	20.287385	19.983125	17.0775	19.194925	18.035041
Cyp2d12	0	0	0	0	0	0	0	0	0	0	0	0
Lats2	5.568526	4.825857	5.288947	4.081992	3.624239	5.027638	4.826338	4.080759	5.058636	6.006047	5.150703	4.478818
Glycam1	0	0	0	0	0	0	0	0	0	0	0	0
Gm9	5.54894	6.29037	5.93873	5.23958	4.31522	2.64383	5.61203	5.39595	5.98625	2.78345	3.91146	6.10019
Tjp2	68.56652	74.5310293	76.663140282828	79.21657	76.0962000021278	81.139332	78.1680997	79.64543	76.268156	81.03178	82.431065	84.07011
Rhox1	11.7551	9.19822	6.57341	12.4882	9.44209	11.396	11.0891	11.0321	10.3222	11.8752	10.7553	10.7118
Cyp2d34	0	0	0	0	0	0	0	0	0	0	0	0
Rhox2a	6.54267	7.49326	10.3489	11.4777	8.36854	5.70366	8.52485	5.09801	6.3027	9.47308	7.35868	8.62881
Fndc3c1	0	0	0	0	0.0178768	0.682388	0	0	0	0	0.0354718	0.0294898
Sap18	9.55127	6.22282	13.06385	10.024232	6.49718	5.81278	12.000741	6.324144	6.21178	7.9296	7.111988	4.384801
Mucl1	0	0	0	0	0	0	0	0	0	0	0	0
Fyb	0	0	0	0	0	0	0.0289971	0	0	0	1.18875	0
Tnfaip2	0.235832	0.745069	0	0.0290615	0.6070093	0.194225	0.0697045	0	0.135984	0	0.0804896	0.0409573
Ska3	33.9301	32.7626	41.4591	38.6921	36.6133	34.4279	38.9653	37.1042	35.751	37.4476	36.3625	35.8608
Gap43	1.39655	0.232537	1.62948	1.76338	2.55903	1.40189	2.54135	1.11994	1.37056	2.06298	2.41292	1.60845
Dlgap5	78.23914	73.46608	74.32996	78.11252	73.96827	85.0604	73.92979	73.85746	76.89331	83.09513	77.49641	73.86403
A630010A05Rik	1.19157	0.837679	0.6292962	0.8964316	0.409368	0.9031575	0.660174	1.6722359	1.7704748	1.731942	1.55099	0.790927
Cysltr1	0	0	0	0	0	0	0	0	0	0.00626521	0.0245733	0
Snai2	0.33946	0.647722	0.701232	0.173125	0.563589	0.670465	0.175209	0.477259	0.24799	0.781732	0.627802	0.624764
Rhox3a	0	0	0	0	9.57777e-08	0	0	0	0	0	0	0
Rit2	0	0	0	0	0	0	0	0	0	0	0	0
Mtss1	28.02976	32.83648	35.77464	24.44011	21.71191	23.537543	22.107048	27.78112	28.193139	31.02379	31.903569	29.56392
Efcab1	0.332979	0.120223	0.281599	0.157712	0.146656	0.052466	0.224464	0.39953	0.254838	0.315739	0	0.107746
Rhox4a	0	1.79893	0	0	0	0	0	0	0	0	0	0
Peli3	0.901805	1.07254	0.591928	0.696525	1.105223	0.733241	0.783609	0.407163	1.2617988	0.62236	0.7819027	2.500963
Syt4	0	0	0.0447794	0	0	0	0.135938	0.0131864	0.0769932	0.0419394	0.0672323	0.0651377
Gm5127	0	0	0.0986502	0	0	0.0358562	0	0	0.0253073	0	0	0
Gm266	0.420062	0.453139	0.568914	0	0.328056	0.0444046	0.210289	0.0481099	0.321854	0.61288	0.454377	0.644837
Nol10	46.4609	54.8661	49.9217	50.7648	49.6859	49.9667	51.71	50.5224	50.3633	53.7286	51.9666	51.2278
Csnk1a1	240.62217	241.631810941602	253.04729	242.53741000029	231.35147	228.381479	232.533151	233.330483	242.175407	246.9877	240.15891	231.502872
Rhox3a2	0	0	0	0	0	0.216408	0	0	0	0	0	0
Gm21897	18.3305	15.3587	17.4845	14.8838	15.97	16.6523	13.0239	14.8721	21.2106	20.5377	19.8446	22.8637
Fxn	12.4923	14.0075	16.2934	15.8864	16.6165	17.5043	15.6086	16.2136	13.3492	13.5487	15.4711	16.8717
Rhox4a2	0.725272	0	0	0.689933	0	0.92278	0.523266	0.767651	2.1366	0.300579	0.53418	0.503557
Synj1	12.96758	8.7681661	10.6512130236034	11.3862587	13.086469	14.049048	12.74250881754	10.376173	10.60833021277	13.296562427201	10.266230101341	12.68879984
Rtl3	0	0	0	0	0	0	0	0	0	0	0	0
Rhox2b	0.80349	1.07676	0.207466	1.80484	1.8634	0.43196	1.22036	1.15712	2.01421	1.41628	1.4141	1.30915
Mrpl11	86.90886	79.8321	97.54481	89.2685	85.72601	81.98233	112.6636	78.30078	74.52023	83.6869	89.296957	77.26642
Lpar4	0.665836	0.607932	1.32048	0.577015	0.990031	0.565741	1.03009	0.783596	0.59323	0.713131	1.09769	0.816701
Odc1	628.549	654.332	656.219	625.698	620.779	656.143	693.613	654.495	657.761	654.389	654.55	670.554
Rhox4b	0	0	0	0	0	0	0	0	0	0	0.585041	0
Mucl2	0	0	0	0	0	0	0	0	0	0	0	0
P2ry10	0	0	0	0	0	0	0	0	0	0	0	0
Npas4	0	0	0	0	0	0	0	0	0	0	0	0
Rhox2c	0.257733	0.198565	0.562708	0	2.30285	1.358143	0.980858	1.08147	1.35558	0	0.414058	1.22176
Cyp2d40	0	0	0	0	0	0	0	0	0	0	0	0
Mrpl57	8.55432	8.81558	6.9617	6.56878	6.47614	7.89108	9.60644	7.29619	7.33598	7.72251	7.93049	8.02872
P2ry10b	0	0.055014090188315	0	0	0	0	0.24327669	0	0	0.011076623	0	0
Hpcal1	34.63976	33.68036	39.32503	28.35338	32.03945	37.1762	40.2499	30.88024	32.15124	31.567546	34.74351	37.65743
Pip5k1b	5.08695	2.60289	5.382008	4.15081	4.56602	4.72592	3.57453	3.71309	3.31518	4.79813	2.70828	3.99348
Sqle	64.41715	72.8086	69.992776	69.9113	64.453258	67.454765	68.456816	64.71597	62.921964	60.30242	64.5111	66.507021
Tbc1d4	2.16421700160312	1.1555681	2.5949	1.975817	1.2884	2.4172558	2.069516	1.856974	1.27531034	2.19031500023603	1.948738	2.6095767
Rhox3c	0	0	0	0	0.139173	0	0	0	0	0	0	0
Rhox4c	0	0	0	0.0204099	0	0	0	0	0	0	0	0
Tro	3.90526478352005	2.235847231584	3.681894772	4.0467613742	3.875769	3.2555062758	3.744765	3.8174547846713	3.312276	3.9222070959164	3.756575422	3.86008900050568
Cyp2d26	0	0	0	0	0	0	0	0	0	0	0	0
Ube2v2	98.87274	100.79385	94.29731	89.17766	100.08596	98.3328	85.8568	102.892	93.84888502	102.01	91.3211	93.06089
Tcf20	57.470361	52.7293	49.9849	52.49434	56.51589	54.21235	49.6796	54.056741	56.017418	56.42192	58.055903	56.1827
5730507C01Rik	24.73826	20.69465	27.421	20.37356	22.8237	23.75042	21.2482	23.3259	23.20865	21.64305	21.9043	21.63048
Mcm4	176.13254	177.56624	184.64314	171.24181	167.135447	173.125759	174.347882	177.076223	172.57597	175.0461	179.97193	177.62194
Fam122a	10.0854	12.1639	11.1285	8.22483	10.7345	8.08754	8.7476	9.63874	12.2087	11.6253	13.3827	14.1762
Tmem252	0.165845	0.285664	0.0513124	0.0190584	0.120609	0.055579	0.0150108	0.120822	0.16793	0.13448	0.0660204	0.123787
Pgm5	0.139758	0.134618	0	0.014746	0	0	0	0	0	0	0.0555497	0
Rictor	7.52915	6.71063	7.46133	5.27079	5.75562	6.67558	6.41348	6.94033	7.13182	6.74537	7.48355	6.02748
Eif5	157.571206	153.34617	171.573601	150.98403	151.662402	163.95199	167.797491	168.9457	169.395696	172.010522	162.150602	160.281985
Gm10053	126.005	151.588	127.057	120.151	120.238	112.71	126.781	115.915	131.596	126.271	109.864	121.227
Foxd4	0	0.0580314	0	0	0.0472577	0	0	0	0	0	0	0
Nrap	0.0289962	0	0.0908117	0.0492152	0	0.0196762	0	0	0.0178349	0.0229269	0.0934773	0
Paxbp1	6.74897	5.82499	6.57191	7.41787	5.50044	6.69323	9.32958	8.09428	7.22779	7.4858	7.67279	8.13329
Zdhhc20	11.358238	11.86153	11.045633	10.45404	9.61375	8.939992	8.386751	9.222651	11.602879	10.3546000001657	12.03393	11.32449
Atp2b3	0.2554177	0.429175	0.313286	0.115077	0.3156441	0.327465	0.106751	0.2312461	0.164896	0.167667	0.3373533	0.294183
Fbxo34	18.035927	13.0492217	14.498289	14.03122	12.810887	14.152035	16.277620002096	13.9012510003699	12.574665	11.201976	13.286156	14.497771
4932438H23Rik	0.0633601	0	0.0923755	0	0	0.341857	0	0	0	0	0	0
Olig2	14.6117	14.2865	12.6242	17.7164	16.7088	14.3056	13.0709	13.256	14.8674	16.0445	15.7228	15.7716
Olig1	11.4854	12.4564	9.17842	15.0561	13.2844	11.8979	11.3174	11.6245	11.1767	12.2346	13.3222	12.4436
Washc5	40.1363212	40.360900657182	43.9961	35.9122	36.4605	39.7961	40.07162	40.8711	37.3213	40.4588	37.443418	39.696
Zbtb20	1.033095	2.421731	0.8935559	0.858168	1.044972	0.2485394	0.979354	1.698713	1.000671	0.973534	1.0951268	0.95363
Commd6	31.526	37.2272	28.335	26.5722	26.8336	35.8174	36.2998	36.6594	34.3529	38.6037	29.3022	22.7917
Rhox2d	0	0	0	0	1.02881	0.975992	0.507409	0	0	0.409374	0.149116	0.165186
Micu2	6.87709	8.66989	4.62114	7.54617	8.41976	5.36455	7.50655	5.93777	6.58815	6.78164	6.7897	6.77635
1700029F12Rik	0	0	0	0	0	0	0	0	0	0	0	0
Rhox4d	0	0	0	0.328288	0	0	0	0	0	0	0	0
Dusp9	72.4626	72.2818	62.4987	83.7918	84.4996	91.8855	81.5511	82.9345	84.5842	85.6978	92.2995	91.0809
Cntnap3	0	0	0	0	0.00677825	0.00728543	0	0.0158405	0.0858506	0.0402964	0.0173134	0.117378
Uchl3	137.54748	135.496	147.09515	137.866156	123.68069	138.42619	126.91414	144.35329	133.55971	135.52561	140.72999	132.47437
Gm21863	0.646304	0.338996	2.21151	0	0	1.56055	0	0.991154	0	0.629794	2.12171	2.30477
Gpr174	0.0107591	0	0	0	0.0124825	0	0	0	0	0	0.0572723	0
Ofcc1	0	0	0	0	0	0.0342842	0	0	0	0	0	0
Fgf9	0.0419036	0.121758	0	0.1797987	0.4170504	0.0804218	0.128304	0.279111	0.146538	0.24935373	0.1777388	0.0204098
Nsmce2	69.01675	70.036444	74.03117	69.66984	57.446788	61.63834	60.46828	69.23981	72.44459	64.02099	60.941578	67.42797
Slc25a46	12.3735	10.1525	11.3753	10.9161	9.94675	9.54757	10.8994	10.3576	10.5151	8.53773	9.55371	9.59548
Rhox2e	0	0	0.439335	0.614761	0	0.20497	0	0	0	0.9295754135	0	0
Atg14	28.911809	30.63759	29.323	32.8716	29.8025	28.684	26.8483	28.134363	28.16501	28.43982	30.11079	33.95637
B930094E09Rik	0.35077	0	0.323735	0	0.107599	0.107168	0.538158	0.622167	0.224247	0.347207	0.56831	0.128408
Fam169a	30.85687	32.00474	33.184946	24.97771	28.211805	33.152456	34.71645	34.566639	32.53433	33.79548	34.12121	32.58493
Il17b	3.67254	1.57566	3.1695	4.19133	1.60263	1.75169	2.78212	1.79024	2.64068	4.50254	4.60393	4.34806
Itm2a	25.3242	26.0574	27.3014	21.227	19.7913	23.5487	24.8582	25.6441	24.3206	20.6058	21.295	19.9428
Trib1	11.5318157	11.2192	11.720707	12.164621	12.6486246	13.2313	13.301646	13.634196	13.091423	13.6597553	14.764611	13.839169
Pcyox1l	18.0107	20.7784	19.6995	16.2804	19.4447	20.7672	18.1051	18.4594	19.7619	19.916	19.4317	18.2447
Nfam1	5.16325	5.733545	0.599911	4.876219	3.859216	4.217787	4.228342	4.271981	2.140239	4.201529	4.444965	3.149831
Grpel2	13.15057	14.31741	13.4459	12.43278	13.2301	13.40845	13.572169	13.068911	13.534495	14.157304	12.67141	11.488025
Rhox3e	0	0	0	0	0.139173	0	0	0	0	0.562135	0	0
Mark3	50.09416	54.16159	51.281754	49.39569	53.86013	52.78946	51.81804	51.402056	50.66888	52.460503	54.148646	54.291806
Spata31	0	0	0	0	0	0	0	0	0	0	0	0
Rhox4e	0.0726172	0	0.78425	0	0.659501	0.408165	0.0491494	0	0	0	0.417299	0.39351
1700129C05Rik	0	0	0	0	0	0	0	0	0	0	0	0
Afap1l1	2.19074	1.3596	1.08301	1.42236	2.00641	2.15337	1.71265	1.21167	1.81748	1.33529	2.12018	1.99538
Rhox2f	0.827663	0	0	0.52475	0.173268	0.0765764	0.651092	0.694983	0.137078	0.36975	0	0
Gm6169	0.176845	0	0	0.162539	0.0759678	0.463236	0.337178	0.177072	0.309676	0.566219	0.57861	1.06778
Rhox3f	0	0	0	0	0	0	0	0	0	0	0	0
Gm5142	0	0	0	0	0	0.0534489	0	0.0575885	0	0	0	0
Spata31d1c	0	0	0	0	0	0	0	0	0	0	0	0
Tigit	0	1.04331	0.114926	0	0.599892	0.0742344	0.282598	0.103178	0.182387	0	0	0.061909
Rcbtb1	41.319963	39.71332	37.537853	36.85746	33.87666	35.542903	38.203049	37.721722	37.751906	38.7563	35.51957	37.495231
Rhox4f	0	0.227586	0	0	0	0	0	0	0	0	0	0
Nsa2	133.2572	143.0299	142.563	144.7495	137.61	136.2038	135.3995	138.1926	142.7582	135.8698	135.1927	136.1685
Prkdc	7.42219	5.96555	6.99452	6.60976	6.21356	6.83252	6.72453	6.83801	6.87602	6.4754	6.66944	7.16739
Rhox3g	0	0	0	0	0	0	0	0	0	0	0	0
Rhox2g	0	0	0	0.878454	0	0.90014	0.415416	0.672091	0.348323	0.271371	0.484436	0.355648
Prss47	0	0	0	0	0	0	0	0	0	0	0	0
Mfsd14b	22.98303	19.6845	21.45461	18.27182	19.57158	16.36613	19.65712	21.40242	22.03754	21.33285	16.28881	17.1082
Tbx22	0	0	0	0	0	0.015814	0	0	0	0.0204896	0	0
Sap130	41.364669	44.113601	41.933585	45.84848	47.0899	43.848733	34.000781	40.360571	46.54929	44.171612	47.07589	49.690977
4933412E24Rik	0.122169	0	0	0	0	0.116131	0	0	0	0	0	0
Osmr	0	0	0	0	0	0.00846182	0	0	0.0767012	0	0	0
Phf11a	0.123069	0.177158	0	0.0779578	0	0	0.030866	0.0425491	0.47644	0.161985	0.153907	0.328759
Olfr465-ps1	0.0699564	0.0502749	0	0.154263	0.122821	0.0882689	0	0.0239575	0.159993	0.0152457	0.0871809	0.0169174
Olfr466	0.25296	0.201721	0.190874	0.0815324	0.0441853	0.334808	0.236968	0.142008	0.461176	0.127084	0.0953178	0.300669
Phf11b	0.149987	0	0.398512	0.603145	0.129683	0.570318	0.533956	0.103865	0.602218	0.464732	0.263964	0.325496
Rhox4g	1.13813	0	0	0.52855	0.0731491	0.957356	0.318642	0.564879	0.165027	1.28979	0.127336	0.647392
Epdr1	11.5805	11.92338	8.93777	12.93684	12.26085	15.71119	11.97389	10.17256	10.3269	12.42121	14.59849	9.94894
2610002M06Rik	2.49178	1.11312	1.81831	1.58493	1.97818	1.90063	1.36569	1.75429	1.83179	1.67159	1.96757	1.83285
Lmo7	17.92523	7.957027	10.47547	8.3044104	11.617908	12.059461	11.802969	12.52274	9.94782	11.211654	13.23115	12.79912
Tfap2a	4.1274859	2.59889400033596	5.078246	5.006245	6.41406	4.422691	3.1926376499529	4.268841685095	3.356015	3.828984	1.870214	3.900498
Rhox3h	0	0	0	0	0	0	0	0	0	0	0	0
Ralgapa1	4.239376	4.1191015	4.6618373	6.83592	5.404211	4.84367278	4.839958	4.47732300035761	4.641261	5.079824	3.945006	4.24324700037453
Slc29a2	11.40171	11.8472258638	11.5366	11.13303	11.445057	14.18791	11.14957	10.733094	10.32197	9.7915383393	11.45072	10.55748771
Rhox2h	0.410891	0.0913777	0	0	2.292753	0.861578	0.508186	0	0.644715	0.541721	0.367804	0.477271
Ablim3	0.141972	0.0128272	0.248811	0.0561922	0.0940024	0.0112352	0.134901	0.195355	0.264774	0.221555	0.0900398	0.120627
Tent5d	0	0	0	0	0	0	0	0	0	0	0	0
Lratd2	0.518544	0.762653	0.778283	0.484359	0.714135	0.400556	0.815947	0.634981	0.756417	0.853852	0.436207	0.806602
A1bg	0	0	0	0	0	0	0	0	0	0	0	0
Wmp	0	0	0	0	0	0	0	0	0	0	0	0
Drd3	0	0	0	0	0	0	0	0	0	0	0.0938334	0
Maged2	14.6911940019539	18.966981861	17.08581	9.8642	15.60791	16.55789	14.90034434519	14.344651	12.868169	19.692257	15.299246	15.675496
Sfrp4	8.461511	4.6484695	8.43581900139173	6.566743	7.401455	7.0680121	3.734308	5.082248	7.47221	9.08011	8.26462	6.388789
Serhl	14.2058	16.261526	15.724332	16.5779	18.6326	16.5657506	22.589154	13.511431	14.856672	16.108275	18.059595	14.317225
Ammecr1l	11.9820937312	15.071429	12.05058	14.118089	14.7858241837	11.732187	11.40684	12.57871	12.23483397	14.0927	10.95718	11.859778
Mzt2	29.38858	31.33491	32.72303	39.668907	33.16385	36.56968	36.01625	33.641933	26.707855	35.287476	33.713997	37.60577
Cebpd	1.0201	0.619928	1.6398	1.55303	1.14889	1.15261	1.24732	1.18384	1.38664	0.989185	1.13051	1.54727
B4gat1	14.066	16.51514	10.78359	10.807872	12.15412	12.38258	13.01963	11.433668	12.28289	13.3979	11.33892	11.37486
Qtrt2	12.23628	19.31265	10.884007532	13.89839	16.40109	18.4997	13.26284	18.91675	16.34244	16.41424	13.72971	15.33953
Cbwd1	25.0197	28.7782	25.0866	25.5681	18.4701	23.6872	23.2858	22.2736	25.9018	26.0348	21.8194	23.7386
Polr2d	93.07573	92.44228	84.5148	80.33062	83.38443	89.39977	91.76757	80.51225	78.58238	84.2964	85.30467	87.32397
Nlrp4f	35.835572	34.74183424375	38.611004	36.5354687	32.928629	39.80676	40.438695	39.408255	44.295651	42.806308	38.53981	40.426797
Sh3tc2	1.8354224	1.43899	0.714572734745	2.5909	2.219271	1.981364	2.193444	1.302090509515	1.28266	1.977145	1.29002	1.7191
Phf11d	86.0279	87.44349	87.07586	84.69824	75.5487	76.35953	73.97317	88.42422	87.39295	83.89429	77.93835	74.92925
Ifnar2	15.38757	20.460449	17.151336	18.887595	18.634873	15.06775	14.399791	14.955592	13.888413	13.77552	14.35279	13.78375
Myc	5.182502	7.8646	6.959704	6.364352	9.70499	9.16105	8.4145396	9.20483723	9.120253	10.075038643	8.74322	11.620797
Casp7	9.57383	7.80045	8.74896	9.12398	7.74993	9.43414	5.48698	7.20661	8.32071	7.19938	6.31244	8.23295
Gm10775	0.727179	0.458555	1.38512	0.363989	0.967189	1.3186	0.0709261	0.444386	0.611378	0.589244	0.108885	0.34366
Brms1	25.276237	31.1663	17.963252	33.285087	29.5887	35.62946	35.2795	30.608174	30.792722	27.014654	29.52034	37.25572
Rrp7a	32.01947	32.454	23.0904	29.9823	32.93125	34.57648	37.67539	30.53956	29.551039	33.66067	40.59936	41.17674
Gcnt2	36.78061	35.67516	38.01146	34.96862	40.87196	40.12881	30.00516	38.09366	40.448	38.43426	46.0048	37.54227
Pnck	4.43122	5.08648101642	3.03466	3.699815	7.704391	3.920828	3.971584713	2.884613717	3.763107	3.286935	5.038658	4.41860000126437
Mrpl47	13.7502	14.1939	13.7759	11.6279	13.2413	12.9692	13.0079	12.1023	13.6142	12.0473	12.0703	13.1007
Kctd12	0.933784	1.18762	0.87431	0.876856	0.754946	0.806986	0.802679	1.01366	1.10931	0.728849	0.931813	0.96162
Adrb2	5.95398	3.81359	4.20672	4.35808	5.65421	5.05742	6.32695	4.76312	5.83911	5.08926	4.39673	4.51063
Phf11c	0.376181	0.422677	0.276857	0.58734	0.359407	0.599987	0.522636	0.584648	0.387294	0.501944	0.813799	0.566614
Wdr33	50.34318	51.990773	50.74987	44.395285	51.466136	52.440987	53.111225	52.87035	52.58052	51.384547	50.640422	49.09005
Dock8	0.312724	0.175528	0.109572	0.177133	0.152416	0.158876	0.127529	0.192003	0.144242	0.29294	0.107308	0.271033
Acod1	0	0	0	0	0	0	0	0	0	0	0	0
Cln5	12.2425	11.5019	12.7336	12.7376	10.4975	9.98736	10.0889	12.1963	11.8604	10.2877	10.8525	10.9642
Zfp369	7.56774	5.886849	10.0601	8.35561	12.406758	6.067389	8.31796	7.5194	9.923171	8.9011669	9.55131	10.5792269
Il12a	0	0	0	0	0	0	0	0	0	0	0	0
Fbxl3	24.30732	21.54263	21.768053	22.40415	23.01946	21.98379	22.76631	22.57022	24.51129	17.133334	20.0378	24.97409
Spidr	25.2378	20.3569	24.5923	23.617	23.2771	23.8054	21.7716	25.1658	23.7582	24.6097	22.1823	22.0282
Poldip3	108.2417	119.0953	111.7241	110.6941	108.4606	117.1417	114.457	109.307	105.7719	110.4939	112.672	117.7905
1110032F04Rik	0.675096	0.752593	0.868661	1.30048	0.402725	0.792279	0.270915	0.921856	0.820637	0.651732	0.70092	0.693856
Nme8	0	0	0	0	0	0	0	0	0	0	0	0
Adgrl4	0	0	0	0	0	0	0	0	0	0	0	0
Setdb2	7.739159	8.19137	6.8134336	7.086153	6.48065	7.49114	7.93187	7.708926	7.8848002	6.649645	6.970402	7.3562113
Sft2d3	2.98917	3.44	2.63235	1.95091	2.25743	2.69767	1.8559	3.04557	2.71844	3.22549	2.58219	3.50925
Htr4	0.141706	0	0.101929	0	0.0350095	0.100391	0.00804011	0.0218223	0.0363987	0.0620257	0.1141875	0.0307998
Rin1	3.32271	3.296921	4.460557	5.166944	4.3897	4.536181	3.80998	3.154896	4.126602	3.800658	5.577677	3.601897
Btg1b	0	0	0	0	0	0	0	0	0	0	0	0
Btg1c	0	0	0	0	0	0	0	0	0	0	0	0
Gm21970	0	0.872636	0	0	0	0	0	0	0	0	0	0
Pkp2	20.7628	20.7675	22.126	20.8415	20.1501	21.5662	23.9787	21.5284	22.1492	24.0466	23.4884	21.8083
Rhox10	0.591767	0.181384	0.511663	0.797622	0.738801	0.0805845	1.31567	2.69747	1.53254	1.44301	0.819583	1.22731
Ndufb5	218.817871	211.730886	203.5763	208.9309024	225.158836	192.53563	230.10847	191.747606	195.05013	205.3093	206.58962	203.0801
Gsdmc	0	0	0	0.16486300752341	0	0	0	0	0	0	0	0
Rhox11	0	0	0	0	0	0	0	0	0	0	0	0
Lims2	1.309821	0	0.296711	0.64429	1.02213	1.722928	1.449741	1.05093	0.975834	2.111399	1.44208	1.0429
Il10rb	1.75685	1.18991	2.45246	1.28374	1.59137	2.00993	0.781887	1.06371	1.07022	1.8807	0.918192	1.41765
Rhox12	0	0	0	0	0	0	0	0	0	0	0	0
Cd248	0.804925	0.403966	0.566888	1.22996	0.328952	0.7274	0.535774	0.567148	0.473313	0.103103	0.530846	0.71464
Rhox13	13.0727	13.8266	9.6876	15.8047	11.817	9.37303	14.2383	13.6805	12.0676	14.353	13.2816	13.9375
Tmem151a	1.0999414	4.2235695	0.260635	1.611893	1.750552	0.827604	0.844198	1.359616	1.213685	0.0250888	0.270189	0.252739
Pak1ip1	80.1354	84.8921	91.2729	83.0795	81.3951	86.2024	96.0463	76.4392	82.6625	88.5316	84.9975	89.9198
Zbtb33	4.408035	4.95204	5.59143	3.5439746	3.960228	4.83703	5.90807	5.777189	4.44462	5.81435	5.3053	5.18135
Cyb5r3	72.183628	93.14276	75.9643	75.788727	87.9646	89.815092	88.435272	84.6890164	90.332607	90.6412479	102.179103	105.113482
Kank1	8.61166	8.70143	7.79084	7.552477	8.44083	9.42996000089673	7.691868	8.61303	8.40191	8.63595	8.9738	8.66661
Brwd3	6.69746	4.22945	6.02652	5.77783	4.82164	5.82928	4.63751	4.9025	6.12076	4.45936	5.63865	4.51264
Slc30a7	4.01853	3.5766	3.33041	3.69737	2.8314	3.75744	3.64735	3.44652	3.42095	3.23838	3.2343	3.00827
Cab39l	26.41841	19.50448	26.76148	23.615876	22.552746	21.604684	25.094049	21.30129	22.03107	21.38355	21.114526	22.048262
Ccdc191	4.246615	4.470284	2.97088	3.968295	3.581033	4.0762572	4.037067	8.172049	2.891263	2.572517	3.073266	3.10307
Gpr17	0	0	0	0	0	0	0.0287297	0.00974367	0	0	0	0
Fbxo38	29.472656	25.5715	29.2857	27.1797	33.3511	32.32849	27.1161	29.0972	28.749	31.90503	27.79352	33.0212
Ifi44	0.034841	0	0	0.115761	0	0.0330934	0	0	0	0	0	0
Gpr141b	0	0	0	0	0	0.0349818	0	0	0	0	0	0.0750502
Dmrt1	8.955337	7.02452	6.54364	8.79698	10.163418	7.04589	7.94023	7.9462	9.35042	8.22943	9.11475	6.69944
Gm10139	0	0	0	9.3812	0	1.41642	0	0	2.45832	0	0	1.0364
Tmem14c	144.065	153.239	142.689	143.338	154.311	152.281	152.924	136.545	150.102	138.358	137.669	127.231
Myo7b	0	0.167277	0.0386343	0.0627955	0.0194576	0	0	0	0	0	0	0.0106964
Yars2	38.5955	33.00087	40.52075	40.06012	32.493383	35.52611	35.436386	43.13489	43.442597	41.78319	39.129042	35.536066
Gpr141	0	0	0	0	0.0257602	0	0	0.0602438	0	0	0	0
Dmrt3	0.926864	5.001697	1.35749	1.04332	1.34927	1.41312	3.78567	3.40263	1.928266	2.61933	2.624045	2.37349
Cdadc1	8.558189	6.677097	5.700915	6.132633115	7.14316	8.345176	9.918993	9.6983511	7.650041	8.042285	7.535921	8.447113
Ifi44l	0	0	0	0	0	0	0	0	0	0	0	0
Lifr	21.29037	19.556646	19.13908	20.44203	16.32738	20.34014	18.717349	17.7682930129953	17.620558	19.722653	17.670359	19.89337
Dmrt2	0.375719	0.813499	0.154639	0.27267	0.545547	0.440989	0.117177	0	0.285475	0.24665	0.464675	0.579183
Tdrkh	5.755056	4.5449364	6.449935	6.497108	6.640651	6.514515	8.075228	4.957184	6.745907	4.94521200583766	6.651018	8.19100465
Zdhhc23	1.646841	1.37519	1.6072608	1.1461	1.824596	1.516805	0.902705	2.006698	1.714667	1.540899	2.7270652	1.804912
Yif1a	32.1872	27.56635444	36.15379	26.82597	33.8268	36.71938	32.51576	33.884697	27.01934875452	31.21615	30.54318	30.62649
Elmo1	4.962677	3.619619	4.315408	3.68359	4.442947	4.293729	4.22589	3.76774	3.86392	3.92681	3.3762	4.65145
Ifnar1	15.2986	13.8742000788138	14.647	15.7518	13.6162	16.111006	13.6178	13.4892	13.936	14.6251	14.824	14.0544
Gnl3l	51.99282	60.88819	53.269963	55.21717	50.24103	51.68053	47.588500741281	52.551588	50.675114	51.52368	49.70972	51.963447
Shisa2	5.91762	6.16661	5.12465	5.41945	5.6348	6.57306	6.0254	5.23859	6.94584	6.6973	6.98546	7.40508
Atp8a2	0.0128061	0	0.0488977	0.2787641	0.013132	0	0.0130163	0.00384067	0.0513461	0.0757278	0	0.046041
Spink10	1.848984	2.6126266	1.508493	0.4065285	4.7828612	2.6437973	1.8294404	1.7584464	0.990828	0.9118339	1.7439826	0.9095359
Nhlrc2	9.37606	9.03034	8.75677	8.7184	8.54948	9.07845	8.58251	8.95033	10.0861	9.21299	9.40826	8.7559
Ckb	445.255	445.668	460.9	478.023	466.454	438.672	432.999	405.292	387.727	377.82	435.462	388.334
Ptgfr	0	0.0796187	0	0	0.00648284	0.00702631	0.00558859	0	0	0	0.10628	0
Ifngr2	1.19152	2.57985	1.95044	1.46193	1.75681	1.83655	2.38287	2.06684	2.46636	2.38053	2.15659	2.45236
Trmt61a	19.8112	17.72297	14.89414	24.89054	24.70130619389	28.04381	26.210108	20.415253	25.25678	23.57519	29.9905	33.1356485
Adrb1	0.788974	1.15205	1.08106	0.879374	0.832192	0.456187	0.468484	0.867171	0.339631	1.06963	0.914907	0.974077
Tmem50b	19.5689	23.4637	19.8171	23.6117	19.6848	19.2355	19.7794	20.3382	20.9628	19.842	20.6414	17.951
Cnih2	2.42798	2.95122	3.68194	2.2759	4.33369	5.08723	4.79224	3.45888	3.78605	3.41384	4.6864	3.70545
Usp13	7.7675	7.76484	3.381782	5.45021	6.03479	5.04894	5.33425	4.40752	6.17753	6.59972	4.18412	7.14962
Gm36368	0	0.97346	0.522172	0	0.8129	0	0	0	0	0	0.231706	0
Aoah	6.73087	5.41241	7.45615	6.34108	8.34025	6.16299	7.59355	6.11584	6.75078	6.90142	6.82928	7.22472
Bag5	12.50416	16.617765	13.2491	15.69738	13.37103	13.512005	13.4608	14.465217	12.748873	12.37844	12.28889	12.757628
Spink7	0	0	0	0	0	0	0	0	0	0	0	0
Spink13	0	0	0	0	0	0	0	0	0	0	0	0
Brms1l	15.9064	10.889	16.2522	16.1623	15.2859	14.8534	13.4773	15.8077	13.3986	13.6761	13.5778	13.975
Mycbp2	14.206679	9.699835	13.995269	14.1554006	12.24033	13.5602738	10.748749	10.33912	13.855284	13.701023	12.247479	13.060195
Ccdc186	7.549412	9.57522	10.037971	6.59230251061	7.466899	7.30402	5.97466	9.36169	6.391777	6.430139	7.46825	8.20182
Gramd1c	0.2303659	0	0	0.121159	0.028145	0.0243248	0.145277	0.115203	0.0661334	0.1047	0.0768501	0.093679990829
Hmgn5	5.50552	4.21621	4.38193	4.44683	5.45033	5.64696	5.81086	4.61046	5.91563	4.61632	6.13618	3.74893
A4galt	29.49869	29.34804	29.96702	26.04202	25.85643	33.47928	22.24055	28.73132	26.731553	23.31008	26.5148	28.19609
Iws1	22.57113	22.25737	20.47895	21.72885	24.76511	22.47361	25.607819	24.3863	24.26893	25.36671	23.39452	26.70416
Sh3bgrl	2.06449	1.34736	2.07736	0.818789	1.63019	1.51878	2.30229	1.27071	1.63802	1.00694	1.47495	2.03601
Coa8	33.328143	32.652843	39.040117	31.795164	34.041927	33.869743	34.908231	38.336448	33.565763	38.498173	37.513852	37.578182
Gsdmc2	0	0	0	0	0	0	0	0	0	0	0.144607	0
Extl2	2.1909090417059	2.454970082125	2.3612	3.352878827	3.238684039	2.436901	2.75986	2.181208	2.047053820414	2.872292	2.530717	2.407649
Tmem255a	0.0151686	0	0	0	0	0	0	0	0.0522332	0	0	0
Rab1b	79.22097	88.63272	65.5449	87.02654	81.809329	87.83831	86.343566	79.007619	81.154384	81.589597	86.752227	78.39774
Olfr1370	0	0	0	0	0	0	0	0	0	0	0	0
Uqcrb	433.546	411.122	422.853	383.684	411.396	376.834	450.08	396.906	422.563	373.346	415.262	369.894
Mbip	12.5761	12.8054	12.0131	14.2097	13.9741	13.1118	15.5893	15.1781	11.2704	14.3185	15.6606	12.8921
Gm10767	0.0653355	0.391258	0.0854903	0.715693	0.1650173	0.670417	0.887466	0.602439	0.290564	0.557628	0.4373756	0.65128
Dnajc28	1.194676	1.567439	1.884756	1.58427	1.40644	1.42888	1.4138	3.55131	2.643798	1.51558	1.884651	1.891405
Olfr1369-ps1	0.228475	0.286046	0.249844	0.0402454	0.0124244	0.29524	0.120959	0.0717503	0.0374343	0.110693	0.0851722	0.0708719
Arfgap3	11.99315	8.994403	9.16127	9.743853	11.99645	8.999932	7.8127797	7.997578	8.6900596	9.44639	9.58788	11.66268
Olfr263	0.0626817	0.0135906	0.131805	0	0	0.0119054	0.0476359	0	0	0	0.103657	0.0456482
Klc2	9.71371	11.72639	11.44562	11.32654	10.58429	11.818221	12.128902	11.85041	12.68739	11.71338	12.92513	12.144247
Atp6v1a	94.534116	84.911057	87.07873	77.478982	82.6723	88.28162	80.657885	78.650881	83.85104	80.0838	76.843791	78.43323
Olfr1368	0	0	0	0	0	0	0	0	0	0	0	0
Apcdd1	3.696043	3.33156	3.204614890943	4.966513	2.924409	4.763708	2.603157	2.801411	3.207613	3.382313331	3.109703	2.5267910143396
Gipc2	4.11744	3.68481	4.08227	3.85692	4.42836	2.7224	4.05568	2.11365	3.81361	5.44975	2.98619	3.16949
Nkx2-1	0	0	0	0.243895	0	0.0439653	0	0	0.219125	0	0	0
Mak	2.59612	2.234072	1.754523	1.752844	1.512507	1.415256	1.409011	1.499461	1.757894	1.0826410011	1.900584	0.7065235
Gm6377	0	0	0	0	0	0	0	0	0	0	0	0
Nkx2-9	5.32831	6.53239	5.26656	3.4992	4.69517	5.84341	7.02387	3.99204	4.90409	6.63407	7.12798	7.05679
Proc	1.037523835	0.299367313	0	0.0656529987	0.518080535	0.2304725629	0.6789477998	0.464222875	0.74587277	0.568363706	0.544179616	0.4031042007
Gsdmc3	0	0	0	0	0	0	0	0	0	0	3.28408e-06	0
Pax9	0.135565	0.35233800152843	0	0.0564954	0	0.11209	0.0372843	0	0	0.0202422	0	0
Fgd1	67.2305	63.4094	62.0669	64.1198	65.376	68.2689	57.8112	66.9747	62.7427	64.5332	63.2327	59.8487
Oaz3	0.083261	0	0	1.08273	0	0.464726	0	0.0844572	0.121186	0	0.18468	0
Ttll5	11.0048603	11.235334	9.4530526	8.9770770867028	7.170613	11.0463854	7.9163962	9.2000591	9.0981824	10.3994234	9.4832297	10.498598
Gsdmc4	0	0	0	0	0	0.125588	0.319797	0	0.0455254	0.156154	0	0.0547305
Map3k2	3.04718	2.59663	3.22495	2.28332	2.30209	2.25517	2.0977	2.72906	2.62381	2.66698	2.83259	2.0514
Pacs1	8.67999	10.2367	10.6316	9.50567	9.86669	10.2136	7.6816	7.90785	11.055796	8.22491	9.25172	8.97291
Mrpl9	63.921746	62.5994	52.524917	59.19743	59.786686	54.389166	64.020727	54.0216461	54.308073	56.815482	54.166482	51.469816
Egflam	0.0450141	0	0.0788826	0	0.0695445	0	0	0.0249443	0.00968568	0	0	0.0409772
Dnm1l	61.805587	54.52304	61.05518	56.51317	53.58284	57.585451	51.89949	60.13801	58.35773	56.662068	53.03916	53.97261
Ercc3	41.2814	42.8564	44.2484	49.0209	44.013	42.7834	36.7536	41.5178	42.383	42.0892	39.7512	43.6907
Pou3f4	0.0519267	1.72973e-07	0	0	0	0	4.43128e-08	6.59477e-08	0	0	0	0.0504477
Atp1b4	0	0	0	0	0	0	0	0	0	0	0	0
Dnajb4	5.77952	4.18199	5.722078	5.014773	3.883591	5.50644	4.404055	4.2880966	4.60498	4.258307	5.285131	4.615296
Tsr2	5.01579	4.73655	5.7509	6.50474	6.39786	6.84447	7.42023	6.62442	6.91512	7.08396	7.48256	6.46024
Ift80	11.91465	7.587309	11.68462	8.99861574	8.280701	10.0502411239586	7.79544888	11.2881600006136	8.2006402639	9.10845000158326	9.22673598	9.008988
Napg	15.500823	14.267123	16.982586	19.404017	11.76639	18.576	21.406797	14.564412	12.873639	13.15784	16.35043	17.473125
Trim27	140.58474	149.025428	142.926776	161.05848	147.20703	152.52685	151.77519	158.11941	153.06938	153.9028	155.83568	157.26492
Sf3b2	156.6571	161.86193	149.05018	162.71514	166.45127	164.76894	181.407062	161.82361	171.28825	165.29942	180.734814	181.06265
Gm49336	33.87568	31.834314	34.520483	32.92663	29.43064	32.51228	27.859648	33.126771	33.089694	32.3196	31.05006	32.50797
Wnk3	6.34729	6.30318	7.49881	6.07651	5.96843	5.372334	5.50514	6.010832	7.797884	6.38067	5.643842	6.185181
Gfm2	43.698056	43.761524	35.86252728156	40.004944	45.560851	39.125645	39.6815930009527	42.275298	41.93694	40.926493	40.9499680035927	44.772991
Pacsin2	55.48167	58.847305117	52.39148058269	59.88237010874	53.682701954	59.4335880076226	55.4298200497765	57.4430600157922	56.359664	57.168981204094	60.27996425	55.540012
Gal3st3	3.88212	3.50362	2.79645	4.12869	3.47706	3.40973	4.79871	3.80904	4.59963	4.21178	3.91307	5.40055
Bin1	16.99613	20.14069	15.64956	22.7505	20.93807	22.27357	22.31965	22.48789	23.22492	22.10504	21.40217	25.109416
Catsper1	0	0	0	0	0	0	0	0	0	0	0	0
Slc6a8	44.266694	43.73209	48.534630918	46.867962	49.39367	44.904897	50.630142	50.99215	52.984	47.95213	49.027373	48.88215
Gdnf	0	0	0	0	0	0.0386947	0	0	0	0	0	0
Wdr70	61.7072	63.6637	69.6279	60.0862	67.4185	62.2033	67.3195	65.4077	59.8827	67.3554	69.5665	65.8081
Riiad1	0	0	0	0.192128	0	0	0.244522	0	0.0958512	0	0.412667	0
Cst6	0.25153	0.186481	0.0661134	0.0119458	0.0333052	0.0477744	0.0764606	0.051915	0.2261312	0.0495344	0.0945476	0.0366355
Dennd6a	22.31932	22.02234	24.501224	20.9569073	22.28133	18.8862	21.01134	22.84417	21.489659	22.32114	18.73397	19.072403
Naa50	149.6994	135.0358	144.977	136.0463	126.1469	129.3077	136.5329	132.4235	137.6885	139.3932	130.2531	132.8653
Tdrd1	0.1109726464	0.349178465	0.15877875	0.372826075	0.1421896656	0.1146502254	0.1913405699	0.0830758934	0.259861168	0.214312683	0.153748509	0.219756538
Vcam1	0.465728	0	0	0	0.0757575	0	0	0.231745	0	0	0	0.125951
Cyrib	108.86755	103.28285	109.89433	113.85988	98.61763	98.8515600850063	101.95708	101.9653	108.111403	109.61119	103.34582	104.53909
Usf3	4.450298	6.900456	5.50731	3.78183	3.325614	3.248629	3.60445	3.75683	6.676495	5.331367	4.627349	4.10914
Gart	350.826123	374.31705	351.480600378155	370.91108	379.96733	398.585090000332	366.476125	363.49016	372.22541	371.90283989413	366.812044	406.57726
Ttll1	19.729673	17.620992	20.07047	18.227938	18.511758	18.342521	16.382682	21.043535	18.98264	19.30128	19.547158	22.5266
Gpr88	0	0	0	0	0	0	0	0	0	0	0	0
Smc4	80.17823	54.81682	83.417694	79.38111	52.4802	78.31216	79.39414	68.763755	85.136909	75.055524	86.5813	76.43148
Gm35060	0	0	0	0	0	0	0	0	0	0	0	0
Gypc	0.126198	0.0819349	0	0.335247	0.111205	0	0.254924	0	0	0.115986	0.2583605	0.0918522
Tslp	0	0	0	0	0	0	0	0	0	0	0	0
Bik	3.13692	2.20302	2.378287	2.54059	4.331146	4.69142	4.57797	4.503172	4.13928	5.181011	5.779019	3.825593
Wdr36	76.8323	79.9449	75.1969	76.18547	75.7723	79.697	75.3191	79.361	81.7576	81.9864	75.1741	80.3693
Mcat	29.950635	33.531143	28.36111	27.9115	31.983	34.72765	32.5638	31.24041	32.895965	32.5364	34.44492	33.61682
Tspo	33.2834	34.3143	31.7391	33.96429	27.7571	31.8543	43.7878	32.1209	34.8403	30.2354	27.9125	27.9117
Mtmr6	7.676464	10.1347	6.56651	7.161269	9.04767	6.66196	8.0593	9.035389	7.962366	8.65328	8.59764	8.340424
Ttll12	30.2816	33.7837	31.3042	31.2815	37.4943	34.4503	33.1876	31.7944	31.5095	32.2083	34.0562	34.3663
Trim59	88.77783	77.39744	84.10264	73.86706	75.45162	77.58142	83.5269	81.97648	78.35783	77.69293	77.54025	75.55122
Lamp2	31.82531	28.2039	31.61741	24.26228	28.540836	29.24661	26.33191	30.7874	27.83601	26.094633	28.95735	22.919479
Cdc14a	1.84855000192908	1.39900000082391	0.919219	3.36721	1.5767825	1.6824900042437	2.517765	2.103849	2.200269	2.231165	1.497832666	1.66448
Amer2	0.0191767	0.20544	0.0671246	0.145633	0.1691253	0.05465395	0.1309779	0.078447	0.0284689	0.07492555993	0.0720213	0.21861872
Nup155	39.0576	40.4103	43.2047	36.3674	43.3528	40.1558	40.1954	39.5799	41.4451	42.2431	40.6785	40.2523
Gcm2	0	0	1.09529	0.736418	0.605415	0.745111	0.524878	0.694988	0.0985963	0	0.555443	0.250515
Camk4	0.0937834	0	0	0	0	0	0	0	0	0	0	0
Arf4	148.4521	124.3196	132.2391	134.0779	138.1296	134.3576	114.1031	148.2127	134.1871	129.1322	113.6411	135.4992
Mterf3	21.210724	23.57694	17.6082	20.21431	17.086135	24.2554	23.20351	23.0919	24.841054	24.1008	21.111624	21.709071
Stard4	25.23538	22.869199	26.15085	20.39655	21.04274	20.45306	22.041884	18.822213	19.492207	20.357519	19.2536	22.09922
Slc25a21	0	0	0	0	0	0	0	0	0.102325	0	0	0
Scel	0	0	0	0	0	0	0	0	0	0	0	0.015458027001
Nrep	2.37985	2.87986	3.64137	2.010676	4.2793953	2.593701	2.969142	2.55322	3.5322508	2.402941	2.322144	3.3442303
Prps1l3	45.0303	50.1566	50.0561	50.5089	47.2538	46.0257	42.7671	42.8657	45.7082	46.2336	43.3851	44.6547
Tgfb3	0	0.0642649	0	0	0	0	0	0.0458935	0	0	0.0668448	0.0647711
Banf1	379.87009	393.08819	356.96287	375.15197	382.3755	410.7515	385.63321	366.26445	382.03881	388.3384	390.2313	365.3112
Bcap31	149.742	147.946	152.034	148.838	160.648	163.779	163.319	153.153	151.274	161.772	148.659	149.216
Gpx5	0	0	0	0	0	0	0	0	0	0	0	0
Kpna4	54.44755	53.86714	54.86817	47.83462	49.20052	51.91037	50.56362	50.97887	57.37183	53.34199	51.607003	53.4065
Sidt1	0	0	0	0	0	0	0	0	0	0	0	0
Eif1ad	39.1693	40.7717	37.6542	37.3712	40.592	40.9653	40.9101	39.6416	43.1494	40.8271	39.2087	41.2347
Asap2	16.01185	12.891018	14.411899	13.78489	14.32931	15.56613	12.854634	12.67009	14.74839	15.25393	17.002946	15.2571485
Epb41l4a	36.9	36.3842	37.4716	40.1547	38.5712	39.8159	33.4616	37.6545	37.578	40.0827	40.1866	38.4756
Gpx6	1.49506	1.52432	3.2211	1.88847	2.66548	2.48849	3.34283	1.54134	2.14741	3.24464	1.7737	1.81231
Fam120c	1.12888	1.12728	1.13112	0.783188	1.28187	1.01232	1.0567	1.18363	1.42653	1.24094	1.21945	1.43062
Vwa2	0.110302	0.292314	0.590621	0.267756	0.36785	0.256055	0.176983	0.417382	0.20044	0.209175	0.322447	0.365944
Olfr1367	0	0	0	0	0	0	0	0	0	0	0	0
Cplane1	5.53927	4.6386	6.45796	4.89136	4.53768	4.86594	5.02808	5.02423	5.99209	5.79489	5.32546	5.85132
Sycp2l	7.55092	8.39878	6.75075	8.22065	4.7737	4.64998	6.09418	6.55415	7.59664	7.57607	6.53588	8.46501
Pde12	7.78767	7.06293	8.12671	7.28511	7.95515	7.52527	8.26369	7.61005	8.42194	8.75967	7.58121	8.38325
Hexb	63.5515	70.7918	73.3982	70.5882	68.2752	65.5019	65.9883	65.4474	66.4897	67.6811	63.808	55.2711
Spata13	8.95589	9.69622	8.4981534	10.693977	9.361432	10.7254900008432	10.428723	9.60883	9.89302	11.64036318534	9.105868	10.343305618
Arl14	0	0	0	0	0	0	0	0	0	0	0	0
Rtca	52.2999	53.833	53.1818	48.6511	55.0298	50.0542	53.409815	51.695887	46.2233	54.2059	48.5575	55.2121
Abcd1	4.76188	4.15291	4.018569	6.445341	5.038917	5.696836	4.86478	4.92812	5.348589	5.19189	6.709757	6.657801
Sart1	29.139454	33.57991	21.1454	29.434	30.9653	33.2864	35.829567	30.883	32.7594	34.6247	36.496469	36.789977
Piezo2	0	0	0.0432228	0.038539	0	0.1255876	0.0363057	0.0431762	0.00727132	0.0494312	0	0
Zscan12	15.02616	10.1717	11.48246	10.99391	13.1451511	10.916641	9.30418	10.672148	12.08554	12.3328	11.59517	12.09222
Nipbl	18.3914	16.4989	19.3147	18.1076	16.527	17.231	17.0779	18.9423	19.2078	19.8109	19.5909	18.0775
Plxnb3	0	0	0	0	0	0	0	0	0.202615	0	0	0
Ppm1l	2.12161	1.70924	1.77219	1.98788	1.72177	1.79121	1.39887	1.84016	1.82171	2.18512	1.81869	1.70239
Enc1	49.4278	49.6782	48.3712	49.4175	55.1826	55.868	53.1267	59.0801	57.5291	57.3931	57.4989	60.3019
Ptdss1	25.238	24.092	20.3954	25.7289	25.6077	23.7766	19.3408	22.4921	22.5344	24.3508	22.441	22.9573
C1qtnf9	0.666069	1.23083	0.630437	0.895041	1.2468	1.10785	1.40557	1.17365	1.84061	0.728784	1.1871	0.908887
Spice1	8.45115	7.90015	7.15788	7.43559	4.86043	7.42287	6.22331	5.73122	7.05652	6.91652	7.32434	6.49076
Celf3	0	0.835977	0	0.437598	0	0	0.108952	0.0931846	0.0464559	0.043365121	0.105401	0.0337182
Slain1	3.826071	7.773221	6.002552	6.015747	2.915206	5.626133	3.65941000361534	4.36743	4.679749	4.1649	5.986787	4.625513
Tsga10ip	2.491468	4.58082	3.824078	1.11649	2.40077	5.08099	2.044817	3.74715	3.43778	4.13146	1.81296	3.95707
Dnah12	0.343187	0.620383	0.157584	0.110008	0.218661	0.200764	0.215971	0.127701	0.501544	0.162405	0.249204	0.180248
Elovl2	7.24442	6.25672	8.00503	5.682826	6.04043	5.7965	5.84809	5.884988839	6.38303	7.29128	6.80593	5.93128
Drap1	160.28518	160.07381	137.489092	158.4382	173.040273	159.0444	173.74729	156.1328	151.95632	165.55508	183.06469	148.45491
Cfap44	0.0785913	0.0445732	0.240277	0.0650455	0.0520112	0.0615429	0.201494	0.207039	0.0397699	0.239175	0.0929894	0.2196830003171
Scube1	0.1523121	0	0.364877	0.482897515	0.259272	0.176832	0.2152949	0.0567252	0.343675	0.054987965586	0.231422	0.0457811
Ift43	15.753519	15.43863	14.768427	15.76542	17.488139	14.63176	17.83431	20.64543	12.972435	15.280419	10.785208	13.52665
Srpk3	0	0.0574127	0.139875	0	0	0.1513	0.120392	0.166083	0.251378	0	0.0968314	0.0386221
Zfp712	1.87795	1.71014	1.10789	1.24865	2.02245	1.46242	1.13224	0.878568	1.61651	1.70943	1.5622	1.22175
Ednrb	0.154084	0	0.0969519	0	0	0.1842344	0	0.0412059	0.017749	0.0502748	0	0.0148386
Smim13	3.75517	4.72861	4.36232	4.66582	4.88094	4.0783	3.98574	3.67091	4.47387	4.69873	3.52689	3.64921
AI837181	19.55366	25.40191	22.21882	24.10733	27.61536	27.02763	28.70448	25.34571	21.73005	27.87176	28.28478	25.00627
Rps18-ps6	2.53482	0.230543	2.12314	3.00527	0.661704	3.84249	2.38405	1.25832	1.03649	0.900474	1.19839	1.27301
Son	66.00807	64.03567	68.36348	57.58083	60.64639	63.75224	52.08585	61.69634	57.69112	58.22475	65.53549	59.73923
Gm17364	0	0	0	0	0	0	0	0	0	0	0	0
Fosl1	3.16981	0.082085	0.2427859	0.148117	2.457416	0.270661	0.0923769	0.162151	0.744566	0.276496	1.261191	0.411849
Pou4f1	1.66065	1.25138	0.655484	1.47295	0.91745	1.14464	1.09428	1.55733	0.991615	1.38557	1.65384	1.44167
Rps6ka6	27.3109600003446	26.130658845	28.59733469	21.618254	21.3063800005904	24.4045570205356	30.1630600128863	27.7367660321699	25.77397	22.55651255	24.12452113	29.205
Zfp708	2.508195	0.503836	1.7593573	0.6664413	1.17267	0.902431	0.237572	1.1824	1.98111632	0.375852	0.0502824	0.785984
Obi1	1.847505	2.124729	2.299616	1.507693	1.701363	2.29436	2.587238	2.465563	1.704432	3.24678	2.39249	2.46396
Ccdc85b	4.23051	5.48234	3.1439236	5.507902	6.023968	6.066887	6.3061	5.29831	5.7001542	5.22354	5.8346689	5.677449
Itgb1bp1	27.9417	19.02743	34.2560404987	29.77742	33.56778	25.66729	33.19684	30.95813	27.91831	27.76873	28.34404	22.90085
Afap1l2	1.77063	1.54117000017658	1.07941	1.80466	2.20022	1.46641	1.87731	1.46173	1.62178	2.557118	2.1185	1.48536
Zkscan3	9.69773300170525	7.6935660228655	9.206427	7.769177	9.028292	7.6618425	7.49170100028032	8.303547	8.539029	8.081522	7.0646339	6.750462
Mipep	17.9367	21.330875	20.4918	19.6659	20.927907	23.4711787	19.9789626	18.2463	17.974774	19.615286	18.222852	19.918758
B3galnt1	9.35735	6.20904	8.15576	7.57764	6.87837	7.63984	7.76236	7.89242	7.99223	6.94055	6.98464	7.18677
Dbt	19.40541	15.4599	18.435914	16.4187	16.427973	17.08941	16.6253	19.85019	18.998321	21.3298	16.2355	18.3785
Mipol1	8.407535	7.82702	8.080345	7.710659	7.877695	7.668087	6.826759	6.684808	9.911801	6.4067945249	7.811013	7.914476
Slc1a3	4.113562	4.98115	2.78547	2.41479	4.81793	5.27086	5.58113	4.03639	2.91341	4.964285	5.56047	6.02718
Lrrc39	0.117486	0.261152	0.222377	0.0764382	0.330129	0.320491	0.128907	0.579864	0.0701058	0.437983	0.493612	0.15439
Boc	1.3869	1.50385	2.63513	1.70752	1.57718	2.12828	1.60289	1.7176	1.337	1.52949	1.67663	1.85047
Rslcan18	0.611557	0.278018	0.126889	0.0336174	0.459948	0.12963	0.0997446	0	0.591527	0.511492	0.669244	0.513082
Asb14	0	0	0	1.026912	0	0	0	0.2974248	0.3276983	0.1729078	0.1849673	0.4476549
Nedd9	0.0319679	0.392877	0	0.0202467	0.65106	0.0910681	0.0810354	0.0329925	0.1610044	0.153889	0.248359	0.2029469
Nmd3	6.54636	6.32774	6.31651	6.91814	6.42461	7.02736	6.84532	7.56274	6.43121	8.60826	7.22211	9.18624
Mpped1	0	0.768791171	0.763440838	0	0.353232262	0.4643858562	0.49317260701	0.843998145	0.690057	0	0.16426	0.0289013
Klc1	25.168334	22.985286	19.07598	17.85379	32.254877	27.661797	24.939048	23.350156	27.0178055	28.108836	25.541077	26.829706
Pgbd1	0.359023	0.236528	0	1.59072	0	0.536719	0.185013	0.659382	1.555179	0.4960140014998	1.1653	0
Appl1	15.8697	15.3833	16.3291	14.5324	14.4849	14.2569	14.0714	14.14	16.1882	13.84	13.667	14.0287
Fgd4	2.58498	1.614341597	2.1160431	2.700012	2.141726	1.847603	1.966089	2.659819	2.845459	2.379368	1.631193	2.102191
Efcab6	0	0	0.120271	0.186221	0	0.0279168	0.0285691	0	0	0.0450318	0.0422576	0.0409066
Pex5l	0	0	0	0	0	0	0	0	0	0	0	0.453768
Zfp759	1.69647	1.86981	1.80696	2.17094	2.720987	2.90845	2.6642	2.46274	1.68318	1.9536	2.45266	2.95231
Fibp	26.49906	21.85818	23.73661	23.95142	25.9567	30.41892	33.4692	26.51219	25.72604	30.65559	30.1201	23.65076
Tnfrsf19	8.00098000370503	8.671707	6.785656	5.745829	7.44905	6.844989	10.27052	5.947113	6.82166	7.149868	5.384756	6.275582
Zscan26	12.94584	11.54024	13.67838	11.78295	10.63674	11.9655	11.305398	13.09766	12.32462	12.05151	11.533987	11.61471
Tmem170b	3.151323	4.37231	3.612496	5.85789	2.555533	4.08839	2.177585	3.821895	2.947309	2.632705	2.48168	2.513469
Rsl1	3.35686	1.49703	3.33177	2.68054	3.0024	2.63273	1.73228	2.74313	3.44466	2.65385	2.79042	2.73954
Idh3g	107.344	113.848	120.461	110.759	109.402	114.949	100.122	111.218	114.897	116.921	110.75	113.576
Zfp455	0.469853	0.71621	0.878994	0.41852	0.430976	0.756416	0.384788	0.3308491	0.76070622	0.690907	1.03058	0.598212
Ctsw	0.704384	0.488217	0.56909	1.63743	0.47267	1.16874	0.54275	1.21949	0.201242	0.358489	0.306694	0.496321
Zfp458	0.4021044	0.388833	0.758275	1.5648913	0.3041642	1.0245279	0.04362723	0.5024278	0.2843341	0.2562928	0.1618862	0.3869235
Apc	15.876711	12.287794	12.822685	13.25314	13.916453	12.969206	11.994791	12.41982	14.91531	14.231777	13.512854	13.967912
Sult4a1	41.478	42.8072	37.2865	30.6304	40.6608	45.646	39.9717	40.6922	39.0003	45.1338	46.3781	47.1739
Hesx1	7.81828	5.54604	5.947512	7.336529	4.46433	3.404468	4.57439	6.18175	4.187717	5.093741	4.10886	4.568454
Zfp457	1.164548	1.484992	1.310649	1.742222	0.8397765	0.98415	0.441857	0.182249	2.08477	0.632632	2.357925	0.730757
Foxa1	0.441795	0.444528	0.110528	0.290983	0.135275	0.419633	0.35932	0.602406	0.298839	0.223302	0.177842	0.344671
Ttc6	0	0	0	0	0	0	0	0	0.0317519	0	0	0
Sacs	6.3418035	5.00625	6.325902	5.099235	4.3308002	4.784281	5.067901	4.64083	5.361122	5.005706	4.672051	4.86982421
Zfp595	2.520801	3.258264	2.48751	3.555567	2.85647	1.94374	2.502555	1.89895	2.293652	3.216434	1.837389	2.972035
Efemp2	9.41143700068097	7.99709600038811	8.1703279	6.413803	7.9705110166181	6.858265	8.8240970191346	6.972824	7.9093144	5.80268	9.894563	6.5139599
Pnpla5	0	0	0	0	0	0	0	0	0	0	0	0
Hdx	0.134919	0.122514000857711	0.198087000805612	0.283611000682805	0.262987	0.219207	0.113385	0.129064	0.204218	0.188623	0.185293000405829	0.186906000138282
Gpatch2l	9.07752	8.64129	9.00949	9.86607	8.78771	7.94986	7.79203	8.4024	8.55142	9.35575	9.84373	7.77824
Adtrp	0.0610536	0	0.388656	0	0.0558817	0	0.0655175	0.2762485	0.765433	0	0.2920659	0
Pnpla3	5.26867	3.48989	2.44648	5.15825	4.70198	2.58978	2.30415	2.85075	3.47672	3.01654	4.41084	4.69616
Il17rd	10.435065	10.6739293	8.95296	10.381757	9.592658	10.310585	9.828318	9.1937692	10.051618	10.941029	9.861928	9.9484695
Ssr4	49.211	72.9984	89.3208	65.3196	57.6758	73.2197	72.9897	75.34886	67.8668	66.0903	66.3631	67.2657
Samm50	65.8336	67.1037	63.9107	69.8715	65.2211	71.9787	73.0463	65.0409	66.5237	67.6941	72.0997	65.5119
Sstr1	0	0	0	0	0.214597	0	0	0	0	0	0	0
Clec14a	0	0	0	0	0	0.0512312	0	0	0	0.0424985	0	0
Xrcc3	9.72798	8.22666	8.8787	9.92333	9.65771	9.41669	8.3758	10.9916	9.46925	9.98014	10.2368	10.703
Zfp953	3.79078	2.86266	3.05589	3.62971	3.38837	4.08122	3.55169	3.40154	4.3085	3.86007	3.27051	3.74764
Parvb	49.6658	48.0014	47.2232	52.3113	59.977	56.6056	54.9355	53.4125	57.5056	56.3219	57.1176	55.3008
Gm45194	0	0	0	0	0	0	0	0	0	0	0	0
Parvg	2.043813	0.317075	0	0.0555837	0.275409	0.129801	0.147969	0.201379	0.436953	0.397208	0.601075	0.611028
Tex16	0	0.298278261	0.0876605449	0	0	0	0	0	0.0645914725	0.0246290706	0	0
Zfp456	1.764723	4.751794	3.44883	1.643963	1.94518	1.85146	3.18727	2.4556	2.04735	1.21147	2.64914	2.87788
Olfr19	0	0	0	0	0	0	0	0	0	0	0	0
Sgcg	0.569341	0.385667	0.349073	0.0811063	0.263793	0.378516	0.432421	0.411262	0.624894	0.270963	0.267428	0.310945
Cpsf3	84.206248	93.86632	83.176937	92.545247	89.744587	92.53071	82.67951	84.293359	87.28859	88.079293	88.6876419	86.037947
Pdzd4	33.3597000145625	35.256407548	28.8776	33.5293	39.831129	40.02913	40.56105	38.0295	38.63186	37.85961	39.2231	43.90732
Nepro	17.5686	22.5038	23.5464	18.8769	20.3107	20.61	19.5498	21.1249	20.9719	20.5742	19.8081	20.2197
Srp19	88.646945	100.83783	104.07574	95.77749	83.46573	92.946321	84.6109	96.30819	96.22986	88.83431	92.82364	95.28619
Hivep1	4.648445	7.83225	5.68101	5.339944	4.993686	6.542629	5.035086	5.43181	5.623508	6.711124	7.038967	8.490842
Trmt13	0.7186565	2.557193	0	3.098474	0.851197	0.580668	2.164791	3.117545	0.384437	3.508705	3.471676	1.39543
Shisal1	0.1756388	0.460812	0.115487	0.306513	0.328177	0.3627353	0.3013484	0.377317	0.211205	0.73335221948	0.333107	0.4989552
Arl11	0.553627	0.956904	0.12877	0.118279	0.389654	0.737018	0.472771	0.532798	0.604232	0.145388	0.166014	0.644392
4933403O08Rik	0	0	0	0	0	0	0	0	0	0	0	0
Reep5	27.3707	23.8503	17.55641	25.57373	35.0558	28.2421	34.6858	24.4264	27.4724	19.80119	27.5503	23.8587
Mus81	5.47094	7.04324	6.76041	4.80533	4.46239	7.32022	5.25197	7.04127	6.80002	7.15383	8.61231	7.16923
Spag6l	0.524377	0.0922955	0.899683	0.141584	0.563683	0.353779	0	0.373764	0.458771	0.293793	0.64015	0.677576
Edn1	0.243648	0	0.234308	0.878489	0.601235	0.393602	0.442547	0.427276	0.923248	0.735772	0.347524	0.230548
Ebpl	2.14289	2.16236	3.00879	1.83157	2.24359	2.72672	2.19588	2.43061	2.31333	2.01001	2.27618	2.66305
Cul4b	107.64424	92.74026	110.26123	104.05947	93.86632	111.045971	106.83774	107.27297	116.83953	108.39588	107.33158	102.35108
Arhgef3	8.543936	7.47807	8.4282608	7.202758	7.60816	7.76028667	7.36474	8.09422	7.81923	8.5025804	8.09586	8.154110540602
Zfp429	8.33778	5.839819	5.98986	10.07367	2.08276	4.70453	6.21577	4.954	2.93751	1.603004	3.50337	3.44536
Rtl6	2.03129	3.15861	1.66281	1.74943	2.10878	2.63903	2.22335	2.10788	1.95975	2.37377	2.74379	2.39791
Prr5	22.3016	25.2794	24.5195	25.04105	22.99679	27.7107	25.978304823	24.1389	25.8541446011	25.614200318965	25.63319663	26.11643
Txnl1	165.195	154.03015	156.462641	158.24643	151.76276	154.799164	151.0034	151.568919	166.47793	153.12081	153.99906	156.72993
Igll1	5.42802	4.11647	2.94611	3.33591	6.0679	4.44892	5.49365	3.30925	3.19676	4.25487	3.11807	3.1697
Zfp459	18.10989	15.1048	25.966243	19.05091	14.39385	18.366312	17.20513	16.03341	14.3588	17.971726	13.8415	17.478250118459
Vpreb1	9.26432	6.29802	6.96186	8.83172	9.41816	9.3411	9.03712	9.6994	8.49188	11.335	8.3773	8.66406
Kpna3	68.5089	62.3773	70.6366	63.2341	55.183	59.3517	61.26	63.1263	66.5897	63.4601	59.4176	58.5951
Sec23a	45.5164	39.2552	44.947	44.8778	42.3531	42.508	40.7046	39.78506	42.8541	40.9669	39.9292	40.5248
Gtpbp8	6.727034	7.628451	5.891612	5.32533	4.901046	6.97924	5.409705	6.16566	5.976468	6.15522	5.460547	7.125548
Sptssb	0	0	0	0	0	0	0	0	0	0	0	0
Capsl	18.21979	22.44298	17.24004	20.115089	13.4441	19.035807	17.52924	21.144875	19.4614	20.1838	15.70633	17.726909
H2bc23	0	1.11628	0.79456	0.151213	0.677689	0.380195	0	0.93445	0	1.18231	0	1.20584
Arhgap8	16.2266859	19.16977	20.807019352	15.25881	17.294628	20.54696	15.547209	16.4519400009267	16.900931	15.24885	17.61203	15.722177
H2ac23	0	0	2.67694	1.97174	0	3.90968	1.32094	1.94608	0.336967	0	1.57138	2.9119
Rbm26	40.78651	30.107041	35.83155	36.11004	33.58492	36.66545	31.54096	38.59111	38.75347	36.43396	38.82239	36.167410443
H4c17	1.92857	0.244112	0	0	0	0	0	0	0	0.91787	0.184655	1.17663
H4c18	0	0	1.94949	0.383366	0	5.6896	0.591047	2.74023	1.41775	0	0	0
H2ac24	607.197	682.25	749.135	717.191	783.204	758.87	698.276	730.247	741.683	776.18	829.263	897.158
Otol1	0	0	0	0	0	0.0228922	0	0	0	0	0	0
Cd200r1	0	0	0	0	0	0	0	0	0	0	0	0
H2bc24	0	0.122433	0.0820423	0.0145533	0.059849	0.0240822	0	0.0852463	0.548536	0.106786	0	0.100511
Iah1	49.184655	41.41775	44.10987	41.5355	35.883349	49.983472	38.355559	48.896101	44.757095	50.64369	44.070709	48.86335
Pkd2l2	1.639963	2.398369	2.133843	1.787785	1.11295	2.695231	1.594647	1.54822	2.457728	2.266837	1.887519	2.278617
Cfl1	946.9519	1060.9381	996.4022	1036.0176	1088.413	1056.8548	1208.9155	1094.2778	1054.1825	1093.4041	1127.3566	1098.5234
Zfp874a	13.154429	8.827685	13.323119	8.126655	9.598505	8.700173	10.405966	10.785615	10.725217	10.911163	10.94614	8.786543
Gemin2	46.5992	37.6732	46.3569	40.7044	33.8375	38.7974	40.5123	40.5054	40.6304	37.8775	38.1969	39.0889
Snx32	0.40719	0.544198	0.247211	0.149156	0.188019	0.352964	0	0.389345	0	0.0443017	0.266261	0
Snx27	39.9707	37.00315	36.2129	39.0286	37.45639	35.9688	34.998	36.5147	38.3585	38.8549	35.813	38.3245
Il7r	0.014249224955	0.01926267322	0.02492634894	0	0.02512224805	0.030343787541	0	0	0.0251101558	0.03197703318	0	0
Esrrb	214.42866	202.64498	215.68121	240.83555	218.72614	236.22749	212.877288	213.88477	227.16381	224.97412	228.0891	217.67944
Donson	23.824791	22.455558	29.587158	26.25305	18.655217	20.827656	21.803213	22.327174	20.80436	24.550803	24.431411	22.645606
Phf21b	1.752514	1.205140140362	1.5062400454448	1.56361	1.62406	2.354881	1.52311	1.513902	1.50063	2.07868	2.945029	2.96627
Arhgef28	0	0.441773	8.47018e-10	0.457261	0.0426781	0.4294413	0.242444	0	0.204289	0.184358	0.113959	0
Fam13b	7.28796	8.08522	8.20853	5.41823	6.709271	7.94896	9.36206	7.661711	8.99047	9.99202	8.129768	8.96448
Nscme3l	0	0.186694	0	0.601246	0.253444	0.165014	0.259332	0.416758	0.448461	0	0.129653	0.419952
Ovol1	0.0510828	0.600412	0.412667	0	0.135195	0.113221	0.108034	0	0.434547	0.0670672	0.0142237	0.133122
Ap5b1	0.986157	0.859514	1.59836	1.12693	0.96648	1.19704	1.28018	1.18708	1.386677	1.18685	1.793525	1.46257
Rnaseh2c	35.3146	28.10134	26.674637	35.99259	35.45897	29.3472	36.25712	29.498298	30.67593	32.744819	34.02754	32.670204
Gm29666	1.35986	1.93277	1.48961	1.24316	1.67766	1.35486	1.87841	1.21843	1.22831	1.6362	1.6851	1.83719
Nup50	71.261	68.2062	67.1749	72.5355	71.8299	68.363	75.7655	74.7301	79.1146	71.9853	76.5184	80.7496
Zfyve21	45.70053	52.67274	43.22435	54.6972	46.97821	44.40651	47.62383	37.52767	39.11558	44.13933	47.28642	44.11298
Apool	17.435392	23.5333	23.98116	21.3857	24.640404	22.935534	30.00663	23.859495	22.6588	21.791	21.3114	23.8243
Wnt8a	0.15291	0	0	0	0	0.290705	0	0.0946215	0.395156	0.14054	0.091769	0.289297
5031439G07Rik	14.90405	16.72291	13.21206	16.6273	16.18726	16.32944	16.49563	15.95989	17.84262	16.92911	18.08429	17.1601
Atp5o	488.750691	480.137524	492.01	491.181	479.1565	461.366	491.147	477.849635	479.560869	456.286	488.836421	456.372941
Spryd7	9.44336	10.0279	7.73588	9.57445	9.58856	7.34602	9.79398	11.58196	10.06506	9.24151	9.08376	11.17564
Nme5	0	0	0	0	0	0.281725	0	0.60898	0	0.145627	0.16558	0.271738
Cd200r4	0	0	0	0	0	0.248799	0	0	0	0	0	0
Smarca2	1.70152376939	1.1985330557737	0.62427765	2.162707311123	2.230505549	1.7429305121085	1.04462900038898	2.6509384	3.6147592	1.1113355	2.90092893	2.0836725974246
Sass6	7.69768	5.711733	9.357102	8.588938	5.82434	5.87326	7.18062	6.620271	6.3461	9.24847	6.736445	5.03766
Mcts1	40.4842	34.9708	40.0454	41.8907	39.8603	43.6426	37.4356	45.5991	39.5899	38.3371	40.7657	44.1197
Upk3a	0.0530921	0	0	0.452197	0.372841	0.0505281	0.358011	0.43771	0.183105	0.278874	0.158922	0.61752
Trim13	44.2472	44.38441	45.3258	45.09062	39.02178	37.35433	38.05254	47.01659	40.06509	41.5325	40.96678	40.29603
Brd8dc	0.327673	0	0	0	0	0.560404	0	0	0	0.444558	0	0.429355
Cd200r2	0	0	0	0.202481	0	0.0869853	0.207315	0	0.0525509	0	0.068649	0.138751
Fam118a	20.90848	16.35577	17.5574	23.41654	19.27398	19.31594	20.98622	23.6145	21.86419	24.86684	22.36251	19.90847
Satl1	0.150584	0.284643	0	0.249736	0.1987	0	0.0283584	0	0	0	0	0
Tasor	28.40093	26.81092	29.68367	26.87157	24.83345	24.72636	25.98868	25.20077	25.12213	24.57663	24.77197	23.91299
Wdr7	4.552833	3.354963	4.87669	4.58105	4.521762	5.350098	4.369905	4.52581613	4.60854	4.38616	4.492764	3.97887
Top3b	77.49394	71.81787	75.771476	81.777422	80.153152	81.984913	73.508816	81.867454	71.58864	82.871006	83.877786	89.026641
C1galt1c1	3.48572	3.84682	5.02223	6.28344	3.43285	5.22429	4.62323	4.64885	5.41944	5.67143	4.85648	3.83101
Vash1	6.57363	8.61106	7.81848	8.16423	9.0254	8.7881	8.99657	8.22395	8.25292	8.37232	10.3183	9.21329
6030498E09Rik	0	0	0	0	0	0	0	0	0	0	0	0
Trappc6b	36.52486	30.4578	35.35127	32.36852	32.719512	34.562595	27.7907	29.369487	29.6476	35.16595	30.0476	30.15831
Cypt15	0	0	0	0	0	0	0	0	0	0	0	0
Spef2	0.1161881	0.53286	0.337693	0.1834986	0.170323	0.552467	0.0874904	0.24932718	0.767582	0.130067	0.419032	0.169032
2010106E10Rik	0	0	0	0	0	0	0	0	0	0	0	0
Ndfip2	16.4613	14.40677	10.6374	12.63881	13.44596	14.6939	14.87649	12.38604	14.84741	15.31887	11.69927	16.73984
Cypt14	0	0	0	0	0	0	0	0	0	0	0	0
Angel1	14.4396	13.612	14.4276	15.1632	14.5028	15.3508	15.5863	14.7817	14.0291	15.7861	15.3125	16.3341
Mfsd14a	51.665	49.0934	53.3146	46.1144	50.5819	45.3968	45.7983	52.8728	48.9224	46.1443	45.4927	43.0418
Zfp711	0.5786866	0.226224	0.217109	0.706079	0.345389	0.5184422213	0.128838	0.16111	0	0.594269	0.215808308	0.360944
Ppp1r13b	8.02719	7.59839	6.67953	4.7801	6.82956	5.83142	5.41044	6.40968	6.29956	6.84431	6.64495	6.99066
Gm43191	0	0	0	0	0	0	0	0.296326	0	0	0.118918	0
Tuft1	10.620833	10.14488	11.24414	8.85857	9.197397	9.10193	10.179261	9.2339300156832	11.62149	8.48154	9.22382	6.72466
Pof1b	0.255973	0.249739	0.325179	0.0972525	0.0564874	0.182321	0.175061	0.330197	0.154238	0.151228	0.182785	0.428745
Zfp184	8.295901	9.672435	9.59806	8.50908	6.46607	8.841553	8.89038	6.49043	7.631859	9.819747	6.86344	6.51885
Ccdc66	6.89544	8.01984	6.0099	6.6446	7.23158	8.39399	5.94596	8.66722	7.27903	8.21675	7.79778	8.24029
Pnn	43.4644	40.3775	43.1327	36.8365	40.9629	42.1664	45.395	43.0843	44.5117	45.8382	49.0857	47.53
Zfp874b	7.58733	5.74293	7.30677	4.87736	4.24893	4.790445	3.82887	5.62717	3.85983	5.41992	7.03917	7.99036
Pom121l2	0.0813415	0.0293318	0.0299424	0	0.0955453	0	0.123001	0	0.116765	0	0.0770919	0
Smc1b	10.3125	8.57456	10.121	8.5144	8.04279	8.72204	9.52478	8.60516	8.66563	8.61285	9.82592	8.06357
Chm	6.864782	4.93574	5.733	3.86277	4.68015	4.80777	4.73669	4.71858	4.748401	4.901409	5.81875	4.14953
Lrrc74a	0.127883	0.00026733	0.255951	0	0	0	0	0.000151969	0	0.056284	4.97877e-05	0.0674607
Prss16	2.276903	4.04659	1.764868	4.34112	3.380474	2.63995	2.977408	2.48315	2.776597	3.67081	3.540585	2.01787
Spry2	60.0001	60.9133	58.0471	64.6666	69.7166	69.077	62.255	65.4367	66.9865	68.4152	67.4578	72.3562
Trim52	2.29828	1.58303	1.49479	1.93287	2.34634	1.66849	1.30817	1.20268	1.61118	1.47639	1.48015	1.13555
Sis	0	0	0	0	0	0	0.006310130391424	0	0	0	0	0
Irf2bpl	45.3565	50.289	42.9979	51.5787	47.4866	47.1871	47.6648	48.0443	51.2288	53.0256	49.1144	52.2979
Zfp58	4.524837	5.3927	4.4033	4.176499	4.6991	4.95614	4.50617	4.29257	4.633159	4.50643	3.892515	4.84622
Atp5mpl	486.684	427.937192	451.828171	495.081	481.189917	492.716976	542.367893	482.947	491.063	412.446497	425.462894	463.463349
Cd200r3	0	0	0	0.037555	0	0.012327	0.0437194	0.0270093	0.0113341	0.0265813	0.0921165	0
Ribc2	0	0	0	0	0	0	0	0	0	0.210619	0	0
Cipc	13.76496	16.07317	16.16842	15.893777	14.005327	15.19281	14.092966	15.58856	14.770855	14.519595	12.89364	15.36933
Asap1	18.3585425257607	18.6525181602	16.77648612	15.5197545577328	13.6417615	15.604313	14.063	17.473979	15.12556749	16.914281	15.96578	16.9641920022331
Phf8	15.361873513	15.04846605	15.350933	17.4078129	16.126989	14.13801215401	14.662985	15.84832555	14.80789	18.343553	15.6854478	15.858431
H2ac12	328.882	324.036	329.125	327.455	339.635	336.203	353.867	355.024	344.466	349.359	389.027	382.492
Utp15	27.5273	22.9589	28.5486	26.1186	25.3815	24.5013	28.6121	24.7655	25.78	25.1433	27.3567	26.1884
Zdhhc22	0.041133	0.094475	0.126995	0.0412123	0.07026921	0	0.0880452	0.4963616	0.154638	0.0665155	0.1201086007	0.0316148
Tdrd9	0.450222	0	0.3404	0.158831	0.25299	0.0309779	0.191246	0	0.228982	0.354053	0.220017	0.332979
Kcnrg	0.349942	0.19587	0.713216	0.20041	0.590716	0.337459	0.387622	0.0934098	0.5275	0.536052	0.65641	0.997414
St8sia3	0	0.0321501	0.00433155	0	0.0130911	0	0.037621	0	0.016993	0.00648184	0.00371425	0.00768835
Slitrk3	0.0107403	0	0	0	0	0	0	0	0	0	0.00807647	0
Slitrk1	0	0	0	0	0	0	0	0	0	0	0	0
H2bc12	2.86592	6.34035	8.6106	6.08959	5.63211	3.86787	5.46513	6.38673	6.12931	5.36064	5.67621	7.02758
H4c9	9.92209	6.3934	12.8656	14.7969	9.89884	7.19813	10.1581	9.41115	9.51993	10.211	8.22305	13.7289
H2ac11	2.64865	2.99185	4.13933	0.689062	5.87188	4.36403	3.37026	3.15512	3.22616	1.59003	2.92551	5.49164
H2bc11	3.3361	3.47992	3.55758	1.53926	3.36276	1.87799	1.43669	0.945564	1.09148	2.33898	1.07527	2.57293
Onecut2	0.0264478	0.0350923	0.201206	0.0893993	0.0363798	0.0585761	0.0358537	0.0970763	0.0633589	0.0817069	0.103945	0.0813576
Ppm1f	34.6355	31.8541	30.1328	31.1889	30.8936	32.6983	33.6535	34.7775	33.352	35.7099	36.2699	35.5845
Bche	0.101268	0.109985	0.237155	0.203301	0.179098	0.261496	0.171783	0.197488	0.125848	0.190531	0.135515	0.245708
Zfp87	10.69211	9.36673	13.78062	12.22787	10.48068	9.32565	7.75387	12.12452	10.85364	8.62796	13.76913	7.41293
Dleu7	2.89735	0.262557	1.96284	2.25471	0.814979	1.76224	2.7169	1.30705	2.39533	1.09675	2.07634	1.34056
Slitrk6	0	0	0	0	0	0	0	0	0	0	0	0
Brd8	48.75284	49.7819	47.9605	45.89841	43.22541580066	51.09635	48.01036	48.59926	48.510948	49.93785	49.21424	49.29896
Slc35a3	13.38649	6.597942	7.77749	8.814615	7.110991	6.98904	8.15838	9.42825	7.58266	9.239461	8.429882	8.740069
Cryzl1	28.692569	25.2745400009995	34.425386	30.188568	20.726047	22.989045	30.514767	27.431939	32.432955	32.079453	26.71715	28.922135
Rnaseh2b	59.3833	62.8225	67.8936	66.2336	63.8231	64.109676	66.8639	67.4348	60.1602	58.9901	64.6539	59.90677
Vmn1r188	0.06945700375247	0.0941120746219	0.0711865376104	0.148301052884	0.0867862174357	0.1098980030447	0.08803050263298	0.1727740453717	0.1262370226688	0.0833330210343	0.1392020462559	0.1392760205344
Zfp748	4.41789	4.215	4.65109	4.8725	2.92631	4.78054	4.81845	4.36656	4.73679	4.52379	4.18779	4.86362
Vmn1r189	0	0	0	0	0	0	0	0.0321316748	0	0	0.0116993944	0
Slitrk5	0.274959	0.0773067	0.151748	0.251552	0.457175	0.2713297	0.515105	0.53791	0.149006	0.207231	0.0918825	0.12609
Rd3l	0	0	0	0	0	0	0	0	0	0	0	0
Selenbp2	0.161835	0	0	0	0	0	0	0	0	0	0	0.126644
Tpm3-rs7	0.495018	1.04879	0.532176	1.00874	0.545327	0.844654	0.729841	0.780664	1.02062	0.550157	0.693253	0.860578
Vmn1r191	0	0.238574	0	0.0624691	0.0194033	0	0	0.0226167	0	0	0.0329652	0
Vmn1r192	0	0	0	0	0	0	0	0	0	0	0	0
Zfp729b	7.02064	4.05824	6.6666	6.52757	5.59007	6.76363	6.75853	6.44613	6.69488	6.75991	5.99037	7.711687
Aspg	1.29164	0.952943	0.0553098	0.852476	0.936075	2.270712	1.09303	1.352339	0.506111	0.785974	1.01872	1.63388
Gm49345	0.920421	0	0.652344	0	0	0	0.119174	0	0	0	1.19723	0
Gucy1b2	0	0	0	0	0	0	0	0	0	0	0	0
Vmn1r193	0.0499509	0.0311523	0.0441259	0.0339344	0.0627198	0.0816149	0.0652005	0.112011	0.0489634	0.0797452	0.11234	0.0678046
Vmn1r194	0	0	0	0	0	0	0	0	0	0	0	0
Vmn1r195	0	0	0	0	0	0	0	0	0	0	0	0
Zfp729a	3.92767	3.47407	3.78993	3.8442	2.94576	3.50573	2.88711	3.2911	2.87789	3.18585	3.22336	3.25645
Adam17	17.47628	16.5804	15.7581	14.889	17.14534	15.277343	17.2453	16.427903	16.1695	12.8714	13.745864	15.2133
Zbbx	0.6530884	1.48972	1.10347	1.459268	0.661207	0.702556	0.753313	0.70985490506	0.59627	2.092024	1.723483	1.2417963
Ccdc80	0.095785	0	0.0119864	0	0.0362314	0.0779743	0.0657819	0.0141207	0.129571	0	0.0745191	0.0199292
Vmn1r196	0	0	0	0	0	0	0	0	0	0	0	0
Il12rb2	0.0965282	0	0.112683	0	0	0.240607	0	0	0.0204998	0.0429561	0	0.0172032
Phactr1	0.0101999	0.152866	0.0728536	0	0.2854902	0.0559905	0.5647712	0.0210864	0.026327	0.00606176	0.02215665	0.4091191
Gm4131	0	0	0	0	0	0	0	0	0.0383653	0	0	0
Slc35a5	3.567745	3.957154	3.3015	6.050964	6.70558	4.2879672613	4.566316313	3.314862	3.16495000182315	2.87376	3.60731	3.367803
Fam124a	0.337446	0.287089	1.04613	0.605697	0.278613	0.510418	1.03113	0.64105	0.417021	0.715245	0.637308	0.708409
Gpc5	0	0	0	0	0	0	0	0	0	0.109263	0	0
Atg3	17.5423	12.7638	16.6799	14.1459	18.2055	17.0227	17.1316	19.5682	16.2816	19.4557	18.3101	18.3154
Serpini2	0	0	0	0	0	0	0	0	0	0	0	0
Il23r	0	0	0	0	0	0	0	0	0	0	0	0
Serpine3	0	0	0	0	0.0346311	0	0	0	0	0	0	0
Agl	7.979112	8.74457	7.706134	6.697	7.0868969400241	7.415865	8.787628	7.4276303	7.428662	7.590472	7.30699	7.751503
Mapk1	156.7427	158.974352	164.1771	154.015741	154.3778	155.6232	158.9303	154.2492	160.437485	147.15023	141.3853	165.3975
Ints6	12.16041	13.84875	12.27443	12.02289	11.87751	12.62398	14.3502	13.25395	14.06205	15.1347	13.3258	14.39943
Tacstd2	0.277217	0.0333038	0.107586	0.0876263	0.325459	0.38064	0.255844	0.0953014	0.344936	0.404432	0	0.268961
Mug2	0	0	0	0	0	0.0102275	0	0	0	0	0	0
Fech	28.21805	23.552617	28.886076	31.386011	21.777561	27.497109	21.718638	26.42292	24.83285	30.22446	23.710631	25.86268
L1cam	1.13768062	1.67373	1.32455102924	1.18874	2.317556	1.5904396	2.584586	1.554352	1.35230257036	1.693562	2.616831	2.064609
Erc2	0.7803017	0.502141000102597	2.097198	1.62755836	0.871784	0.705129	0.38433901619	0.453541	0.708993	1.368846	0.981687	1.24811
Btla	0	0	0.354321	0	0	0.064333	0	0	0	0	0	0
Aplf	3.94779	5.42097	4.685901	6.583067	3.643842	6.534931	5.752982	4.792516	4.960524	6.519837	5.705208	7.321558
Vmn1r197	0.0856829	0.198304	0.369191	0.164947	0.0710758	0.23965	0.0943805	0.271688	0.11389	0.121099	0.195783	0.12357
Wdr49	0	0	0	0	0	0	0	0	0	0	0	0
Vmn1r198	0.374583	0.132503	0.107106	0.170233	0.230164	0.216482	0.216933	0.193311	0.189221	0.0801802	0.189844	0.33809
Cd200	1.72438	0.644438	1.78931	0.918581	0.660751	1.07617	1.0530600801	0.74082200113492	1.29623	0.429443	1.063633	1.16341
Zfp738	8.7453	7.862264	11.54334	9.44818	11.540681	6.626196	8.74145	5.70201	11.380499	6.573623	6.677824	8.603592
Pdcd10	51.6058	53.2189	55.8787	47.3083	48.0724	55.2887	49.4608	54.376493	52.4818	51.8609	46.9024	53.595298
Vmn1r199	0	0	0	0	0	0	0	0	0	0	0	0
Gm609	0	0	0	0	0	0	0.143258	0	0	0	0	0
Tmem63c	0.956029011	0.46940764	0.464921613	0.892998	0.825136529	0.831370085	1.792602578	0.3922997	1.319225	0.500122	0.846108908	0.530172824
Try4	0	0	0	0	0	0	0	0	0	0	0	0
Ankra2	15.6131	18.4632	13.37486	14.24476	15.40606	11.55877	15.254141	15.27515	16.00491	13.391583	16.63321	13.84301
Kif20a	125.79698	124.33956	132.58118	117.32253	113.2607	129.79942	125.32113	119.2492	124.4179	127.7479	129.48716	125.99776
Ypel1	2.437162	1.330216	2.715081	7.213507	2.329709	5.455708	5.066044	3.97363	3.108658	3.704664	4.088778	1.635374
Serpini1	0.9968640037777	1.234663	1.563872	0.829667	0.225013	1.202111	1.092898	0.387733	0.993139	0.734134	1.01262	0.71021
Slco1c1	0	0	0	0	0	0	0	0	0	0	0	0
Cgn	7.26938482	3.6867675964664	3.5125787	5.10110134	5.42976173	5.63305203	5.91904751	4.60382197	3.954473193	4.24459327	6.07916957	6.21102972
Gpc6	1.11692	1.462551	1.26364	0.763582	0.995205	1.194334	1.026229	1.2190457	1.264178	0.832671	0.6389145	0.93569
Gm17783	0	0	0	0	0	0	0	0	0	0	0	0
Slc9c1	0	0	0	0	0	0	0	0	0	0	0	0
Gm21976	0	0	0	0.272839	0	0	0	0	0.125636	0	0	0
Wdfy2	5.57482	5.88525	5.4966	6.1271	4.54905	4.92409	5.36607	5.55991	5.16829	5.43503	5.26279	5.20781
Gria3	0.225971	0.17162	1.203223	0.420792	1.131824583	0.733996	0.10716	0.8963951	0.026194600419536	0.356515	0.466217	0
Cdc23	86.1119	77.2461	71.977	74.5621	78.3814	74.759	74.6177	77.8112	70.5414	77.2317	77.6808	79.8385
Vmn1r200	0.00898332350506	0	0	0.034142471306558	0.023801529989453	0	0.00683559161101	0	0	0	0	0
Kif26a	2.08413	2.55052	2.14792	2.74752	2.83922	2.89805	2.45474	2.15844	3.05573	2.69928	2.89233	2.1162
Try5	0	0	0	0	0	0	0	0	0	0	0	0
Defb48	0.580131	0	0	0	0	0	0	0	0	0	0	0
Defb47	0	0	0	0	0	0	0.817752	0	0.982465	0	0.832227	0
Zfp65	7.835757	6.38906	4.632336	4.173688	4.95143	7.34441	6.55714	6.56559	8.18353	6.71633	5.31144	7.91409
Dct	0	0	0	0	0	0	0	0	0	0	0	0
Try10	0	0	0	0	0	0	0	0	0	0	0	0
Ngb	0.469563	0.0361006	0.233217	0.12710781	0.029502843	0.25555239	0	0.206669	0.403218	0.460495	0.20109709	0.17071286
Gm815	0	0	0	0	0	0	0	0	0	0	0	0
Defb43	0	0	0	0	0	0	0	0	0	0	0	0
Vmn1r201	0.02203734774	0.01139577332	0	0.02301595014	0	0.1087318838	0.02378232199	0	0.0804517593	0.00863641767	0	0.03990261014
Wnt5a	0.00968563	0	0	0.0131573	0	0.276653	0	0	0.0269615	0.107728	0.0943555	0.239012
Ywhaq	452.35477	446.94162	457.8561	438.18335	411.309761	430.12836	428.6857	443.96556	442.001411	449.97308	420.8288	436.47237
Gcsam	0	0	0	0	0.0401038	0.0287774	0.0460088	0	0.117373	0.0596678	0.0455362	0.0772179
Vmn1r202	0.0180353	0.019729	0	0.0341946	0	0.0256865	0	0.00928595	0.0413993	0.0295988	0.12537	0.131063
Kat5	30.70301	29.717382	46.9781	19.566109	33.112215	31.87991	34.3537	28.84796	36.20277	28.249722184	36.748739	33.19016
Prss3	0	0	0	0	0	0	0	0	0	0	0	0
Zfp85	2.3122	1.646	2.30054	2.72507	1.69526	1.7597	1.55818	1.53399	1.40634	1.40294	2.52956	2.01012
Defb30	0.365638	3.18812	1.883048	1.89652	0	0.90353	0	2.811849	1.42081	1.13997	1.730557	0.265365
1810020O05Rik	1.60998	0.94105	1.52104	1.23686	1.44873	1.35817	1.22635	1.74984	1.75822	1.58325	1.37567	2.04036
Vmn1r203	0.06547466	0.08490012	0.1419365	0.06461183	0.1252046	0.0776997	0.06391608	0.1339741	0.07953989	0.07300262	0.2161819	0.1393891
Gm29133	0	0	0	0	0	0	0	0.357132	0	0	0	0
BC016579	0	0	0	0	0	0	0	0.0752849	0.0209504	0	0	0
Vmn1r204	0	0	0	0	0	0	0	0	0	0	0	0
Frrs1	46.8075	40.7542	41.9574	50.28216	44.573	46.5566	44.5523	44.4059	50.46529	47.537	52.0032	45.449606
Vmn1r205	0	0	0	0	0	0	0	0	0	0	0	0
Defb42	2.41903	3.66015	4.81251	5.04951	3.08206	5.31225	3.85418	2.58225	2.2477	2.17282	2.0155	3.55804
Vmn1r206	0.13796	0	0	0.0619648	0.0563427	0	0.02853	0.0904219	0.0647074	0.115114	0.153268	0
Tmprss7	0	0	0	0	0	0	0	0	0	0	0	0
Gfra3	0.157778	0	0.137887	1.17249	0.254857	0.174938	0.298317	0.515368	0.339723	0.0863165	0.217103	0.172249
Gm5771	0	0	0	0	0	0	0	0	0	0	0	0
Zfp493	4.16016	4.670299	8.692482	3.893812	4.99608	6.602516	4.72744	5.52904	4.235251	4.545801	4.5083907	4.84753
Ctsb	38.632	33.7775	41.242	35.5226	37.3813	36.8647	36.0383	33.7317	35.6368	35.3249	35.8328	34.4947
Cdc25c	18.1727	21.2864	16.6334	21.0539	16.2845	18.7673	18.6496	19.8583	20.3611	21.2349	19.7079	16.9611
Vmn1r207	0.0851119	0	0.0804628	0	0.152319	0.0381579	0.0309164	0	0.0101981	0.0164271	0.0295657	0
Dach2	0.125059	0.162396	0.2842282	0.4463105	0.326031	0	0	0	0.0430812	0.0801682	0	0
Btf3	1418.8329	1392.0975	1413.3599	1391.4781	1388.2218	1357.0818	1312.62326	1356.99539	1385.64396	1406.21586	1302.58492	1376.5713
Fbln1	31.05497	26.62554	31.07412	31.12781	32.25446	29.36925	26.71021	31.10667	32.80655	30.70081	31.94069	30.67303
Tgds	19.491604	15.139878	19.174684	19.60803	19.773558	18.4208	18.727732	19.90742	20.018398	18.407746	19.057096	18.536981
Tagln3	4.09908	7.76406	3.68862	3.10548	3.00165	5.06944	3.48987	6.19723	2.04138	2.66137	5.28726	3.70944
Abhd10	11.0718	9.46519	11.9145	8.79898	8.57443	9.19224	9.90663	10.5333	9.70412	9.31705	8.65555	9.69263
Gm3550	0.0855507	0.24396	0.0283997	0	0.229438	0.299955	0.0245759	0.145386	0.587722	0.238218	0.134913	0.108163
Palmd	0	0	0	0	0	0	0.0807739	0.130911	0	0	0	0
Nars	192.31816	216.75589	183.942183	213.764553	209.6523	222.1655	214.53904	247.7513	230.9757	229.668911	221.90197	233.7937
Pomt2	6.67287	6.99298	6.69837	6.18067	7.14783	8.20143	7.01766	7.13211	8.43238	7.21616	7.67538	7.54998
Ppil2	46.063556	40.688428	40.493365139	41.302416	52.078698	45.312154	46.811814	51.984637	47.63064	48.50933	46.392258	50.362131
Gpr180	14.5325	13.4601	13.2382	12.9276	12.6764	12.3106	12.6043	12.9518	10.6701	12.4675	12.9801	14.6215
4930455H04Rik	0	0	0	0	0	0	0	0	0	0	0	0
Sox21	4.20681	4.04652	3.01953	4.6038	4.0728	4.00787	4.13664	3.38144	3.90249	4.43974	4.13591	3.45314
Gm10334	0	0	0	0	0	0	0	0	0	0	0	0
Vmn1r208	0.670555	0.726582	0.950604	0.682212	0.802948	0.636924	0.957373	0.774292	0.742221	0.859414	0.707795	1.04627
Gm9376	0	0	0	0	0	0	0	0	0	0	0	0
Foxd1	0.22299	0.136694	0.135984	0.0736917	0.256853	0.156501	0.0958808	0.250158	0.36716	0.324577	0.262441	0.233029
Cacna2d3	0.1322775	0	0	0	0.0872268	0.0769232	0.0615329	0.0880577	0.0116204	0	0.0913147	0.0393218
Zfp273	1.91296	3.03786	3.49411	1.51287	2.4209	2.12235	2.944733	2.5954	2.55153	2.288458	2.260047	2.19377
Ttc14	13.50170049	10.26442	9.149164	9.063068	9.66609	14.17831	14.21081	14.199106	15.936044	11.521449	11.347097	13.191383
Efcc1	0.0373373	0.14156	0.0394713	0.149911	0.0397865	0	0.0683589	0.0232808	0.257343	0.0888884	0.1437827	0
Vmn1r209	0.11998800036028	0.06626970466372	0	0.04116270113327	0.035518700499748	0.079606900109018	0.23497200035713	0.050296400965617	0.046329900568238	0.08115030148545	0	0.059163300577405
Vmn1r210	0.0155206	0	0	0	0.0127	0.0681842	0	0.0167006	0.0468322	0.0864799	0.0486445	0.0131879
Thoc2	19.50346	14.45328	16.99086	21.78942	15.25973	18.54492	15.55382	21.20083	22.88837	19.45785	16.62817	15.102684
Klrg1	0	0	0	0	0	0.0370755	0	0	0	0	0	0
Gm10320	0	0.310731	0	0	0	0	0.106361	0	0.126286	0	0	0
Atxn10	252.108	230.373	254.688	226.99	241.294	238.287	245.18	244.548	236.777	243.598	241.654	234.784
Tbc1d7	14.9331725	15.850562	19.42756	18.75551	14.70155	15.29654	17.18646	17.24768	15.984085	17.305237	19.142113	14.403727
Prss1	0	0	0	0	0	0	0	0	0	0	0	0
7530416G11Rik	0.0493783	0	0.12874	0	0.0435133	0.0469309	0	0.153149	0.175827	0.293739	0.184587	0.0358587
Fdft1	83.8575	90.88391	86.47793	84.691128837	83.93916	88.85975	77.21276	78.85351	81.88954	77.53477	80.2193137737	84.2949
Adcy8	0.028198300247759	0.076339313214	0	0	0.006215820234905	0	0.00535762	0	0.006055230201285	0.013856000672319	0	0.005125380137178
Gp9	0	0	0	0	0	0	0	0	0	0	0	0
Rela	13.43311	11.431	11.3475	14.20381	10.5983	12.4014	13.417965	12.1125	10.8831	11.4885	13.9593	11.879891
Slco1b2	0.0151882	0	0	0	0	0.229017	0	0.0828528	0.115303	0	0.0570669	0
Lrtm1	0	0.0668207	0	0.144782	0.0664956	0.127384	0.00504135	0.0341647	0.039878	0.0218	0.0301527	0.0385774
Gm21798	1.62761	1.60981	1.74748	0.420136	1.37524	1.19014	0.41273	1.10544	1.85189	1.04768	2.76637	1.22901
Gm21961	0	0	34.4271	0	0	0	0	0	0	0	0	24.1627
2610318N02Rik	38.96563	39.27605	36.52773	29.788455	42.19323	39.819817	47.37639	40.50382	39.46486	48.160108	41.472508	48.31518
Wnt7b	1.31064	1.08061	2.138705	1.533656	1.15003293	1.700626	1.813505	1.057417	1.398786	1.7595507	1.773054	1.23766
Neil2	5.39228	4.724845	3.81604	4.60888	4.86694	6.69605	3.79226	5.00599	4.57679	4.056703	3.956991	4.46809
Vmn1r211	0	0	0	0	0	0	0.00683819	0	0	0	0	0
Gm10037	8.3173	2.12098	8.32759	6.02887	6.1215	6.91209	7.28782	4.89828	6.591709	6.42568	6.02043	5.669
Gstz1	27.00338	25.1202	23.29567	18.296204	22.145897	22.5957114	27.794784	27.01074	26.24872	25.8858	24.218401	25.900002
Prss2	0	0	0	0	0	0	0	0	0	0	0	0
BC048507	0.238714	0.509885	0	0	0	0	0	0	0	0	0.0886714	0
Vmn1r212	0	0	0	0	0	0	0	0	0	0	0	0
Tmem174	0	0	0	0.0655323	0	0	0	0	0	0	0	0.0167561
Xiap	20.322307	16.176172	20.719953	15.728234	14.067494	17.989301	17.38621	15.295185	17.125435	20.008615	16.5593	15.08398
Sdf2l1	85.8843	78.9542	56.9443	76.1482	72.7872	71.8952	84.3243	66.9881	82.2397	76.8203	83.4616	80.6239
Ppara	0.367155	0.0336287	0	0.0589025	0.1787865	0.241019	0.4988712	0.0874802	0.414659	0.249746	0.110368	0.591756
Gata4	1.562078	1.1815678	2.826349	1.687969	1.804725	2.9424293581	1.79629	2.04666012752	1.6583379941	1.741874	1.476588	1.304955
Gm5724	0	0.204619	0	0	0.185138	0.159598	0	0	0	0	0	0.122287
Gfod1	3.99389	3.8543	3.3062	3.78887	3.97395	4.05123	3.38795	4.52743	4.00995	3.35299	3.59423	4.01685
Ccdc116	0.443635	0.840761	1.01214	0.562071	0.705182	0.5188376	0.5884714	0.694878	0.815133	3.028494	1.25908	0.5756582
M6pr	75.87532	87.24735	76.358865	79.498846	77.7488	77.021943	81.66364	79.9751	79.814761	78.4149	73.54543	78.86127
Fam53c	15.19449	16.76201	16.431	14.50279	15.75972	14.274277	14.75369	16.33696	18.10952	15.2205	16.37902	15.94296
Tmem171	0	0.265875	0	0	0	0.187686	0	0	0	0.161884	0.0369174	0
Vldlr	3.104083	1.167438179629	1.442921	2.72797	1.132964	1.088051	2.0851142	2.146825	1.023401	2.095626	0.843829	1.114483
Ydjc	27.817605	31.799385	31.37855	35.795329	31.725324	32.677702	33.046486	29.12997	30.916829	30.240857	33.593834	30.3968458
Selenok	10.4695	9.47571	7.65859	7.41108	10.9495	10.0208	10.6624	13.4984	11.9474	12.3558	12.452	11.9237
Atp8b1	0.1773224	0	0	0.075596	0.0638838	0.034329	0.0385429	0	0	0	0	0
Prlr	0.0600446	0	0.16802989	0.0415647	0.7979531	0.0662033	0	0.0251303	0.1583037	0.236547	0	0.0096741
Klhl4	0	0	0	0	0	0	0	0	0	0	0	0
Vmn1r213	0.283132	0.212555	0.308274	0.151608	0.245185	0.264075	0.108923	0.332401	0.299994	0.223976	0.336662	0.453606
Tmed8	9.90649	11.2172	10.8458	8.65672	9.27206	9.14423	8.48078	9.82049	8.39584	10.2543	8.77454	8.76443
Blk	0	0	0	0	0	0	0	0	0	0	0	0
Vmn1r214	0.042079717	0.014061424	0	0	0.045143041	0	0	0.039566598	0.077007626	0.025162901	0.025915668	0.021052371
Vmn1r215	0.0206781	0.157946	0.243312	0	0	0.0173147	0	0.166171	0.298167	0.0478608	0.0779374	0
Samd15	0.307003	0	0.239982	0.451309	0.7118373	0.317455	0.488017	0.292818	0.287619	0.389658	0.74951	0.69317
Vmn1r216	0	0	0	0	0	0	0	0	0	0	0	0
Rab43	1.5674997	1.89657	2.39273	2.844506	1.46229	1.103581	1.51004	2.476998	1.23009	2.12122	1.21921	2.685903
Vmn1r217	0	0	0	0	0	0	0	0	0	0	0	0
Phldb2	2.330464	2.5011993	2.096439	0.965996	1.819652	2.304563	1.4544656	1.92336200780951	1.81289	1.5493788	1.71893642	2.072872
9030624G23Rik	12.7679	12.8065	9.52225	11.7042	11.7425	10.3738	11.378	9.06719	10.3553	11.7836	10.6636	8.1117
Fam167a	0.362751	1.0911	1.17922	0.766985	1.49796	1.05567	0.569311	1.14725	1.28925	0.530017	0.70374	0.860731
Vmn1r218	0	0	0	0	0	0	0	0	0	0	0	0
Noxred1	10.83922	9.98132	12.40145	7.51938	8.45306	9.36408	9.14776	10.95359	9.25472	8.1187	9.21435	7.38242
Abcc4	21.84426	18.09577	22.61998	21.39853	21.74587	22.2461	17.76326	23.4167	21.30692	23.35892	22.42382	21.22863
Vmn1r219	0.0365022	0.039609	0	0.0578204	0	0.0462046	0.0370717	0.02525972	0	0.043928	0.3841367	0.0842033
Vmn1r220	0.0955352	0	0.006916595	0.016746575	0	0.022467784	0	0	0.03373624	0	0	0
Taf1b	9.70785	11.1008	10.1156	5.44423	10.06193	7.742365	9.44865	6.95894	7.9261	10.3929	12.38207	10.95336
Vmn1r221	0.0493293	0.00890171	0	0	0.043495	0	0	0.0255792	0.0329103	0.0107835	0.0246741	0
Gm45140	1.52937	0	1.80051	0	0	0.626499	3.5397	0	1.55137	1.09404	1.326	0
Sirt5	14.763698387153	15.408323	11.901647	10.886429421179	13.21022	14.659258	14.292161	15.3431108	12.19013	13.301397	14.35435744902	13.7661461
Kdm3b	52.9608	60.0974	51.63592	52.94211	53.779	52.5101	49.026	51.50884	54.0616	53.21806	51.6515	51.9502
Ube2dnl1	2.27983	0.282077	1.43968	0.661664	1.45528	0.91943	1.49266	1.98538	1.5898	0.345358	1.83035	0.700056
Ube2dnl2	0.263057	0	0	0	0.306374	0	0	0	0	0.115119	0.457588	0.381849
Slco1a4	0	0	0	0	0	0	0	0	0	0	0	0
Cpxcr1	0	0	0	0	0	0	0	0	0	0	0	0
Grhl1	3.28319	3.84404	2.4494000264207	2.50809	3.517582	3.3264258	2.71518	2.88691	4.0627	2.78675	3.37954	3.4239
H2ab2	0	0	0	0	0	0	0	0	0	0	0	0
Vmn1r222	0	0	0	0	0	0	0	0	0	0	0	0
H2ab1	0	0	0	0	0	0	0	0	0	0	0	0
Fubp1	201.68716332169	196.592199289145	207.518701	197.8106364519	191.238928	198.3229421	162.99757064	206.231910764	196.658705	212.508774	201.183345	194.4556169501
Vmn1r223	0.0097727	0	0	0	0.0345023	0	0	0	0	0	0.0073444	0
Actr8	38.87154	37.8328	38.0038	36.852852	37.651787	36.357329	36.10962	34.88865	34.1506	37.094408	38.34033	34.156491
Tgif2lx2	0	0	0	0	0	0	0	0	0	0	0	0
Mtrr	30.130935	31.951094	27.30713	30.340694	29.70185	28.32069	24.42365	23.31075	23.46373	33.86573	22.399489	26.123943
Tgif2lx1	0	0	0	0	0	0	0	0	0	0	0	0
Pabpc5	0	0	0	0	0	0	0	0	0	0	0	0
Ube2l3	284.045644	264.990769	259.173349	251.73191	246.7170241	267.4279759	282.59292	255.016339	277.208891	262.633411	275.951595	258.005296
Pcdh11x	0.18325	0	0	0	0	0	0	0	0	0	0	0
Tdh	217.893	215.61	224.445	218.737	226.477	232.105	224.543	214.305	207.823	219.464	213.73	214.699
Reep2	5.77756	6.42766	3.58875	5.42849	6.34396	5.77736	5.79623	5.78985	5.613	4.3322	5.28103	5.67941
Klf11	16.4968	15.172693	16.7842	15.7509	14.7132	17.182977	16.186988	14.869174	16.623149	14.5584	17.111824	15.8685
Rimbp3	2.12103	1.64889	0.941737	1.46174	2.09831	1.96206	1.61386	1.72875	1.83333	1.61938	1.80715	1.71727
Egr1	2.612883	3.87674	3.001504	3.302641	3.230193	3.556888	4.736047	3.760761	3.753942	5.495311	4.351481	6.37395
Plcxd2	0.842283	1.37082	0.983023	0.593894	0.858126	0.631983	1.02935	0.981575	0.847611	0.972021	0.521131	0.915381
Etf1	196.799	186.927	194.27	194.002	169.25	179.191	204.937	191.71	182.347	187.722	187.449	189.567
Vipas39	19.6792	20.27688	19.971	19.29542	16.833	22.2177050135333	18.3507	20.6631	18.6298	19.034174	17.911101	18.5738
Hic2	19.7884	19.4486	18.6233	20.7773	22.16847	18.9159	19.5651	22.513942	22.04090494989	21.533165	21.4175	21.66308
Cdpf1	18.960021	25.83083	22.28982	18.498263	19.48117	21.54155	23.387268	18.24756	23.018593	17.495307	22.21718	20.105718
Nol7	80.04006	83.90289	89.96881	96.77344	78.31673	87.61802	76.52895	84.7984	85.728116	87.5207	81.9349	89.7227
Mtmr9	46.7139	48.2958	48.9537	47.22877	44.1137	47.3893	46.3677	50.6171	46.5085	51.5272	48.9406	48.66
H2ab3	0	0	0	0	0	0	0	0	0	0	0	0
Cd96	0.0714316	0	0.0832733	0.293714	0.272816	0.0226257	0.126165	0	0.143536	0.0312623	0	0.190646
Hspa9	465.648	466.218	467.877	468.021	464.893	465.429	490.398	479.489	472.005	490.437	491.109	480.311
Xkr6	0.094444	0.102105	0	0	0.332639	0.06883	0	0.0574796	0.0611038	0.274114	0.204663	0.0389377
Nap1l3	1.12778	1.1441	1.12815	0.883755	1.05796	0.714217	1.05123	0.960461	1.51069	1.14206	0.847231	0.755946
Cldn10	0	0	0	0.283946	0	0.108672	0.0427086	0.103051	0	0	0	0
Pkdrej	0.0480681	0	0	0.0130518	0	0	0.0627486	0.0567032	0.00590953	0.0360605	0	0
Cldn34c1	0.1279289192	0.381751039	0.353899	0.293573	0.205509	0.2327378671	0.2263386044	0.173873239	0.0917121	0.01124486476	0.0710385	0.366261
Agxt2	0	0	0	0	0	0	0	0	0	0	0	0
Gm4737	200.149	207.325	204.788	216.59	210.345	208.091	215.128	214.782	196.774	209.045	215.056	196.546
Kcnv2	0	0	0	0	0	0	0	0	0	0	0.0288987	0
Fastkd3	13.049127	12.61711	21.15437	22.88063	12.526653	14.466809	7.771297	14.84107	15.99841	14.311016	10.797529	15.68179
Slco1a1	0	0	0	0	0.0562129	0	0	0	0	0	0	0
Tmem191c	3.71445	2.33083	1.06322	5.09655	3.60021	5.925869	3.04119	5.333279	3.620752	3.28004	4.39903	2.74704
Pum3	55.52809	62.50327	46.51536	56.60071	63.8851	56.85483	60.4573	77.5822	74.9707	63.1597	61.48541	59.74501
Gm2411	0	0	0	0	0	0	0	0	0	0	0	0
Ctnna1	227.8313	230.73234	229.411693	234.189913	220.013	239.4914029	234.163907	236.77819	226.39131	232.3076006	232.511442	233.210045
Pinx1	25.3027	21.75	26.5236	24.5773	25.3547	23.8008	23.3441	26.7043	25.6857	26.831	24.5664	26.4178
Ttc38	3.0718	4.26576	3.3304	4.68805	4.49365	3.80793	2.73564	4.82936	3.37692	3.40777	3.64817	4.04129
Cldn34c2	0.346616	0	0	0.28055	0	0	0.404426	0.412152	0	0	0	0
Gm5945	0	0	0	0.28055	0	0	0	0	0	0	0	0
Sox7	0.395915	0.396038	0.24003	0.303668	0.282175	0.535138	0.358403	0.549957	0.340834	0.527468	0.618013	0.587672
Vmn2r121	0	0	0	0	0	0	0	0	0	0	0	0
Il17rb	0	0	0	0	0	0	0	0	0	0	0	0
Zfp322a	21.78602	16.684109	21.745473	17.29207	13.42099	17.625482	18.08439	16.65627	15.46017	17.140724	16.517703	17.96312
Dnajc21	78.2045	86.6092	66.4793	62.8483	71.4727	77.7127	83.0047	83.7822	74.98	79.9439	76.328	80.9838
Isy1	14.72359	12.1958	12.53327	22.23381	16.45578	12.128324	15.30376	12.2622	14.43535	13.509212	15.12634	15.09957
Ahsa1	362.5798	386.7671	334.46419	372.37788	390.51433	381.74145	384.4303	375.33297	378.47013	386.82162	383.0398	413.89371
Nectin3	15.1455228	14.787147	16.8056354	15.7374828	14.36463	12.59534	14.880523	15.883231	14.790641	16.496986	13.5070314	14.042606
Gtse1	139.4281	146.0779	149.9252	152.3315	145.3852	159.6761	144.433	156.1212	153.0804	163.2993	155.2339	177.3719
Cys1	0	0	0	0	0	0	0	0	0	0	0	0
Lrrtm2	0.00861526	0	0	0	0	0.1810097	0.052451	0.0561278	0	0	0.037973	0.0143846
1700001L19Rik	0.49221	0.792346	0.20315	0.232267	0.502022	0.165797	0.0878619	0.422231	0	0.0190856	0.305975	0.357332
4930578I06Rik	0	0	0	0	0	0	0	0	0	0	0	0
Brix1	80.162	72.0913	87.6399	75.84456	77.211854	79.4412	74.6215	70.7098	82.4104	80.048	78.3536	76.867939
Sil1	20.43757	23.032902	20.118778	24.588066	20.272565	21.69545	24.042609	23.846841	25.96159	23.816257	21.442469	20.297107
Abt1	10.5955	12.9115	13.0781	11.8884	13.8799	14.0506	14.3253	12.7371	14.3841	13.4536	13.8543	15.4436
4932411N23Rik	0.23542	0.0797302	0.077318	0.125758	0.0389535	0.0558994	0	0.167015	0.0886652	0	0.0552871	0.0964287
Rp1l1	0	0	0	0	0	0	0	0	0	0	0	0
Rfx3	2.823984	1.06660945	0.83076200042477	1.984805	1.24009	0.546471670092625	0.896899	1.079099	1.706276	1.014819	1.710778	1.10671100004908
Btn1a1	0.20497	0	0.15387	0.139041	0.103361	0.0483162	0.0111181	0.16715	0.0252427	0.1190534	0.055013	0.0371213
Ism2	5.8510640582	6.23177	3.22315	7.75155	4.1629	6.23185	4.05993	5.23612	4.55971	3.9159621	4.16165	4.1278400453991
Prss55	0	0	0	0	0	0	0	0	0	0	0	0
Gm382	0	0	0	0	0	0	0	0	0	0	0	0
4921511C20Rik	0	0	0	0	0	0	0	0	0	0	0	0
Cldn34c4	0	0	0	0	0	0	0	0	0	0	0	0
Rrm2	385.711299	402.192725	405.545085	369.102925	378.408068	377.30866	358.24397	388.45257	383.020469	375.342648	354.47364	380.195501
Chdh	0.08831	0.063804	0	0	0	0.0838754	0.0111768	0.0975091	0	0.0451021	0.0553043	0.050046
Trmu	2.00873	3.33342	1.58745	3.65234	3.56364	3.62618	2.1795	3.04352	2.74824	2.21671	3.40151	4.70753
Ephb6	0.649001	0.792876	0.45252	0.589294	0.911873	1.29562	1.456629	0.781776	1.266084	1.23462	0.816327	0.897018
Adcy2	0.705605	0.153006	0.257629	0.413334	0.622934	0.547222	0.670478	0.303414	0.678212	0.934092	0.353625	0.736558
Stag2	20.872068	16.137510697115	18.4137200210103	24.819229	16.969415	18.8584	19.076343	18.490269	17.91686771	19.21848	20.258475	17.56382
Dppa4	148.9201	149.2411	147.3985	140.7979	149.481	150.079	150.916	155.5634	154.9687	157.195	145.9111	160.62538
Snhg4	10.496347	5.441024	1.10937	3.328582345255	3.41173	9.116783	6.20389	13.7324	7.204139	4.84298	9.0722	6.163425978
Prss51	0	0	0	0	0	0	0	0	0	0	0	0
Sptlc2	9.18945	13.0824	11.1671	9.81635	10.3227	10.3268	8.58356	10.1194	9.10183	8.38664	9.4005	9.21109
Efr3a	47.632879	41.302424	43.990583	40.008265	32.807493	43.031308	40.0684221	46.233175	45.117224	45.892571	44.4930316	42.312392
Dppa2	75.1289	79.5545	83.5092	81.1981	83.1077	87.6872	82.2553	88.794	86.7281	85.0424	79.868	92.5364
Prss52	0	0	0	0	0	0	0	0	0.0946533	0	0	0
Ranbp9	34.0261	31.2985	36.3449	34.5232	33.8887	33.2076	30.682189	29.9065	33.5887	36.3831	30.4428	35.50317
Dzip1	6.5086433	6.4217244	7.289	6.574311	5.974752	7.3990134	4.9564705	5.7444243	6.607773	6.85563	7.586884	6.81938
Gm5485	0	0	0	0	0	0	0	0	0	0	0	0
Morc1	85.852	85.1687	93.6475	86.5036	80.1197	83.9407	79.4809	85.1336	86.2944	85.2346	81.3103	83.0117
Alkbh1	5.144612	5.84349	7.75416	5.367398	7.67792	4.592791	7.32661	6.88426	6.872687	4.16341	4.61083	9.37348
Trpv6	0	0	0	0	0	0	0	0	0	0	0	0
Matr3	189.41400307	178.489361225457	213.637682699	174.134129022	160.426293	185.10273	185.93858141	177.396502	186.3997815	178.816680453767	180.326114	168.667010458965
Pi4ka	26.62642	24.96899	26.6346	25.1779	27.72454	24.67042	23.88229	25.3102	25.37789	25.86293	25.85004	23.52448
Slirp	86.0237	105.05688	95.6909	81.00542	75.26895	82.05	75.19577	75.2145	82.113739	62.53521	72.58851	84.9461
Ablim1	4.65469	4.915876	4.268423	4.843787	3.517893	4.673987	2.626068	4.010008	3.596667	4.56236	3.211384	3.5211259
Fcho2	15.827775	10.666997	14.95789	15.03615	13.37106	14.1384	10.28141	14.04689	14.05476	16.022869	11.58798	11.382899
Mboat2	19.37743	18.01	20.23251	16.035125	16.01183	15.33816	16.09456	18.538005	14.83149	13.342027	16.560622	14.3277
Trpv5	0	0.0280146	0	0	0	0	0.039169	0	0.0267017	0	0.0971684	0.0790472
Msra	8.94485	6.41385	8.83758	10.80328	8.52641	8.78678	6.49256	7.67324	10.12824	8.60296	8.39784	7.59234
Llcfc1	0	0	0	0	0	0	0	0	0	0	0.787339	0
Dnajc3	12.1972	12.3799	11.9308	11.761	10.7883	10.8203	11.3123	10.7171	11.8122	11.5902	10.3412	11.1778
Rad1	40.284159	43.459485	39.516674	39.807419	43.345813	44.088971	39.306181	39.739986	43.283899	47.4532363	42.782542	45.199692
Gm6614	0	0	0	0	0	0	0	0	0	0	0	0
Snw1	68.2258	69.0958	69.8315	70.8947	70.0939	74.5722	71.976	77.7806	76.7942	75.5564	80.1116	77.7519
Trat1	0.0499936	0.113137	0.130879	0.0707135	0.187598	0.061735	0.117327	0.230469	0.202407	0.0937775	0.290766	0.198655
Kif13b	13.746232	15.8233	13.49625	16.11461	14.220957	14.72714	13.7773	13.439996	14.14225	13.87042	15.77295	15.29394
Golim4	4.025112	3.091781	2.076117	3.0128097	3.709799	2.652787	3.1328264	3.16788100777714	3.522424	3.400261	3.714640177879	3.149428815
Eif1ad12	0	0	0	0	1.04092	0	0	0.206403	0	0.270449	0	0
Retnlb	0	0	0	0	0	0	0	0	0	0	0	0
Eif1ad8	0.736549	0.988707	1.9556	1.12971	0.432633	1.39043	1.84046	1.02282	0.996494	1.52775	1.01636	2.52833
Serpind1	0	0	0	0	0	0	0	0	0.0204327	0.033516	0	0
Ttc23l	0.110639	0	0	0	0	0	0	0	0	0	0	0
Mia2	30.050204	25.20881	24.567228	26.972969009435	26.69232	34.487739	21.583755	26.5637036	25.102737	30.146917	23.665924	24.985478
Retnla	0	0	0	0	0	0	0	0	0	0	0	0
Snap29	10.7683	11.1665	11.4295	10.9579	11.5037	11.2626	9.14898	12.0567	10.9713	10.0547	10.6372	10.815
Uggt2	0.5322614	0.351583	0.609761	0.601494	0.693743	0.245108	0.562538	0.583684	0.59981	0.346716	0.422623	0.392885
Sh2d1a	0	0	0	0.131549	0	0	0.207274	0	0	0.130917	0	0
Retnlg	0	0	0	0	0	0	0	0	0	0	0	0
Celsr1	15.10834	11.93178	15.6872	15.16837	19.56111	15.99151	12.1527701	13.71586	15.71096	18.73764	17.80788	14.32615
Kel	0	0	0	0	0	0	0	0	0	0	0	0
Mcur1	1.94542	2.60458	2.81279	3.7187	2.33536	2.77284	2.74144	3.31094	2.56064	2.68776	2.44348	2.20874
Crkl	31.791409	31.3183	30.2573	28.1024	28.713616	31.49405	27.198	32.91297	30.424625	30.45433	27.2422	29.80116
Plppr4	0	0.0372239	0	0	0	0.0244401	0.0522325	0	0	0	0	0
Paip2	282.49315	249.977103	257.746684	253.828664	233.231876	250.67182	257.167728	247.846065	249.05291	237.136562	228.326372	242.4434
Rnf182	0.5543815	0.458788	0.395483	0.335011	0.348675	0.241216	0.51442	2.040203	0.267219	0.19451	0.413568	0.33907
Itsn1	24.3534047707	28.43858	25.730232	26.0347781007733	29.4892585	29.7174106	26.1074399	29.1353008	25.0450142	27.5600933001769	24.5892119823	27.9397160005608
Diaph2	4.612039	5.36876	6.360520500043	4.683965	4.563653	5.28114	4.656	4.398883	5.82258	4.673719	4.89816	5.24202
Cd83	0	0	0	0	0	0	0	0	0	0.0680718	0	0
Cnbp	608.0759	617.3387	597.0921	598.0347	589.7455	590.1258	644.4827	593.1385	584.8013	591.5295	591.3142	601.6589
Ccdc39	0.341339	0.494618	0.338651	0.366224	0.0852655	0.126783	0.173862	0.373364	0.182846	0.187415	0.243477	0.355597
Btn2a2	1.658513	1.24883	0.7652392	1.48719	0.837552000298499	0.988886	0.989179	1.68398	1.14322	0.525434	1.56894	1.21994
Hs6st3	0.219489	0.203398	0.0821311	0.178394	0.138035	0.298071	0.284064	0.291038	0.243099	0.76165	0.517453	0.31942
Oxgr1	0.0534304	0	0.0234031	0	0.0471599	0.0634296	0.0405935	0.0551378	0.0344951	0.0613796	0.0803182	0.116728
Gramd4	4.77132	5.55563	3.749468	5.6006239	5.27816	5.44821	5.08252	5.48482	5.063	5.381816	5.36395	5.469104
Slc23a1	0.201535	0.127576	0.168433	0	0.382426	0.397834	0.317447	0.321796	0.159293	0.120991	0.529833	0.0377139
Mbnl2	14.99339	14.047873	18.98333	13.064773	15.09465	14.616817	11.98434	13.16369	15.4503510022467	17.10972	14.081089	15.07446
Fstl5	0.0634965	0	0.138996	0	0	0.120623	0	0.0297557	0.407153	0.00630842	0	0
Mzb1	1.07235	3.19241	1.40436	1.14773	3.60519	1.1566	2.31362	1.87626	2.03709	1.56942	2.67155	3.008209
Rai14	29.0417	28.34413	31.02997	29.8742	27.42162	28.18709	27.5644071	29.35694	30.51259	32.19726	29.03724	27.7857
Tent4a	18.79843	16.900487	17.528361	17.15466	17.496408	17.15781	19.36723	18.75232	17.62849	21.24836	18.28766	19.48882
Prob1	0.160955	0.398797	0.423259	0.3177231	0.560909	0.561838	0.342802	0.550263	0.333431	0.270743	0.3519814	0.2314635
Spata24	19.68916	12.52123	17.95879	12.75286	13.55658	12.08026	13.662027	13.75946	9.692904	8.93029	11.25798	15.304109
Olfr459	0.104303	0.014551800197799	0	0	0.137356	0.0647109	0.122412	0.0416939	0.208938000406781	0	0.032583300143568	0.076116200116395
Plppr5	0	0	0	0	0	0	0	0	0	0	0	0
Slco1a6	0	0.279811	0	0	1.15191	0.626521	0	0.759846	0	1.20499	0.121667	0.189918
Huwe1	76.350071	78.6501	89.39562	83.319	81.65589	70.259385	73.57645	75.1004	86.97751	85.6669	86.71465	86.7277
Oc90	0	0	0	0	0	0	0	0	0	0	0	0
Dnajc18	7.96136	9.48332	8.1857	8.91933	9.51938	6.854814	6.39523	9.30005	10.339391	10.333668	8.49134	9.94912
Hfe	0.490935	0.348818	0.601516	0.201994	1.047113	0.956288	0.34414441124	0.556373	0.532986	0.4948781	1.678839	0.517085
Hmbox1	13.1551848682	11.300825	13.5596877	12.0333014	12.001372	12.989542	11.380887	13.780335	12.387741170237	12.585953	10.796899	11.936858
1700066B19Rik	0.368912	0	0.34068	0.194533	0.506016	0.331021	0.0411375	0.401752	0.324556	0.0353741	0.121696	0.235611
Ecscr	3.43901	2.00625	1.97684	3.83113	2.758024	3.27335	1.45337	2.05767	3.098783	2.91357	3.5273	3.02384
Pip	0	0	0	0	0	0	0.280244	0	0	0	0	0
H1f2	1.77391	3.90894	1.48715	1.87938	2.87732	2.74488	3.01618	3.47915	3.56561	5.43481	2.5299	3.97296
H3c3	4.90737	3.55884	2.01977	2.69733	4.44791	6.0992	5.0246	3.49246	3.70026	6.1807	4.96317	6.40364
H2bc3	1.74995	3.08943	1.29801	0	0	1.21789	1.35026	0.548743	0	0	0	0.45859
Pogz	32.5761	30.1512685235	33.18851	29.84196	26.791873	29.96595	27.66562	30.93269	31.12698	30.93469	29.10783	26.55421
H2ac4	0.818784	3.02914	1.35895	0.488925	4.12055	0.260867	0.194758	1.59441	1.76591	0.888626	2.37078	1.0488
H3c2	0	0.480498	0.24281	0.740175	0	0	0	0.394182	0.134852	0	0.24842	0.140934
Sval2	0	0	0	0	0	0	0	0	0	0	0	1.0434
H4c2	0.287121	2.24518	0.801118	0.903993	2.78104	1.06249	1.96141	0.666833	0.226862	0	5.37788	1.99704
H4c1	0.628655	0.449953	1.32687	0.536167	0.882282	1.32367	3.12725	0.863004	1.29286	0.924612	3.76127	0.756014
Tnpo1	100.89504	89.176	111.371939101	97.1173	88.65671	92.01538	93.78219	92.995315	95.04904	95.37484	93.960989	91.71708213351
Sval1	0	0	0	0	0	0	0	0	0	0	0	0
Sval3	0	0	0	0	0	0	0	0	0	0	0	0
Sva	0	0	0	0	0	0	0	0	0	0	0	0.31089200786613
Cerk	4.32182	3.570142	4.12608	3.81543	2.84362	4.37746	3.754246	3.8003	4.81074	3.398493	4.29798	3.312439
Sting1	3.79595	1.967152	6.434579	1.04482	1.70175	1.610677	2.115862	13.03883	2.950443	2.06025	1.26171	2.551759
Tas2r139	0	0	0	0	0	0	0	0	0	0	0	0
Slco1a5	0	0	0	0	0	0	0	0	0	0	0	0
C1qtnf3	0	0	0	0	0.175272	0	0	0	0.0190228	0.032857	0.0331755	0
Hhla1	0	0	0	0	0	0	0	0	0	0	0	0
Tas2r144	0	0	0	0	0	0	0	0	0	0	0	0
Rap2a	12.9007	11.6098	10.6559	10.6658	11.6864	11.1888	11.1856	11.0392	10.8901	10.7776	11.0111	10.837
Iapp	0	0	0	0	0	0	0	0	0	0	0	0
Tbc1d22a	11.7318	10.518	12.1558	11.3919	11.6578	10.9656	10.1599	11.9128	11.8837	11.6799	12.3395	9.93797
Ints9	26.60659	27.99668	26.67629	28.39919	26.65536	27.52912	27.06047	25.5084	29.65703	27.07072	28.26287	28.81916
Gstk1	1.10572	1.53944	1.12878	2.09055	1.4764	1.17687	0.955424	1.87605	1.29047	1.85096	1.89578	2.36286
Ube2d2a	106.171764	121.01345	124.62418	94.828747	103.514175	96.279461	119.12883	96.206589	92.913891	94.353816	94.570891	100.47505
Snx7	3.048766	5.41438	3.31607	3.440129	3.1847532	4.374999	3.06085	3.817737	2.364858	3.738907	2.7850248087	3.40012
H3c1	1.7407	0.913156	0.422079	0	0.288355	0	0.247483	1.62428	1.30829	3.1444	0.728902	1.00544
H1f1	0.880135	1.50996	2.6618	1.82632	2.69067	3.94322	3.25667	1.72104	1.89972	0.173324	2.23079	3.70495
Amacr	7.80312	7.36881	7.36307	9.08834	6.27824	8.60196	7.21402	7.58083	7.78308	9.16378	7.49671	8.33486
Extl3	18.60019	18.4948000035817	18.3599	16.961	18.642500134055	18.6667	15.8453	17.0164	17.23057	16.34683	17.09996	17.246007
H2bl1	0	0	0	1.26871	0	0	0.490933	0	0.584803	0	0.626707	0
Tmem139	0.0500458	0	0	0.0947488	0.263697	0.376477	0	0	0.187262	0.131435	0.112391	0.181927
Trim38	0	0	0.0322426	0.105104	0	0.28121	0	0.11435	0	0	0	0.0191174
Kcnq3	0.0727079	0	0.0391345	0	0.111418	0.0609874	0.121985	0.0221206	0.0298873	0.0346519	0.0612029	0.0405629
Pyroxd1	3.94435	3.08365	3.88197	2.93486	2.54718	3.19225	4.01738	3.43235	3.41172	5.4882	5.00267	3.72387
Fzd3	1.1219	1.06922	1.37914	1.18655	0.993518	1.07064	1.0719	1.23417	1.08402	0.910637	0.858812	1.07096
Psmb4	285.819	282.252	300.052	308.645	278.064	286.02	346.866	283.57	277.707	293.04	293.599	294.058
Zfp366	0.00762812	0.0910341	0	0	0	0	0.018232	0	0	0.0067763	0	0
Cxxc5	54.818076	50.55952	48.93514	52.7988	47.494711	51.858281	41.74175	51.70476	46.724307	50.513811	46.591567	45.44151
Slc45a2	0	0	0	0	0	0	0	0	0	0	0.0637122	0
Ptcd2	42.5059	42.0453	41.5314	46.1481	43.8457	38.6736	39.2094	40.8864	41.0582	41.4247	42.5205	42.2302
Ipo5	217.516	183.238	237.035	186.745	181.086	206.583	175.505	211.099	200.379	203.332	191.763	180.506
Rxfp3	0.0694507	0	0	0.0549783	0	0	0	0	0	0	0	0
Nsun2	218.478904	208.52315	209.82226	205.56743	212.855139	218.05481	213.3128	220.24856	211.17216	217.83096	207.766572	221.822274
Psd2	0.7809272	0.612487	0.484918	0	0.516325	0.83433120946	0.734141	0.594626	0.70986682646	0.72485	1.148233	0.867128
Lrrc6	0	0	0	0	0	0.023832	0	0.0517385	0.086392	0.0493905	0.0564747	0.127772
Phc1	183.246692	181.580932	172.133098	193.77271	175.248101	201.131717	170.37408564346	196.903554	198.864104	187.908872	199.668828	229.426177
Selenbp1	3.90281	4.53055	0.00323191	6.16794	4.87351	4.697	5.21777	5.25703	3.46343	6.01542	4.55092	3.21486
Oog1	0.0209789	0	0	0	0.166162	0	0	0	0	0	0	0
Tafa5	2.236049	2.2757919	2.32101	1.54806	1.47285	2.25869	1.631973	2.06776	2.1808552	1.879356	1.7562	1.60213
Eif1ad6	1.14383	2.20184	1.44533	2.25197	2.56786	1.99324	2.60009	0	3.16385	2.59236	1.6296	2.27234
Ubl5b	0	0	0.201755	0	0.340855	0	0	0.323158	0	0.360936	0.116529	0
Fbxo33	12.87146	11.3949	14.43497	15.07145	15.12412	14.73308	14.0794	13.62998	14.10739	14.10508	13.62749	11.5838
Tmem71	0	0	0	0	0	0	0	0	0	0	0	0
Dpyd	0	0	0	0.135254	0.0873234	0	0	0	0	0	0	0
Zdhhc25	0	0	0	0.268791	0	0	0	0	0	0	0	0
Eif1ad19	0.384372	0.33969	0.607494	0.512212	0.300419	0.605789	0.684028	0.447857	0.237353	0.869166	0.344981	0.523076
Adamts12	0	0	0	0	0	0	0	0	0	0	0	0.00410045
Eif1ad13	0.489745	0	0	1.30626	0	2.9105	0.174073	0.218837	0.484461	0	1.47201	0.582857
Fbxo16	0.539289	0	0	0.586466	0	0.0239623	0	0.0951692	0.488516	0.3058708	0.0345501	0
Eif1ad2	0.97704	0.244065	0.899402	0	0	0.541415	0	2.08608	0	1.63008	0.900735	1.04346
Ubl5c	0	0	0.201755	0	0.340855	0	0	0.323158	0	0.360936	0.116529	0
Eif1ad3	1.40081	0.679261	0.551207	1.31669	2.05578	1.84715	1.36063	2.48614	1.47252	0.4274	1.16995	1.45901
Aifm3	3.54408	4.11499	2.240652	2.082172	2.22415	2.8207	2.84079	2.194902	2.60707	3.364482	1.93378	2.19098
Rapgef2	7.386587978	7.3853220648	7.146417266	7.533661	7.00445100009794	7.32886664889	7.14067	7.54407	7.16484367	7.42395300015904	7.36780506162	7.18309391
Zfp395	17.0084	18.9636	19.5063	15.5141	17.7288	16.6979	17.1248	15.4473	17.4538	16.9979	17.8059	16.2964
Tars	72.0148	83.2738	76.9872	82.7694	79.0344	77.4839	81.1666	75.6201	76.9535	80.1086	80.8418	80.7042
Eif1ad4	0.429836	0	0	1.01377	0.213424	0	0	0	0	1.89902	0	0.612467
Eif1ad14	0	0	0	0.261251	0	0	1.03616	0	0	0.131451	0	0.291691
Farp1	3.01984	3.44963	4.48188	3.02207	2.43336	2.25576	2.3998	2.74269	2.356806	2.89627	2.78339	2.66867
Lrfn5	0	0	0	0	0	0	0	0	0	0	0	0
Slc17a2	0	0.0230948	0	0.0505825	0	0	0.0162013	0.0659402	0	0	0	0
Brd1	48.626	48.9167	43.62412	48.4702	43.9941	46.3312	42.31195	45.0537	45.0929	45.9776	49.4668	44.3203
Kidins220	6.413763	5.3406694214	6.8582	6.229136	6.317003	5.59857700037762	6.034016	7.355368	6.745746	5.502965396	6.6986111	5.917565152389
Pnoc	0	0	0	0	0	0	0	0	0	0	0.059719	0.017571
Stk24	52.8921	48.125	45.9376	48.529	46.1961	49.3259	43.1418	46.8997	47.6934	49.1053	47.8362	47.0357
Mrps27	71.7997	71.1176	71.6746	70.9727	76.921	78.0333	82.3304	72.6255	73.9797	77.2737	80.8946	73.4102
Gm17359	0	0.0631539	0	0	0	0.313851	0	0	0.125751	0.115011	0.0614069	0
Slc15a1	4.68167	6.38333	5.09667	4.71077	4.30661	4.01692	3.68237	3.61262	3.97412	4.70658	4.74934	4.10566
Nrg2	2.219078	1.75501	1.93683	3.96876	5.044864	2.329466	2.147924	1.939852	2.2170680077	2.767036	2.18025	2.412918
Zbed4	21.674	22.8032	21.7166	20.7746	18.8719	19.1166	19.0881	21.3838	20.6377	21.0449	18.4429	18.6369
Nexn	1.599508	1.04821	0.7032476851	0.44436081517	0.4501655	1.1564360647666	1.84124	0.200046	0.663635	0.337299	0.815395	0.3785762
Zfp983	0.609121	0.751011	0.288569	0.476954	0.755582	0.608863	0.630192	0.534902	0.549998	0.521754	0.53165	0.523867
Copg1	55.8511	58.02092	55.39543	55.66677	55.7046	57.39238	58.97196	56.21273	55.19392	55.7256	59.11704	56.94724
Npr3	4.45089	7.23623	7.2392	5.38446	7.08198	5.77353	7.51789	6.14011	6.2933	5.675987	6.78407	6.20948
Six2	0.235681	0.412282	0.215224	0.373748	0.568186	0.153742	0.0762876	0.431752	0.360495	0.436385	0.425805	0.62761
Fam160b1	10.8651	12.5397	13.4835	11.67	11.4286	11.9747	9.19161	9.59849	9.517	12.2055	9.99582	11.1228
Srd5a1	3.12956	2.95885	2.05009	2.69572	3.01556	2.69385	2.74366	3.50795	3.22689	2.43489	2.88067	2.52256
Mrps6	48.0997	56.827	45.7198	46.5323	57.3132	48.7559	44.5626	46.4501	52.2647	53.3312	45.9749	41.5441
Gm10226	2.28179	0	7.69025	0	7.16789	0	3.27641	1.94679	0.981575	1.83416	2.05063	2.00664
Zfp760	5.95358	4.92414	6.38207	4.67188	5.31835	5.42764	5.26811	4.79633	5.92466	5.58418	5.72273	5.74116
Dzip3	22.86076	18.6358	14.92933	13.49667	16.50022	15.12705	17.21594	17.26765	18.88745	20.43579	15.72712	16.34509
Zfp229	36.9361100002766	37.2429	30.9090197	27.832022	26.56233	31.5543623906	34.7008980191047	33.64141	34.49672	40.40572	35.10096	30.49962
Elp3	77.273	75.1273	81.73722	80.49999	80.9535	79.4717	88.9058	84.39095	81.7408	75.0278	83.5675	83.0516
Pura	18.7267	16.7822	18.0331	18.3501	15.8955	17.4178	15.5605	17.3918	19.4075	17.3032	17.0896	18.4571
Igip	3.43443	2.79026	4.18038	3.10778	2.76123	2.46387	1.75032	2.63926	3.18795	2.41896	3.65511	2.60473
Map1b	4.66442	4.4065	4.42106	5.032394	4.47405	5.29106	4.3787047	5.04551	4.87955	5.680554	5.68619	5.67857
Alg12	5.783125	6.338804	9.07357	5.411112	8.279667	7.25759	5.782879	6.60678	5.50402	7.54581	7.53418	8.765772
Cystm1	39.408527	43.07311	65.410304	57.294928	53.801659	44.7623706	54.507501	54.0378026	46.3486695	46.3248457	48.3953	50.799397
Zfp820	5.604195	4.49368	5.27928	5.06296000089614	3.846982	4.44691	4.414401	4.491598	5.70818	4.431161	4.699323	4.721838
Srbd1	37.7678	36.38889	32.78019	30.4142	34.66326	24.88685	32.61248	35.72117	33.58993	35.525800185007	35.1236	30.815
Ube2ql1	0.553421	0.950756	0.684694	0.561588	0.235627	0.453233	0.506428	0.393788	0.558658	0.450994	0.487368	0.402914
Gm2042	0	0	0	0	0.390865	0	0	0	0	0	0	0
Glis3	0.57116	0.4085792	1.696996	0.24707	0.5118047	0.643508	0.5090556	0.387657	0.415893	0.3986118	0.3833635	0.215959
Pfdn1	173.21944	187.90338	177.48867	175.513134	179.49714	173.81898	151.51608	170.52185	175.79465	169.01118	155.23218	172.08496
Cartpt	0	0	0	0	0	0	0	0.468468	0	0	0	0
Sub1	355.3324	372.0321	362.814	359.6002	332.4068	355.6072	432.7216	328.3538	353.499	348.5428	363.747	378.4828
Arhgap4	3.443996	3.045701	2.42293	1.0049061035	3.14679190029399	1.3965073848	1.6115974	2.800052	2.381269	2.707328	1.867728	3.370248
Hbegf	8.40101	12.0364	10.9038	8.11951	8.59076	8.89203	8.41408	9.5878	9.78134	13.1285	10.3703	10.2848
Jarid2	105.75974	108.21991	111.805473	117.68758	117.88433	113.748454	114.47639	118.574349	118.304571	123.75685	125.264915	122.679695
Creld2	72.9967	77.4988	73.8176	74.7368	74.3981	69.1168	79.2804	78.1887	70.1134	72.0742	71.7684	69.6009
Slc4a9	0.358725	0.141312	0.164393	0.0461148	0.2425269	0.365283	0.247883	0.1992229	0.196699	0.1174588	0.244219	0.113515
Pim3	101.893	92.1383	91.1531	98.6997	108.216	111.437	115.232	99.4981	98.8772	104.504	110.629	110.098
Zfp995	5.33344	2.63475	3.695519	3.63983	4.990532	3.29473	4.6374	3.92586	3.31436	4.133242	3.492795	5.21992
Nuggc	1.735502	1.685	2.495903	1.89352	2.40998	2.1226	2.177354	2.161012	2.64515	2.02978	2.532051	1.975077
Zfp942	3.64155	3.71676	4.74546	3.94753	3.392087	3.504862	6.07788	4.00325	3.621659	3.966529	4.49394	4.50523
Id2	7.48016	12.2274	9.332004	7.6155717	10.97	8.29453	7.38478	9.901091	7.36268	10.2291	7.99021	8.948494
Scara5	0.442533	0.474233	0.246411	0.261826	0.414123	0.375944	0.363303	0.205563	0.560848	0.254055	0.632642	0.303954
Zfp943	2.103989	0.6086817	1.690605	1.434374	1.781213	1.153713	1.668767	1.538509	2.443603	1.2606686	2.368879	1.353751
Fscb	0	0	0	0	0	0	0	0	0	0	0	0
Phf20l1	3.294485	2.191724	2.4388454	3.00881361281	2.473582	2.591501	2.581985	2.6605275	2.62244	3.28401	3.015217	3.0037544
Eif1ad17	0.386678	0	0.360815	0	0	0	4.2495	2.46502	1.26403	0.629983	1.33336	0.789429
Casp2	10.2226	10.2081	9.72774	9.09079	8.43214	10.9169	10.1106	11.5507	9.33042	9.93616	9.5388	10.2794
Eif1ad16	1.60992	5.04196	1.86144	0.60826	0.693944	2.50392	0	2.88964	1.423	1.31559	0	0.775577
Eif1ad11	0.804958	0	0.516955	0	0	0.806784	0	0	0	0.263117	0.888967	0
Zfp947	0.498359	0.962577	0.592257	0.822022	1.58957	0.822548	1.61081	0.976592	1.14064	1.5414	1.14411	1.17903
Trub1	14.48559	12.2002625	11.761565	10.9704000090624	14.09543	12.446785	19.94483	12.10361	13.46347	13.13222	13.444653	14.327591
Zfp994	1.91308	1.04169	1.42559	1.57268	1.07806	1.83751	0.980355	1.51841	1.88135	1.56553	1.69548	1.45109
Gm49711	0.816505	0	0.644121	0.4761	0.265822	0.3902	0.187531	0.356112	0.129665	0.36965	0.220818	0.332744
Prkce	1.72107	1.568361	1.84218	1.624835	1.18408	1.61926	1.39316	1.48704	1.725156	1.47764	1.58369	1.31171
Slc5a3	2.61943	2.40737	2.57546	2.26658	2.12546	2.38653	2.00117	2.32051	2.09222	2.23937	2.2785	1.91947
Pbk	49.4602	48.9259	57.17838	48.50873	53.1711	44.49021	51.51792	49.24847	48.127117	54.1024	43.36458	46.18146
Kcne2	0	0	0	0	0.232572	0	0	0	0.0546781	0	0.123847	0
Gm527	4.00039	3.755788	4.10832	3.85365	1.71977	2.30373	2.72855	3.133697	2.7339545	2.22313	4.53772	2.24246
Fnip2	10.3171	10.2675496	11.1366	11.5255	10.224756	9.64343	8.51165	11.323685	11.987139	11.221831	11.427793	10.8546
Smim11	34.0206	34.265	36.612767	35.5416	29.6203	33.385	26.607	31.50778	33.2679	34.0376	44.0485	30.7942
Esco2	51.5615	47.1098	54.079	44.25	44.5374	48.0967	49.1492	45.1029	47.2564	47.012	46.594535	45.771522
Fam243	0	0	0	0	0	0	0.0289038	0	0.0820557	0	0	0
Kcne1	0	0	0	0	0	0	0	0	0	0.233736	0.119239	0
Eif1ad18	1.0062	0	0	0	0	0.772134	0.947367	0	0	0	1.18546	0
Rimklb	20.5074	26.08254	23.87611	15.33011	16.46447	21.98426	43.55467	18.26212	27.29509	22.07763	17.1264	23.68795
Cip2a	31.35786	25.994	34.7258	27.414539	26.0186	28.8826	31.9057	27.546563	27.5542	29.9746	29.8728	27.92913
Ccdc25	31.5259	28.3964	40.5418	31.3655	30.9164	32.6742	34.7819	35.8157	32.0767	33.8378	35.8514	29.9459
Sipa1	9.89152	10.332488	10.51379595312	8.356873518	11.095699	12.208398	10.5517878682	9.371203443	10.0525782296537	10.638134171716	13.049113301681	11.13631572345
Klhl28	3.3952	2.862272	3.76932	4.28379	3.86043	3.072567	2.37696	3.827399	4.84159	3.09509	3.261006	3.34036
Gm7072	12.0742	9.28969	7.86064	8.17864	10.3509	9.09228	9.02473	7.8694	9.85041	7.14259	8.39089	9.07345
Scara3	0.0277787	0	0.121662	0	0.0245168	0.0263826	0.0422016	0.128996	0.0597819	0.0911761	0.156583	0.0505719
Zfp944	4.64156	2.90604	4.92484	3.53403	4.14173	3.43676	3.35894	4.50512	4.38631	4.00324	4.85607	4.14999
Gm10309	0	0	0.160157	0.149015	0	0.124399	0.0594006	0	0.0676421	0.120306	0.0982454	0.0952688
Clu	11.5392	12.0663	11.3098	10.7489	12.971949	11.4427	11.543222	11.8609	14.411725	10.8604	10.8167	12.0885
Zfp758	1.40198196	0.848638	2.1272171	2.42614414	1.549313	2.58657	2.096877641	1.299680249	2.15425	1.384637814	0.85305300119011	2.048931103635
Rnf144a	3.544244	2.1276	2.334904	2.786711	2.1407032	2.4168	2.751838	2.007589	3.278106	2.770042	2.526538	2.756525
Ttll8	0.0341045	0	0.368185	0	0.228419	0.108498	0	0.15031	0.15481	0	0.140969	0.144933
Hmces	80.19148	85.806842	82.32908	76.63194	91.52274	97.5994	100.12837	105.08375	100.96425	96.71579	102.20412	105.90273
Epas1	19.8159	19.4054	19.1644	19.0037	18.2868	18.9152	19.4353	19.8183	21.5662	21.8992	19.4612	21.436
Med10	60.072455	61.5265	67.8144	63.6494	71.6461	72.5833	62.684179	64.4694	73.639013	78.09214	60.822462	68.5448
Ptbp2	11.59647	12.91013	13.06829	12.93716	9.86423	12.892613	16.45829	12.28059	11.709417	13.661737	11.065326	11.882803
Rcan1	27.05530210508	25.5185876039	25.2787700064195	24.9068420148	28.34119315	23.16762	21.00117	26.034131189	23.2690900047486	22.3885	26.275819611	27.0323860043949
Pramel51	0	0	0	0	0	0	0	0	0	0	0	0
Zfr	34.64305	34.96973	41.4688	32.9738	31.49877	34.35116	41.75385	33.07585	33.08881	33.92597	30.70813	35.64687
Zfp946	1.157191	1.49041545	0.72757	1.00285	1.10367	0.866184	1.09583	1.08292	1.693307	0.988936	1.48843	2.082232
H1f10	55.2454	58.0386	54.5086	59.1938	60.1619	59.7387	66.7419	59.5865	58.0999	69.3325	63.3829	66.7613
Gulo	4.44185	2.15623	4.505	3.30259	2.86591	3.17634	4.69831	4.34609	3.62792	4.26875	4.26337	4.46664
Tmem247	0	0.184991	0	0	0	0	0	0	0	0	0	0
Eif1ad10	9.7227	10.5664	11.9264	4.72375	6.23482	6.53552	9.06023	9.18599	8.36281	8.72385	8.6367	12.2949
Eif1ad7	1.49816	4.58529	3.19692	1.73212	2.5728	3.21361	3.50477	2.9361	3.67427	2.76395	2.37443	3.95809
Myh15	0	0	0	0	0	0	0	0	0	0	0	0
Mccc2	12.7731	13.47019	12.060138	13.66	14.43417	14.242314	11.8995	12.9206	11.716	13.162	12.4675	11.536843
Atp6v1e2	0	0	0	0	0	0	0	0	0	0.116097	0	0
Adam2	0.0401687	0.282743	0.07029	0.0571924	0	0.190812	0.0456687	0.0621641	0.172936	0.0263695	0.105592	0.0292432
Eif1ad15	2.30418	0.861606	4.62958	0.974612	5.37807	3.26304	2.425574	4.09919	3.85485	3.68064	3.05614	2.041835
Rhoq	4.84532	3.79336	3.37823	4.82436	4.81574	6.65146	4.5061345	6.69719	3.864653	4.790258	4.99471	4.0099812
Vmn2r111	0	0	0	0.1367489	0	0	0	0.02475579	0	0	0	0
Rsad2	0	0	0	0.237684	0	0.112733	0.0900643	0.0815508	0.192738	0.095105	0.0395984	0.0888059
Lztr1	14.89918	20.7742300736481	16.80858	19.299649	14.15863	16.827649	20.41716226928	17.42804	15.494504	15.0893152	20.383338	18.41342549
Ankhd1	29.094378	28.105714	29.396446	33.932136	29.99651	37.304096	25.42841	27.2604696	33.10548	28.100442	28.517226	35.92205
Ephx2	23.92279	21.32525	19.1302	25.08391	24.6405	21.95706	21.6989	21.40508	19.93122	22.7984	19.7916	18.90833
Ppid	188.787	184.377	198.108	188.072	177.867	192.552	209.044	184.642	190.784	193.375	189.23	191.736
Pigf	34.3948	35.9792	31.4366	28.6285	30.1084	33.1256	34.8218	29.2292	32.0251	36.5344	29.6747	29.8991
Slc17a3	0	0	0	0	0	0	0	0	0	0	0	0
Cript	36.2487	49.2316	38.9373	50.2274	36.0002	35.4664	43.8146	45.171	42.5481	47.834	37.0542	41.1094
Mfap5	4.60674	4.045884	2.918474	5.096294	5.089418	5.67319	6.321581	3.741598	5.030305	4.744908	8.45954	3.9329074
Mlc1	0	0	0	0	0	0.08680901099	0	0	0	0	0.0686466	0.0266128235
Vmn2r112	0	0	0	0	0	0	0	0	0	0	0	0
Fxr1	265.721865	256.15017	259.31571	245.59262	229.92294	228.019447	267.195966	231.059097	244.40157	246.12	248.70825	227.37723
Socs5	4.93591	5.11953	4.92072	4.08965	4.60201	4.64622	4.71842	5.81733	4.56606	3.98385	4.29566	4.49743
Togaram1	15.14452	12.149823825	15.32748	12.40835	11.0080945839	12.5827	11.2197	12.52126	13.66846	13.00686	12.51467	12.41749
Mtmr12	6.413891	5.839221	0.7487369	6.018927	5.16271	2.488413	2.949723	2.638276	3.52323	3.0686	3.36819	2.196733
Foxp4	26.62809	37.00508	25.11215	25.653472	33.91606	33.199688	31.09295	32.12542	33.89145	34.722262	34.59818	35.7024
Ice1	28.58508	22.5986	22.8743	25.94471	26.40804	22.727499	22.882	24.42711	22.4688	23.0647	26.18116	23.544024
Chrna2	0.193594	0.243958	0.0369661	0.227128	0.0248311	0.0133608	0.0747966	0.145169	0.1211	0.0554083	0.0951543	0.163907
Recql	21.263095	20.35834	39.91894	13.8806843	17.6239394	30.8233596	16.338251	17.195687	19.995772	18.132835	19.9410577	19.6198563
Maskbp3	20.2949	18.004	22.73	18.7923	16.6498	20.6225	13.1147	19.549	19.2427	16.2041	13.6268	16.9541
Ptk2b	10.998789	10.99505	11.232647	11.790101	9.974295	12.184431	10.184359	10.9856901	10.311852	11.55579	12.25146	12.05579
Eif4ebp3	0	0	3.47313	0	1.74756	0.370705	11.2532	0.535792	0	1.64587	7.41824	1.70791
Sra1	67.34245	72.05067	45.04381	39.62787466952	33.68099	32.9396	82.48667	32.3322000643308	46.3337	36.2086	53.62632	40.34505
Clic6	0.119338	0.344961	0.336868	0.138535	0.292596	0.289639	1.687304	0.259988	0.216869	0.104452	0.468421	0.405561
1810049J17Rik	1.55026	0	0.381844	4.39226	5.28569	0	0	4.34455	0.9096	3.78168	8.69675	2.94254
Dtnbp1	13.880839	12.29101	6.500822	14.6735720132	16.831807	17.39359505052	15.125104	12.726153	14.1680547	15.266895	13.938354	14.417584
Tg	0	0	0	0.2553483	0	0	0.0435025	0	0	0	0	0
Thap7	10.23245	12.1398	17.89118	13.1564	13.22251	11.4614	11.535903	13.187419	9.809584	9.278056	15.71193	10.407838
Cmpk2	0.099036	0.340919	0.110197	0.119502	0.471928	0.224127	0.515182	0.243485	0.28416	0.371759	0.260869	0.449555
Apbb3	1.51769	4.54567	0.198768	0.053824	5.66882	1.115935	4.79415	1.78138	2.06985	3.88843	6.12964	5.99695
Runx1	0.10589509	0.4582725	0	0.175801	0.1399471	0.251599	0.0400414	0.2730741	0.1824087	0.173797	0.1390853	0.2996329
Sox11	2.12709	2.32084	2.01367	1.64051	1.64823	2.12404	2.7141	2.64948	2.33543	2.05625	2.13327	2.20985
Adck1	11.71994	13.34900011902	9.14657	9.338945	12.89945	13.008	11.09677	12.9234	11.90799	12.49301	12.33404	12.169457
Tenm1	0	0.0187932	0	0.087787	0	0.017697759	0.0122379	0.004705943	0.022463934	0.0719977	0.0034320227	0.0294372
Slc35a4	48.7966	33.97427	57.66791	57.693825	43.73455	72.17255	46.41115	51.06439	61.339848	65.323891	44.014831	73.593259
Aicda	0	0	0.0757987	0.162619	0.19059	0.183145	0.065203	0.50819	0.299354	0.344257	0.1563737	0.4113012
Slc17a1	0	0	0	0	0	0	0	0	0	0	0	0
E230025N22Rik	0.598469	0	0.0682235	0	0.389751	0.346198	0.19681	0.483123	0.224102	0.0854103	0.11718	0.492391
Zfp945	2.57989	2.378506	3.114458	1.260924	1.49644	2.29329	2.32486	3.572025	3.482253	3.30997	1.975452	3.218945
Ift57	10.26043	7.28666	9.16944	12.29991	10.3321	11.517325	10.29955	11.441621	9.30695	8.47128	9.50998	11.33021
Cd14	0.52511	0.390222	0.143237	0.124465	1.26387	1.24804	0.725562	0.778446	0.76339	0.926491	0.78767	0.48141
Golt1b	36.3313	33.2333	34.4934	31.5331	31.4123	30.8213	31.288	32.2951	31.9919	31.8056	30.2295	30.9899
Tmco6	21.284321	22.838377	18.8863	18.016911	24.750032	19.9429	22.4062	18.1902	19.676618	21.435619	21.2523	21.1993
Vmn2r113	0	0	0	0	0	0.0105686	0	0	0	0	0	0
Prpf39	10.8447	4.8305	11.78736	5.86826000313061	5.71745	7.431416	7.75041	8.69932	9.462857	7.47109	10.8704	10.2508
Slc1a1	7.17633	10.1502	9.93469	9.09959	8.12543	5.39361	7.23767	7.97401	7.4698	5.38137	6.03875	8.08009
Mcfd2	33.062029	32.82387	30.520864	29.55347	35.56928	27.94548	32.25492	35.346625	27.694278	29.682255	27.48169	28.410635
Spx	0	0	0	0	0	0	0	0	0	0	0	0
Ndufa2	177.734	178.667	186.93	162.47	184.078	150.558	214.282	176.127	180.373	176.457	192.87	182.498
Rfx5	3.82358200094631	6.546027	4.553385	1.474165	1.9585513	4.508117751	4.525471257	4.753603	3.764371	5.987179	5.046223	1.3573839
Golph3	59.07938	51.22025	52.549773	54.051173	48.838019	45.769097	44.000806	46.478899	50.900835	49.33525	51.93375	44.0813338
Avpr2	0.141434	0.15857	0	0	0	0	0	0.531619	0	0	0.110013	0.170723
Slc17a4	0	0	0	0	0	0	0	0	0	0	0	0
Gys2	0	0	0	0	0	0	0	0	0	0	0	0
Nedd4l	32.807216256	35.430055	30.5493600006353	31.023810057	35.162604	31.415037	27.75582917	32.741775	29.55923969	33.6531447	31.252992210306	29.7085355
Lrrc74b	0.415507	0.38175	0.4623746	0.234425	0.169616	0.0335927	0.388542	0.288504	0.126224	0.112198	0.0186474	0.338246
1700122O11Rik	0	0	0	0	0	0	0	0	0	0	0	0
Tex13c1	0	0	0	0	0	0	0	0	0	0	0	0
Vmn2r130	0.0163963	0.0749374	0.00738085	0.0444983	0.0249807	0	0	0.0354315	0.0416596	0	0.00810797	0
Pcdh19	0.822845	0.907083	0.595957	0.540625	0.836294	0.550675	0.420013	0.533036	0.622396	0.750228	0.509798	0.833993
Dcdc2c	0.37492669	0.769364	0.2657638	0.266782	0.484475	0.479087	0.468012	1.11205	0.35147	0.466167	0.545588	0.543993
Mov10l1	3.67226000224783	2.722484	4.5304	3.40563	3.96332	3.860898	3.3351417	4.45175000027885	3.51271	4.3137845057	3.67696	5.016028
Atrnl1	2.74626	2.07439	2.71922	2.27303	2.02816	1.99055	2.14707	2.26311	2.42062	2.67499	2.36532	2.28544
1700067P10Rik	0	0	0	0	0	0	0	0	0	0	0	0
Allc	0	0	0	0	0	0	0	0	0	0	0	0
H2bc1	0	0	0	0	0	0	0	0	0	0	0	0
9830107B12Rik	0.113145	0	0.148267	0.107317	0	0	0.106889	0.104909	0.152238	0.131182	0.0246322	0.0429116
H2ac1	0	0.257776	0	0	0	0	0	0	0.210979	0.318715	0	0
Bdp1	8.07971	7.796751	8.03902	6.05417	8.160425	8.39521	8.77492	7.65014	7.75054	8.91161	9.04105	7.78225
Zfp40	2.272549	1.751	2.286628	2.56281200376488	1.646717	2.117626	2.621629	2.3998550173375	2.220004	2.894345	1.636142261	1.32961
Hsd17b10	104.638978	87.3545	96.529	91.7064	100.555905	97.3288	95.7454	95.526291	97.979205	88.630547	90.274097	95.797399
Apobec1	14.29448	7.561365	8.505425	9.337929	9.80334900080592	10.90982	11.428327	11.857291	9.57079	11.61539	11.764195	10.05532
Colec11	0	0	0	0.220018	0	0	0	0	0.0666914	0	0.258275	0
A530064D06Rik	0.0124249	0.00020873	0	0	0	0	0.317659	0.337067	0.1718418	0.393218	0.189073	0
Setd4	4.784988968	8.906584698	9.49076000331633	10.470940894	7.07559	5.8783	3.852062573	6.06554	7.225942	7.95083751	6.92176	9.77976
Vmn2r114	0	0	0.0273377	0	0	0	0	0	0	0	0	0
Dcaf12l2	0.0578422	0.0952249	0.0769446	0.0667652	0.177046	0	0.0133369	0.096842	0.0484923	0	0.0132076	0.0128012
Fkbp3	413.8464	394.642	437.214303	405.383639	370.084662	354.40846	379.43347	373.897939	380.701116	382.122709	363.841972	371.816
Ribc1	6.83642	6.29173	4.89085	6.85678	8.21111	7.08516	8.09675	8.57856	7.94728	7.02924	7.56614	8.5785
Trem1	0	0	0	0	0	0	0	0	0	0	0	0
Spata6l	0.335427075009	0	0.105795	0.22964	0.171273	0.1580140383044	0.262468	0.740114	0.793935179625	0.4274	0.0409702	0.37615
Cacna1d	0.041332	0.1102676	0.122559	0.0569124	0	0.1179806	0.02669420322312	0.166343	0.1091437	0.078823052568	0.0992156	0.063009
Panx2	0.0739383	0	0	0.190827	0.744965	1.7397605	0.168438	0.0152594	0.101841	0	1.3191608	0.065055
Gdf3	67.5988	69.7719	63.6932	62.4397	67.2041	74.5056	69.6301	67.9222	66.2948	68.2498	66.4149	69.375
Trem3	0	0	0	0	0	0	0	0	0	0	0	0
Dcaf12l1	5.50911	5.38285	5.83086	7.153486	4.08565	5.3012	4.701733	6.064648	5.4325	5.33518	6.12207	4.33432
Etfdh	21.59287	18.0768	18.022	14.4667	16.98475	15.34464	16.09882765	17.2591000614499	18.0388	18.90357	16.78357	19.30612
Vmn2r115	0	0	0	0	0	0	0	0	0	0	0	0
Pdzd2	2.182311	1.563807	1.20637	2.631205	1.693203	2.084222	1.879941	1.8444608	2.90415	2.121318	1.676873	1.52477
Tnmd	0	0	0	0	0	0	0	0	0	0	0	0
Dppa3	6.98453	4.78177	3.96795	6.03822	6.76947	4.628277	6.08684	4.56265	5.27729	5.09419	5.32627	3.49069
P2rx6	0.396333	0.0443279	0.357851	0	0.194112	0.0418417	0.0525566	0	0.208565	0.101182	0.281072	0.4778158
Ttc7	3.7508336	2.36336	3.140399	3.21663	2.8125017	4.0483	3.823038	3.0148528	3.64011	3.248334	3.07239	3.075737
Prr32	0	0	0	0	0	0	0	0	0	0	0	0
Rps7	1028.175	954.798	1053.811	1030.681	1006.582	979.41	977.387	1023.12	954.369	1005.793	974.059	996.276
Rab7	181.2285	197.6468324355	205.275088	202.73506	189.76541	192.411189	171.61844	190.809563	170.07031	200.4137	178.8778487	192.74
Actrt1	0	0	0	0	0	0	0	0	0	0	0	0
4930579G24Rik	16.781	16.8488	17.0224	15.1292	16.7927	14.545	15.7988	16.9583	15.5021	17.3751	15.8841	15.1029
Trabd	11.709962	14.811822	14.3042875	12.68595	18.845475	12.79809	21.02091	18.00863	14.323914	15.32201	17.16478	17.49415619
Dnajc19	133.165135	125.6370994	137.6444561	115.720025	122.322118	106.5332891	100.6016399	111.2195433	112.430328	128.2048574	109.027643	125.8573163
Rnaseh1	35.3851	32.259	27.3232	37.7492	33.25	38.9939	35.9172	32.5001	33.5433	36.2552	38.5203	38.4934
Tspan6	1.45004	3.36458	1.901275	1.69025	1.7697194	0.918902194129	2.69226	4.7670369	3.4291	1.98324	2.44767	2.756182
Mylip	4.499521	4.24803	4.28365	4.86468	4.9416	4.55355	4.08819	5.71156	4.594762	4.16351	4.5426	5.13755
Cbr1	36.0855	31.28264	30.3184	38.902563	38.25175	38.9601	42.01036	33.4304	33.9778	43.7864	38.74059	38.9632
Gm5678	0.128488	0	0	0.243323	0	0.0611776	0.0480053	0	0	0	0	0
Nrxn3	0	0	0.0478624	0	0	0	0	0	0	0	0.0131742	0.0687718
Cbr3	27.5525	30.661	20.9465	27.7033	29.9351	31.5616	36.3079	29.2039	28.816	34.3501	33.1478	27.5262
Plpp6	2.14809	2.5962	1.47623	2.10682	1.80088	1.6864	1.87188	2.3263	1.34504	1.84133	2.22725	1.65447
Slc7a4	0.885858	1.808506	0.9525642	2.9685624	0.829786	1.0700550388431	0.5172565	0.6453653	2.25760373	3.1797728	1.8095381	0.3918624
Rwdd3	2.94313	2.833896	3.16984004	1.464405	1.229266	1.773152	3.335455	2.504878	2.11466	3.669303	2.333677	2.500615
Vmn2r116	4.56378e-09	0	0	2.83316e-09	6.20178e-09	1.11173e-09	5.36531e-10	0	0	0	3.17091e-09	5.08429e-09
Sla	0	0	0	0	0	0	0	0	0	0	0	0
Smc1a	44.6812	39.3007	40.1153	43.7589	41.8025	43.7799	43.7997	43.9878	42.7082	42.0379	43.8393	42.8809
Gfra1	0.0544156	0.0970682	0	0	0	0.0318787	0.110606	0.0346457	0.0806097	0.0102445	0	0
Adamts16	0	0	0	0	0	0	0	0	0	0	0	0
Vmn2r117	0.269827	0.0513089	0.130622	0.0621305	0.0656503	0.128565	0.0669024	0.0278922	0.0408842	0.0487796	0.0677986	0.0452448
Cd47	9.496396	9.9435634	3.373673	5.0456040058747	6.936315	5.816168280772	7.663334	4.881727	6.6756	6.983171264773	5.475424	5.818174
Rxfp1	0.0454983	0	0	0	0.044154	0.0345604	0.0415428	0.0563506	0	0.0179291	0.0412832	0
Zfp213	4.57686	4.66914	4.40413	5.4265	5.79526	5.93566	5.18393	6.30933	5.88656	5.07406	5.76312	6.77494
Srpx2	0	0	0	0	0	0	0	0	0.0194613	0	0	0
Stpg4	0.610611	0	0	0	0	0	0.109308	0	0	0	0	0
Ldhb	253.370119	232.9134	235.24899	256.468806	243.531513	214.538364	208.884737	216.87822	200.51828	203.49743	223.50185	190.390052
Adi1	53.3821	55.8341	57.5608	61.2826	60.3965	54.6828	52.5953	52.2976	53.5339	57.5972	57.3905	45.7823
Selenoo	1.61558	2.5329	1.53942	2.00689	2.48034	2.75082	2.36032	2.63524	2.00277	2.14392	3.16949	1.76085
Scgn	0	0	0	0	0	0.3373	0	0.0805254	0	0.0256379	0	0
Treml4	0	0	0	0	0	0	0	0	0	0	0	0
6030458C11Rik	28.9791	25.4090017993275	26.066104	25.43975	26.0594	25.82661	24.76804	26.60035	24.44843	25.459056	25.13067	25.190856
Dio2	0.0167943	0	0.110443	0	0	0	0	0	0.0289077	0	0	0
Ccdc172	0.800448	1.40353	1.632674	1.548527	1.44032	1.89819	0.97076	2.094379	2.42762	1.211289	1.46927	1.91795
Iqsec2	1.253174	1.2914688394	1.28236000242472	1.417095	1.797017	1.573177	1.28811	1.3501391893	1.435945763	1.98652800441523	2.495677	1.208885
Pnlip	0	0	0	0	0	0	0	0	0	0	0	0
Serf1	5.921423	10.0702	6.176444	7.61503	5.28301	4.32293	5.311344	8.10342	7.81392	6.837622	2.21125	5.00352
Clcn1	0.209403	0	9.73524e-07	3.8998e-08	0.016848900236	0	0.206195	0	0	1.59513e-07	0.184476	0.20127305387
Sox2	366.115	353.21	307.399	368.349	345.388	338.932	340.418	352.566	354.251	361.752	364.269	351.938
Ccn4	0	0	0	0	0	0.045719	0	0	0.0414411	0	0	0
Fancm	9.81693	15.57404	10.6729	12.21498	9.5943	8.74008	9.33655	13.61049	10.1632	11.86321	10.0595	8.598264
Gmpr	9.34716	9.51469	10.74157	6.53112	9.96904	8.04939	11.38977	7.91753	11.42536	7.6735	9.6256	9.67585
Zfp13	20.996179	15.80265	17.052723	16.363626	22.03941	15.678185	20.603945	19.81928	16.328522	18.617759	20.12665	18.766992
Dop1b	8.718960862682	6.60393625661	6.66858	7.3496	6.771005	8.663682	8.381567	10.04257	9.853655	10.48628	9.12248	8.96013
Tubgcp6	8.083883	7.914825	6.923121	8.17234	8.15826	8.32742	7.318828	7.04021000011566	9.085747	8.101024	7.79775	7.91761
Cdc37l1	27.614439	25.498377	27.24926	27.4190352	21.16578	24.205386	27.124517	27.247764	23.010149	23.585186	22.429177	24.420734
Miga1	19.465861	20.547759	17.94531	21.25608	17.4606103	18.59614	18.16560213	17.32515	17.4781	20.69954	18.91974	19.164015
Calm2	592.2812	610.2048	611.053	620.351	559.2981	538.3149	604.6343	590.0735	595.7972	564.6875	554.2528	562.7894
Irx1	0.153384	0.0235302	0.0950501	0	0	0.219239	0.098782	0.0789656	0.33094	0.524129	0	0.2784635
Naa10	115.233296	134.212115	118.765625	127.940543	142.3624	144.10519	152.82802	138.48868	135.901766	146.336457	145.11026	142.02166
Smn1	104.553	108.809	105.149233	112.91	103.517	105.636	120.689	106.449	119.45	108.028	114.775	106.985
Treml2	0.0408186	0.432342	0.336733	0.411769	0.15411	0.999685	0.847553	0.590553	0.490459	0.300361	0.43601	0.496009
Drosha	73.85653	74.90727	74.5185	73.317278	72.05173	77.2412	73.3027	77.32696	77.46509	74.48861	82.67703	79.9227
Epcam	73.80087	73.80002442	79.84599	79.6194799	80.113515	83.72183	86.79398	79.08292	74.239724	87.599593	87.364396	81.4413
Irx2	3.98465	2.58658	4.222982	3.21587	2.9705	5.62509	5.60529	2.230190815	3.46909	3.86654	5.02916	2.72129
B430306N03Rik	0.10999	0.377338	0.14155	0	0.153583	0.0446713	0	0	0	0.0734197	0.0187201	0
Pnliprp1	0	0	0	0	0	0	0	0	0	0	0	0
Trappc12	18.7394	16.518582	17.685343	17.59013	17.40905	17.971734	16.48154524	16.47026	17.81851	17.583615	16.3266	18.70617
Atxn1	0.724341	0.498459	0.64583	0.576254	0.567027	0.573697	0.6102382	0.511396	0.559755	0.6001117	0.618953	0.703174
Trem2	0.1057235	0.28953	0	0.331509	0	0.142883	0.544052	0.0992847	0.325221	0	8.03949e-07	0.215977
Kcnj8	0	0	0	0	0	0.195232	0	0	0	0	0	0
Pcnx3	20.28472372	20.414024	20.1252190090112	27.55905673552	18.100383	24.049582	18.70259	21.699552	21.69268	19.756015	22.852034	20.966383
Zscan10	61.453529	64.799961	64.6441450754418	63.739963	70.996308	75.67559	68.495664	66.389687	72.295624	71.953607	71.477832	73.45005
Rpn1	87.1247	87.1511	88.4634	87.3979	83.3864	88.3789	86.6896	95.3879	90.1723	87.4635	90.7706	90.5811
Cdh6	0.011958	0	0	0.0112461	0	0.0112333	0	0.0306051	0	0	0	0.00863096
Irx4	0.0216242	0.187294	0.484213	0	0.228776	0.0205458	0.098287	0.245398	0.297931	0.383284	0.308528	0.0629663
Tmem144	1.73207	0.607478	1.62337	1.42853	2.135975	1.133261	1.557958	2.603798	1.188158	1.27485	1.835387	1.05729
Smarca1	1.322615	1.17904	1.599356	1.598581	1.202699	1.184843	1.076986	0.6005589	1.169631	1.528284	1.67223426249	1.1400493
Stmnd1	0	0	0	0	0	0	0	0	0	0	0	0
Rbm24	0.0490609	0.0531571	0.0143182	0	0.0288568	0.23294	0.0448155	0.0843723	0.0673512	0.0644124	0.0245751	0.0238151
Nanog	480.0998	483.65114	506.13901	480.5499	450.394810001098	433.04676	432.46616	461.43135	449.03461	446.940000261405	446.82887	419.5838
Morc3	48.2458818	47.83318	49.12812699	45.89354	43.850273	47.41728	46.9644	50.9967	49.07975	45.60555	46.6108883	44.6091
Hdac10	1.30691	3.84745e-09	2.85901	3.72169e-09	1.93574	2.77773	2.5466	3.45808	2.76058	2.13681	2.79291	3.0811
Eipr1	5.3146	4.99781	2.87175	5.810388	10.76485	6.8259	3.11397	4.9592	3.69032	4.08246	1.86944	2.7966
Msh2	199.687	202.71	190.95	196.097	185.43	195.195	202.397	196.705	187.185	194.474	191.076243	193.273122
Ndufs6	284.161374	302.62567	265.958184	315.783	307.78929	285.891086	286.48366	288.053	303.329043	283.290915	280.38427	275.21641
Tlcd4	0.2792328	0.169135	0.205079	0.5192328	0.430719	0.308754	0.272971	0.0804604	0.2003866	0.1641916	0.134843	0.147634
Mrpl36	89.87416	96.37341	103.15058	96.9505	95.97024	84.11308	93.83592	103.5733	87.6178	89.58365	102.66203	96.0791
Cap2	0.648923	0.204165	0.489378	0.497128	0.870928	0.378202	0.619212	0.614188	0.651374	0.110029	0.2329135	0.4559282
Gata2	4.79294	2.109539	2.57008	6.18713	1.186865	2.428308	3.0708	0.953145	3.15376	0.5660481	3.94592	0.844077
Mis18bp1	30.475398	25.25089	29.535224	25.53165	22.983033	31.305088	27.097919	27.938922	31.727997	27.748961	29.827011	31.494088
Chaf1b	82.673707	74.406722	82.25549	79.508106	82.41233	84.95669	74.29414	78.960843	79.134504	84.049783	84.979	82.062445
Kcnk12	0.480035	0.0577041	0.675843	0	0.63438	0.456217	0.262167	0.660198	0.183753	0.2276	0.560424	0.252322
Rpl36-ps4	0	0	0	0	0	0	0	0	0	0	0	0
Mmp25	0.404094	1.03378	0.872547	0.61238	0.311245	0.866752	0.563987	0.629818	1.11532	1.28744	0.611453	0.811873
Fam8a1	21.1795	22.5731	22.7048	19.6886	18.0801	16.8162	20.5077	22.4886	21.5147	20.9665	19.8801	18.7262
Naip2	0.0324833	0	0	0.0802722	0.0450154	0	0.0176698	0.0114777	0.0373386	0.00692204	0.0323187	0.0637213
Treml1	0	0	0	0	0	0	0	0.23936200234538	0.132951500466428	0	0	0
Gask1b	6.078777703	9.908451	11.985719	6.17417	9.56034	7.768539120796	5.244572	10.30506	6.22718	9.814066	7.853246	8.246091
Bbx	10.6347904	11.203481	10.122204	8.740524	9.867372	9.8781614	9.858922	10.8609327181	10.932482	10.373065	10.442626	11.6026753
Ndrg1	27.7359	24.0604	27.3362	24.1497	23.3455	26.59563	24.4317	24.7742	27.852685	23.7618	26.1318	22.311158
Cep128	9.84552	5.78111	7.89978	8.13393	4.17098	7.82791	5.95347	5.56193	9.4618	8.27207	9.27071	9.85934
Alg14	7.35649	6.54045	6.9693	5.020477	5.39415	6.128879	7.42175	8.16071	9.32936	9.15793	7.051042	7.36074
Sytl4	0.348092	0.516709	0.2350342	0.243739	0.3843809	0.72042	0.54538	0.337701	0.4255891	0.6277751	0.662443	0.448594
Msh6	323.116719	330.392249	327.278104	330.347368	335	336.12	361.315731	330.877	337.392438	337.14257	354.833	351.380737
Dnajb8	0	0	0	0	0	0	0	0	0	0	0	0
Fam131b	0.0124403	0.134867	0	0.0590831	0.0692346	0.01503460736687	0.043681	0	0.0463653	0.0326653	0.0561077	0.230831
Pi4kb	15.313214	13.268263	18.714547	14.106805	16.049850615902	16.82036	14.7195150369497	13.0763600030316	16.905232206	18.067993	16.125370312	17.64033
Bicdl2	0.172007	0.185881	0.403227	0.0772489	0.423864	0.515977	0.674539	0.922352	0.41494	0.525866	0.755021	0.6044816
Thoc6	59.386	68.3144	58.9076	66.6835	66.4617129	71.9442	68.3746	65.9295	73.974543	75.147488	70.811600115843	73.25718
Pnliprp2	0.275816	0	0.330936	0.0653657	0.27308	0.163899	0.260001	0	0.23763	0.203713	0.0258532	0.0501671
Naip5	0.242534	0.153312	0.0991656	0.179217	0.0673371	0.137873	0.265285	0.0973525	0.00811155	0.062346	0.128662	0.111211
Slc2a3	510.337772	514.35434	507.567528	501.644445	491.870084	514.75316	498.16188	492.843829	470.922768	492.85581	472.850211	476.297693
Ak3	8.44766	5.21348	5.82791	14.30486	7.61722	7.23762	6.84281	4.51788	6.04803	5.74888	10.60291	9.03327
Wdr20rt	2.771767	1.271357	2.638687	1.871283	3.751794	3.20292	2.345203	2.6441658	3.14445	3.07721866	2.893761	3.486796
1700019N19Rik	0	1.12791000378494	0	0	0	0	0	0	0	0	0	0
Mapk12	4.3413	2.72944	1.91182	3.14074	1.77883	4.07958	3.1955	3.42386	2.487	3.68126	2.42761	3.19703
Rpl10l	195.861	192.263	199.534	207.852	194.324	204.609	215.98	212.621	208.023	202.175	205.215	202.132
Carmil1	9.96572	10.74846	8.915122	8.72679	10.6153	8.77665	10.34739	10.60935	9.746457	11.91655	8.96562	9.33125
Tshr	0.131553	0.0497616	0	0.0108993	0.2873107	0.0843243	0.1033211	0	0.0296276	0.107957	0.0419172	0.1074903
Rcl1	63.6814	72.63013	62.58876	62.50358	70.57371	72.588431	70.89518	71.75283	74.22868	76.23717	71.15679	66.37775
Ocrl	21.453801	18.414116	23.30938	17.10555	20.204764	17.226448	18.5005636	16.909144	16.76893	16.471247	17.799741	18.079795
Hcfc1r1	46.5703	51.01892	41.10588	35.8479	38.51766	38.40213	34.0864	41.74486	41.5937	43.37636	46.435	37.95168
Cdh9	0	0	0	0	0	0	0.0266046	0.0361849	0.0301933	0	0	0.0102903
Tnfrsf12a	13.8611	21.5043	15.11865	15.3985	15.3465	17.261488	14.5201	16.9624	19.38	18.759	19.8416	19.7307
Cnn3	389.68672	379.61003	404.771154	392.57466	387.59685	378.509111	374.374209	395.89705	395.11089	395.29411	389.99961	373.1683
Map3k11	7.33435	6.13089	5.84689	6.55527	11.05565	9.187054	8.16849	9.85919	6.222191	10.36639	8.724662	10.70026
Fbxo11	17.88956	19.3649	15.46292822	19.96936	17.43129	15.50601	13.6309	16.30094	20.763911	18.7453594	18.81672305	16.48796631
Mapk11	2.60717	2.80424	2.30217	1.8586	3.03859	2.73784	3.45814	4.07457	3.16526	3.32041	3.54982	2.56478
Cldn14	0.225876	0	0	0	0	0.0357988	0.198509	0	0.0648763	0.0741468	0.282196	0.323093
Ccdc54	0	0	0	0	0	0	0	0	0	0	0	0
Kcnk7	1.3462	0.597714	0.149527	0	0.402571	0	0	0.65013	0	3.2067e-08	0.661637	0.291824
Foxj2	8.31121	6.79212	9.127109	6.32555	6.82129	8.96641	4.99854	5.97975	8.0155	6.623734	8.16807	6.04617
Slc44a3	1.68547	1.79948	0.845964	1.96314	1.18421	0.960804	1.34449	1.48958	0.813518	0.94161	1.13776	0.886321
St3gal1	0.367027	0.275869	0.12869	0.0412549	0.2901685	0.172039	0.137612	0.15960366	0.2453687	0.2176327	0.1291514	0.410074
Trim35	32.55986	37.129095	34.8732	34.828592	32.173699	35.502762	32.927221	31.6197	35.6139652	36.0631	34.1582	34.604428
Hspa12a	2.874378	3.74269	3.118601	3.344529	4.501554	3.66398	2.635011	2.719089	3.25285	3.039617	3.877591	3.517444
Sim2	0	0	0	0	0	0	0	0	0	0	0	0
Stmn4	0	0	0	0	0	0	0	0	0	0	0	0
C3ar1	0.0589187	0	0.0100693	0.0765586	0.0202891	0	0	0	0.0395613	0.0377137	0.0863815	0
Cdh10	0	0	0	0	0	0.120501	0	0.0490903	0	0	0	0
Renbp	41.21908	47.40019	38.94214	40.14114	51.501193	44.30068	48.171	41.97949	43.17032	43.15291	42.75472	41.17638
Zfp687	24.15717	25.78849	19.52105	20.82504	18.05053	21.02371	22.573	24.08933	21.92661	24.41029	23.95637	22.44966
Hlcs	2.681147	2.9293469	1.993438	3.85261	2.42228	2.85693	2.899647	3.27326	3.417485	2.247886	2.868704	2.756058
Eefsec	34.621040052699	33.8771	37.63331089	31.53519111907	38.85869	37.280221	31.8275406316	33.83066	38.03796	34.731603	40.338835	33.67285
Eno4	0	0.346616	0.298296	0.454373	0.0940884	0.331748	0.129642	0.144067	0.311854	0.7887393	0.1647823	0.1200553
Cldn6	27.98663	25.63485	31.267832	24.4807	29.5275	30.707375	23.98485	29.2586	26.51767	28.57604	27.6999	29.07013
Gtf2a1	25.60428	23.7104	23.82469	23.85547	21.13349	22.52809	19.779704	22.8892	22.08089	22.82372	22.34784	20.62937
Cldn9	0.456864	0.370089	0.929603	0.541184	0.770256	0.796503	1.11833	0.392552	1.18101	1.57471	0.59929	1.35704
Nup153	62.916152	51.07344	60.0781	56.27477	53.4201	59.57308	52.587	59.430807	60.608861	60.075879	55.961189	56.3949
Foxn2	21.80425	18.51052	22.2807	18.773306	17.59134	17.2785	16.55742	19.0118	18.239608	18.695803	19.24259	17.538863
4930432M17Rik	0	0	0	0	0	0	0	0	0	0	0	0
Dock9	6.884723	8.199579	7.7288	8.14688740006298	8.04987715647	7.135041	6.025104	7.343248	7.711578	7.473393	8.81001	7.228843
Ripply3	1.04332	1.7292	1.12906	0.570988	1.08073	0.57665	1.88874	2.34471	1.4277	1.46301	1.34761	1.05166
Zfat	3.325391	3.287471	2.9549869	3.012422	4.17407	3.213770935	4.34793	3.4656	3.5018989	3.612135	3.6709	4.2746642
Ppp1r21	10.9155	12.1312	11.2406	12.1139	12.5174	12.9346	11.8589	10.9782	12.6236	12.4499	11.6566	12.5372
Atp11b	29.168723	35.02223	34.07477	26.5669	26.23111	27.56015	28.99624	29.46085	34.30026	32.2479	27.4719000534171	28.3811
Necap1	68.3397	60.568	59.2554	61.6778	59.1443	60.494	58.6167	61.0639	60.3315	58.0091	61.272	57.2314
Pigp	24.29337	28.339429	26.22384	30.94719	23.645792	33.492098	16.414154	28.79854	29.307207	23.231288	15.674008	19.386065
Jak2	5.476195	3.77328000407207	4.609216	4.616640203783	3.940945	3.48194119972	4.09910720954	4.86184	3.74496	3.500597709	3.265636	4.46292
Mdga2	0	0	0	0	0	0	0	0	0	0	0.621389	0
Naip6	0	0	0	0	0.0640213	0	0	0.0224412	0	0	0	0
Nfya	40.891033	46.00332	38.31018	43.90391	42.54921	40.4945259362	35.88157293	39.85886	41.17616	43.83006	42.052742	40.93202
Plxnb2	50.950656	54.146492	49.2426123968	56.06626	54.27730319476	54.328996	49.74674	52.2942000344702	53.583741	51.332028	57.694266	55.53848
Cblb	7.201768	6.04803	8.48985729	6.304454	6.21162719174	6.4694632	6.00605000034996	6.2470883223	7.235933	6.35025	5.58287	5.8092960168266
Apln	0.960214	0.433516	1.79362	1.48923	1.38378	1.5961	0.8989	1.18897	0.619989	1.02955	0.865801	0.605949
Zyx	6.57862	8.16156	7.07781	5.80292	8.149422	8.567594	8.068966472	7.3476743	8.265287	8.416596	10.09921	8.697323
Lpcat1	25.0984069552	24.6817125526	28.85549	27.68627	26.99134	30.52478	30.34848	26.24362	27.14704	29.47772	21.44384	25.70426
Kdm5c	66.49462	69.32699	59.42697	72.939921	67.91819	65.27256	72.64209	67.79167	69.65286	66.48285	73.54143	69.43204
Ston2	13.57758	14.21565	14.30669	14.357869	12.62176	13.75621	14.55104	11.933306	15.617874	13.61144	13.8401	15.06033
Insl6	1.59418	1.10534	1.29535	1.59152	4.74802	4.20309	3.74084	2.3162	1.37657	3.62987	2.09623	1.42908
F3	4.97539	5.01456	8.31967	6.753854	5.95115	4.64831	5.46946	4.43196	6.54995	6.21701	7.01024	4.631276
Rln1	1.99643	2.24835	0.603969	2.4372	1.60257	1.80402	1.87528	1.88813	1.87379	2.00575	2.05842	2.14271
Shtn1	0.406245	0.989221	0.930903	0.653015	0.875082	0.457563	0.721962	0.657877	0.837967	0.697454	0.517526	0.640064
Clec4a1	0.905683	0.978674	0.39513	0.858524	0.429167	0.496798	0.682916	1.11354	0.660258	0.480252	0.287318	0.430829
Rps29	2977.44	2944.19	3149.67	2941.96	2884.62	2742.18	2862.75	2999.3	2619.36	2892.11	2905.48	2849.66
Lrr1	16.95133	15.67027	16.91156	9.98837	15.115648	12.15058	14.37793	9.75737	14.95395	14.1774	12.1967	10.03839
Psmd4	176.218219	189.838965	189.1003	185.942197	203.9839	219.097202	205.45904	207.357348	203.37061	207.4822	226.94674	227.564001
Rpia	9.2858	8.19102	8.44059	7.95267	9.00348	9.3187	10.095	8.29862	9.48049	9.02209	10.5704	9.18415
Rpl36al	1085.694392	1104.028901	1109.820363	1155.73567	1089.128752	1060.56208	1046.7722	1071.011168	1099.778759	1103.16004	1099.94664	1070.8971
Cdh12	0	0	0	0	0	0.0164715	0	0	0	0	0	0
Gm49383	19.65	22.6413	21.8157	17.7266	13.8416	15.4884	20.4348	18.2733	14.3534	22.2468	15.9717	18.0262
Ruvbl1	139.861	137.947	124.93754	154.540402	138.948	150.976	143.084	141.40329	151.341614	153.578744	151.04	153.82932
Mgat2	27.4216	25.8845	23.7548	29.1305	24.8037	25.1222	27.2083	24.8815	27.7368	28.1833	24.6804	30.3585
Dnaaf2	8.00954	6.41893	7.77046	5.9223	8.4086	7.05799	6.88215	8.28627	7.61851	6.56816	8.58209	7.52056
Acot10	0	0	0	0	0	0	0.0266752	0	0	0	0.0265411	0
Slc6a3	0.0724596	0	0.152311	0	0.0383674	0	0.0990519	0.119635	0.212082	0.114158	0.0326729	0
Dennd6b	0.758419	0.383785	0.281235	0.389834	0.356394	0.385244	0.0745636	0.901193	0.809669	0.768058	0.661067	0.846163
Clec4a3	0.0982133	0.317729	1.102647	0	0	0.140176	0.110532	0.0506136	0.296332	0.161209	0.183821	0
Vax1	0	0	0	0	0	0.0534909	0.46265	0.46325	0	0	0	0.122537
Ston1	6.72207	3.39349	6.80308	6.96647	6.412893	4.710267	6.959009	6.257721	6.70604	6.77307	7.80426	7.13858
Kcnk18	0	0	0	0	0	0.0137049	0	0	0	0	0	0
Alcam	0.1895112	0	0.3430859	0.0798186	0.659168	0.0690422	0.0771744	0.0867963	0.0483211	0.02185089	0.231539	0.0484327
[truncated: 19,707 more rows]
