# Supplementary material for: Conserved shifts in sperm small non-coding RNA profiles during mouse and human aging
Source: EMBO J. 2026 Jan 20;45(4):1362–80. doi: 10.1038/s44318-025-00687-8 (PMC12909834; doi:10.1038/s44318-025-00687-8)
Supplement: Supplementary file 13 — Dataset EV1 [file 44318_2025_687_MOESM13_ESM.zip › Dataset_EV1/Data/cohort2_age.idx]

id	age
S14	35
S15	33
S9	26
S5	33
S11	26
S19	36
S8	27
S17	34
S46	51
S24	45
S43	41
S1	37
S42	42
S28	39
S27	41
S38	45
S16	35
S34	43
S4	34
S20	44
S25	43
S10	25
S21	44
S7	37
S31	41
S18	36
S23	42
S36	35
S39	47
S41	33
S2	35
S33	40
S13	27
S32	41
S12	26
S22	42
S29	45
S40	26
S47	48
S6	33
S26	46
S3	36
S44	33
S30	45
S45	25
S37	42
S35	40
