# Supplementary material for: Conserved shifts in sperm small non-coding RNA profiles during mouse and human aging
Source: EMBO J. 2026 Jan 20;45(4):1362–80. doi: 10.1038/s44318-025-00687-8 (PMC12909834; doi:10.1038/s44318-025-00687-8)
Supplement: Supplementary file 13 — Dataset EV1 [file 44318_2025_687_MOESM13_ESM.zip › Dataset_EV1/Data/sncrna_category_cohort2.reads]

S14	S15	S9	S5	S11	S19	S8	S17	S46	S24	S43	S1	S42	S28	S27	S38	S16	S34	S4	S20	S25	S10	S21	S7	S31	S18	S23	S36	S39	S41	S2	S33	S13	S32	S12	S22	S29	S40	S47	S6	S26	S3	S44	S30	S45	S37	S35
total	19106243	20082120	17889069	12181906	15632397	14096918	19605997	24140586	18235849	25891898	20588348	14595888	18887651	17214156	17250318	15887938	17637144	15095736	11323988	23175037	13222065	15149783	17666997	11503533	14020741	14952681	26404252	16011137	21934581	7933696	13787469	13689272	22093849	13790278	14428356	17261128	19162072	16925436	15654709	14300754	16354299	5676797	17349598	16293542	17924695	21709279	21294786
pirna	1498	3316	963	816	1435	896	5268	1742	1061	2895	3887	2542	1551	3348	3821	1336	1445	3955	2053	1933	1112	1105	1929	755	647	1081	2001	1491	2327	1682	1270	1010	818	424	627	1483	2399	982	1852	817	555	881	2963	1630	1777	1629	6154
rsrna	7714208	11895765	4914356	2544828	6454334	3168397	4274981	5433434	5875664	6864536	10307744	4400445	5441498	5483071	4610085	12367623	5817000	4090925	4406097	10745030	2279812	5591992	6209272	6257499	3848598	4502333	5329507	5665724	7688693	2247714	5664083	2776960	7171315	6314359	7481303	3825820	6562461	10543468	7016639	4784365	8513951	1606578	2516866	8258827	10534769	8814770	13624576
ysrna	1164	2357	1072	979	920	1968	1613	6024	1375	3239	7467	1202	1821	2632	2010	3177	18	6404	1720	4979	1083	1625	2749	1764	1730	2054	1410	1799	3506	469	1381	2652	2998	1428	999	2261	3692	2014	1253	1334	871	872	2324	5643	1260	1268	2337
tsrna	489627	460525	574365	327173	465240	351615	482102	509599	439664	671223	1168483	560918	274804	711721	696946	558834	704281	506901	719698	1478344	271950	558371	491176	405503	389782	234469	2604099	465107	671533	134067	264446	248268	577162	414984	452045	686543	532894	481206	269245	434412	1419172	175148	373152	604704	610774	1489894	1080842
mirna	52947	50978	46982	58913	99947	42526	110514	86644	149743	57555	20279	96111	42914	174481	223098	6127	158940	16076	36514	37626	22911	111069	57114	44837	84291	92502	38539	15330	15044	65923	48813	24486	50650	50842	39149	30343	65494	30358	34716	58872	19982	35966	18764	258630	22568	8862	23457
