# Supplementary material for: Conserved shifts in sperm small non-coding RNA profiles during mouse and human aging
Source: EMBO J. 2026 Jan 20;45(4):1362–80. doi: 10.1038/s44318-025-00687-8 (PMC12909834; doi:10.1038/s44318-025-00687-8)
Supplement: Supplementary file 13 — Dataset EV1 [file 44318_2025_687_MOESM13_ESM.zip › Dataset_EV1/Data/mouse_rRNA_28S.fa]

>ref|NR_003279.1| Mus musculus 28S ribosomal RNA (Rn28s1), ribosomal RNA
CGCGACCTCAGATCAGACGTGGCGACCCGCTGAATTTAAGCATATTAGTCAGCGGAGGAAAAGAAACTAA
CCAGGATTCCCTCAGTAACGGCGAGTGAACAGGGAAGAGCCCAGCGCCGAATCCCCGCCGCGCGTCGCGG
CGTGGGAAATGTGGCGTACGGAAGACCCACTCCCCGGCGCCGCTCGTGGGGGGCCCAAGTCCTTCTGATC
GAGGCCCAGCCCGTGGACGGTGTGAGGCCGGTAGCGGCCCCGGCGCGCCGGGCTCGGGTCTTCCCGGAGT
CGGGTTGCTTGGGAATGCAGCCCAAAGCGGGTGGTAAACTCCATCTAAGGCTAAATACCGGCACGAGACC
GATAGTCAACAAGTACCGTAAGGGAAAGTTGAAAAGAACTTTGAAGAGAGAGTTCAAGAGGGCGTGAAAC
CGTTAAGAGGTAAACGGGTGGGGTCCGCGCAGTCCGCCCGGAGGATTCAACCCGGCGGCGCGCGTCCGGC
CGTGCCCGGTGGTCCCGGCGGATCTTTCCCGCTCCCCGTTCCTCCCGACCCCTCCACCCGCGCGTCGTTC
CCCTCTTCCTCCCCGCGTCCGGCGCCTCCGGCGGCGGGCGCGGGGGGTGGTGTGGTGGTGGCGCGCGGGC
GGGGCCGGGGGTGGGGTCGGCGGGGGACCGCCCCCGGCCGGCGACCGGCCGCCGCCGGGCGCACTTCCAC
CGTGGCGGTGCGCCGCGACCGGCTCCGGGACGGCCGGGAAGGCCCGGTGGGGAAGGTGGCTCGGGGGGGG
CGGCGCGTCTCAGGGCGCGCCGAACCACCTCACCCCGAGTGTTACAGCCCTCCGGCCGCGCTTTCGCCGA
ATCCCGGGGCCGAGGAAGCCAGATACCCGTCGCCGCGCTCTCCCTCTCCCCCCGTCCGCCTCCCGGGCGG
GCGTGGGGGTGGGGGCCGGGCCGCCCCTCCCACGGCGCGACCGCTCTCCCACCCCCCTCCGTCGCCTCTC
TCGGGGCCCGGTGGGGGGCGGGGCGGACTGTCCCCAGTGCGCCCCGGGCGTCGTCGCGCCGTCGGGTCCC
GGGGGGACCGTCGGTCACGCGTCTCCCGACGAAGCCGAGCGCACGGGGTCGGCGGCGATGTCGGCTACCC
ACCCGACCCGTCTTGAAACACGGACCAAGGAGTCTAACGCGTGCGCGAGTCAGGGGCTCGTCCGAAAGCC
GCCGTGGCGCAATGAAGGTGAAGGGCCCCGCCCGGGGGCCCGAGGTGGGATCCCGAGGCCTCTCCAGTCC
GCCGAGGGCGCACCACCGGCCCGTCTCGCCCGCCGCGCCGGGGAGGTGGAGCACGAGCGTACGCGTTAGG
ACCCGAAAGATGGTGAACTATGCTTGGGCAGGGCGAAGCCAGAGGAAACTCTGGTGGAGGTCCGTAGCGG
TCCTGACGTGCAAATCGGTCGTCCGACCTGGGTATAGGGGCGAAAGACTAATCGAACCATCTAGTAGCTG
GTTCCCTCCGAAGTTTCCCTCAGGATAGCTGGCGCTCTCGCTCCCGACGTACGCAGTTTTATCCGGTAAA
GCGAATGATTAGAGGTCTTGGGGCCGAAACGATCTCAACCTATTCTCAAACTTTAAATGGGTAAGAAGCC
CGGCTCGCTGGCGTGGAGCCGGGCGTGGAATGCGAGTGCCTAGTGGGCCACTTTTGGTAAGCAGAACTGG
CGCTGCGGGATGAACCGAACGCCGGGTTAAGGCGCCCGATGCCGACGCTCATCAGACCCCAGAAAAGGTG
TTGGTTGATATAGACAGCAGGACGGTGGCCATGGAAGTCGGAATCCGCTAAGGAGTGTGTAACAACTCAC
CTGCCGAATCAACTAGCCCTGAAAATGGATGGCGCTGGAGCGTCGGGCCCATACCCGGCCGTCGCCGCAG
TCGGAACGGAACGGGACGGGAGCGGCCGCGGGTGCGCGTCTCTCGGGGTCGGGGGTGCGTGGCGGGGGCC
CGTCCCCCGCCTCCCCTCCGCGCGCCGGGTTCGCCCCCGCGGCGTCGGGCCCCGCGGAGCCTACGCCGCG
ACGAGTAGGAGGGCCGCTGCGGTGAGCCTTGAAGCCTAGGGCGCGGGCCCGGGTGGAGCCGCCGCAGGTG
CAGATCTTGGTGGTAGTAGCAAATATTCAAACGAGAACTTTGAAGGCCGAAGTGGAGAAGGGTTCCATGT
GAACAGCAGTTGAACATGGGTCAGTCGGTCCTGAGAGATGGGCGAGTGCCGTTCCGAAGGGACGGGCGAT
GGCCTCCGTTGCCCTCGGCCGATCGAAAGGGAGTCGGGTTCAGATCCCCGAATCCGGAGTGGCGGAGATG
GGCGCCGCGAGGCCAGTGCGGTAACGCGACCGATCCCGGAGAAGCCGGCGGGAGGCCTCGGGGAGAGTTC
TCTTTTCTTTGTGAAGGGCAGGGCGCCCTGGAATGGGTTCGCCCCGAGAGAGGGGCCCGTGCCTTGGAAA
GCGTCGCGGTTCCGGCGGCGTCCGGTGAGCTCTCGCTGGCCCTTGAAAATCCGGGGGAGAGGGTGTAAAT
CTCGCGCCGGGCCGTACCCATATCCGCAGCAGGTCTCCAAGGTGAACAGCCTCTGGCATGTTGGAACAAT
GTAGGTAAGGGAAGTCGGCAAGCCGGATCCGTAACTTCGGGATAAGGATTGGCTCTAAGGGCTGGGTCGG
TCGGGCTGGGGCGCGAAGCGGGGCTGGGCGCGCGCCGCGGCTGGACGAGGCGCCGCCGCCCTCTCCCACG
TCCGGGGAGACCCCCCGTCCTTTCCGCCCGGGCCCGCCCTCCCCTCTTCCCCGCGGGGCCCCGTCGTCCC
CCGCGTCGTCGCCACCTCTCTTCCCCCCTCCTTCTTCCCGTCGGGGGGCGGGTCGGGGGTCGGCGCGCGG
CGCGGGCTCCGGGGCGGCGGGTCCAACCCCGCGGGGGTTCCGGAGCGGGAGGAACCAGCGGTCCCCGGTG
GGGCGGGGGGCCCGGACACTCGGGGGGCCGGCGGCGGCGGCGACTCTGGACGCGAGCCGGGCCCTTCCCG
TGGATCGCCTCAGCTGCGGCGGGCGTCGCGGCCGCTCCCGGGGAGCCCGGCGGGTGCCGGCGCGGGTCCC
CTCCCCGCGGGGCCTCGCTCCACCCCCCCATCGCCTCTCCCGAGGTGCGTGGCGGGGGCGGGCGGGCGTG
TCCCGCGCGTGTGGGGGGAACCTCCGCGTCGGTGTTCCCCCGCCGGGTCCGCCCCCCGGGCCGCGGTTTT
CCGCGCGGCGCCCCCGCCTCGGCCGGCGCCTAGCAGCCGACTTAGAACTGGTGCGGACCAGGGGAATCCG
ACTGTTTAATTAAAACAAAGCATCGCGAAGGCCCGCGGCGGGTGTTGACGCGATGTGATTTCTGCCCAGT
GCTCTGAATGTCAAAGTGAAGAAATTCAATGAAGCGCGGGTAAACGGCGGGAGTAACTATGACTCTCTTA
AGGTAGCCAAATGCCTCGTCATCTAATTAGTGACGCGCATGAATGGATGAACGAGATTCCCACTGTCCCT
ACCTACTATCCAGCGAAACCACAGCCAAGGGAACGGGCTTGGCGGAATCAGCGGGGAAAGAAGACCCTGT
TGAGCTTGACTCTAGTCTGGCACGGTGAAGAGACATGAGAGGTGTAGAATAAGTGGGAGGCCCCCGGCGC
CCGGCCCCGTCCTCGCGTCGGGGTCGGGGCACGCCGGCCTCGCGGGCCGCCGGTGAAATACCACTACTCT
CATCGTTTTTTCACTGACCCGGTGAGGCGGGGGGGCGAGCCCCGAGGGGCTCTCGCTTCTGGCGCCAAGC
GTCCGTCCCGCGCGTGCGGGCGGGCGCGACCCGCTCCGGGGACAGTGCCAGGTGGGGAGTTTGACTGGGG
CGGTACACCTGTCAAACGGTAACGCAGGTGTCCTAAGGCGAGCTCAGGGAGGACAGAAACCTCCCGTGGA
GCAGAAGGGCAAAAGCTCGCTTGATCTTGATTTTCAGTACGAATACAGACCGTGAAAGCGGGGCCTCACG
ATCCTTCTGACCTTTTGGGTTTTAAGCAGGAGGTGTCAGAAAAGTTACCACAGGGATAACTGGCTTGTGG
CGGCCAAGCGTTCATAGCGACGTCGCTTTTTGATCCTTCGATGTCGGCTCTTCCTATCATTGTGAAGCAG
AATTCACCAAGCGTTGGATTGTTCACCCACTAATAGGGAACGTGAGCTGGGTTTAGACCGTCGTGAGACA
GGTTAGTTTTACCCTACTGATGATGTGTTGTTGCCATGGTAATCCTGCTCAGTACGAGAGGAACCGCAGG
TTCAGACATTTGGTGTATGTGCTTGGCTGAGGAGCCAATGGGGCGAAGCTACCATCTGTGGGATTATGAC
TGAACGCCTCTAAGTCAGAATCCCGCCCAGGCGGAACGATACGGCAGCGCCGAAGGAGCCTCGGTTGGCC
CCGGATAGCCGGGTCCCCGTCCGTCCCCGCTCGGCGGGGTCCCCGCGTCGTCCCCGCGGCGGCGCGGGGT
CTCCCCCCGCCGGGCGTCGGGACCGGGGTCCGGTGCGGAGAGCCGTTCGTCTTGGGAAACGGGGTGCGGC
CGGAAAGGGGGCCGCCCTCTCGCCCGTCACGTTGAACGCACGTTCGTGTGGAACCTGGCGCTAAACCATT
CGTAGACGACCTGCTTCTGGGTCGGGGTTTCGTACGTAGCAGAGCAGCTCCCTCGCTGCGATCTATTGAA
AGTCAGCCCTCGACACAAGGGTTTGTCTCTGCGGGCTTTC
