# Supplementary material for: Conserved shifts in sperm small non-coding RNA profiles during mouse and human aging
Source: EMBO J. 2026 Jan 20;45(4):1362–80. doi: 10.1038/s44318-025-00687-8 (PMC12909834; doi:10.1038/s44318-025-00687-8)
Supplement: Supplementary file 13 — Dataset EV1 [file 44318_2025_687_MOESM13_ESM.zip › Dataset_EV1/Data/rsrna_cohort1.anno]

Sequence	Length	Annotation
1	CGCGACCTCAGATCAGACGTGGCGACCCGCTGAATT	36	28S-rRNA
2	AAGTCCTTCTGATCGAGGCCCAGCCCGTGGACGGTGTGAGGCCGG	45	28S-rRNA
3	AGCCGACTTAGAACTGGTGCGGACCAGGGGAATCCGACTGTT	42	28S-rRNA
4	ACTTGGATGGGAGACCGCCTGGGAATACCGGGTGCTGTAGGCT	43	5S-rRNA
5	ACTTGGATGGGAGACCGCCTGGGAATACCGGGTGCTGTAGGCTT	44	5S-rRNA
6	ACGGCCCTGGCGGAGCGCTGAGAAGACGGTCGAACTTGAC	40	18S-rRNA
7	ACGGGAAACCTCACCCGGCCCGGACACGGACAGGATTGACAGAT	44	18S-rRNA
8	AGAAGGGCAAAAGCTCGCTTGATCTTGATTTTCAGTACGAA	41	28S-rRNA
9	AGTTGGTGGAGCGATTTGTCTGGT	24	18S-rRNA
10	AGCTCTTTCTCGATTCCGTGGGTGGTGGTGCATGGCCGTTCT	42	18S-rRNA
11	AGAACTGGTGCGGACCAGGGGAATCCGACTGTT	33	28S-rRNA
12	ACTTGGATGGGAGACCGCCTGGGAATACCGGGTGCTGTAGGC	42	5S-rRNA
13	ATTGCGCCGCTAGAGGTGAAATTCTTGGACCGGCGCAAGACGGAC	45	18S-rRNA
14	AGAAGGGCAAAAGCTCGCTTGATCTTGATTTTCAGTACGAATA	43	28S-rRNA
15	AGAGGGACAAGTGGCGTTCAGCCACCCGAGATTGAG	36	18S-rRNA
16	AGACGACCTGCTTCTGGGTCGGGGTTTCGTACGTAGCAGAG	41	28S-rRNA
17	ACGGCCCTGGCGGAGCGCTGAGAAGACGGTCGAACTTGACTATC	44	18S-rRNA
18	AAATCAGTTATGGTTCCTTTGGTCGCTCGCTCCTCTCC	38	18S-rRNA
19	GTTGACGCGATGTGATTTCTGCCCAGTGCTCTGAA	35	28S-rRNA
20	AGATGTCCGGGGCTGCACGCGCGCTACACTGACTGGCTCAGCGTG	45	18S-rRNA
21	AGTTGGTGGAGCGATTTGTCTGGTTAATTCCGA	33	18S-rRNA
22	AAGAACGAAAGTCGGAGGTTCGAAGACGAT	30	18S-rRNA
23	AAGGCGAGCTCAGGGAGGA	19	28S-rRNA
24	AGGACGGTGGCCATGGAAGTCGGAATCCGCTAAGGAGTGTG	41	28S-rRNA
25	GGGTGTTGACGCGATGTGATTTCTGCCCAGTGCTCTGAATGT	42	28S-rRNA
26	AAAGGAATTGACGGAAGGGCACCACCAGGAGTGGAGCCTGCGGCT	45	18S-rRNA
27	ACTGACTGGCTCAGCGTGTGCCTACCCTACGCCGG	35	18S-rRNA
28	AATGGGGCGAAGCTACCATCTGTGGGAT	28	28S-rRNA
29	AGAACTGGTGCGGACCAGGGGAATCCGACTGTTTAAT	37	28S-rRNA
30	ACGGGAAACCTCACCCGGCCCGGACACGGACAGGATTGACAGATT	45	18S-rRNA
31	AAGAGGGACGGCCGGGGG	18	18S-rRNA
32	AGTTATGGTTCCTTTGGTCGCTCGCTCCTCTCCTACTTGGA	41	18S-rRNA
33	AGGACGGTGGCCATGGAAGTCGGAATCCGCTAAGGAGTG	39	28S-rRNA
34	AATTCCGATAACGAACGAGACTCTGGCATGCTAAC	35	18S-rRNA
35	AACACGGGAAACCTCACCCGGCCCGGACACGGACAGGATTGA	42	18S-rRNA
36	AGACGACCTGCTTCTGGGTCGGGGTTTCGTACGTAG	36	28S-rRNA
37	AGATGTCCGGGGCTGCACGCGCGC	24	18S-rRNA
38	ACGGGAAACCTCACCCGGCCCGGACACGGACAGGATTGA	39	18S-rRNA
39	AGACGACCTGCTTCTGGGTCGGGGTTTCGTACG	33	28S-rRNA
40	CGCGACCTCAGATCAGACGTGGCGACCCGCTGAAT	35	28S-rRNA
41	AGCAGGACGGTGGCCATGGAAGTCGGAATCCGCTAAGGAGTGTG	44	28S-rRNA
42	AATCAAGAACGAAAGTCGGAGGTTCGAAGACGAT	34	18S-rRNA
43	ACTTGGATGGGAGACCGCCTGGGAATACCGGGTGCTG	37	5S-rRNA
44	CCTTCTGATCGAGGCCCAGCCCGTGGACGGTGTGAGGCCGG	41	28S-rRNA
45	GCTTGGCTGAGGAGCCAATGGGGCGAAGCTACCATCTGTGGGAT	44	28S-rRNA
46	AAGGCGAGCTCAGGGAGGACAGAAACCTCCCG	32	28S-rRNA
47	ATGGTTCCTTTGGTCGCTCGCTCCTCTCCTACTTGGA	37	18S-rRNA
48	AAGAACGAAAGTCGGAGGTTCGAAGACGATCAGATACCGTCG	42	18S-rRNA
49	ACTGACTGGCTCAGCGTGTGCCTACCCTACGCCGGCAGGCGCGGG	45	18S-rRNA
50	ATGGAAGTCGGAATCCGCTAAGGAGTGTG	29	28S-rRNA
51	AGTACTTGGATGGGAGACCGCCTGGGAATACCGGGTGCTGTAGGC	45	5S-rRNA
52	AGTGCCAGGTGGGGAGTTTGACTGGGGCGG	30	28S-rRNA
53	ACCCTACTGATGATGTGTTGTTGCCATGGTAATCCTGCT	39	28S-rRNA
54	GATGGGGATCGGGGATTG	18	18S-rRNA
55	ATGGCCGTTCTTAGTTGGTGGAGCGATTTGTCTGGTTAATTCCGA	45	18S-rRNA
56	GCGGTTCTATTTTGTTGGTTTTCGGAACTGAGGCCATGAT	40	18S-rRNA
57	GTGATGGGGATCGGGGATTG	20	18S-rRNA
58	AAAAGCTCGCTTGATCTTGATTTTCAGTACGAA	33	28S-rRNA
59	AGAGGGACAAGTGGCGTTCAGCCACCCGAGATT	33	18S-rRNA
60	ACGGCCCTGGCGGAGCGCTGAGAAGACGGTCGAACTT	37	18S-rRNA
61	AAGAACGAAAGTCGGAGGTTCGAAGACGATCAGA	34	18S-rRNA
62	CGCGACCTCAGATCAGACGTGGCGACCCGCTGAATTTAAG	40	28S-rRNA
63	GCGACCTCAGATCAGACGTGGCGACCCGCTGAATT	35	28S-rRNA
64	AGGACGGTGGCCATGGAAGTCGGAATCCGCTAAGGAG	37	28S-rRNA
65	AGACAGCAGGACGGTGGCCATGGAAGTCGGAATCCGCTAAGGAG	44	28S-rRNA
66	AATTCCGATAACGAACGAGACTCTGGCATGC	31	18S-rRNA
67	AGAACTGGTGCGGACCAGGGGAATCCGACTGTTTAATTAAAA	42	28S-rRNA
68	AGTCCTTCTGATCGAGGCCCAGCCCGTGGACGGTGTGAGGCCGG	44	28S-rRNA
69	AAGAGGGACGGCCGGGGGCATTCG	24	18S-rRNA
70	ATTCGTGATGGGGATCGGGGATTG	24	18S-rRNA
71	CGCGACCTCAGATCAGACGTGGCGACCCGCTGAA	34	28S-rRNA
72	AACGAACGAGACTCTGGCATGC	22	18S-rRNA
73	CCGACTTAGAACTGGTGCGGACCAGGGGAATCCGACTGTT	40	28S-rRNA
74	ACTTGGATGGGAGACCGCCTGGGAATACCGGGTGC	35	5S-rRNA
75	GTCTACGGCCATACCACCCTGAACGCGCCCGATCTCGTCT	40	5S-rRNA
76	AAATCTCGCGCCGGGCCG	18	28S-rRNA
77	AACTGGTGCGGACCAGGGGAATCCGACTGTTTAAT	35	28S-rRNA
78	AGAAGGGCAAAAGCTCGCTTGATCTTGATTTT	32	28S-rRNA
79	AAGTCCTTCTGATCGAGGCCCAGCCCGTGGACGGTGTGAGGCCG	44	28S-rRNA
80	GTTGACGCGATGTGATTTCTGCCCAGTGCTCTGAATGT	38	28S-rRNA
81	ACGGCCCTGGCGGAGCGCTGAGAAGACGGTCGAACTTGACTA	42	18S-rRNA
82	AGATGTCCGGGGCTGCACGCGCGCTACACTGACTGGCTCAGCG	43	18S-rRNA
83	AATGTAGGTAAGGGAAGTCGGCAAGCCGGATCCG	34	28S-rRNA
84	GTTGACGCGATGTGATTTCTGCCCAGTGCTCTGAATG	37	28S-rRNA
85	GATTCTTCGATGTCGGCTCTTCC	23	28S-rRNA
86	GTCTACGGCCATACCACCCTGAACGCGCCCGATCTCG	37	5S-rRNA
87	TCCTTCTGATCGAGGCCCAGCCCGTGGACGGTGTGAGGCCGG	42	28S-rRNA
88	AGTTGGATCTTGGGAGCGGGCGGGCGGTCCGCCGCGAGGCGAGT	44	18S-rRNA
89	ACCACCCTGAACGCGCCCGATCTCGTCTGATCTCGGAAGC	40	5S-rRNA
90	TGCGACCTCAGATCAGACGTGGCGACCCGCTGAATT	36	28S-rRNA
91	CGGGTGTTGACGCGATGTGATTTCTGCCCAGTGCTCTGAATGT	43	28S-rRNA
92	GGAGCCGGGCGTGGAATGCGAGTGCCTAGTGGGCCACTTTTGG	43	28S-rRNA
93	AATCAAGAACGAAAGTCGGAGGTTCGAAGACGATCAGA	38	18S-rRNA
94	AAGGGAAAGTTGAAAAGAACTTTGAAGAGAGAGTTCAAGAGGGCG	45	28S-rRNA
95	AGCTAGGAATAATGGAATAGGACCGCGGTTC	31	18S-rRNA
96	ATTCAAACGAGAACTTTGAAGGCCGAAGTGGAGAAGGGTTC	41	28S-rRNA
97	AGTTGGATCTTGGGAGCGGGCGGGCGGTCCGCCG	34	18S-rRNA
98	AACGAACGAGACTCTGGCATGCTAAC	26	18S-rRNA
99	ATTCTTCGATGTCGGCTCTTCC	22	28S-rRNA
100	GTCTGGTTAATTCCGATAACGAACGAGACTCTGGCATGCTAAC	43	18S-rRNA
101	AGATGTCCGGGGCTGCACGCGCGCTACACTGACTGGCT	38	18S-rRNA
102	GCCGACTTAGAACTGGTGCGGACCAGGGGAATCCGACTGTT	41	28S-rRNA
103	ATTTGGTGTATGTGCTTGGCTGAGGAGC	28	28S-rRNA
104	GGGTCGCGCCGTCGGGCCCGGGGGAGG	27	28S-rRNA
105	ACACTGACTGGCTCAGCGTGTGCCTACCCTACGCCGG	37	18S-rRNA
106	ACCGGGTGCTGTAGGCTT	18	5S-rRNA
107	GATCCTTCGATGTCGGCTCTTCC	23	28S-rRNA
108	TTGGATGGGAGACCGCCTGGGAATACCGGGTGCTGTAGGCT	41	5S-rRNA
109	GTCCGGGGCTGCACGCGCGCTACACTGACTGGCTCAGCG	39	18S-rRNA
110	AATTCCGATAACGAACGAGACTCTGGCATGCTAACTAGT	39	18S-rRNA
111	ATGGAAGTCGGAATCCGCTAAGGAGTG	27	28S-rRNA
112	CGACTTAGAACTGGTGCGGACCAGGGGAATCCGACTGTT	39	28S-rRNA
113	ACGGCCCTGGCGGAGCGCTGAGAAGACGGTCGAACTTGACTAT	43	18S-rRNA
114	AGACCGTGAAAGCGGGGCCTCACGATCCTTCTGA	34	28S-rRNA
115	AAATCAGTTATGGTTCCTTTGGTCGCTCGCTCCTCTCCTACTTG	44	18S-rRNA
116	ATTAAATCAGTTATGGTTCCTTTGGTCGCTCGCTCCTCTCC	41	18S-rRNA
117	CTGATCTCGGAAGCTAAGCAGGGTCGGGCCTGGT	34	5S-rRNA
118	GTCTACGGCCATACCACCCTGAACGCGCCCGATCTCGTC	39	5S-rRNA
119	GGCGGGTGTTGACGCGATGTGATTTCTGCCCAGTGCTCTGAATGT	45	28S-rRNA
120	AAAGTCTTTGGGTTCCGGGGGGAGTATGGTTG	32	18S-rRNA
121	AGCAGGACGGTGGCCATGGAAGTCGGAATCCGCTAAGGAGTG	42	28S-rRNA
122	GATCCTTCGATGTCGGCTCTTCCTAT	26	28S-rRNA
123	CCGCGACCTCAGATCAGACGTGGCGACCCGCTGAATT	37	45S-rRNA
124	TTGATTCTTCGATGTCGGCTCTTCC	25	28S-rRNA
125	AGAAGGGCAAAAGCTCGCTTGATCTTGATTTTCAGTACG	39	28S-rRNA
126	GATTTCTGCCCAGTGCTCTGAATGTCAAAGTGAAGAAATT	40	28S-rRNA
127	AGAATTCACCAAGCGTTGGATTGTTCACCCAC	32	28S-rRNA
128	AAATCGGTCGTCCGACCTGGGTATAGGGGCGAAAGAC	37	28S-rRNA
129	AGGGAACGTGAGCTGGGTTTAGACCGTCGTGAGACAGGTTAGTTT	45	28S-rRNA
130	GTCTACGGCCATACCACCCTGAACGCGCCCGATCTCGT	38	5S-rRNA
131	GTGCGTCGATGAAGAACGCAGCTAGCTGCGAGAAT	35	45S-rRNA
132	AAATCAGTTATGGTTCCTTTGGTCGCTCGCTCCTCTCCTACT	42	18S-rRNA
133	ATGTGCTTGGCTGAGGAGCCAATGGGGCGAAGCTACCATCTG	42	28S-rRNA
134	GGATGGGAGACCGCCTGGGAATACCGGGTGCTGTAGGCT	39	5S-rRNA
135	ATGGTTCCTTTGGTCGCTCGCTCCTCTCCTACTTGGATAACTGTG	45	18S-rRNA
136	TTCTTCGATGTCGGCTCTTCC	21	28S-rRNA
137	TGATTCTTCGATGTCGGCTCTTCC	24	28S-rRNA
138	AGGTGGGGAGTTTGACTGGGGCGG	24	28S-rRNA
139	TTTGATTCTTCGATGTCGGCTCTTCC	26	28S-rRNA
140	ACCATCTGTGGGATTATGACTGAACGCCTC	30	28S-rRNA
141	GTCTACGGCCATACCACCCTGAACGCGCCCGATCTCGTCTG	41	5S-rRNA
142	ACCGGGTGCTGTAGGCT	17	5S-rRNA
143	AAGGGCAAAAGCTCGCTTGATCTTGATTTTCAGTACGAA	39	28S-rRNA
144	AGGACGGTGGCCATGGAAGTCGGAATCCGC	30	28S-rRNA
145	AGTTGGATCTTGGGAGCGGGCGGGCGGTCCGCCGC	35	18S-rRNA
146	AAAGTCTTTGGGTTCCGGGGGGAG	24	18S-rRNA
147	TTTTTGATTCTTCGATGTCGGCTCTTCC	28	28S-rRNA
148	AGGGTCGGGCCTGGTTAGTACTTGGATGGGAGACCGCCTGGGAA	44	5S-rRNA
149	AGTTGGATCTTGGGAGCGGGCGGGCGGTCCGCCGCGAGGCGA	42	18S-rRNA
150	ACTGGTGCGGACCAGGGGAATCCGACTGTTTAAT	34	28S-rRNA
151	CCGACTTAGAACTGGTGCGGACCAGGGGAATCCGACTGTTTAAT	44	28S-rRNA
152	TGGAGCCGGGCGTGGAATGCGAGTGCCTAGTGGGCCACTTTTGG	44	28S-rRNA
153	AAAAGCTCGCTTGATCTTGATTTTCAGTACGAATA	35	28S-rRNA
154	GAACCCCATTCGTGATGGGGATCGGGGATTG	31	18S-rRNA
155	ACGGCCCTGGCGGAGCGCTGAGAAGACGGTCGAACTTGA	39	18S-rRNA
156	AATGTAGGTAAGGGAAGTCGG	21	28S-rRNA
157	TTTTGATTCTTCGATGTCGGCTCTTCC	27	28S-rRNA
158	GGTTCCTTTGGTCGCTCGCTCCTCTCCTACTTGGATAACTGTGG	44	18S-rRNA
159	AGTACTTGGATGGGAGACCGCCTGGGAATACCGGGTGCTG	40	5S-rRNA
160	AGATGTCCGGGGCTGCACGCGCGCTA	26	18S-rRNA
161	ACGTTCGTGTGGAACCTGGCGC	22	28S-rRNA
162	CGACTCTTAGCGGTGGATCACTCGGCTCG	29	5.8S-rRNA
163	AAACGGTAACGCAGGTGTCCTAAGGCGAGCTCAGGGAGGA	40	28S-rRNA
164	TTGATTCTTCGATGTCGGCTCTTCCTAT	28	28S-rRNA
165	AAGAGGGCGTGAAACCGTTAAGAGG	25	28S-rRNA
166	GTCCTTCTGATCGAGGCCCAGCCCGTGGACGGTGTGAGGCCGG	43	28S-rRNA
167	GCGGGTGTTGACGCGATGTGATTTCTGCCCAGTGCTCTGAATGT	44	28S-rRNA
168	AAGAAGCCCGGCTCGCTGGCGTGGAGCCGGGCGTGGAATGCGAG	44	28S-rRNA
169	ACGGACCAAGGAGTCTAACGCGTGCGCGAGT	31	28S-rRNA
170	GACGCGATGTGATTTCTGCCCAGTGCTCTGAA	32	28S-rRNA
171	ATGGGTCAGTCGGTCCTGAGAGATGGGCGAG	31	28S-rRNA
172	AAATCAGTTATGGTTCCTTTGGTCGCTCGCTCCTCTC	37	18S-rRNA
173	AGACCGTGAAAGCGGGGCCTCACGATCCTTCTGACCTTT	39	28S-rRNA
174	TTGGATGGGAGACCGCCTGGGAATACCGGGTGCTGTAGGCTT	42	5S-rRNA
175	ACCACCCTGAACGCGCCCGATCTCGTCTGATCTCGGAAGCTAAG	44	5S-rRNA
176	CGCGACCTCAGATCAGACGTGGCGACCCGCTGAATTTAAGCATAT	45	28S-rRNA
177	ACTTGGATGGGAGACCGCCTGGGAATACCGGGT	33	5S-rRNA
178	AAGACGGACCAGAGCGAAAGCATTTGCCAAGAATGTTTTCAT	42	18S-rRNA
179	ATTGATCATCGACACTTCGAACGCACTTGCGGCCCCGGG	39	5.8S-rRNA
180	TTTGATTCTTCGATGTCGGCTCTTCCTAT	29	28S-rRNA
181	GATGGGGATCGGGGAT	16	18S-rRNA
182	TTTTTGATTCTTCGATGTCGGCTCTTCCTAT	31	28S-rRNA
183	AGGACGGTGGCCATGGAAGTCGGAATCCGCTAAGGAGTGTGTAA	44	28S-rRNA
184	GGGAGACCGCCTGGGAATACCGGGTGCTGTAGGCT	35	5S-rRNA
185	AAGAACGAAAGTCGGAGGTTCGAAGACGATCAGATACCG	39	18S-rRNA
186	AGCAGGACGGTGGCCATGGAAGTCGGAATCCGCTAAGGAG	40	28S-rRNA
187	GACTCTTAGCGGTGGATCACTCGGCTCG	28	5.8S-rRNA
188	AGACGACCTGCTTCTGGGTCGGGGTTTCGTACGTAGCA	38	28S-rRNA
189	ATGGTTCCTTTGGTCGCTCGCTCCTCTCC	29	18S-rRNA
190	GGATGGGAGACCGCCTGGGAATACCGGGTGCTGTAGGCTT	40	5S-rRNA
191	ATTCTTCGATGTCGGCTCTTCCTAT	25	28S-rRNA
192	CGCGACCTCAGATCAGACGTGGCGACCCGCTGAATTTAAGCA	42	28S-rRNA
193	TTCTTCGATGTCGGCTCTTCCTAT	24	28S-rRNA
194	TTACGTCCCTGCCCTTTG	18	18S-rRNA
195	ACGGCCCTGGCGGAGCGCTGAGAAGAC	27	18S-rRNA
196	AGTGAGGCCCTCGGATCGGCCCCGCCGGGGTCGGCC	36	18S-rRNA
197	TTGGTGGAGCGATTTGTCTGGTTAATTCCGA	31	18S-rRNA
198	AAGGGCAAAAGCTCGCTTGATCTTGATTTTCAGTACGAATA	41	28S-rRNA
199	ACGGCCCTGGCGGAGCGCTGAG	22	18S-rRNA
200	ACGGGTGACGGGGAAT	16	18S-rRNA
201	GATGGGAGACCGCCTGGGAATACCGGGTGCTGTAGGCT	38	5S-rRNA
202	ATGTGCTTGGCTGAGGAGCCAATGGGGCGAAGCTACCATCTGTGG	45	28S-rRNA
203	ACGGCCATACCACCCTGAACGCGCCCGATCTCGTC	35	5S-rRNA
204	AAACGAGAACTTTGAAGGCCGAAGTGGAGAAGGGTTCCATGTGAA	45	28S-rRNA
205	AAATCTCGCGCCGGGCCGTACCCATATCCGCAG	33	28S-rRNA
206	AGGTGTCCTAAGGCGAGCTCAGGGAGGACAGAAACCTCCCG	41	28S-rRNA
207	CGCGACCTCAGACCAGACGTGGCGACCCGCTGAATT	36	28S-rRNA
208	AGAGGGACAAGTGGCGTTCAGCCACCCGAGATTGAGCAA	39	18S-rRNA
209	GTTGACGCGATGTGATTTCTGCCCAGTGCTC	31	28S-rRNA
210	AGATTGATAGCTCTTTCTCGATTCCGTGGGTGGTGGTG	38	18S-rRNA
211	TGGGAGACCGCCTGGGAATACCGGGTGCTGTAGGCT	36	5S-rRNA
212	GGGTGTTGACGCGATGTGATTTCTGCCCAGTGCTCTGAA	39	28S-rRNA
213	ATGGCCGTTCTTAGTTGGTGGAGCGATTTGTCTGGT	36	18S-rRNA
214	CTCGCTGCGATCTATTGAAAGTCAGCCCTCGACACAAGGGTTTG	44	28S-rRNA
215	CGGTTCTATTTTGTTGGTTTTCGGAACTGAGGCCATGAT	39	18S-rRNA
216	GGTTCTATTTTGTTGGTTTTCGGAACTGAGGCCATGAT	38	18S-rRNA
217	ATGGGAGACCGCCTGGGAATACCGGGTGCTGTAGGCT	37	5S-rRNA
218	AAGTCCCTGCCCTTTG	16	18S-rRNA
219	GATTCTTCGATGTCGGCTCTTCCTAT	26	28S-rRNA
220	GCCGACTTAGAACTGGTGCGGACCAGGGGAATCCGACTGTTTAAT	45	28S-rRNA
221	GAAGCCAGAGGAAACTCTGGTGGAGGTCCGTAGCGGTCCTGACG	44	28S-rRNA
222	GTGGAGCCGGGCGTGGAATGCGAGTGCCTAGTGGGCCACTTTTGG	45	28S-rRNA
223	AGGACGGTGGCCATGGAAGTCGGAATCCGCTAAGGAGTGT	40	28S-rRNA
224	AGACGTGGCGACCCGCTGAATT	22	28S-rRNA
225	AGGGAACGTGAGCTGGGTT	19	28S-rRNA
226	TTTGATCCTTCGATGTCGGCTCTTCC	26	28S-rRNA
227	TTTTGATTCTTCGATGTCGGCTCTTCCTAT	30	28S-rRNA
228	ATTTTGTTGGTTTTCGGAACTGAGGC	26	18S-rRNA
229	GTCTACGGCCATACCACCCTGAACGCGCCCGATCTCGTCTGATC	44	5S-rRNA
230	TGATTCTTCGATGTCGGCTCTTCCTAT	27	28S-rRNA
231	ATGGTTCCTTTGGTCGCTCGCTCCTCTCCTACTTGGATAACTG	43	18S-rRNA
232	TACTTGGATGGGAGACCGCCTGGGAATACCGGGTGCTGTAGGCT	44	5S-rRNA
233	TGGATGGGAGACCGCCTGGGAATACCGGGTGCTGTAGGCT	40	5S-rRNA
234	AGGACACATTGATCATCGACACTTCGAACG	30	5.8S-rRNA
235	AGGACGGTGGCCATGGAAGTCGGAATCCGCTAAGGAGT	38	28S-rRNA
236	CGCGACCTCAGATCAGACG	19	28S-rRNA
237	GGAGAAGCCGGCGGGAG	17	28S-rRNA
238	GTCTACGGCCATACCACCCTGAACGCGCCCGATCTCGTCTGATCT	45	5S-rRNA
239	GAGGAGCCAATGGGGCGAAGCTACCATCTGTGGGAT	36	28S-rRNA
240	ACGGCCCTGGCGGAGCGCTGAGAAGACGG	29	18S-rRNA
241	CTGGTGCGGACCAGGGGAATCCGACTGTTTAAT	33	28S-rRNA
242	CACGGCCCTGGCGGAGCGCTGAGAAGACGGTCGAACTTGAC	41	18S-rRNA
243	GGCGGGTGTTGACGCGATGTGATTTCTGCCCAGTGCTCTGAA	42	28S-rRNA
244	CTTTTTGATTCTTCGATGTCGGCTCTTCC	29	28S-rRNA
245	AGGGAACGTGAGCTGGGTTTAGACCGTCGTGAGACAGGT	39	28S-rRNA
246	ACGGGAAACCTCACCCGGCCCGGACACGGACAGGATTGACAGA	43	18S-rRNA
247	CGACCTCAGATCAGACGTGGCGACCCGCTGAATT	34	28S-rRNA
248	AATGTAGGTAAGGGAAGTCGGCAAGCCGGATCCGTAACTTCGGGA	45	28S-rRNA
249	AGGTAAGGGAAGTCGGCAAGCCGGATCCGTAACTTCGGGA	40	28S-rRNA
250	AGTTGGATCTTGGGAGCGGGCGGGCGGTCCGCCGCGAGGCGAG	43	18S-rRNA
251	AACGAGGATCCATTGGAGGGCAAGTCTGGTGCCAG	35	18S-rRNA
252	ATACCACCCTGAACGCGCCCGATCTCGTCTGATCTCGGAAGC	42	5S-rRNA
253	CTGATCTCGGAAGCTAAGCAGGGTCGGGCCTGGTTAG	37	5S-rRNA
254	AGCAGCCGACTTAGAACTGGTGCGGACCAGGGGAATCCGA	40	28S-rRNA
255	AGGGCAAAAGCTCGCTTGATCTTGATTTTCAGTACGAA	38	28S-rRNA
256	ATATTAGTCAGCGGAGGAAAAGAAACTAACCAGGATTCCCTCAG	44	28S-rRNA
257	TCTTCGATGTCGGCTCTTCC	20	28S-rRNA
258	GGGTGTTGACGCGATGTGATTTCTGCCCAGTGCTCTGAATG	41	28S-rRNA
259	ACTTGGATGGGAGACCGCCTGGGAATACCGGGTGCTGTAGG	41	5S-rRNA
260	AGCCGACTTAGAACTGGTGCGGACCAGGGGAATCCGACTGT	41	28S-rRNA
261	ACGCGATGTGATTTCTGCCCAGTGCTCTGAATGT	34	28S-rRNA
262	ACCATCTGTGGGATTATGACTGAACGCCTCTAAGT	35	28S-rRNA
263	AGATGTCCGGGGCTG	15	18S-rRNA
264	CTTCGATGTCGGCTCTTCC	19	28S-rRNA
265	TGTGATTTCTGCCCAGTGCTCT	22	28S-rRNA
266	GGCGTGGAGCCGGGCGTGGAATGCGAG	27	28S-rRNA
267	ACGGACCAAGGAGTCTAACACGTGCGCGAGTCGGGGGC	38	28S-rRNA
268	CGACTTAGAACTGGTGCGGACCAGGGGAATCCGACTGTTTAAT	43	28S-rRNA
269	CGCGACCTCAGATCGGACGTGGCGACCCGCTGAATT	36	28S-rRNA
270	ACGTTCGTGTGGAACCTGGCGCTAAACCATTCG	33	28S-rRNA
271	AAGTCCTTCTGATCGAGGCCCAGCCCGTGGACGGTGTGAGGC	42	28S-rRNA
272	ATTGGAGGGCAAGTCTGGTGCCAGCAGCCGCGGTAATTCCAGCTC	45	18S-rRNA
273	GTCTACGGCCATACCACCCTGAACGCGCCCGATCTCGTCTGA	42	5S-rRNA
274	AGACAGCAGGACGGTGGCCATGGAAGTCGGAATCCGCTAAGGAGT	45	28S-rRNA
275	AGAAGGGCAAAAGCTCGCTTGATCTTGATTTTCAGTA	37	28S-rRNA
276	AAATCTCGCGCCGGGCCGTACCCATATCCG	30	28S-rRNA
277	ATATTAGTCAGCGGAGGAAAAGAAACTAACCAGGATTCCCT	41	28S-rRNA
278	ACGGCCATACCACCCTGAACGCGCCCGATCTCG	33	5S-rRNA
279	TCTGATCTCGGAAGCTAAGCAGGGTCGGGCCTGGT	35	5S-rRNA
280	AGGTCTGTGATGCCCTTAGATGTCCGGGGCTG	32	18S-rRNA
281	GCGGACCAGGGGAATCCGACTGTTTAAT	28	28S-rRNA
282	AGTGAAACTGCGAATGGCT	19	18S-rRNA
283	GTCCGGGGCTGCACGCGCGCTACACTGACTGGCTCAGCGTG	41	18S-rRNA
284	AATTCCGATAACGAACGAGACTCTGG	26	18S-rRNA
285	AACGAACGAGACTCTGGCATGCTAACTAGT	30	18S-rRNA
286	GGGGAGTTTGACTGGGGCGG	20	28S-rRNA
287	GATTCTTCGATGTCGGCTCTTCCT	24	28S-rRNA
288	GATTCTTCGATGTCGGCTCTTCCTA	25	28S-rRNA
289	CAGCCGACTTAGAACTGGTGCGGACCAGGGGAATCCGACTGTT	43	28S-rRNA
290	AGGGCGCGGGCCCGGGTGGAG	21	28S-rRNA
291	ACTGATGATGTGTTGTTGCCATGGTAATCCTGCT	34	28S-rRNA
292	ATTTTGTTGGTTTTCGGAACTGAGGCCAT	29	18S-rRNA
293	CTTAGTTGGTGGAGCGATTTGTCTGGTTAATTCCGA	36	18S-rRNA
294	CTTCTGATCGAGGCCCAGCCCGTGGACGGTGTGAGGCCGG	40	28S-rRNA
295	AAGTCCTTCTGATCGAGGCCCAGCCCGTGGACGGTGTGAGGCC	43	28S-rRNA
296	AAGGGAAGTCGGCAAGCCGGATCCGTAACTTCGGGA	36	28S-rRNA
297	AAACGAGAACTTTGAAGGCCG	21	28S-rRNA
298	TTTGATCCTTCGATGTCGGCTCTTCCTAT	29	28S-rRNA
299	GATGGGAGACCGCCTGGGAATACCGGGTGCTGTAGGCTT	39	5S-rRNA
300	TTCTTCGATGTCGGCTCTTCCT	22	28S-rRNA
301	TTTTTGATTCTTCGATGTCGGCTCTTCCT	29	28S-rRNA
302	CTTGGCTGAGGAGCCAATGGGGCGAAGCTACCATCTGTGGGAT	43	28S-rRNA
303	AACACGGGAAACCTCACCCGGCCCGGACACGGACAGGAT	39	18S-rRNA
304	AGGGTCGGGCCTGGTTAG	18	5S-rRNA
305	AAATCGGTCGTCCGACCTGGG	21	28S-rRNA
306	CGCGACCTCAGATCAGACGTGGCTACCCGCTGAATT	36	28S-rRNA
307	AGATGTCCGGGGCTGCACGCGCGCTACACTGACTGGCTCAG	41	18S-rRNA
308	AAATCTCGCGCCGGGCCGTACC	22	28S-rRNA
309	AGAGGAAACTCTGGTGGAGGTCCGTAGCGGTCCTGACGTG	40	28S-rRNA
310	GGCGGAGCGCTGAGAAGACGGTCGAACTTGACTATCTAGAGGAAG	45	18S-rRNA
311	CTTTTTGATTCTTCGATGTCGGCTCTTCCTAT	32	28S-rRNA
312	AGCGGTGGATCACTCGGCTCGTGCGTCGA	29	5.8S-rRNA
313	CGCGACCCCAGATCAGACGTGGCGACCCGCTGAATT	36	28S-rRNA
314	GGCGTGGAGCCGGGCGTGGAATGCGAGTGCCTAGTGGGCCACTTT	45	28S-rRNA
315	CGCGACCTCAGATCAGACGCGGCGACCCGCTGAATT	36	28S-rRNA
316	CGTGCGTCGATGAAGAACGCAGCTAGCTGCGAGAAT	36	45S-rRNA
317	AGATGTCCGGGGCTGCACGCGCG	23	18S-rRNA
318	CGCGACCTCAGATCAGGCGTGGCGACCCGCTGAATT	36	28S-rRNA
319	GGAGCGTCGGGCCCATACCCGGCCGTCGCCGGCAGTCGAGAG	42	28S-rRNA
320	TTGGCTGAGGAGCCAATGGGGCGAAGCTACCATCTGTGGGAT	42	28S-rRNA
321	ACGGCCCTGGCGGAGCGCTGAGAAGACGGTCGAA	34	18S-rRNA
322	AAGGCGAGCTCAGGGAG	17	28S-rRNA
323	AAGGGCAAAAGCTCGCTTGATCTTGATTTT	30	28S-rRNA
324	CGCGACCTCAGATCAGAC	18	28S-rRNA
325	CGCGACCTCGGATCAGACGTGGCGACCCGCTGAATT	36	28S-rRNA
326	TGGCTGAGGAGCCAATGGGGCGAAGCTACCATCTGTGGGAT	41	28S-rRNA
327	AGAACTGGTGCGGACCAGGGGAATCCGACTGT	32	28S-rRNA
328	AGAAGGGCAAAAGCTCGCTTGATCTTGATTT	31	28S-rRNA
329	AAGAGGGACGGCCGGGGGCATTCGTATTGCGCCGCTAGAGG	41	18S-rRNA
330	ATTAATCAAGAACGAAAGTCGGAGGTTCGAAGACGAT	37	18S-rRNA
331	GCTTTTTGATTCTTCGATGTCGGCTCTTCC	30	28S-rRNA
332	ATTCTTCGATGTCGGCTCTTCCT	23	28S-rRNA
333	CTTGGATGGGAGACCGCCTGGGAATACCGGGTGCTGTAGGCT	42	5S-rRNA
334	TGGATGGGAGACCGCCTGGGAATACCGGGTGCTGTAGGCTT	41	5S-rRNA
335	AGGGAACGTGAGCTGGGATTAGACCGTCGTGAGACAGGTTAGTTT	45	28S-rRNA
336	TTACGTCCCTGCCCTTT	17	18S-rRNA
337	TGATCTCGGAAGCTAAGCAGGGTCGGGCCTGGTTAG	36	5S-rRNA
338	TTGATTCTTCGATGTCGGCTCTTCCTA	27	28S-rRNA
339	ATGTGCTTGGCTGAGGAGCCAATGGGGCGAAGCTACCATCTGT	43	28S-rRNA
340	TTGATTCTTCGATGTCGGCTCTTCCT	26	28S-rRNA
341	TGATTCTTCGATGTCGGCTCTTCCTA	26	28S-rRNA
342	AGTTGGATCTTGGGAGCGGGCGGGCGGTCCGCCGCGAGGC	40	18S-rRNA
343	AAGAGGTAAACGGGTGGGGTCCGCGCAGTCCGCCCGGAGGATT	43	28S-rRNA
344	GTGATTTCTGCCCAGTGCTCTGAATGTCAAAGTGAAGAAATT	42	28S-rRNA
345	CGCGACCTCAGATCAGACGTGGCGACCCGCCGAATT	36	28S-rRNA
346	AAAAAGCTCGTAGTTGGATCTTGGGAGCGGGCGGGCGG	38	18S-rRNA
347	TTAGTTGGTGGAGCGATTTGTCTGGTTAATTCCGA	35	18S-rRNA
348	AACTTCGGGATAAGGATTGGCTC	23	28S-rRNA
349	GATTCTTCGATGTCGGCTCTTC	22	28S-rRNA
350	CGTGATGGGGATCGGGGATTG	21	18S-rRNA
351	ATCTGTGGGATTATGACTGAACGCCTCTAAGT	32	28S-rRNA
352	TGGTTCCTTTGGTCGCTCGCTCCTCTCCTACTTGGATAACTGTGG	45	18S-rRNA
353	GATGTCCGGGGCTGCACGCGCGCTACACTGACTGGCTCAGCG	42	18S-rRNA
354	GTGGAGCCGGGCGTGGAATGCGAGTGCC	28	28S-rRNA
355	GGGAGACCGCCTGGGAATACCGGGTGCTGTAGGCTT	36	5S-rRNA
356	ACGGACAGGATTGACAGATTGA	22	18S-rRNA
357	AAGGCGAGCTCAGGGAGGACAGAAACCTCCCGTGGAGCAGAAGGG	45	28S-rRNA
358	TCTTAGTTGGTGGAGCGATTTGTCTGGTTAATTCCGA	37	18S-rRNA
359	ATTCTTCGATGTCGGCTCTTCCTA	24	28S-rRNA
360	AGAATTCACCAAGCGTTGGATTGTTCACCCACTAA	35	28S-rRNA
361	TTTGATTCTTCGATGTCGGCTCTTCCTA	28	28S-rRNA
362	ACTTGGATGGGAGACCGCCTGGGAATACCGGGTGCT	36	5S-rRNA
363	AAGGATTGGCTCTAAGGGCTGGGTCGGTCGGGC	33	28S-rRNA
364	CGCGGCCTCAGATCAGACGTGGCGACCCGCTGAATT	36	28S-rRNA
365	TTCTTCGATGTCGGCTCTTCCTA	23	28S-rRNA
366	TTTGATTCTTCGATGTCGGCTCTTCCT	27	28S-rRNA
367	CGCGACCTCAGATCAGACGTGGCGGCCCGCTGAATT	36	28S-rRNA
368	AGACGACCTGCTTCTGGGTCGGGGTTTCGTACGTAGCAGAGCAGC	45	28S-rRNA
369	ATGAGAGGTGTAGAA	15	28S-rRNA
370	AAGTCCTTCTGATCGAGGCCCAGCCCGTGGACGGTGTGGGGCCGG	45	28S-rRNA
371	AACTTCTTAGAGGGACAAGTGGCGTTCAGCCACCCGAGATTGAG	44	18S-rRNA
372	AGTTCCGACCATAAACGATGCCGACTGGCGATGCGGCGGCGT	42	18S-rRNA
373	TTTTGATCCTTCGATGTCGGCTCTTCC	27	28S-rRNA
374	AACTGGTGCGGACCAGGGGAATCCGACTGTT	31	28S-rRNA
375	ATAGCGACGTCGCTTTTTGATCCTTCGA	28	28S-rRNA
376	AGCTCTTTCTCGATTCCGTGGGTGGTGGTGCATGGCCGT	39	18S-rRNA
377	ACGGGAAACCTCACCCGGCCCGGACACGGACAGGAT	36	18S-rRNA
378	AGTTATGGTTCCTTTGGTCGCTCGCTCCTCTCC	33	18S-rRNA
379	CGGGGGGCCGGCGGCGGCGGCGACTCTGGACGCGAG	36	28S-rRNA
380	ACGTTCGTGTGGAACCTGGCGCTAAAC	27	28S-rRNA
381	AAGGGCTGGGTCGGTCGGGCTGGGGCGCGAAGCGGGG	37	28S-rRNA
382	ACGGCCCTGGCGGAGCGCTGAGAAGACGGTCGAACTTGACT	41	18S-rRNA
383	TTTTTGATTCTTCGATGTCGGCTCTT	26	28S-rRNA
384	CTGGGTCGGGGTTTCG	16	28S-rRNA
385	GTGATGGGGATCGGGGAT	18	18S-rRNA
386	GGAGCCGGGCGTGGAATGCGAGTGCCTAGTGGGCCACTTT	40	28S-rRNA
387	AAAGGAATTGACGGAAGGGCACCACCAGGAG	31	18S-rRNA
388	ATGATTAAGAGGGACGGCCGGGGGCATTCG	30	18S-rRNA
389	TTTTTGATTCTTCGATGTCGGCTCTTC	27	28S-rRNA
390	AATGTGAATTGCAGGACACATTGATCATCGACACTTCGAACG	42	5.8S-rRNA
391	TGAACCCCATTCGTGATGGGGATCGGGGATTG	32	18S-rRNA
392	AAGTCCTTCTGATCGAGGCCCAGCCCGTGGGCGGTGTGAGGCCGG	45	28S-rRNA
393	GTCCGGGGCTGCACGCGCGC	20	18S-rRNA
394	GACTTAGAACTGGTGCGGACCAGGGGAATCCGACTGTT	38	28S-rRNA
395	TTACGTCCCTGCCCTTTGTACACACCGCCCGT	32	18S-rRNA
396	AGTCGCCGTGCCTACCATGGTGACCACGGGTGACGGGGAAT	41	18S-rRNA
397	CCACGGCCCTGGCGGAGCGCTGAGAAGACGGTCGAACTTGAC	42	18S-rRNA
398	GCGACCTCAGATCAGACGTGGCGACCCGCTGAA	33	28S-rRNA
399	CGCGGTTCTATTTTGTTGGTTTTCGGAACTGAGGCCATGAT	41	18S-rRNA
400	ATTCTTCGATGTCGGCTCTTC	21	28S-rRNA
401	AAGAGGGACGGCCGGGGGCAT	21	18S-rRNA
402	AGCCGACTTAGAACTGGTGCGGACCAGGGGAATCCGACTGTTTAA	45	28S-rRNA
403	ATGGGTCAGTCGGTCCTGA	19	28S-rRNA
404	AAATCAGTTATGGTTCCTTTGGTCGCTCGCTCCTCTCCTACTT	43	18S-rRNA
405	AGGGACGGTCGGGGG	15	18S-rRNA
406	TTTGGTCGCTCGCTCCTCTCCTACTTGGA	29	18S-rRNA
407	AGCAGGACGGTGGCCATGGAAGTCGGAATCCGCTAAGGAGTGT	43	28S-rRNA
408	ATGAATGGATGAACGAGATTCCCACTGTCCCTACCTACTATC	42	28S-rRNA
409	AGACCGTGAAAGCGGGGCCTCACGATCCTTCTGACCT	37	28S-rRNA
410	TTGATCCTTCGATGTCGGCTCTTCC	25	28S-rRNA
411	TTTGATTCTTCGATGTCGGCTCTTC	25	28S-rRNA
412	AGGACCGCGGTTCTATTTTGTTGGTTTTCGGAACTGAGGC	40	18S-rRNA
413	TGATGGGGATCGGGGATTG	19	18S-rRNA
414	CCCGACCTCAGATCAGACGTGGCGACCCGCTGAATT	36	28S-rRNA
415	TGACGCGATGTGATTTCTGCCCAGTGCTCTGAA	33	28S-rRNA
416	AAATCTCGCGCCGGGCCGTACCCA	24	28S-rRNA
417	CGCGACCTCAGGTCAGACGTGGCGACCCGCTGAATT	36	28S-rRNA
418	AATGGGGCGAAGCTACCATCTGTGGGATTATGACTGAA	38	28S-rRNA
419	AGACGACCTGCTTCTGGGTCGGGGTTTCGTACGTAGCAGA	40	28S-rRNA
420	AGGGAACGTGAGCTGGGTTTAGACCGTCGTGAGA	34	28S-rRNA
421	GATGTCCGGGGCTGCACGCGCGCTACACTGACTGGCTCAGCGTG	44	18S-rRNA
422	GTACTTGGATGGGAGACCGCCTGGGAATACCGGGTGCTGTAGGCT	45	5S-rRNA
423	ATTAGTCAGCGGAGGAAAAGAAACTAACCAGGATTCCCTCAG	42	28S-rRNA
424	ATGTCCGGGGCTGCACGCGCGCTACACTGACTGGCTCAGCG	41	18S-rRNA
425	AGACGACCTGCTTCTGGGTCGGGGTTTCG	29	28S-rRNA
426	GAAGGCCGAAGTGGAGAAGGGTTCCATGTGAACAGCAGTTGAA	43	28S-rRNA
427	TTTTTGATTCTTCGATGTCGGCTCTTCCTA	30	28S-rRNA
428	CGGAGTGGCGGAGATGGGCGCCGCGAGGCGTC	32	28S-rRNA
429	AGGGTCGGGCCTGGT	15	5S-rRNA
430	ATCCTTCGATGTCGGCTCTTCCTAT	25	28S-rRNA
431	TACTTGGATGGGAGACCGCCTGGGAATACCGGGTGCTGTAGGCTT	45	5S-rRNA
432	GACTCTTAGCGGTGGATCACTCGGCTCGTGCGTCGATGAAGAA	43	5.8S-rRNA
433	AGCTGGTTCCCTCCGAAGTTTCCCTCAGGA	30	28S-rRNA
434	TTTTGATTCTTCGATGTCGGCTCTTCCTA	29	28S-rRNA
435	ATGGAAGTCGGAATCCGCTAAGGAG	25	28S-rRNA
436	ATTAGTCAGCGGAGGAAAAGAAACTAACCAGGATTCCCT	39	28S-rRNA
437	ATGGTTCCTTTGGTCGCTCGCTCCTCTCCTACTTG	35	18S-rRNA
438	TTGATTCTTCGATGTCGGCTCTTC	24	28S-rRNA
439	GAAGGGCAAAAGCTCGCTTGATCTTGATTTTCAGTACGAA	40	28S-rRNA
440	AAGGGCTGGGTCGGTCGGGCTGGGGCGCGAAGCGGGGC	38	28S-rRNA
441	AGCTCTTTCTCGATTCCGTGGGTGGTGGTGCATGGCCG	38	18S-rRNA
442	CCTCGCTGCGATCTATTGAAAGTCAGCCCTCGACACAAGGGTTTG	45	28S-rRNA
443	CGGGTTGCTTGGGAATGCAGCCCAAAGCGGGTGG	34	28S-rRNA
444	TCGTGCGTCGATGAAGAACGCAGCTAGCTGCGAGAAT	37	45S-rRNA
445	CGCGACCTCAGATCAGACGTGGCGACCCGCTGAATTT	37	28S-rRNA
446	TTTTGATCCTTCGATGTCGGCTCTTCCTAT	30	28S-rRNA
447	ACGGGTGACGGGGAA	15	18S-rRNA
448	TGATTCTTCGATGTCGGCTCTTCCT	25	28S-rRNA
449	CGGCGGCGTCCGGTGAGCTCTCGCTGG	27	28S-rRNA
450	CGCGACCTCAGATCAGACGTGGCGACCCGCTGGATT	36	28S-rRNA
451	ATGTCCGGGGCTGCACGCGCGCTACACTGACTGGCTCAGCGTG	43	18S-rRNA
452	TGTGATTTCTGCCCAGTGCTCTG	23	28S-rRNA
453	GTTGAACCCCATTCGTGATGGGGATCGGGGATTG	34	18S-rRNA
454	TTCTTCGATGTCGGCTCTTC	20	28S-rRNA
455	AGCTCTTTCTCGATTCCGTGGGTGGTGGTG	30	18S-rRNA
456	CGCGACCTCAGATCAGACGTGGTGACCCGCTGAATT	36	28S-rRNA
457	GAGGCGGGGGGGCGAGCCCCGAGGGGCTC	29	28S-rRNA
458	AAGGGAACGGGCTTGGCGGAAT	22	28S-rRNA
459	AACGCGACCGATCCCGGAGAAGCCGGCGGGAGCCCCGGGGAGAG	44	28S-rRNA
460	TTTTGATTCTTCGATGTCGGCTCTTCCT	28	28S-rRNA
461	TTGATCCTTCGATGTCGGCTCTTCCTAT	28	28S-rRNA
462	AAGGGAAAGTTGAAAAGAACTTTGAAGAGA	30	28S-rRNA
463	ATGGAAGTCGGAATCCGCTAAGGAGTGT	28	28S-rRNA
464	ACGGCCATACCACCCTGAACGCGCCCGATCTCGTCTGATCT	41	5S-rRNA
465	CTTTGGTCGCTCGCTCCTCTCCTACTTGGA	30	18S-rRNA
466	TTCTGGGTCGGGGTTTCGTACGTAGCAGAG	30	28S-rRNA
467	GGAATAGGACCGCGGTTCTATTTTGTTGGTTTTCGGAACTGAGGC	45	18S-rRNA
468	GTCCCGCGGGGCCCGAAGCGTTTACTTTGAAAAAAT	36	18S-rRNA
469	AAGAACGAAAGTCGGAGGTTCGAAGACGATCAGATACCGT	40	18S-rRNA
470	AGCGACGTCGCTTTTTGATCCTTCGA	26	28S-rRNA
471	AGCCGACTTAGAACTGGTGCGGACCAGGGGAATCCGACTGTTT	43	28S-rRNA
472	AGACCGTGAAAGCGGGGCCTCACGATCCTTCTGAC	35	28S-rRNA
473	GATGTCGGCTCTTCC	15	28S-rRNA
474	AGCAGCCGACTTAGAACTGGTGCGGACCAGGGGAATCCGAC	41	28S-rRNA
475	TGATCTCGGAAGCTAAGCAGGGTCGGGCCTGGT	33	5S-rRNA
476	CGGCGGCGGCGGCGACTCTGGACGCGAGCCGGGCCCTTCCCG	42	28S-rRNA
477	AGTAGCTGGTTCCCTCCGAAGTTTCCCTCAGGA	33	28S-rRNA
478	AGGGAACGTGAGCTGGGGTTAGACCGTCGTGAGACAGGTTAGTTT	45	28S-rRNA
479	GCGACTCTGGACGCGAGCCGGGCCCTTCCCGTGGATCGCCT	41	28S-rRNA
480	AGGTGTCCTAAGGCGAGCTCAGGGAGGA	28	28S-rRNA
481	TTACGTCCCTGCCCTTTGTACACACCGCCCGTCGC	35	18S-rRNA
482	AAGGGAACGGGCTTGGCGGAATCAGCGGGGAAAGAAGACCCTGT	44	28S-rRNA
483	TTTTTGATCCTTCGATGTCGGCTCTTCC	28	28S-rRNA
484	AGCCGACTTAGAACTGGTGCGGACCAGGGGAATCCGA	37	28S-rRNA
485	TTTTTGATCCTTCGATGTCGGCTCTTCCTAT	31	28S-rRNA
486	AGGGTCGGGCCTGGTTAGTACTTGGATGGGAGACCGCCTGGG	42	5S-rRNA
487	AGTTATGGTTCCTTTGGTCGCTCGCTCCTCTCCTACTTG	39	18S-rRNA
488	ATGGGAGACCGCCTGGGAATACCGGGTGCTGTAGGCTT	38	5S-rRNA
489	ATGTCGGCTCTTCCTAT	17	28S-rRNA
490	TTGGTGGAGCGATTTGTCTGGT	22	18S-rRNA
491	ACGGCCCTGGCGGAGCGCTGAGAAGA	26	18S-rRNA
492	AGGGGAATCCGACTGTTTAAT	21	28S-rRNA
493	GACGCGATGTGATTTCTGCCCAGTGCTCTGAATGT	35	28S-rRNA
494	CGCGACCTCAGATCAGACGTGGCCACCCGCTGAATT	36	28S-rRNA
495	TGGGAGACCGCCTGGGAATACCGGGTGCTGTAGGCTT	37	5S-rRNA
496	GTTCCTTTGGTCGCTCGCTCCTCTCCTACTTGGATAACTGTGG	43	18S-rRNA
497	ACGGCCCTGGCGGAGCGC	18	18S-rRNA
498	AAGAGGGACGGCCGGGGGCATTCGTATTGCGCCGCTAGAGGT	42	18S-rRNA
499	CGGAGTGGCGGAGATGGGCGCCGCGAGGCGTCCAGTGCGG	40	28S-rRNA
500	GTTGACGCGATGTGATTTCTGCCCAGTGCTCTGAAT	36	28S-rRNA
501	TTTTGATTCTTCGATGTCGGCTCTTC	26	28S-rRNA
502	TTCGATGTCGGCTCTTCC	18	28S-rRNA
503	AAATCAGTTATGGTTCCTTTGGTCGCTCGCTCCTCT	36	18S-rRNA
504	ACGGCCATACCACCCTGAACGCGCCCGATCTCGTCTGATCTCGG	44	5S-rRNA
505	AAACGAGAACTTTGAAGGCCGAAG	24	28S-rRNA
506	TCGCTCCTCTCCTACTTGGATAACTGTGGTAATTC	35	18S-rRNA
507	AAAAGCTCGCTTGATCTTGATTTTCAGTACGAATACAGACCG	42	28S-rRNA
508	GCTCCTCTCCTACTTGGATAACTGTGGTAATTC	33	18S-rRNA
509	GCCAGGTGGGGAGTTTGACTGGGGCGG	27	28S-rRNA
510	AGCTCTTTCTCGATTCCGTGGGTGGTGGTGCATGGCCGTTC	41	18S-rRNA
511	AGCAGTTGAACATGGGTCAGTCGGTCCTGAGAGATGGGCGAG	42	28S-rRNA
512	ACGGACCAAGGAGTCTAACACGTGCGCGAGTCGGGGG	37	28S-rRNA
513	GAAAGGGAGTCGGGTT	16	28S-rRNA
514	AGGGAACGTGAGCTGGGT	18	28S-rRNA
515	ATTCGAACGTCTGCCCTAT	19	18S-rRNA
516	AAACTCTGGTGGAGGTCCGTAGCGGTCCTGACGTG	35	28S-rRNA
517	ACGACCTGCTTCTGGGTCGGGGTTTCGTACGTAGCAGAG	39	28S-rRNA
518	GGTGGAGCGATTTGTCTGGTTAATTCCGA	29	18S-rRNA
519	AAAGCTGAAACTTAAAGGAATTGACGGAAGGGCACCAC	38	18S-rRNA
520	TCCTTTGGTCGCTCGCTCCTCTCCTACTTGGATAACTGTGG	41	18S-rRNA
521	AGGTCCTTCTGATCGAGGCCCAGCCCGTGGACGGTGTGAGGCCGG	45	28S-rRNA
522	GTCCGGGGCTGCACGCGCGCTACACTGACTGGCT	34	18S-rRNA
523	ACGGCCCTGGCGGAGCGCTGAGAAGACGGT	30	18S-rRNA
524	GAGTCCTTCTGATCGAGGCCCAGCCCGTGGACGGTGTGAGGCCGG	45	28S-rRNA
525	AGGACACATTGATCATCGACACTTCGAACGCACTTGCGGCCC	42	5.8S-rRNA
526	ATTGATCATCGACACTTCGAACGCACTTGCGGCCC	35	5.8S-rRNA
527	TGAGTGTCCCGCGGGGCCCGAAGCGTTTACTTTGAAAAAAT	41	18S-rRNA
528	TGATCCTTCGATGTCGGCTCTTCCTAT	27	28S-rRNA
529	ATTTTGTTGGTTTTCGGAACTGAGGCCATGAT	32	18S-rRNA
530	AAGCCAGAGGAAACTCTGGTGGAGGTCCGTAGCGGTCCTGACGTG	45	28S-rRNA
531	AAGTCCTTCTGATCGAGGCCCAGCCCGTGGACGGCGTGAGGCCGG	45	28S-rRNA
532	TGGTGGAGCGATTTGTCTGGTTAATTCCGA	30	18S-rRNA
533	CTTCGATGTCGGCTCTTCCTAT	22	28S-rRNA
534	ATTGATCATCGACACTTCGAACGCACTTGCGGCCCCGGGTT	41	5.8S-rRNA
535	AACCCCATTCGTGATGGGGATCGGGGATTG	30	18S-rRNA
536	ATGTGATTTCTGCCCAGTGCTCT	23	28S-rRNA
537	AACGAGGATCCATTGGAGGGCAAGTCTGGTGC	32	18S-rRNA
538	GGGTCGCGCCGTCGGGCCCGGGGGAG	26	28S-rRNA
539	ATTGCGCCGCTAGAGGTGAAATTCTTGGACCGGCGCAAGACGGA	44	18S-rRNA
540	AGTCTGGCACGGTGAAGAGACATGAGAGGTG	31	28S-rRNA
541	TTCTGGGTCGGGGTTTCG	18	28S-rRNA
542	GACTCTTAGCGGTGGATCACTCGGCTCGTGCGTCGATGAA	40	5.8S-rRNA
543	AGACAGCAGGACGGTGGC	18	28S-rRNA
544	ATCTGTGGGATTATGACTGAACGCCTC	27	28S-rRNA
545	CTTGGATGGGAGACCGCCTGGGAATACCGGGTGCTGTAGGCTT	43	5S-rRNA
546	ATGACTGAACGCCTC	15	28S-rRNA
547	TCGCTGCGATCTATTGAAAGTCAGCCCTCGACACAAGGGTTTG	43	28S-rRNA
548	CGGACCAGGGGAATCCGACTGTTTAAT	27	28S-rRNA
549	CCGGGGCTGCACGCGCGCTACACTGACTGGCTCAGCG	37	18S-rRNA
550	ACGGCCATACCACCCTGAACGCGCCCGATCTCGT	34	5S-rRNA
551	CGACTCTGGACGCGAGCCGGGCCCTTCCCGTGGATCGCCT	40	28S-rRNA
552	ACGGCCATACCACCCTGAACGCGCCCGATCTCGTCT	36	5S-rRNA
553	CTGAGTGTCCCGCGGGGCCCGAAGCGTTTACTTTGAAAAAAT	42	18S-rRNA
554	AGAAACCTCCCGTGGAGCAGAAGGGCAAAAGCTCGCTTGAT	41	28S-rRNA
555	AGAGGGACAAGTGGCGTTCAGCCACCCGAGATTGAGC	37	18S-rRNA
556	ATGGAAGTCGGAATCCGCTAAGGAGTGTGTAA	32	28S-rRNA
557	AGACCGTGAAAGCGGGGCCTCACGATCCTTCTGACCTTTT	40	28S-rRNA
558	TGGGTCGGGGTTTCGTACGTAGCAGAG	27	28S-rRNA
559	AAGTCCTTCTGATCGGGGCCCAGCCCGTGGACGGTGTGAGGCCGG	45	28S-rRNA
560	AACCTCGGGCCGATCG	16	18S-rRNA
561	AGGGTTTACGACCTCGATGTTGGATCAGGACATCCCAATGGTG	43	16S-rRNA
562	ATTGGAGGGCAAGTCTGGTGCCAGCAGCCGCGGTAATTC	39	18S-rRNA
563	AACGAACGAGACTCTGGCATGCTAACTAGTTACGCGACCCC	41	18S-rRNA
564	AGGACACATTGATCATCGACACTTCGAACGCACTTGCGGCCCCGG	45	5.8S-rRNA
565	CGGAGTGGCGGAGATGGGCGCCGCGAGGCGTCCAG	35	28S-rRNA
566	ATTAATCAAGAACGAAAGTCGGAGGTTCGAAGACGATCAGA	41	18S-rRNA
567	AAATCAGTTATGGTTCCTTTGGTCGCTCGCTCCTCTCCTAC	41	18S-rRNA
568	ATGGTTCCTTTGGTCGCTCGCTCCTCTCCTACTTGGATAACTGT	44	18S-rRNA
569	TGATTCTTCGATGTCGGCTCTTC	23	28S-rRNA
570	TTTGGGTTCTGGGGGGAG	18	18S-rRNA
571	AAAAGCTCGCTTGATCTTGATTTTCAGTA	29	28S-rRNA
572	TTTGATCCTTCGATGTCGGCTCTTCCTATCATTGTGAAG	39	28S-rRNA
573	TTTGATTCTTCGATGTCGGCTCTT	24	28S-rRNA
574	TCGATGTCGGCTCTTCC	17	28S-rRNA
575	AGGAGTGGAGCCTGCGG	17	18S-rRNA
576	GGGGATCGGGGATTG	15	18S-rRNA
577	ATTAAATCAGTTATGGTTCCTTTGGTCGCTCGCTCCTCTCCTACT	45	18S-rRNA
578	AACTCTGGTGGAGGTCCGTAGCGGTCCTGACGTG	34	28S-rRNA
579	GTCTACGGCCATACCACCCTGAACGCGCCCGATCTCGTCTGAT	43	5S-rRNA
580	CGGGCGTGGAATGCGAGTGCCTAGTGGGCCACTTTTGG	38	28S-rRNA
581	AAGCTTGCGTTGATTAAGTCCCTGCCCTTTG	31	18S-rRNA
582	AGCTACCATCTGTGGGATTATGACTGAACGCCTC	34	28S-rRNA
583	AAGCTACCATCTGTGGGATTATGACTGAACGCCTC	35	28S-rRNA
584	GCTACCATCTGTGGGATTATGACTGAACGCCTC	33	28S-rRNA
585	ATAGGGGCGAAAGAC	15	28S-rRNA
586	AACGGCGAGTGAACAGGGAAGAGCC	25	28S-rRNA
587	GGTGGCCATGGAAGTCGGAATCCGCTAAGGAGTGTG	36	28S-rRNA
588	ACTTGGATAACTGTGGTAATTC	22	18S-rRNA
589	AGACAGCAGGACGGTGGCCATGGAAGTCGGAATCCGC	37	28S-rRNA
590	AAGAGGGACGGCCGGGGGCATTCGTATTGCGCCGC	35	18S-rRNA
591	ACGCGTTAGGACCCGAAAGATGGTGAACTATGCCTGGG	38	28S-rRNA
592	AAGTCCTTCTGATCGAGGCCCAGCCCGTGGACGGTGTGAGG	41	28S-rRNA
593	ATTCTTCGATGTCGGCTCTT	20	28S-rRNA
594	CGCGACCTCAGATCAGACGTGGCGACCCGCTGAGTT	36	28S-rRNA
595	GCTTTTTGATTCTTCGATGTCGGCTCTTCCTAT	33	28S-rRNA
596	ATTACGTCCCTGCCCTTTG	19	18S-rRNA
597	GGAGCGATTTGTCTGGTTAATTCCGA	26	18S-rRNA
598	GGCGGGTGTTGACGCGATGTGATTTCTGCCCAGTGCTCTGAATG	44	28S-rRNA
599	AGTCAACAAGTACCGTAAGGGAAAGTTGAAAAGAACTTTGAAGA	44	28S-rRNA
600	AGGACACATTGATCATCGACACTTCGAACGCACT	34	5.8S-rRNA
601	AGTGAGGCCCTCGGATCGGCCCCGCCGGGGTCGG	34	18S-rRNA
602	GGGACGGTCGGGGGCAT	17	18S-rRNA
603	AACAGGTCTGTGATGCCCT	19	18S-rRNA
604	ATTGATCATCGACACTTCGAACGCACTTGCGGCCCCGGGT	40	5.8S-rRNA
605	AGTACTTGGATGGGAGACCGCCTGGGAATACCGGGTGCTGTAGG	44	5S-rRNA
606	CGCGCGGCGCCTCGCCTCGGCCGGCGCCTAGCAGCCGACTTAGAA	45	28S-rRNA
607	AGGGGAATCCGACTGTT	17	28S-rRNA
608	TTCCCACTGTCCCTAT	16	28S-rRNA
609	AGCAGGACGGTGGCCATGGAAGTCGGAATCCGC	33	28S-rRNA
610	AAGGATTGGCTCTAAGGGCTGGGTCGGTCGGGCTGGGGCG	40	28S-rRNA
611	AAATCAGTTATGGTTCCTTTGGTCGCTCGCTCCTCTCCTA	40	18S-rRNA
612	AGTTGGTGGAGCGATTTGTCTGGTTAATTC	30	18S-rRNA
613	GCGGGCCGCCGGTGAAATACCACTACTCTGATCGTTTTTT	40	28S-rRNA
614	AGCAGTTGAACATGGGTCAGTCGGTCCTGA	30	28S-rRNA
615	ATGGAAGTCGGAATCCGCTAAGGAGT	26	28S-rRNA
616	AGTGAGGCCCTCGGATCGGCCCCGCCGGGGTCGGC	35	18S-rRNA
617	AGATGTCCGGGGCTGCACGCGCGCTACACTGACTGGCTCAGCGT	44	18S-rRNA
618	AGGGCAAAAGCTCGCTTGATCTTGATTTTCAGTACGAATA	40	28S-rRNA
619	ACATTGATCATCGACACTTCGAACGCACTTGCGGCCCCGGG	41	5.8S-rRNA
620	AACTAGCCCTGAAAATGGATGGCGCTGGAGCGTCGGGCC	39	28S-rRNA
621	ACAGTGAAACTGCGAATGGCT	21	18S-rRNA
622	AAGAGGGACGGCCGG	15	18S-rRNA
623	AGACGACCTGCTTCTGGGTCGGGGTTTCGTACGTAGCAG	39	28S-rRNA
624	ACACACCGCCCGTCGCTAC	19	18S-rRNA
625	ACTTGGATGGGAGACCGCCTGGGAATACCGGGTG	34	5S-rRNA
626	AGGACGGTGGCCATGGAAGTCGGAATCCGCTAAG	34	28S-rRNA
627	AAGGGCTGGGTCGGTCGGGCTGGGGCGCGAAG	32	28S-rRNA
628	AATAACAGGTCTGTGATGCCCTTAGATGTCCGGGGCTG	38	18S-rRNA
629	GATGTGATTTCTGCCCAGTGCTCTGAATGTCAAAGTGAAGAAATT	45	28S-rRNA
630	GCGGACCAGGGGAATCCGACTGTT	24	28S-rRNA
631	TTACGTCCCTGCCCTT	16	18S-rRNA
632	GAGGCGGGGGGGCGAG	16	28S-rRNA
633	GGGTGTTGACGCGATGTGATTTCTGCCCAGTGCTCTGAAT	40	28S-rRNA
634	GCTCGCTCCTCTCCTACTTGGATAACTGTGGTAATTC	37	18S-rRNA
635	ATGGTTCCTTTGGTCGCTCGCTCCTCTCCTACT	33	18S-rRNA
636	CGGTGGCCATGGAAGTCGGAATCCGCTAAGGAGTGTG	37	28S-rRNA
637	GGCGACTCTGGACGCGAGCCGGGCCCTTCCCGTGGATCGCCC	42	28S-rRNA
638	TTCTTCGATGTCGGCTCTT	19	28S-rRNA
639	CTGGGTCGGGGTTTCGTACGTAGCAGAG	28	28S-rRNA
640	AATAGGGAACGTGAGCTGGGTTTAGACCGTCGTGAGACAGGT	42	28S-rRNA
641	ACGGCCCTGGCGGAG	15	18S-rRNA
642	CTTTTTGATTCTTCGATGTCGGCTCTTCCT	30	28S-rRNA
643	TTTTGATTCTTCGATGTCGGCTCTT	25	28S-rRNA
644	AAGCCCTTCTGATCGAGGCCCAGCCCGTGGACGGTGTGAGGCCGG	45	28S-rRNA
645	ATTCTTCGATGTCGGCTCT	19	28S-rRNA
646	AGGGATAACTGGCTTGTGGCGGCCAAGCGTTCATAGCGACGTCGC	45	28S-rRNA
647	GGTGTTGACGCGATGTGATTTCTGCCCAGTGCTCTGAATGT	41	28S-rRNA
648	GATTCTTCGATGTCGGCTCTTCCTATCA	28	28S-rRNA
649	GAAGCTACCATCTGTGGGATTATGACTGAACGCCTC	36	28S-rRNA
650	ATTTGGTGTATGTGCTTGGCTGAGGAGCCAATGGGG	36	28S-rRNA
651	TGGATAACTGTGGTAATTC	19	18S-rRNA
652	AAGTCCTTCTGATCGAGGCCCAGCCCGTGGACGGTGCGAGGCCGG	45	28S-rRNA
653	ACGGCCCTGGCGGAGCGCT	19	18S-rRNA
654	GTGGAGCCGGGCGTGGAATGCGAGTGCCTAGTGGGCCACTTTTG	44	28S-rRNA
655	TTAGAGGGACAAGTGGCGTTCAGCCACCCGAGATTGAG	38	18S-rRNA
656	ACAGACCGTGAAAGCGGGGCCTCACGATCCTTCTGACCTTT	41	28S-rRNA
657	TTGATTCTTCGATGTCGGCTCTT	23	28S-rRNA
658	AAATCAGTTATGGTTCCTTTGGTCGCTCGCTCCTC	35	18S-rRNA
659	AAGTCCCTCTGATCGAGGCCCAGCCCGTGGACGGTGTGAGGCCGG	45	28S-rRNA
660	AAGCGTTCATAGCGACGTCGCTTTTTGATCCTTCGATGTCGGCTC	45	28S-rRNA
661	AAGTCCTTCTGATCGAGGCCCGGCCCGTGGACGGTGTGAGGCCGG	45	28S-rRNA
662	ACTGGTGCGGACCAGGGGAATCCGACTGTT	30	28S-rRNA
663	TTCCTTTGGTCGCTCGCTCCTCTCCTACTTGGATAACTGTGG	42	18S-rRNA
664	AGGAGTGGAGCCTGCGGCT	19	18S-rRNA
665	GATTCTTCGATGTCGGCTCTT	21	28S-rRNA
666	ACGCGTTAGGACCCGAAAGATGGTGAAC	28	28S-rRNA
667	GAGAAGACGGTCGAACTTGACTATCTAGAGGAAG	34	18S-rRNA
668	ACGGCCATACCACCCTGAACGCGCCCGATCTCGTCTGATC	40	5S-rRNA
669	GATTTGTCTGGTTAATTCCGATAACGAACGAGACTCTGG	39	18S-rRNA
670	AGAACTGGTGCTGACCAGGGGAATCCGACTGTTTAAT	37	28S-rRNA
671	AACAGGTCTGTGATGCCCTTAGATGTCCGGGGCTGCACGCGCGC	44	18S-rRNA
672	CGGGGGGCGGGGCGGA	16	28S-rRNA
673	AGGGAACGTGAGCTGGGAT	19	28S-rRNA
674	TTTGATTCTTCGATGTCGGCTCTTCCTATCA	31	28S-rRNA
675	ATGGGGATCGGGGATTG	17	18S-rRNA
676	GCGCGGCGCCTCGCCTCGGCCGGCGCCTAGCAGCCGACTTAGAAC	45	28S-rRNA
677	ATTCAAACGAGAACTTTGAAGGCCGAAGTGGAGAAGGGTTCCAT	44	28S-rRNA
678	AAGTCCTTCTGATCGAGGCCCAGCCCGCGGACGGTGTGAGGCCGG	45	28S-rRNA
679	AGGCCCGAGCCGCCTGGATACCGCAGCTAGGAATAATGGAA	41	18S-rRNA
680	TGGGTCGGGGTTTCG	15	28S-rRNA
681	GGTTCCTTTGGTCGCTCGCTCCTCTCC	27	18S-rRNA
682	AAGTCCTTCTGATCGAGGCCCAGCCCGTGGACGGTGTTAGGCCGG	45	28S-rRNA
683	AGTACTTGGATGGGAGACCGCCTGGGAATACCGGGTGCTGTAG	43	5S-rRNA
684	CGCGACCTCAGATCAGACGTGGCGACCCGCTGA	33	28S-rRNA
685	AAACGAGAACTTTGAAGGCCGAAGTGGAGAAGGGTTC	37	28S-rRNA
686	ATCCGCAGCAGGTCTCCAAGGTGAA	25	28S-rRNA
687	GCGGAGCGCTGAGAAGACGGTCGAACTTGACTATCTAGAGGAAG	44	18S-rRNA
688	AGGGAGGACAGAAACCTCCCGTGGAGCAGAAGGG	34	28S-rRNA
689	AAGTCCTCCTGATCGAGGCCCAGCCCGTGGACGGTGTGAGGCCGG	45	28S-rRNA
690	TAGGGAACGTGAGCTGGGTTTAGACCGTCGTGAGACAGGTT	41	28S-rRNA
691	CGGGCTGGGGCGCGAAGCGGGGCTGGGCGCGCGCCG	36	28S-rRNA
692	GATAGCTCTTTCTCGATTCCGTGGGTGGTGGTGCATGGCCGTTCT	45	18S-rRNA
693	TTCTCGATTCCGTGGGTGGTGGTGCATGGCCGTTCT	36	18S-rRNA
694	TCGCTTTTTGATCCTTCGATGTCGGCTCTTCC	32	28S-rRNA
695	AGTTATGGTTCCTTTGGTCGCTCGCTCCTCTCCTACT	37	18S-rRNA
696	AGGGAACGTGAGCTGGGATTAGACCGTCGTGAGACAGGT	39	28S-rRNA
697	ATTGTGAAGCAGAATTCACCAAGCGTTGGATTGTTCACCCACTAA	45	28S-rRNA
698	ATGGAAGTCGGAATCCGCTAAGGAGTGTGTAACAACT	37	28S-rRNA
699	TTACGTCCCTGCCCTTTGTACACACCGCCCGTCGCT	36	18S-rRNA
700	TTCGATGTCGGCTCTTCCTAT	21	28S-rRNA
701	AGCCGACTTAGAACTGGTGCGGACCAGGGGGATCCGACTGTT	42	28S-rRNA
702	AAGTCCTTCTGGTCGAGGCCCAGCCCGTGGACGGTGTGAGGCCGG	45	28S-rRNA
703	CGCTCCTCTCCTACTTGGATAACTGTGGTAATTC	34	18S-rRNA
704	CTTTGGTCGCTCGCTCCTCTCCTACTTGGATAACTGTGG	39	18S-rRNA
705	GGGTCTTCCCGGAGTCGGGTTGCTTGGGAATG	32	28S-rRNA
706	GACTCTTAGCGGTGGATCACTCGGCTCGTGCGTCGA	36	5.8S-rRNA
707	ACGGGAAACCTCACCCGGCCCGGACACGGACAGGATTGACAG	42	18S-rRNA
708	GGCCGACTTAGAACTGGTGCGGACCAGGGGAATCCGACTGTT	42	28S-rRNA
709	GTTGACGCGATGTGATTTCTGCCCAGTGCTCT	32	28S-rRNA
710	GGGGGGCCCAAGTCCTTCTGAT	22	28S-rRNA
711	GATGTCCGGGGCTGCACGCGCGC	23	18S-rRNA
712	AGCCGACTTAGGACTGGTGCGGACCAGGGGAATCCGACTGTT	42	28S-rRNA
713	TAGAACTGGTGCGGACCAGGGGAATCCGACTGTTTAAT	38	28S-rRNA
714	ATTGTGAAGCAGAATTCACCAAGCGTTGGATTGTT	35	28S-rRNA
715	AGCTCTTTCTCGATTCCGTGGGTGGTGGTGCATGGCCGTT	40	18S-rRNA
716	AGGAGCCAATGGGGCGAAGCTACCATCTGTGGGAT	35	28S-rRNA
717	AAGACGGACCAGAGCGAAAGCATTTGCCAAGAATGTTTT	39	18S-rRNA
718	AAGTCCTTCTGATCGAGGCCCAGCCCGTGGACGG	34	28S-rRNA
719	AAGTCCTTCTGACCGAGGCCCAGCCCGTGGACGGTGTGAGGCCGG	45	28S-rRNA
720	AACGAACGAGACTCTGG	17	18S-rRNA
721	AGCCTCTGGCATGTTGGAA	19	28S-rRNA
722	CCCGGGGCCGAGGGAG	16	28S-rRNA
723	AGTCTGGCACGGTGAAGAGACATGAGAGGTGTAGAA	36	28S-rRNA
724	TGGTGCGGACCAGGGGAATCCGACTGTTTAAT	32	28S-rRNA
725	AATCAGTTATGGTTCCTTTGGTCGCTCGCTCCTCTCCTACTTGGA	45	18S-rRNA
726	AGGGAACGTGAGCTGGG	17	28S-rRNA
727	AAAGGAATTGACGGAAGGGCACCACCAGGAGTGGAGCCTGCGG	43	18S-rRNA
728	AGTACGAATACAGACCGTGAAAGCGGGGCCTCACGATCCTTCTGA	45	28S-rRNA
729	TTTTTGATTCTTCGATGTCGGCTCTTCCTATCA	33	28S-rRNA
730	GAACATGGGTCAGTCGGTCCTGAGAGATGGGCGAG	35	28S-rRNA
731	TGATCCTTCGATGTCGGCTCTTCC	24	28S-rRNA
732	ATTCAAACGAGAACTTTGAAGGCCGAAGTGGAGAAGGGTTCCA	43	28S-rRNA
733	ACTTGGATGGGGGACCGCCTGGGAATACCGGGTGCTGTAGGCT	43	5S-rRNA
734	AAATCGGTCGTCCGACCTGGGTATAGGGGCGA	32	28S-rRNA
735	TTGACGCGATGTGATTTCTGCCCAGTGCTCTGAA	34	28S-rRNA
736	AAGTCCTTCTGATCGAGGCCCAGCCCG	27	28S-rRNA
737	CGACTCTTAGCGGTGGATCACTCGGCT	27	5.8S-rRNA
738	AGACAGCAGGACGGTGGCCATGGAAGTCGGAATCCGCTAAG	41	28S-rRNA
739	ACGGGTGACGGGGAATCAGGGTT	23	18S-rRNA
740	CGCGACCTCAGATCAGACGTGTCGACCCGCTGAATT	36	28S-rRNA
741	CTCGACCTCAGATCAGACGTGGCGACCCGCTGAATT	36	28S-rRNA
742	GACTCTTAGCGGTGGATCACTCGGCTCGTGCGTCGATGAAGAACG	45	5.8S-rRNA
743	AACACGGGAAACCTCACCCGGCCCGGACACGGACAGGATTGACAG	45	18S-rRNA
744	AGACGACCTGCTTCTGGGTCGGGGTTTCGTACGTAGCAGAGCAG	44	28S-rRNA
745	AGGGCGCGGGCCCGGGTGGAGCCGCCGCAGGTG	33	28S-rRNA
746	AAGCAGGGTCGGGCCTGGT	19	5S-rRNA
747	TCTGGGTCGGGGTTTCG	17	28S-rRNA
748	TACGTCCCTGCCCTTTG	17	18S-rRNA
749	TTTCGGAACTGAGGCCATGATTAAGAGGGACGGCCGGGGG	40	18S-rRNA
750	ATTTTGTTGGTTTTCGGAACTGAGGCCATGATTAAGAGGGA	41	18S-rRNA
751	ATGGGTCAGTCGGTCCTGAGAGATGGG	27	28S-rRNA
752	AGAGGAAACTCTGGTGGAGGTCCGTAGCGGTCCTGACG	38	28S-rRNA
753	AGTCTGGCACGGTGAAGAGACATGAGAGG	29	28S-rRNA
754	AGCCGACTTAGAACTGGTGCGGACCGGGGGAATCCGACTGTT	42	28S-rRNA
755	CGTCTGATCTCGGAAGCTAAGCAGGGTCGGGCCTGGTTAG	40	5S-rRNA
756	AGAAACCTCCCGTGGAGCAGAAGGG	25	28S-rRNA
757	AGAACTGGTGCGGACCAGGGGAATCCGACT	30	28S-rRNA
758	AGTGCCAGGTGGGGAGTTTGACTGGGGCGGTA	32	28S-rRNA
759	AGGAAACTCTGGTGGAGGTCCGTAGCGGTCCTGACGTG	38	28S-rRNA
760	AGAACTGGCGCTGCGGGATGAA	22	28S-rRNA
761	ACTTAGAACTGGTGCGGACCAGGGGAATCCGACTGTTTAAT	41	28S-rRNA
762	ACGCGACCCCCGAGCGGTCGGCGTCCCCCAACTTCT	36	18S-rRNA
763	ATGGGTCAGTCGGTCCTGAGAGATGGGCGAGTGCCGTTCCGAAG	44	28S-rRNA
764	CTTTTTGATTCTTCGATGTCGGCTCTTC	28	28S-rRNA
765	AGTTGGTGGAGCGATTTGTCTGGTTAATTCCGATAACGAA	40	18S-rRNA
766	CGCGACCTCAGATCAGACGTGGCGACCCGCT	31	28S-rRNA
767	AGACGACCTGCTTCTGGGTCGGGGTTTCGTACGTA	35	28S-rRNA
768	TTTGGGTTCCGGGGGGAGTATGGTTGCAAAGCTGAAACT	39	18S-rRNA
769	AACGAACGAGACTCTGGCATGCTAACTAGTTACGCGACCC	40	18S-rRNA
770	GTCTGGTTAATTCCGATAACGAACGAGACTCTGGCATGC	39	18S-rRNA
771	TTCTTCGATGTCGGCTCTTCCTATCA	26	28S-rRNA
772	TTAGTTGGTGGAGCGATTTGTCTGGT	26	18S-rRNA
773	CGGCCGGGGGGCGGGCGCCGGCGGCTTTGGTGACTC	36	18S-rRNA
774	CTTTTTGATTCTTCGATGTCGGCTCTTCCTA	31	28S-rRNA
775	ACTTGGATGGGAGGCCGCCTGGGAATACCGGGTGCTGTAGGCT	43	5S-rRNA
776	TTTGGTCGCTCGCTCCTCTCCTACTTGGATAACTGTGG	38	18S-rRNA
777	ATTCGTGATGGGGATCGGGGATTGCAAT	28	18S-rRNA
778	TTGATTCTTCGATGTCGGCTCTTCCTATCA	30	28S-rRNA
779	CGCTTTTTGATCCTTCGATGTCGGCTCTTCC	31	28S-rRNA
780	GTTGATTACGTCCCTGCCCTTTG	23	18S-rRNA
781	AGCAGGACGGTGGCCATGGAAGTCGGAATCCGCTAAGGAGT	41	28S-rRNA
782	AGGGAACGTGAGCTGGGTTTAGACCGTCGTGAGACAGGTTAGT	43	28S-rRNA
783	CGCGACCTCAGATCAGACGTGGCGACTCGCTGAATT	36	28S-rRNA
784	AAGTCCTTCCGATCGAGGCCCAGCCCGTGGACGGTGTGAGGCCGG	45	28S-rRNA
785	CGCGATGTGATTTCTGCCCAGTGCTCTGAATGT	33	28S-rRNA
786	GATGTCGGCTCTTCCTAT	18	28S-rRNA
787	GGGGGAGAGGGTGTAAATCTCGCGCCGGGCCG	32	28S-rRNA
788	CGCGACCTCAGATCAGACGTGGCGACCCGC	30	28S-rRNA
789	AGAAACCTCCCGTGGAGCAGAAGGGCAAAAGCTCGCTTGATCT	43	28S-rRNA
790	AGGGAACGTGAGCTGG	16	28S-rRNA
791	AGAGGGACAAGTGGCGTTCAGCCACCCGAGATTGAGCAATAA	42	18S-rRNA
792	AGGGAACGTGAGCTGGGTTTAGACCGTCGTGAGACAGGTTAG	42	28S-rRNA
793	AGTTGGATCTTGGGAGCGGGCGGGCGGTCCGCCGCGAGG	39	18S-rRNA
794	GACGACCTGCTTCTGGGTCGGGGTTTCGTACGTAGCAGAG	40	28S-rRNA
795	GACTTAGAACTGGTGCGGACCAGGGGAATCCGACTGTTTAAT	42	28S-rRNA
796	ACTTGGATGGGAGACCGCCTGGGGATACCGGGTGCTGTAGGCT	43	5S-rRNA
797	GCTTTTTGATCCTTCGATGTCGGCTCTTCC	30	28S-rRNA
798	GTGCTTGGCTGAGGAGCCAATGGGGCGAAGCTACCATCTG	40	28S-rRNA
799	TTTTTGATTCTTCGATGTCGGCTCT	25	28S-rRNA
800	ACGGCAGCGCCGCGGAGCCTCGGTTGGCCTCGGA	34	28S-rRNA
801	AAGTCCTTCTGATCGAGGCCCAGCCCGTGGACGGTGTCAGGCCGG	45	28S-rRNA
802	TGATTCTTCGATGTCGGCTCTTCCTATCA	29	28S-rRNA
803	AGTTGGTGGAGCGATTTGTCTGGTTAATTCCGATAA	36	18S-rRNA
804	AGACCGTGAAAGCGGGGCCTCACGATCCTTCTGACCTT	38	28S-rRNA
805	TCGTCTGATCTCGGAAGCTAAGCAGGGTCGGGCCTGGTTAG	41	5S-rRNA
806	TCTCGATTCCGTGGGTGGTGGTGCATGGCCGTTCT	35	18S-rRNA
807	TCTTCGATGTCGGCTCTTCCTAT	23	28S-rRNA
808	TTGAACCCCATTCGTGATGGGGATCGGGGATTG	33	18S-rRNA
809	GGGAAACCTCACCCGGCCCGGACACGGACAGGATTGACAGAT	42	18S-rRNA
810	ACGTCGCTTTTTGATCCTTCGATGTCGGCTCTTCC	35	28S-rRNA
811	AAGAGGGACGGCCGGGGGCATT	22	18S-rRNA
812	GGCGTGGAGCCGGGCGTGGAATGCGAGTGCCTAGTGGGC	39	28S-rRNA
813	TTTGGGTTCTGGGGG	15	18S-rRNA
814	AGCAGCCGACTTAGAACTGGTGCGGACCAGGGGAA	35	28S-rRNA
815	AGACAGCAGGACGGTGGCCATG	22	28S-rRNA
816	ACGGCCCTGGCGGAGCGCTGA	21	18S-rRNA
817	GAAGGGCAAAAGCTCGCTTGATCTTGATTTTCAGTACGAATA	42	28S-rRNA
818	ATTGATCATCGACACTTCGAACGCACTTGCGGCCCCGG	38	5.8S-rRNA
819	GGTGCGGACCAGGGGAATCCGACTGTTTAAT	31	28S-rRNA
820	GATTACGTCCCTGCCCTTTG	20	18S-rRNA
821	ACGGTGAAGAGACATGAGAGGTGTAGAA	28	28S-rRNA
822	CTCGCTCCTCTCCTACTTGGATAACTGTGGTAATTC	36	18S-rRNA
823	CGCGACCTCAGATCAGACGTGGCGACCTGCTGAATT	36	28S-rRNA
824	AGCCGACTTAGAACTGGTGCGGGCCAGGGGAATCCGACTGTT	42	28S-rRNA
825	TGAGGAGCCAATGGGGCGAAGCTACCATCTGTGGGAT	37	28S-rRNA
826	AATCAAGAACGAAAGTCGGAGGTTCGAAGACGATCAGATACCG	43	18S-rRNA
827	TCTGGGTCGGGGTTTCGTACGTAGCAGAG	29	28S-rRNA
828	ATGTGCTTGGCTGAGGAGC	19	28S-rRNA
829	CGCTCGCTCCTCTCCTACTTGGATAACTGTGGTAATTC	38	18S-rRNA
830	AAGTACGCACGGCCGGTACAGTGAAACTGCGAATGGCT	38	18S-rRNA
831	GAAGCGGGGCTGGGCGCGCGCCGCGGCTGGA	31	28S-rRNA
832	CGTTGATTACGTCCCTGCCCTTTG	24	18S-rRNA
833	TTTGGGTTCCGGGGGGAGTATGGTTG	26	18S-rRNA
834	GCTTTTTGATTCTTCGATGTCGGCTCTTC	29	28S-rRNA
835	GATCTCGGAAGCTAAGCAGGGTCGGGCCTGGTTAG	35	5S-rRNA
836	TTTTTGATTCTTCGATGTCGGCTCTTCCTATC	32	28S-rRNA
837	TTATGGTTCCTTTGGTCGCTCGCTCCTCTCCTACTTGGA	39	18S-rRNA
838	TTGACTCTAGTCTGGCACGGTGAAGAGACATGAGAGGTGTAGAA	44	28S-rRNA
839	AAATCGGTCGTCCGACCTGGGTATAGGGGCGAAAGA	36	28S-rRNA
840	GGGCGGGTCGCGCCGTCGGGCCCGGGGGAGG	31	28S-rRNA
841	ACCCGACTTAGAACTGGTGCGGACCAGGGGAATCCGACTGTT	42	28S-rRNA
842	CCGACCTCAGATCAGACGTGGCGACCCGCTGAATT	35	28S-rRNA
843	ATTCTTCGATGTCGGCTC	18	28S-rRNA
844	GTCTACGGCCATACCACCCTGAACGCGCCCGATCTC	36	5S-rRNA
845	GGAGACCGCCTGGGAATACCGGGTGCTGTAGGCTT	35	5S-rRNA
846	TTGGATCTTGGGAGCGGGCGGGCGGTCCGCCGC	33	18S-rRNA
847	AAGGCGAGCTCAGGGAGGACAGAAACCTCCCGTG	34	28S-rRNA
848	TGACTGGCTCAGCGTGTGCCTACCCTACGCCGG	33	18S-rRNA
849	CTCGTCTGATCTCGGAAGCTAAGCAGGGTCGGGCCTGGTTAG	42	5S-rRNA
850	TGGGTCGGGGTTTCGTACGTAG	22	28S-rRNA
851	CGGCCCTGGCGGAGCGCTGAGAAGACGGTCGAACTTGAC	39	18S-rRNA
852	CTTTGGTCGCTCGCTCCTCTCCTACTTGGATAACTGTGGTAATTC	45	18S-rRNA
853	AACTCACCTGCCGAATCAACTAGCCCTGAAAA	32	28S-rRNA
854	CGCGACCTCAGATCAGACGTGGCGACCCGCTTAATT	36	28S-rRNA
855	AACACGGGAAACCTCACCCGGCCCGGACACGGACAGGATT	40	18S-rRNA
856	ACACCGCCCGTCGCTAC	17	18S-rRNA
857	GGGAACGTGAGCTGGGTTTAGACCGTCGTGAGACAGGTT	39	28S-rRNA
858	GTCTACGGCCATACCACCCTGAACGCGCCCGA	32	5S-rRNA
859	AATTCCGATAACGAACGAGACTCTGGCATGCTAA	34	18S-rRNA
860	GGCGTGGAGCCGGGCGTGGAATGCGAGTG	29	28S-rRNA
861	AGGGAACGTGAGCTGGGGTTAGACCGTCGTGAGACAGGT	39	28S-rRNA
862	GGATGGGAGACCGCCTGGGAATACCGGGTGCTGTAGGC	38	5S-rRNA
863	ACCGCCTGGGAATACCGGGTGCTGTAGGCT	30	5S-rRNA
864	AGTTGGATCTTGGGAGCGGGCGGGCGGTCCGCCGCG	36	18S-rRNA
865	GACGCGATGTGATTTCTGCCCAGTGCTCTGAATG	34	28S-rRNA
866	GTCTGATCTCGGAAGCTAAGCAGGGTCGGGCCTGGT	36	5S-rRNA
867	TAGGGAACGTGAGCTGGGTT	20	28S-rRNA
868	CGGAACTGAGGCCATGATTAAGAGGGACGGCCGGGGG	37	18S-rRNA
869	AGGGACGGTCGGGGGCAT	18	18S-rRNA
870	ATCCGGTAAAGCGAATGATTAGAGGTCTTGGGGCCGAAACGATCT	45	28S-rRNA
871	TTCTTCGATGTCGGCTCTTCCTATC	25	28S-rRNA
872	CGTGACCTCAGATCAGACGTGGCGACCCGCTGAATT	36	28S-rRNA
873	GTCCGGGGCTGCACGCGCG	19	18S-rRNA
874	CGAAGCCAGAGGAAACTCTGGTGGAGGTCCGTAGCGGTCCTGACG	45	28S-rRNA
875	AATAGGGAACGTGAGC	16	28S-rRNA
876	ATTCTTCGATGTCGGCTCTTCCTATCA	27	28S-rRNA
877	TTGGATGGGAGACCGCCTGGGAATACCGGGTGCTGTAGGC	40	5S-rRNA
878	ACAGACCGTGAAAGCGGGGCCTCACGATCCTTCTGA	36	28S-rRNA
879	CGTCTGATCTCGGAAGCTAAGCAGGGTCGGGCCTGGT	37	5S-rRNA
880	GTTCTATTTTGTTGGTTTTCGGAACTGAGGCCATGAT	37	18S-rRNA
881	ATTAGTCAGCGGAGGAAAAGAAAC	24	28S-rRNA
882	AGCCGACTTAGAACTGGTGCGGACCAGGGGAGTCCGACTGTT	42	28S-rRNA
883	CTTTTTGATTCTTCGATGTCGGCTCTT	27	28S-rRNA
884	AAATCGGTCGTCCGACCTGGGTATAGGGG	29	28S-rRNA
885	CGCGACCTCAGATCAGA	17	28S-rRNA
886	TGCGGACCAGGGGAATCCGACTGTTTAAT	29	28S-rRNA
887	TTTGGTCGCTCGCTCCTCTCCTACTTGGATAACTGTGGTAATTC	44	18S-rRNA
888	CGGACCAGGGGAATCCGACTGTT	23	28S-rRNA
889	ATGGTGACCACGGGTGACGGGGAAT	25	18S-rRNA
890	GCTTGGATGGGAGACCGCCTGGGAATACCGGGTGCTGTAGGCT	43	5S-rRNA
891	GATCCTTCGATGTCGGCTCTTCCTATCATTGTGAAG	36	28S-rRNA
892	AACTCTGGTGGAGGTCCGTAGCGGTCCTGACG	32	28S-rRNA
893	ACGGAAGACCCACTCCCCGGCGCCGCTCG	29	28S-rRNA
894	ATGGGTCAGTCGGTCCTGAGAGATGGGCGA	30	28S-rRNA
895	GACTCTTAGCGGTGGATCACTCGGCT	26	5.8S-rRNA
896	AAGGATTGGCTCTAAGGGCTGGGTCGGTCGGGCTGGGGCGCGAAG	45	28S-rRNA
897	TCTTCGATGTCGGCTCTTCCT	21	28S-rRNA
898	AGCAGCCGACTTAGAACTGGTGCGGACCAGGGGAATC	37	28S-rRNA
899	ATTACGTCCCTGCCCTTT	18	18S-rRNA
900	GTGATTTCTGCCCAGTGCTCT	21	28S-rRNA
901	AGTTGGATCTTGGGAGCGGGCGGGCGGTCCGCC	33	18S-rRNA
902	ACCACCCTGAACGCGCCCGATCTCGTCTGATCTCGGAAGCT	41	5S-rRNA
903	AGTCAGCGGAGGAAAAGAAAC	21	28S-rRNA
904	GAGACCGCCTGGGAATACCGGGTGCTGTAGGCTT	34	5S-rRNA
905	ACGGTGGCCATGGAAGTCGGAATCCGCTAAGGAGTGTG	38	28S-rRNA
906	GATGGGGATCGGGGATTGCAAT	22	18S-rRNA
907	AGCCGACTTAGAACTGGTGCGGACCAGGGGAACCCGACTGTT	42	28S-rRNA
908	ATCCTTCGATGTCGGCTCTTCC	22	28S-rRNA
909	AACACGGGAAACCTCACCCGGCCCGGACACGGACAGGATTGACA	44	18S-rRNA
910	AAAGCTGAAACTTAAAGGAATTGACGGAAGGGCACCACCAGGAG	44	18S-rRNA
911	ACTCTTAGCGGTGGATCACTCGGCTCGTGCGTCGA	35	5.8S-rRNA
912	ATGTGATTTCTGCCCAGTGCTCTGAATGTCAAAGTGAAGAAATT	44	28S-rRNA
913	GTGCGGACCAGGGGAATCCGACTGTTTAAT	30	28S-rRNA
914	AGCCAGAGGAAACTCTGGTGGAGGTCCGTAGCGGTCCTGACGTG	44	28S-rRNA
915	GGAAGTCGGAATCCGCTAAGGAGTGTG	27	28S-rRNA
916	TTTTGATTCTTCGATGTCGGCTCTTCCTATCA	32	28S-rRNA
917	AAACGGTAACGCAGGTGTCCTAAGGCGAGCTCAGGGAG	38	28S-rRNA
918	CTGGTGCGGACCAGGGGAATCCGACTGTT	29	28S-rRNA
919	TTTTGATCCTTCGATGTCGGCTCTTCCTATCATTGTGAAG	40	28S-rRNA
920	AGCCTCTGGCATGTTGGAACAATGTAGGTAAGGGAAGTCGG	41	28S-rRNA
921	GATGTCGGCTCTTCCTATCATTGTGAAG	28	28S-rRNA
922	ATCCGACTTAGAACTGGTGCGGACCAGGGGAATCCGACTGTT	42	28S-rRNA
923	GGGAACGTGAGCTGGGTT	18	28S-rRNA
924	AGTACTTGGATGGGAGACCGCCTGGGAATACCGGGTGC	38	5S-rRNA
925	GGCCATGGAAGTCGGAATCCGCTAAGGAGTGTG	33	28S-rRNA
926	ACCCGGCCCGGACACGGACAGGATTGACAGATTGA	35	18S-rRNA
927	TGACGCGATGTGATTTCTGCCCAGTGCTCTGAATGT	36	28S-rRNA
928	GTAGACGACCTGCTTCTGGGTCGGGGTTTCGTACGTAGCAGAG	43	28S-rRNA
929	AGCCGACTTAGAACTGGTGCGGACCAGGGGAATC	34	28S-rRNA
930	CGGAGTGGCGGAGATGGGCGCCGTGAGGCGTCCAGTGCGG	40	28S-rRNA
931	GTGGGGGGCCCAAGTCCTTCTGAT	24	28S-rRNA
932	TTGGATGGGAGACCGCCTGGGAATACCGGGTGCTG	35	5S-rRNA
933	AAGACGGACCAGAGCGAAAGCATTTGC	27	18S-rRNA
934	GAGAACTTTGAAGGCCGAAGTGGAGAAGGGTTCCATGTGAA	41	28S-rRNA
935	CGACCTGCTTCTGGGTCGGGGTTTCGTACGTAGCAGAG	38	28S-rRNA
936	CTTTCTCGATTCCGTGGGTGGTGGTGCATGGCCGTTCT	38	18S-rRNA
937	GAGCGTCGGGCCCATACCCGGCCGTCGCCGGCAGTCGAGAG	41	28S-rRNA
938	TTCTTCGATGTCGGCTCT	18	28S-rRNA
939	GCGATGTGATTTCTGCCCAGTGCTCTGAATGT	32	28S-rRNA
940	AGCAGCCGACTTAGAACTGGTGCGGACCAGGGGAATCCGACTGTT	45	28S-rRNA
941	GACTCTTAGCGGTGGATCACTCGGCTCGTGCGTCGAT	37	5.8S-rRNA
942	CGATGTCGGCTCTTCC	16	28S-rRNA
943	AGGGAACGTGAGCTGGGGT	19	28S-rRNA
944	AAGAGGGACGGCCGGGGGCA	20	18S-rRNA
945	GTTGGAACAATGTAGGTAAGGGAAGTCGGCAAGCCGGATCCG	42	28S-rRNA
946	AGTTAAAAAGCTCGTAGTTGGATCTTGGGAGCGGGCGGGCGG	42	18S-rRNA
947	AATGGGGCGAAGCTACCATCTGTGGGATTATGACTGAACG	40	28S-rRNA
948	GAACGAGACTCTGGCATGCTAAC	23	18S-rRNA
949	TCTTCGATGTCGGCTCTTC	19	28S-rRNA
950	AGAAAAGGTGTTGGTTGATATAGACAGCAGGACGGTGGC	39	28S-rRNA
951	AAGTCCCTGCCCTTTGTACACACCGCCCGTCGC	33	18S-rRNA
952	AGAGGGACAAGTGGCGTT	18	18S-rRNA
953	AGAAGGGCAAAAGCTCGCTTGATCTTGATT	30	28S-rRNA
954	ATTGTGAAGCAGAATTCACCAAGCGTTGGATTGTTCACCCAC	42	28S-rRNA
955	AGGTGGGGAGTTTGACTGGGGCGGTACACCTGTCAAA	37	28S-rRNA
956	ATTCAAACGAGAACTTTGAAGGCCG	25	28S-rRNA
957	ACGGACCAAGGAGTCTAACACGTGCGCGAGTCGGGGGCTCG	41	28S-rRNA
958	AGCCGACTTAGAACTGGTGCGGACCAGGGGAATCCGGCTGTT	42	28S-rRNA
959	ACTTGGATGGGAGACCGCCTGGGAATACCGGGTGCCGTAGGCT	43	5S-rRNA
960	AATAGGACCGCGGTTCTATTTTGTTGGTTTTCGGAACTGAGGC	43	18S-rRNA
961	AGACGACCTGCTTCTGGGTCGGGGTTTCGTACGTAGCAGAGC	42	28S-rRNA
962	AGCCGACTTAGAACTGGCGCGGACCAGGGGAATCCGACTGTT	42	28S-rRNA
963	TGTGATTTCTGCCCAGTGCTCTGAATGTCAAAGTGAAGAAATT	43	28S-rRNA
964	TTACGTCCCTGCCCTTTGTACACACCGCCCGTCG	34	18S-rRNA
965	AGCTGGTTCCCTCCGAAGTTTCCCT	25	28S-rRNA
966	GGGGGGCCGGCGGCGGCGGCGACTCTGGACGCGAG	35	28S-rRNA
967	TCTACGGCCATACCACCCTGAACGCGCCCGATCTCGTC	38	5S-rRNA
968	AGCCGGCTTAGAACTGGTGCGGACCAGGGGAATCCGACTGTT	42	28S-rRNA
969	AAGGAGTCTAACACGTGCGCGAGTCGGGGGCTCG	34	28S-rRNA
970	GGGGGGCCCAAGTCCTTCTGATCGAGGCCCAGCCCGTGGACGG	43	28S-rRNA
971	AAGGGCAAAAGCTCGCTTGATCTTGATTT	29	28S-rRNA
972	TTTCTCGATTCCGTGGGTGGTGGTGCATGGCCGTTCT	37	18S-rRNA
973	AGGGACGGCCGGGGG	15	18S-rRNA
974	AGAACTGGTGCCGACCAGGGGAATCCGACTGTTTAAT	37	28S-rRNA
975	TAGTTGGTGGAGCGATTTGTCTGGT	25	18S-rRNA
976	ATTCAAACGAGAACTTTG	18	28S-rRNA
977	CTTCGATGTCGGCTCTTCCTA	21	28S-rRNA
978	AAGGGAAAGTTGAAAAGAACTTTGAAGA	28	28S-rRNA
979	AGCTCCCTCGCTGCGATCTATTGAAAGTCAGCCCTCGA	38	28S-rRNA
980	TTCTTAGTTGGTGGAGCGATTTGTCTGGTTAATTCCGA	38	18S-rRNA
981	AGGAGTGGAGCCTGCGGCTT	20	18S-rRNA
982	GAGCGGTCGGCGTCCCCCAACTTCTTAGAGGGA	33	18S-rRNA
983	TTACGTCCCTGCCCTTTGTACACACCGCCCG	31	18S-rRNA
984	ATAGGGAACGTGAGCTGGGTTTAGACCGTCGTGAGACAGGTT	42	28S-rRNA
985	AAGGGAACGGGCTTGGCGGAA	21	28S-rRNA
986	CGCGACCTCAGATCAGACGTGGCGACCCACTGAATT	36	28S-rRNA
987	AATAGGGAACGTGAGCTGGGTT	22	28S-rRNA
988	ACTCCCCGGCGCCGCTCGTGGGGGGCCCAAGTCCTTCTGAT	41	28S-rRNA
989	GGAAAGCGTCGCGGTTCCGGCGGCGTCCGGTGAGCTC	37	28S-rRNA
990	CGCGACCTCAGATCAGACTTGGCGACCCGCTGAATT	36	28S-rRNA
991	TTCTGCCCAGTGCTCTGAATGTCAAAGTGAAGAAATT	37	28S-rRNA
992	ATGTGATTTCTGCCCAGTGCTCTG	24	28S-rRNA
993	AAGGGCTGGGTCGGTCGGGC	20	28S-rRNA
994	CGGGTCTTCCCGGAGTCGGGTTGCTTGGGAATG	33	28S-rRNA
995	GCGACCTCAGATCAGACGTGGCGACCCGCTGAAT	34	28S-rRNA
996	GAAGCTACCATCTGTGGGATTATGACTGAACGCCTCTAAGT	41	28S-rRNA
997	TGGCCATGGAAGTCGGAATCCGCTAAGGAGTGTG	34	28S-rRNA
998	AGGAGGGCCGCTGCGGTGAG	20	28S-rRNA
999	ACTTGGGTGGGAGACCGCCTGGGAATACCGGGTGCTGTAGGCT	43	5S-rRNA
1000	TCTGCCCAGTGCTCTGAATGT	21	28S-rRNA
1001	ACGGCCATACCACCCTGAACGCGCCCGATCTCGTCTGA	38	5S-rRNA
1002	TGATTCTTCGATGTCGGCTCTT	22	28S-rRNA
1003	CGTCCGACCTGGGTATAGGGGCGAAAGACTAATCGAACCATC	42	28S-rRNA
1004	AGGACCGCGGTTCTATTTTGTTGGTTTTCGGAAC	34	18S-rRNA
1005	CTTTTTGATCCTTCGATGTCGGCTCTTCCTAT	32	28S-rRNA
1006	TTGATTACGTCCCTGCCCTTTG	22	18S-rRNA
1007	CGGGGCTGCACGCGCGCTACACTGACTGGCTCAGCG	36	18S-rRNA
1008	AGCCGACTTAGAACTGGTGCGGACCAGGGGAATCCGACCGTT	42	28S-rRNA
1009	ACTTGGATGGGAGACCGCCTGGGAATACCGGGTGCTGTAG	40	5S-rRNA
1010	ATGTGATTTCTGCCCAGT	18	28S-rRNA
1011	AGCCGACTTAGAGCTGGTGCGGACCAGGGGAATCCGACTGTT	42	28S-rRNA
1012	TGCTTGGCTGAGGAGCCAATGGGGCGAAGCTACCATCTGTGGGAT	45	28S-rRNA
1013	TCGTCTGATCTCGGAAGCTAAGCAGGGTCGGGCCTGGT	38	5S-rRNA
1014	CGCGACCTCAGATCAGACGTGGCGACCCGCTGAATTTAA	39	28S-rRNA
1015	TTGGGTTCTGGGGGGAG	17	18S-rRNA
1016	ACTTGGATGGGAGACCGCCTGGGAATACCGGGTGCTGTAGGCC	43	5S-rRNA
1017	AAGCGTTGGATTGTTCACCCAC	22	28S-rRNA
1018	TGAGAAGACGGTCGAACTTGACTATCTAGAGGAAG	35	18S-rRNA
1019	ACGTGTTAGGACCCGAAAGATGGTGAACTATGCCTGGG	38	28S-rRNA
1020	GGCCATGGAAGTCGGAATCCGCTAAGGAGTG	31	28S-rRNA
1021	ATTCGTGATGGGGATCGGGGAT	22	18S-rRNA
1022	ACGGACCAGAGCGAAAGCATTTGCCAAGAATGTTTTCAT	39	18S-rRNA
1023	ATATTAGTCAGCGGAGGAAAAGAAAC	26	28S-rRNA
1024	TAGGGAACGTGAGCTGGGT	19	28S-rRNA
1025	GAAACTCTGGTGGAGGTCCGTAGCGGTCCTGACGTG	36	28S-rRNA
1026	CTTCGATGTCGGCTCTTCCT	20	28S-rRNA
1027	AAGGGCTGGGTCGGTCGGGCTGGGGCG	27	28S-rRNA
1028	GTTAGTACTTGGATGGGAGACCGCCTGGGAATACCGGGTGCTG	43	5S-rRNA
1029	ACGGTGAAGAGACATGAGAGGTG	23	28S-rRNA
1030	ACGTTCGTGTGGAACCTGGCG	21	28S-rRNA
1031	TCTTCGATGTCGGCTCTTCCTA	22	28S-rRNA
1032	CTTTTTGATCCTTCGATGTCGGCTCTTCC	29	28S-rRNA
1033	ACGGCCCTGGCGGAGCGCTGAGAAGACGGTCGAAC	35	18S-rRNA
1034	ACTCTGGTGGAGGTCCGTAGCGGTCCTGACGTG	33	28S-rRNA
1035	GGGCAAAAGCTCGCTTGATCTTGATTTTCAGTACGAA	37	28S-rRNA
1036	GAGCCGGGCGTGGAATGCGAGTGCCTAGTGGGCCACTTTTGG	42	28S-rRNA
1037	GACGGACCAGAGCGAAAGCATTTGCCAAGAATGTTTTCAT	40	18S-rRNA
1038	CTTGACTCTAGTCTGGCACGGTGAAGAGACATGAGAGGTGTAGAA	45	28S-rRNA
1039	AAGGAGTCTAACACGTGCGCGAGTCGGGGG	30	28S-rRNA
1040	AGGGAACGTGAGCTGGGTTTAGACCGTCGTGAGACAGGTT	40	28S-rRNA
1041	ACGCCCCCCGTGGCGGCGACGACCCATTCGAACGTCTGCCCTAT	44	18S-rRNA
1042	GGCCCACGGCCCTGGCGGAGCGCTGAGAAGACGGTCGAACTTGAC	45	18S-rRNA
1043	CTTTGGGTTCTGGGGGGAG	19	18S-rRNA
1044	AGTCAACAAGTACCGTAAGGGAAAGTTGAAAAGAACTTTGAA	42	28S-rRNA
1045	ATAGGGAACGTGAGCTGGGTT	21	28S-rRNA
1046	CTTTGGGTTCCGGGGGGAGTATGGTTG	27	18S-rRNA
1047	TGTGATTTCTGCCCAGTGCTC	21	28S-rRNA
1048	GCAGGACGGTGGCCATGGAAGTCGGAATCCGCTAAGGAGTGTG	43	28S-rRNA
1049	CTGAGGAGCCAATGGGGCGAAGCTACCATCTGTGGGAT	38	28S-rRNA
1050	TTCTTCGATGTCGGCTC	17	28S-rRNA
1051	AGTACTTGGATGGGAGACCGCCTGGGAATACCGG	34	5S-rRNA
1052	AAACTCTGGTGGAGGTCCGTAGCGGTCCTGACG	33	28S-rRNA
1053	ATTCTTCGATGTCGGCTCTTCCTATC	26	28S-rRNA
1054	CGCGACCTCAGATCAGACGTGGCGACCCGCTG	32	28S-rRNA
1055	GATTCTTCGATGTCGGCTCT	20	28S-rRNA
1056	ATTTCTGCCCAGTGCTCTGAATGT	24	28S-rRNA
1057	AAGAAGCCCGGCTCGCTGGCGTGGAGCCGGGCGTGGAATGCGA	43	28S-rRNA
1058	CACGGCCCTGGCGGAGCGCTGAGAAGACGGTCGAACTTGACTATC	45	18S-rRNA
1059	CACGGCCCTGGCGGAGCGCTGAGAAGACGGTCGAACTT	38	18S-rRNA
1060	ACTTGGATGGGAGACCGCCTGGGAATACCGG	31	5S-rRNA
1061	CTACCATCTGTGGGATTATGACTGAACGCCTC	32	28S-rRNA
1062	TTGACGCGATGTGATTTCTGCCCAGTGCTCTGAATGT	37	28S-rRNA
1063	AAGAACGAAAGTCGGAGGTTCGAAGAC	27	18S-rRNA
1064	GGGAACGTGAGCTGGGT	17	28S-rRNA
1065	CACGACCTCAGATCAGACGTGGCGACCCGCTGAATT	36	28S-rRNA
1066	CGGTGGCCATGGAAGTCGGAATCCGCTAAGGAGTG	35	28S-rRNA
1067	ATTTCTGCCCAGTGCTCTGAATGTCAAAGTGAAGAAATT	39	28S-rRNA
1068	AGCTAGGAATAATGGAATAGGACCGCGGTTCTATTT	36	18S-rRNA
1069	CTTAGTTGGTGGAGCGATTTGTCTGGT	27	18S-rRNA
1070	AAAAAGCTCGTAGTTGGATCTTGGGAGCGGGCGGGCGGTCCGCCG	45	18S-rRNA
1071	ATGGGTCAGTCGGTCCTGAGAGATGGGC	28	28S-rRNA
1072	AAGTACGCACGGCCGGTACAGTGAAACTGCGAATGGCTCAT	41	18S-rRNA
1073	AGGACACATTGATCATCGACACTTCGAACGCACTTGCGGCCCCG	44	5.8S-rRNA
1074	ACGGGAAACCTCACCCGGCCCGGACACGGACAGGATTGACA	41	18S-rRNA
1075	GCTTTTTGATCCTTCGATGTCGGCTCTTCCTAT	33	28S-rRNA
1076	TTTGATTCTTCGATGTCGGCTCT	23	28S-rRNA
1077	AGAAGGGCAAAAGCTCGCTTGATCTTGAT	29	28S-rRNA
1078	AGACAGCAGGACGGTGGCCATGGAAGTCGGAATC	34	28S-rRNA
1079	ATGTCCGGGGCTGCACGCGCGC	22	18S-rRNA
1080	ATGGTTCCTTTGGTCGCTCGCTCCTCT	27	18S-rRNA
1081	AGAGGTGAAATTCTTGGACCGGCG	24	18S-rRNA
1082	TGTGATTTCTGCCCAGT	17	28S-rRNA
1083	GTGGCCATGGAAGTCGGAATCCGCTAAGGAGTGTG	35	28S-rRNA
1084	CAGGACGGTGGCCATGGAAGTCGGAATCCGCTAAGGAGTGTG	42	28S-rRNA
1085	TCGATGTCGGCTCTTCCTAT	20	28S-rRNA
1086	CGCGACTTCAGATCAGACGTGGCGACCCGCTGAATT	36	28S-rRNA
1087	AGAACTGGTGCGTACCAGGGGAATCCGACTGTTTAAT	37	28S-rRNA
1088	AAGCCAGAGGAAACTCTGGTGGAGGTCCGTAGCGGTCCTGACG	43	28S-rRNA
1089	CGCGACCTTAGATCAGACGTGGCGACCCGCTGAATT	36	28S-rRNA
1090	ACGTGCGCGAGTCGGGGGC	19	28S-rRNA
1091	ATTCCGATAACGAACGAGACTCTGGCATGCTAAC	34	18S-rRNA
1092	GAGGAAACTCTGGTGGAGGTCCGTAGCGGTCCTGACGTG	39	28S-rRNA
1093	AAGAACGAAAGTCGGAGGTTCGAAGACG	28	18S-rRNA
1094	TCTTTGGGTTCCGGGGGGAGTATGGTTG	28	18S-rRNA
1095	CTGGTTAATTCCGATAACGAACGAGACTCTGGCATGCTAAC	41	18S-rRNA
1096	ATGGGTCAGTCGGTCCTGAGAGATGGGCGAGCGCCGTTCCGAAG	44	28S-rRNA
1097	AGACGGACCAGAGCGAAAGCATTTGCCAAGAATGTTTTCAT	41	18S-rRNA
1098	AAGCAGGAGGTGTCAGAAAAGT	22	28S-rRNA
1099	AGGTGGGGAGTTTGACTGGGGCG	23	28S-rRNA
1100	GTCTACGGCCATACCACCCTGAACGCGCCCGATCT	35	5S-rRNA
1101	AGTTGGTGGAGCGATTTGTCTGGTTAATTCC	31	18S-rRNA
1102	AGCCGACTTGGAACTGGTGCGGACCAGGGGAATCCGACTGTT	42	28S-rRNA
1103	CTCCTACTTGGATAACTGTGGTAATTC	27	18S-rRNA
1104	ACGGGAAACCTCACCCGGCCCGGACACGGACAGGATTGAC	40	18S-rRNA
1105	AAGACCCTGTTGAGCTTGACTC	22	28S-rRNA
1106	TAGAGGGACAAGTGGCGTTCAGCCACCCGAGATTGAG	37	18S-rRNA
1107	CTTTGGGTTCCGGGGGGAG	19	18S-rRNA
1108	GAAACACGGACCAAGGAGTCTAACACGTGCGCGAGTCGGGGGC	43	28S-rRNA
1109	TCTTTGGGTTCTGGGGGGAG	20	18S-rRNA
1110	AGGTGTCCTAAGGCGAGCTCAGGGAG	26	28S-rRNA
1111	GGAGAAGCCGGCGGGAGCCCCGGGGAGAG	29	28S-rRNA
1112	TTCGATGTCGGCTCTTCCT	19	28S-rRNA
1113	AGTACTTGGATGGGAGACCGCCTGGGAATACCGGGT	36	5S-rRNA
1114	GCGGGATGAACCGAACGCCGGGTTAAGGCGCCCGATGCCGACGCT	45	28S-rRNA
1115	GTGATGGGGATCGGGGATTGCAAT	24	18S-rRNA
1116	GTGATTTCTGCCCAGTGCTCTG	22	28S-rRNA
1117	CGGGGCCTCACGATCCTTCTGACCTTTTGGGTTTTAAG	38	28S-rRNA
1118	ATTCAAACGAGAACTTTGAAGGCCGAAG	28	28S-rRNA
1119	AGCCGACTTAGAACTGGTGCGGACCAGGGGAATCTGACTGTT	42	28S-rRNA
1120	AGCAGCCGACTTAGAACTGGTGCGGACCAGGGGAATCC	38	28S-rRNA
1121	TGCGTCGATGAAGAACGCAGCTAGCTGCGAGAAT	34	45S-rRNA
1122	TCTACGGCCATACCACCCTGAACGCGCCCGATCTCGTCT	39	5S-rRNA
1123	AGTGCCAGGTGGGGAGTTTGACTGGGGCG	29	28S-rRNA
1124	AAGACGGTCGAACTTGACTATCTAGAGGAAG	31	18S-rRNA
1125	ATGTGATTTCTGCCCAGTGCTCTGAATGT	29	28S-rRNA
1126	TTGCGTTGATTACGTCCCTGCCCTTTG	27	18S-rRNA
1127	AGCCGACTTAGAACCGGTGCGGACCAGGGGAATCCGACTGTT	42	28S-rRNA
1128	CGGAGCGCTGAGAAGACGGTCGAACTTGACTATCTAGAGGAAG	43	18S-rRNA
1129	TTGATCCTTCGATGTCGGCTCTTCCTATCATTGTGAAG	38	28S-rRNA
1130	AGGGAACGTGAGCTGGGTTTAGACCGTCGTGAGACAGGTTAGTT	44	28S-rRNA
1131	TCCGGGGCTGCACGCGCGCTACACTGACTGGCTCAGCG	38	18S-rRNA
1132	CGCGACCTCAGATCAGACGTGGCGACCCGCTCAATT	36	28S-rRNA
1133	ATTGATCATCGACACTTCGAACGCACTTGCGGCCCCGGGTTC	42	5.8S-rRNA
1134	CGGAGTGGCGGAGATGGGCGCCGTGAGGCGTCCAG	35	28S-rRNA
1135	ACTTAGAACTGGTGCGGACCAGGGGAATCCGACTGTT	37	28S-rRNA
1136	TTACGTCCCTGCCCTTTGT	19	18S-rRNA
1137	ATGATTAAGAGGGACGGCCGGGGGCATTCGTATTGCGCCGC	41	18S-rRNA
1138	GCGTGGAGCCGGGCGTGGAATGCGAGTGCC	30	28S-rRNA
1139	TTCGATGTCGGCTCTTCCTA	20	28S-rRNA
1140	CGGGACGGCTGGGAAGGCCCGGCGGGGAAGG	31	28S-rRNA
1141	GGAAAGCGTCGCGGTTCCGGCGGCGTCCGGTGAGCTCT	38	28S-rRNA
1142	CTTCTGGGTCGGGGTTTCG	19	28S-rRNA
1143	CGCGACCTCAGATCAGACGTGGCGACCCTCTGAATT	36	28S-rRNA
1144	AGCCGACTTAGAACTGGTGCGGACCAGGGGAATCCGACTGTTTA	44	28S-rRNA
1145	AGTCAACAAGTACCGTAAGGGAAAGTTGAAAAGAACTTT	39	28S-rRNA
1146	AGGTGGGGAGTTTGACTGGGGCGGTACACCTGTCAAACGG	40	28S-rRNA
1147	ATTTTGTTGGTTTTCGGAACTGAGGCCATGATTAAGA	37	18S-rRNA
1148	ATTTTGTTGGTTTTCGGAACTGAGGCCATGATTAAGAGGGAC	42	18S-rRNA
1149	ATGACCCGCCGGGCAGCTTCCGGGAAAC	28	18S-rRNA
1150	CGCGACCTCAGATCAGACGTAGCGACCCGCTGAATT	36	28S-rRNA
1151	AAGTACGCACGGCCGG	16	18S-rRNA
1152	AGGACCCGAAAGATGGTGAACTATGCCTGGGCAGGGCGAAGC	42	28S-rRNA
1153	ATTGATCATCGACACTTCGAACGCACTTGCGGCCCCG	37	5.8S-rRNA
1154	CGCGACCTCAGATCAGATGTGGCGACCCGCTGAATT	36	28S-rRNA
1155	CTGGGTCGGGGTTTCGTACGTAG	23	28S-rRNA
1156	CGTGGAGCCGGGCGTGGAATGCGAGTGCC	29	28S-rRNA
1157	AAGTCCTTCTGATCGAGGCCCAGCCCGTGGACGGTTTGAGGCCGG	45	28S-rRNA
1158	AATGGAATAGGACCGCGGTTC	21	18S-rRNA
1159	AGTTGGTGGAGCGATTTGTCTGGTTAATT	29	18S-rRNA
1160	ACGGAAGACCCACTCCCCGGCGCCGCTCGTGGGGGGCC	38	28S-rRNA
1161	CGCTTTTTGATCCTTCGATGTCGGCTCTTCCTAT	34	28S-rRNA
1162	GTCCGGGGCTGCACGCGCGCTACACTGACTGGCTCAGCGTGTG	43	18S-rRNA
1163	CGCGACGAGTAGGAGGGCCGCTGCGGTGAGCCTTGAAGCC	40	28S-rRNA
1164	GGCGTGGAGCCGGGCGTGGAATGCGAGTGCCTAGTGGGCCAC	42	28S-rRNA
1165	ATAGCGACGTCGCTTTTTGATCCTT	25	28S-rRNA
1166	TTCTGCCCAGTGCTCTGAATGT	22	28S-rRNA
1167	ATTGATCATCGACACTTCGAACGCACTTGCGGCCCC	36	5.8S-rRNA
1168	CGCAATGTGATTTCTGCCCAGTGCTCTGAATGT	33	28S-rRNA
1169	GACCTCAGATCAGACGTGGCGACCCGCTGAATT	33	28S-rRNA
1170	ACGTGATCTGAGTTCAGACCGGAGCAATCCAGGTCGGTTTC	41	16S-rRNA
1171	AGCCGACTTAGAACTGGTGCGGACCAGGGGAATCC	35	28S-rRNA
1172	AGAACTGGCGCTGCGGGAT	19	28S-rRNA
1173	TTTGATTCTTCGATGTCGGCTCTTCCTATC	30	28S-rRNA
1174	ACCCTGAACGCGCCCGATCTCGTCTGATCTCGGAAGC	37	5S-rRNA
1175	GACCCTGTTGAGCTTGACTC	20	28S-rRNA
1176	CTCGATTCCGTGGGTGGTGGTGCATGGCCGTTCT	34	18S-rRNA
1177	AGCAGGACGGTGGCCATGGAAGT	23	28S-rRNA
1178	TAGGGAACGTGAGCTGGG	18	28S-rRNA
1179	TGCGTTGATTACGTCCCTGCCCTTTG	26	18S-rRNA
1180	CGCGCGCGGGTCGGGGGGCGGGGCGGAC	28	28S-rRNA
1181	AAGGCGAGCTCAGGGAGGACAGAAACCTCCCGTGGAG	37	28S-rRNA
1182	AGTTGGTGGAGCGATTTGTCTGG	23	18S-rRNA
1183	ATAGCGACGTCGCTTTTTGATCCTTCGATGTCGGCTCTTCC	41	28S-rRNA
1184	AGACCGTGAAAGCGGGGCCTCACGATCCTTCTGACC	36	28S-rRNA
1185	GTGGAGCGATTTGTCTGGTTAATTCCGA	28	18S-rRNA
1186	GTGGAGCCGGGCGTGGAATG	20	28S-rRNA
1187	AGCGGTCCTGACGTGCAAATCGGTCGTCCGACCTGGG	37	28S-rRNA
1188	AATGTAGGTAAGGGAAGTCGGCAAGCCGGAT	31	28S-rRNA
1189	TGTTGACGCGATGTGATTTCTGCCCAGTGCTCTGAA	36	28S-rRNA
1190	AAGGGAAAGTTGAAAAGAACTTTGAAGAGAGAGTT	35	28S-rRNA
1191	GATGTCGGCTCTTCCTA	17	28S-rRNA
1192	AGAAGGGCAAAAGCTCGCTTGATCTTGATTTTCAGTAC	38	28S-rRNA
1193	GGCTGAGGAGCCAATGGGGCGAAGCTACCATCTGTGGGAT	40	28S-rRNA
1194	AATGTGATTTCTGCCCAGTGCTCT	24	28S-rRNA
1195	TTTTTGATCCTTCGATGTCGGCTCTTCCTATCATTGTGAAG	41	28S-rRNA
1196	AGTACTTGGATGGGAGACCGCCTGGGAATACCGGGTGCT	39	5S-rRNA
1197	CGCGACCTCAGATCAGACATGGCGACCCGCTGAATT	36	28S-rRNA
1198	TGATTACGTCCCTGCCCTTTG	21	18S-rRNA
1199	GTGCAGATCTTGGTGGTAG	19	28S-rRNA
1200	AAACGAGAACTTTGAAGGCCGAAGTGGAGAAGGGTTCCATGT	42	28S-rRNA
1201	TTTGGGTTCTGGGGGG	16	18S-rRNA
1202	AGCCGACTTAGAACTGGTGCGGACCAGGGGAA	32	28S-rRNA
1203	TAGGGAACGTGAGCTGGGTTTAGACCGTCGTGAGACAGGTTAGT	44	28S-rRNA
1204	GTGGGGGGCCCAAGTCCTTCTGATCGAGGCCCAGCCCGTGGACGG	45	28S-rRNA
1205	AAGCATATTAGTCAGCGGAGGAAAAGAAAC	30	28S-rRNA
1206	ACAGCCAAGGGAACGGGCTTGGCGGAATCAGCGGGGAAAGAAGA	44	28S-rRNA
1207	ACGTCGCTTTTTGATCCTTCGATGTCGGCTCTTCCTAT	38	28S-rRNA
1208	AATCAAGAACGAAAGTCGGAGGTTCGAAGACGATCAGATACCGT	44	18S-rRNA
1209	AAAGTGAAGAAATTCAATGAAGCGCGGGTAAACGGCGGGAG	41	28S-rRNA
1210	AACACGGGAAACCTCACCCGGCCCGGACACGGACAGGATTGAC	43	18S-rRNA
1211	AGAGCAGCTCCCTCGCTGCGATCTATTGAAAGTCAGCCCTCGA	43	28S-rRNA
1212	CGCGACCTCAGATCAGACGTGGCAACCCGCTGAATT	36	28S-rRNA
1213	AGGGCAAAAGCTCGCTTGATCTTGATTTT	29	28S-rRNA
1214	TAGTTGGTGGAGCGATTTGTCTGGTTAATTCCGA	34	18S-rRNA
1215	TGGAGCCGGGCGTGGAATGCGAGTGCCTAGTGGGCCACTTT	41	28S-rRNA
1216	GCGGCGCCTCGCCTCGGCCGGCGCCTAGCAGCCGACTTAGAAC	43	28S-rRNA
1217	TGGCGACCCGCTGAATT	17	28S-rRNA
1218	GCGGTTCTATTTTGTTGGTTTTCGGAACTGAGGC	34	18S-rRNA
1219	GTGATTTCTGCCCAGTGCTCTGAATGT	27	28S-rRNA
1220	ACCGGGTGCTGTAGGC	16	5S-rRNA
1221	CGCGACCTCAGATCAGACGTGCCGACCCGCTGAATT	36	28S-rRNA
1222	AAGCATATTAGTCAGCGGAGGAAAAGAAACTAACCAGGATTCCCT	45	28S-rRNA
1223	AGCAGGACGGTGGCCATGGAAG	22	28S-rRNA
1224	GTGTTGACGCGATGTGATTTCTGCCCAGTGCTCTGAA	37	28S-rRNA
1225	AGACCGCCTGGGAATACCGGGTGCTGTAGGCT	32	5S-rRNA
1226	CGGGGGAGAGGGTGTAAATCTCGCGCCGGGCCG	33	28S-rRNA
1227	AGGACACATTGATCATCGACACTTCGAACGCACTTGCGGCCCC	43	5.8S-rRNA
1228	TCGCTTTTTGATCCTTCGATGTCGGCTCTTCCTAT	35	28S-rRNA
1229	TTGATTCTTCGATGTCGGCTCTTCCTATC	29	28S-rRNA
1230	GCGGCCCTGGCGGAGCGCTGAGAAGACGGTCGAACTTGAC	40	18S-rRNA
1231	ATGGTTCCTTTGGTCGCTCGCTCCTCTC	28	18S-rRNA
1232	AAGGGAACGGGCTTGGCGGAATCAGCGGGGAAAGAAGACCCTG	43	28S-rRNA
1233	GCTTCTGGGTCGGGGTTTCG	20	28S-rRNA
1234	GAACATGGGTCAGTCGGTCCTGA	23	28S-rRNA
1235	AAACGAGAACTTTGAAGGCCGAAGTG	26	28S-rRNA
1236	AATACAGGACTCTTTCGAGGCCCTGTAATTGGAATGAGTCCACTT	45	18S-rRNA
1237	AGGTGTCCTAAGGCGAGCTCAGGGAGGACAGAAACCTCCCGTG	43	28S-rRNA
1238	CTTCGATGTCGGCTCTTC	18	28S-rRNA
1239	AGATGTCCGGGGCTGCACGCGCGCTACACTGACTGGCTCAGC	42	18S-rRNA
1240	TTTTGATTCTTCGATGTCGGCTCT	24	28S-rRNA
1241	CGAGGCCCTGTAATTGGAATGAGTCCACTT	30	18S-rRNA
1242	TCCTTCTGATCGAGGCCCAGCCCGTGGACGGTGTGAGGCCG	41	28S-rRNA
1243	AAGTCCTTCTGATCGAGGCCCAGCCCGTCGACGGTGTGAGGCCGG	45	28S-rRNA
1244	AAATCGGTCGTCCGACCTGGGTATAGGGGCGAAA	34	28S-rRNA
1245	TGGCGTGGAGCCGGGCGTGGAATGCGAG	28	28S-rRNA
1246	GGGTCGCGCCGTCGGGCCCGGGGGAGGTTCTCTCGGGG	38	28S-rRNA
1247	AAACGGGTGGGGTCCGCGCAGTCCGCCCGGAGGAT	35	28S-rRNA
1248	GATTCTTCGATGTCGGCTCTTCCTATC	27	28S-rRNA
1249	GCGTTGATTAAGTCCCTGCCCTTTG	25	18S-rRNA
1250	CGCTTGATCTTGATTTTCAGTACGAATA	28	28S-rRNA
1251	AAGTCCTTCTGATCGAGGCCCAGCCCGTGGACGGTGTGAGGCCAG	45	28S-rRNA
1252	CTTTTTGATTCTTCGATGTCGGCTCTTCCTATCA	34	28S-rRNA
1253	ACTTGGATGGGAGGCCGCCTGGGAATACCGGGTGCTGTAGGCTT	44	5S-rRNA
1254	CGACTGGCGATGCGGCGGCGT	21	18S-rRNA
1255	TGATTTCTGCCCAGTGCTCTGAATGTCAAAGTGAAGAAATT	41	28S-rRNA
1256	ATTGGAGGGCAAGTCTGGTGCCAGCAGCCGCGGTAATTCCAGC	43	18S-rRNA
1257	TTGGTCGCTCGCTCCTCTCCTACTTGGATAACTGTGGTAATTC	43	18S-rRNA
1258	ATGGTTCCTTTGGTCGCTCGCTCCTC	26	18S-rRNA
1259	TCGCTCGCTCCTCTCCTACTTGGATAACTGTGGTAATTC	39	18S-rRNA
1260	CCGGGGCTGCACGCGCGCTACACTGACTGGCTCAGCGTG	39	18S-rRNA
1261	AAGCATATTAGTCAGCGGAGGAAAAGAAACTAAC	34	28S-rRNA
1262	ATCTCGGAAGCTAAGCAGGGTCGGGCCTGGT	31	5S-rRNA
1263	AAGTCCTTCTGATCGAGGCCCAGCCTGTGGACGGTGTGAGGCCGG	45	28S-rRNA
1264	GTTGATTAAGTCCCTGCCCTTTG	23	18S-rRNA
1265	GGAGCGTCGGGCCCATACCCGGCCGTCGCCGGCAG	35	28S-rRNA
1266	AAATCAGTTATGGTTCCTTTGGTCGCTCGCTCCTCTCCTACTTGG	45	18S-rRNA
1267	AGACAGCAGGACGGTGGCCATGGAAGT	27	28S-rRNA
1268	AGGGAACGTGAGCTG	15	28S-rRNA
1269	AGCAGGTCTCCAAGGTGAACAGCCTCTGGCATGTTGGAA	39	28S-rRNA
1270	CTTCGGGATAAGGATTGGCTCTAAGGGT	28	28S-rRNA
1271	CTTTTTGATTCTTCGATGTCGGCTCT	26	28S-rRNA
1272	AAGTCCTTCTGATCGAGGCCCAGCCCGTGGATGGTGTGAGGCCGG	45	28S-rRNA
1273	GGAGACCGCCTGGGAATACCGGGTGCTGTAGGCT	34	5S-rRNA
1274	TTTCTGCCCAGTGCTCTGAATGTCAAAGTGAAGAAATT	38	28S-rRNA
1275	AAGGATTGGCTCTAAGGG	18	28S-rRNA
1276	AAGTCCTTCTGATCGAGGCCTAGCCCGTGGACGGTGTGAGGCCGG	45	28S-rRNA
1277	TTTTTGATTCTTCGATGTCGGCTC	24	28S-rRNA
1278	AGGTCTCCAAGGTGAACAGCCTCTGGCATGTTGGAACAATGTAGG	45	28S-rRNA
1279	GACGTCGCTTTTTGATCCTTCGATGTCGGCTCTTCC	36	28S-rRNA
1280	ACGGCCCTGGCGGAGTGCTGAGAAGACGGTCGAACTTGAC	40	18S-rRNA
1281	GTTCGTGTGGAACCTGGCGCTAAACCATTCG	31	28S-rRNA
1282	GACTCTAGTCTGGCACGGTGAAGAGACATGAGAGGTGTAGAA	42	28S-rRNA
1283	CGCTTGATCTTGATTTTCAGTACGAA	26	28S-rRNA
1284	TTACGTCCCTGCCCTTTGTA	20	18S-rRNA
1285	TGGTGGAGCGATTTGTCTGGT	21	18S-rRNA
1286	ACTTGGATGGGAGACCGCCTGGGAATACCGGGTGCTGTAGGCTA	44	5S-rRNA
1287	CGCGACCTCAGATCAGACGTGGCGACCCGCTGAATC	36	28S-rRNA
1288	TACGTCCCTGCCCTTTGTACACACCGCCCGTCGC	34	18S-rRNA
1289	GATTAAGAGGGACGGCCGGGGGCATTCG	28	18S-rRNA
1290	ATTTGGTGGAGCGATTTGTCTGGTTAATTCCGA	33	18S-rRNA
1291	AGACCGTGAAAGCGGGGCCTCACGATCCTTCTG	33	28S-rRNA
1292	ACGGCCCTGGCGGAGCGCTGAGGAGACGGTCGAACTTGAC	40	18S-rRNA
1293	AGTGCCAGGTGGGGAGTTTGACTGGGGCGGTACACCTGT	39	28S-rRNA
1294	ATGACTGAACGCCTCTAAGTCAGAATCCCGCCCAGGCGGAACGA	44	28S-rRNA
1295	CGCGGGCCCGGGTGGAGCCGCCGCAGGTGCAGATCTTGGTGGTAG	45	28S-rRNA
1296	GATGTCGGCTCTTCCT	16	28S-rRNA
1297	GTGCTTGGCTGAGGAGCCAATGGGGCGAAGCTACCATCTGTGGGA	45	28S-rRNA
1298	GATTCCGTGGGTGGTGGTGCATGGCCGTTCT	31	18S-rRNA
1299	ATGCCTGGGCAGGGCGAAGCCAGAGGAAACTCTGGTGGAGGTCCG	45	28S-rRNA
1300	CGGCTCCGGGACGGCTGGGAAGGCCCGGCGGGGAAGG	37	28S-rRNA
1301	CCCGCGGGGCCCGAAGCGTTTACTTTGAAAAAAT	34	18S-rRNA
1302	ACTTGGATAACTGTGG	16	18S-rRNA
1303	TAGGGAACGTGAGCTGGGTTTAGACCGTCGTGAGACAGGTTAG	43	28S-rRNA
1304	GAGGGACAAGTGGCGTTCAGCCACCCGAGATTGAG	35	18S-rRNA
1305	ACCTGGATGGGAGACCGCCTGGGAATACCGGGTGCTGTAGGCT	43	5S-rRNA
1306	ACACTGACTGGCTCAGCGTGTGCCTACCC	29	18S-rRNA
1307	TGTTGACGCGATGTGATTTCTGCCCAGTGCTCTGAATGT	39	28S-rRNA
1308	CTAAGGCGAGCTCAGGGAGGA	21	28S-rRNA
1309	AAGGATTGGCTCTAAGGGCTGGGTCGGTCGGGCT	34	28S-rRNA
1310	AGACCGCCTGGGAATACCGGGTGCTGTAGGCTT	33	5S-rRNA
1311	CGCGACCTCAGATCAGACGTGGCGATCCGCTGAATT	36	28S-rRNA
1312	CGTAGTTCCGACCATAAACGATGCCGACTGGCGATGCGGCGGCGT	45	18S-rRNA
1313	TCCTTCGATGTCGGCTCTTCCTAT	24	28S-rRNA
1314	GCGGCCCCGGGTTCCTCCCGGGGCTACGCCTGTCTGAGCGTCGC	44	5.8S-rRNA
1315	ACTTGGATGGGAGACCGCCTGGGAGTACCGGGTGCTGTAGGCT	43	5S-rRNA
1316	ATTACGTCCCTGCCCTTTGTACACACCGCCCGT	33	18S-rRNA
1317	AACTTCGGGATAAGGATTGGCTCTAAGGGCTGGGT	35	28S-rRNA
1318	GTCTTTGGGTTCTGGGGGGAG	21	18S-rRNA
1319	ATTACGTCCCTGCCCTTTGTACACACCGCCCGTCGC	36	18S-rRNA
1320	GCGCTACACTGACTGGCTCAGCGTGTGCCTACCCTACGCCGG	42	18S-rRNA
1321	AGCAGCCGACTTAGAACTGGTGCGGACCAGGGGAATCCGACTGT	44	28S-rRNA
1322	TACTTGGATGGGAGACCGCCTGGGAATACCGGGTGCTGTAGGC	43	5S-rRNA
1323	GAAACTCTGGTGGAGGTCCGTAGCGGTCCTGACG	34	28S-rRNA
1324	TGTCGGCTCTTCCTAT	16	28S-rRNA
1325	TCTGGTTAATTCCGATAACGAACGAGACTCTGGCATGCTAAC	42	18S-rRNA
1326	ATTTGGATGGGAGACCGCCTGGGAATACCGGGTGCTGTAGGCT	43	5S-rRNA
1327	AACAGGTCTGTGATGCCCTTAGATGTCCGGGGCTG	35	18S-rRNA
1328	TACGTCCCTGCCCTTTGTACACACCGCCCGT	31	18S-rRNA
1329	TGGAGCCGGGCGTGGAATGCGAG	23	28S-rRNA
1330	GGCGTGGAGCCGGGCGTGGAATGCGAGTGCCTAGTGGGCCACT	43	28S-rRNA
1331	ACCACCCTGAACGCGCCCGATCTCG	25	5S-rRNA
1332	TAAGGATTGGCTCTAAGGG	19	28S-rRNA
1333	AGGGCGCGGGCCCGGGTGGAGCCGCCGCAGGTGCAGATCTTGG	43	28S-rRNA
1334	GAGACAGGTTAGTTTTACCCTACTGATGATGTGTTGTTGCCATGG	45	28S-rRNA
1335	AAATCTCGCGCCGGGCCGTACCCATATCCGCAGCAGGTCTC	41	28S-rRNA
1336	AAGTCCCTGCCCTTTGTACACACCGCCCGTCGCTAC	36	18S-rRNA
1337	AGACCGTGAAAGCGGGGCCTCACGATCCTTCTGACCTTTTGG	42	28S-rRNA
1338	AGACGACCTGCTTCTGGGTCGGGGTTTCGTACGTAGCAGAGCA	43	28S-rRNA
1339	ACCCCATTCGTGATGGGGATCGGGGATTG	29	18S-rRNA
1340	AGATGTCCGGGGCTGCACGCGCGCTACACTGACTGGC	37	18S-rRNA
1341	TGTCCGGGGCTGCACGCGCGCTACACTGACTGGCTCAGCG	40	18S-rRNA
1342	GGAGCCGGGCGTGGAATGCGAGTGCCTAGTGGGCCACTTTT	41	28S-rRNA
1343	AGAGGGACGGCCGGGGG	17	18S-rRNA
1344	GCGTCGATGAAGAACGCAGCTAGCTGCGAGAAT	33	45S-rRNA
1345	ACCGCCTGGGAATACCGGGTGCTGTAGGCTT	31	5S-rRNA
1346	GGTGACTCTAGATAACCTCGGGCCGATCGCACGCCC	36	18S-rRNA
1347	ACTTGGATGGGGGACCGCCTGGGAATACCGGGTGCTGTAGGCTT	44	5S-rRNA
1348	CGCGCGCGGGTCGGGGGGCGGGGCGGACTG	30	28S-rRNA
1349	CGCGACCTCAGATCAGACGAGGCGACCCGCTGAATT	36	28S-rRNA
1350	TGACGCGATGTGATTTCTGCCCAGTGCTCTGAATG	35	28S-rRNA
1351	ACTTGGATGGGAGACCGCCTGGGAATACCGGGTGCTGTGGGCT	43	5S-rRNA
1352	CGCGACCTCAGATCAGACGTGG	22	28S-rRNA
1353	CGTGATGGGGATCGGGGAT	19	18S-rRNA
1354	CTGATCTCGGAAGCTAAGCAGGGTCGGGCCTGG	33	5S-rRNA
1355	ACAGCAGGACGGTGGCCATGGAAGTCGGAATCCGCTAAGGAGTG	44	28S-rRNA
1356	GTCTGATCTCGGAAGCTAAGCAGGGTCGGGCCTGGTTAGTACT	43	5S-rRNA
1357	AGACGTGGCGACCCGCTGAATTTAAGCA	28	28S-rRNA
1358	GTGCGTCGATGAAGAACGCAGCTAGCTGCGAGAA	34	45S-rRNA
1359	TGGGAATACCGGGTGCTGTAGGCT	24	5S-rRNA
1360	GTTGACGCGATGTGATTTCTGCCCAGTGCTCTG	33	28S-rRNA
1361	TCGGGTCTTCCCGGAGTCGGGTTGCTTGGGAATG	34	28S-rRNA
1362	TGTTGACGCAATGTGATTTCTGCCCAGTGCTCTGAATGT	39	28S-rRNA
1363	AAACCATTCGTAGACGACCTGCTTCTGGGTCGGGGTTTCG	40	28S-rRNA
1364	GGAGCCGGGCGTGGAATGCGAG	22	28S-rRNA
1365	CTCTTTCTCGATTCCGTGGGTGGTGGTGCATGGCCGTTCT	40	18S-rRNA
1366	ACGCGATGTGATTTCTGCCCAGTGCTCTGAA	31	28S-rRNA
1367	CGCGACCTCAGATCAGACGTGGCGACCCGCGGAATT	36	28S-rRNA
1368	ACCATCTGTGGGATTATGACTGAACGCCTCT	31	28S-rRNA
1369	CGCGCGCGGGTCGGGGGGCGGGGCGGA	27	28S-rRNA
1370	TCTTAGTTGGTGGAGCGATTTGTCTGGT	28	18S-rRNA
1371	TGTCCCGCGGGGCCCGAAGCGTTTACTTTGAAAAAAT	37	18S-rRNA
1372	AGGTGCAGATCTTGGTGGTAG	21	28S-rRNA
1373	AGGGAACGTGAGCTGGGGTTAGACCGTCGTGAGA	34	28S-rRNA
1374	AGAAGGGCAAAAGCTCGCTTGATCTTGATTTTCAGTACGA	40	28S-rRNA
1375	AACAACTCACCTGCCGAATCAACTAGCCCTGAAAA	35	28S-rRNA
1376	TTGATTCTTCGATGTCGGCTCT	22	28S-rRNA
1377	TTGATTCTTCGATGTCGGCTC	21	28S-rRNA
1378	GTCTGATCTCGGAAGCTAAGCAGGGTCGGGCCTGGTTAG	39	5S-rRNA
1379	CGCGACCTCAGATCAGACGTGGCGACCCGTTGAATT	36	28S-rRNA
1380	ACTTGGACGGGAGACCGCCTGGGAATACCGGGTGCTGTAGGCT	43	5S-rRNA
1381	AATGTGATTTCTGCCCAGTGCTCTGAATGT	30	28S-rRNA
1382	TGATTCTTCGATGTCGGCTCT	21	28S-rRNA
1383	AGGGACGGGCCTGGTTAGTACTTGGATGGGAGACCGCCTGGGAA	44	5S-rRNA
1384	ATGGAAGTCGGAATCCGCTAAGGAGTGTGTAACAACTCACC	41	28S-rRNA
1385	AGCCGACCTAGAACTGGTGCGGACCAGGGGAATCCGACTGTT	42	28S-rRNA
1386	TTCCCACTGTCCCTATCTA	19	28S-rRNA
1387	CGATTCCGTGGGTGGTGGTGCATGGCCGTTCT	32	18S-rRNA
1388	GGAGGGGGCGGGCTCCGG	18	28S-rRNA
1389	ACGACTCTTAGCGGTGGATCACTCGGCTCG	30	45S-rRNA
1390	GGAAGTCGGAATCCGCTAAGGAGTG	25	28S-rRNA
1391	AGGGAACGTGAGCTGGGATTAGACCGTCGTGAGA	34	28S-rRNA
1392	AGACCGTGAAAGCGGGGCCTCACGATCCTTCTGACCTTTTG	41	28S-rRNA
1393	TACGTCCCTGCCCTTT	16	18S-rRNA
1394	ATAGGGAACGTGAGCTGGGT	20	28S-rRNA
1395	ATTAAATCAGTTATGGTTCCTTTGGTCGCTCGCTCCTCTC	40	18S-rRNA
1396	AGCAGCCGACTTAGAACTGGTGCGGACCAGGGGAAT	36	28S-rRNA
1397	TTTTGATTCTTCGATGTCGGCTCTTCCTATC	31	28S-rRNA
1398	GGTGTTGACGCGATGTGATTTCTGCCCAGTGCTCTGAA	38	28S-rRNA
1399	GTGTTGACGCGATGTGATTTCTGCCCAGTGCTCTGAATGT	40	28S-rRNA
1400	TGGAGCGATTTGTCTGGTTAATTCCGA	27	18S-rRNA
1401	AGCCGACTTAGAACTGGTGTGGACCAGGGGAATCCGACTGTT	42	28S-rRNA
1402	TGGGTTCTGGGGGGAG	16	18S-rRNA
1403	AGTTATGGTTCCTTTGGTCGCTCGCTCCTC	30	18S-rRNA
1404	ACCACCCTGAACGCGCCCGATCTCGTCTGATCT	33	5S-rRNA
1405	GGAGCCGGGCGTGGAATGCGAGTGCCTAGTGGGCCACTTTTG	42	28S-rRNA
1406	AAGTCCTTCTGATCGAGGCCCAGCCCGTGGACGGTGTGAGGCCGT	45	28S-rRNA
1407	ACGGCCATACCACCCTGAACGCGCCCGATCTCGTCTG	37	5S-rRNA
1408	AGGATTGGCTCTAAGGG	17	28S-rRNA
1409	GTTGACGCGATGTGATTTCTGCCCAGTGCT	30	28S-rRNA
1410	AATGTAGGTAAGGGAAGT	18	28S-rRNA
1411	AAATCTCGCGCCGGGC	16	28S-rRNA
1412	ATTTGGTGTATGTGCTTGGCTGAGGAG	27	28S-rRNA
1413	AGCCAAGGGAACGGGCTTGGCGGAATCAGCGGGGAAAGAAGA	42	28S-rRNA
1414	GCCCAGTGCTCTGAATGT	18	28S-rRNA
1415	TGTGATTTCTGCCCAGTGCTCTGAATGT	28	28S-rRNA
1416	AAGTCCCTGCCCTTTGTACACACCGCCCGTCGCTACTACCGAT	43	18S-rRNA
1417	GGGAACGTGAGCTGGG	16	28S-rRNA
1418	AAGCAGGGTCGGGCCTGGTTAGTACTTGGA	30	5S-rRNA
1419	GACCCTGTTGAGCTT	15	28S-rRNA
1420	GGGCGGCGGCGGTCGGCGGG	20	28S-rRNA
1421	GACGGTGGCCATGGAAGTCGGAATCCGCTAAGGAGTGTG	39	28S-rRNA
1422	AGCCGACTCAGAACTGGTGCGGACCAGGGGAATCCGACTGTT	42	28S-rRNA
1423	AAAGCTCGCTTGATCTTGATTTTCAGTACGAA	32	28S-rRNA
1424	AGGGATAACTGGCTTGTGGCGGC	23	28S-rRNA
1425	GGAGCCGGGCGTGGAATGCGAGTGCCTAGTGGGCCACTT	39	28S-rRNA
1426	CGCGACCTCAGATCAGACGTGACGACCCGCTGAATT	36	28S-rRNA
1427	GGAGCCGGGCGTGGAATG	18	28S-rRNA
1428	AGAACTGGTGCGGACCAGGGGAATCCGACTGTTT	34	28S-rRNA
1429	TTTGATCCTTCGATGTCGGCTCTTCCTATCATTG	34	28S-rRNA
1430	CGGAGAAGCCGGCGGGAGCCCCGGGGAGAG	30	28S-rRNA
1431	TGCGGAAGGATCATT	15	18S-rRNA
1432	TCGTGATGGGGATCGGGGATTG	22	18S-rRNA
1433	CGCGACCTCAGATCTGACGTGGCGACCCGCTGAATT	36	28S-rRNA
1434	TCGGGTTGCTTGGGAATGCAGCCCAAAGCGGGTGG	35	28S-rRNA
1435	GTTGAACCCCATTCGTGATGGGGATCGGGGAT	32	18S-rRNA
1436	GGCTCGTGCGTCGATGAAGAACGCAGCTAGCTGCGAGAAT	40	45S-rRNA
1437	GAAGACGGTCGAACTTGACTATCTAGAGGAAG	32	18S-rRNA
1438	AGGACGGTGGCCATGGAAG	19	28S-rRNA
1439	TTGACTGGGGCGGTACACCTGTCAAACGGTAACGCAGGTGTCC	43	28S-rRNA
1440	ACGGCCCTGGCGGAGCG	17	18S-rRNA
1441	ACGGCCCTGGCGGAGCGCTGAGAAGGCGGTCGAACTTGAC	40	18S-rRNA
1442	GCCCACGGCCCTGGCGGAGCGCTGAGAAGACGGTCGAACTTGAC	44	18S-rRNA
1443	AAGGCCGAAGTGGAGAAGGGTTCCATGTGAACAGCAGTTGAA	42	28S-rRNA
1444	ACGCACCGCACGTTCGTGGGGAACCTGGCGCTAAACCATTCG	42	28S-rRNA
1445	GACGCGATGTGATTTCTGCCCAGTGCTC	28	28S-rRNA
1446	GGGAGCGGGCGGGCGG	16	18S-rRNA
1447	GTGCGTCGATGAAGAACGCAGCTAGCTGCGAGAATTAATGTGAAT	45	45S-rRNA
1448	AGTAGCTGGTTCCCTCCGAAGTTTCCCT	28	28S-rRNA
1449	CTACGGCCATACCACCCTGAACGCGCCCGATCTCG	35	5S-rRNA
1450	GGGGCCCGAAGCGTTTACTTTGAAAAAAT	29	18S-rRNA
1451	GGTTCCTTTGGTCGCTCGCTCCTCTCCTACTTGGA	35	18S-rRNA
1452	ACGGCCATACCACCCTGAACGCGCCCGATCTCGTCTGATCTC	42	5S-rRNA
1453	TTGGGTTCTGGGGGG	15	18S-rRNA
1454	CTGGGTCGGGGTTTCGTACGTAGCAGAGCAGCT	33	28S-rRNA
1455	AGGAGGTGTCAGAAAAGT	18	28S-rRNA
1456	AATCAAGAACGAAAGTCGGAGGTTCGAAGACGATCAGATACCGTC	45	18S-rRNA
1457	ACTTGGATGGGAGACCGCCCGGGAATACCGGGTGCTGTAGGCT	43	5S-rRNA
1458	AGAAGACGGTCGAACTTGACTATCTAGAGGAAG	33	18S-rRNA
1459	AGCCGACTTAGAACTGGTGCGGACCAGGGGAATCCGAC	38	28S-rRNA
1460	GCGTTGATTACGTCCCTGCCCTTTG	25	18S-rRNA
1461	GGGGCCTCACGATCCTTCTGACCTTTTGGGTTTTAAG	37	28S-rRNA
1462	GGTTAATTCCGATAACGAACGAGACTCTGGCATGCTAAC	39	18S-rRNA
1463	ACATTGATCATCGACACTTCGAACGCACTTGCGGCCCCGGGT	42	5.8S-rRNA
1464	AGAACTGGTGCGGACCAGGGGAATCCGACTGTTTAA	36	28S-rRNA
1465	AGCCAGAGGAAACTCTGGTGGAGGTCCGTAGCGGTCCTGACG	42	28S-rRNA
1466	ACTCGGATGGGAGACCGCCTGGGAATACCGGGTGCTGTAGGCT	43	5S-rRNA
1467	TCGATGTCGGCTCTTCCTA	19	28S-rRNA
1468	AGTGGGCCACTTTTGGTAAGCAGAACTGGCGCTGCGGGATGAA	43	28S-rRNA
1469	AGGTGGGGAGTTTGACTGGGG	21	28S-rRNA
1470	CGCAACCTCAGATCAGACGTGGCGACCCGCTGAATT	36	28S-rRNA
1471	ATGTGCTTGGCTGAGGAGCCAATGGGGCGAAGC	33	28S-rRNA
1472	AAACTTTAAATGGGTAAGAAGCCCGGCTCGCTGG	34	28S-rRNA
1473	CCTTCTGATCGAGGCCCAGCCCGTGGACGGTGTGAGGCCG	40	28S-rRNA
1474	ATTGGAGGGCAAGTCTGGTGCCAG	24	18S-rRNA
1475	AGATGTCCGGGGCTGCACGCGCGCTACACT	30	18S-rRNA
1476	CGTAGACGACCTGCTTCTGGGTCGGGGTTTCGTACGTAGCAGAG	44	28S-rRNA
1477	CTGATCTCGGAAGCTAAGCAGGGTCGGGCCTGGTTAGTACT	41	5S-rRNA
1478	AAGCAGGGTCGGGCCTGGTTAGTACTTGGAT	31	5S-rRNA
1479	AATGTGATTTCTGCCCAGTGCTCTGAATGTCAAAGTGAAGAAATT	45	28S-rRNA
1480	TTAGTGACGCGCATGAATGGAT	22	28S-rRNA
1481	GTTGGTTTTCGGAACTGAGGC	21	18S-rRNA
1482	AAGGGAACGGGCTTGGCGGAATCAGCGGGGAAAGAAGACCCTGTT	45	28S-rRNA
1483	GTAGTTGGATCTTGGGAGCGGGCGGGCGGTCCGCCG	36	18S-rRNA
1484	TGGATGGGAGACCGCCTGGGAATACCGGGTGCTGTAGGC	39	5S-rRNA
1485	GTCGCTCGCTCCTCTCCTACTTGGATAACTGTGGTAATTC	40	18S-rRNA
1486	ACGGCCCTGGCGGAGCGCTGAGAGGACGGTCGAACTTGAC	40	18S-rRNA
1487	AGGTCTCCAAGGTGAACAGCCTCTGGCATGTTGGAACAATG	41	28S-rRNA
1488	AGATGTCCGGGGCTGCACGCG	21	18S-rRNA
1489	GGCGTGGAGCCGGGCGTGGAATGCGAGTGCCTAGTGGGCCACTT	44	28S-rRNA
1490	TTCGTGATGGGGATCGGGGATTG	23	18S-rRNA
1491	AGACAGCAGGACGGTGGCCATGGAAG	26	28S-rRNA
1492	TGGCCATGGAAGTCGGAATCCGCTAAGGAGTG	32	28S-rRNA
1493	ACGGCCCTGGCGGAGCGCTGAGAAGACGGTCGAACTTGGC	40	18S-rRNA
1494	GCGGGTGTTGACGCGATGTGATTTCTGCCCAGTGCTCTGAAT	42	28S-rRNA
1495	TAGAACTGGTGCGGACCAGGGGAATCCGACTGTT	34	28S-rRNA
1496	GATGGGAGACCGCCTGGGAATACCGGGTGCTGTAGGC	37	5S-rRNA
1497	ACGGCCCTGGCGGAGCGCTGAGAAGACG	28	18S-rRNA
1498	AGTTGGATCTTGGGAGCGGGCGGGCGGTCCGCCGCGA	37	18S-rRNA
1499	AGGATAGCTGGCGCTCTCGCAGACCCGACGCACCCCCGCCACG	43	28S-rRNA
1500	CGCGACCTCAGATTAGACGTGGCGACCCGCTGAATT	36	28S-rRNA
1501	AGTTGGTGGAGCGATTTGTC	20	18S-rRNA
1502	CGGTGGCCATGGAAGTCGGAATCCGCTAAGGAG	33	28S-rRNA
1503	ACGGCCCTGGCGGGGCGCTGAGAAGACGGTCGAACTTGAC	40	18S-rRNA
1504	GGGAAACCTCACCCGGCCCGGACACGGACAGGATTGACAGATTGA	45	18S-rRNA
1505	ACGGTGGCCATGGAAGTCGGAATCCGCTAAGGAGTG	36	28S-rRNA
1506	GCGCGCGTCCCCCGAAGAGGGGGACGGCGGAGCGAGCGCACGGGG	45	28S-rRNA
1507	GATGGGGATCGGGGA	15	18S-rRNA
1508	AAGTCCTTCTGATCGAGGCTCAGCCCGTGGACGGTGTGAGGCCGG	45	28S-rRNA
1509	ACGGCCCTGGCGGAGCGCTGAGAAGACGGTCGAACTCGAC	40	18S-rRNA
1510	AATAGGGAACGTGAGCTGGGTTTAGACCGTCGTGAGA	37	28S-rRNA
1511	AATAGGGAACGTGAG	15	28S-rRNA
1512	GGGTCGGGGTTTCGTACGTAGCAGAG	26	28S-rRNA
1513	AGACCGTGAAAGCGGGGCCTCACGATCCTTCT	32	28S-rRNA
1514	ATGGGAGACCGCCTGGGAATACCGGGTGCTGTAGGC	36	5S-rRNA
1515	AACGCGACCGATCCCGGAGAAGCCGGCGGGAGCCCCGGG	39	28S-rRNA
1516	GCGGGTGTTGACGCGATGTGATTTCTGCCCAGTGCTCTGAA	41	28S-rRNA
1517	TTCCCACTGTCCCTATCTACTAT	23	28S-rRNA
1518	TAGGGAACGTGAGCTGGGTTTAGACCGTCGTGAGACAGGTTAGTT	45	28S-rRNA
1519	GACGGTCGGGGGCAT	15	18S-rRNA
1520	GTTGACGCGATGTGATTTCTGCCCAGTGCTCTGA	34	28S-rRNA
1521	GACTCTTAGCGGTGGATCACTCGGCTCGTGCGTCGATGAAGAAC	44	5.8S-rRNA
1522	GGGAATACCGGGTGCTGTAGGCT	23	5S-rRNA
1523	ATAGACAGCAGGACGGTGGCCATGGAAGTCGGAATCCGC	39	28S-rRNA
1524	CGGCCGGGGGTCGGGCGCCGGCGGCTTTGGTGACTC	36	18S-rRNA
1525	CGTCTGATCTCGGAAGC	17	5S-rRNA
1526	AGCCGACTTAGAACTGGTGCGGACCAGGGGAATCCGACTGCT	42	28S-rRNA
1527	ATAGCGACGTCGCTTTTTGAT	21	28S-rRNA
1528	AATTCCTTCTGATCGAGGCCCAGCCCGTGGACGGTGTGAGGCCGG	45	28S-rRNA
1529	ACGGCCCTGGCGGAGCGCTGAGAAGACGGCCGAACTTGAC	40	18S-rRNA
1530	AAGTCTTTGGGTTCTGGGGGGAG	23	18S-rRNA
1531	GAAAGTCGGAGGTTCGAAGACGAT	24	18S-rRNA
1532	TGATTTCTGCCCAGTGCTCT	20	28S-rRNA
1533	ATAGGGAACGTGAGCTGGGTTTAGACCGTCGTGAGACAGGTTAGT	45	28S-rRNA
1534	GATTTCTGCCCAGTGCTCT	19	28S-rRNA
1535	ATCTAGTAGCTGGTTCCCTCCGAAGTTTCCCT	32	28S-rRNA
1536	TTGGGTTCCGGGGGGAGTATGGTTGCAAAGCTGAAACT	38	18S-rRNA
1537	TAACGAACGAGACTCTGGCATGCTAAC	27	18S-rRNA
1538	AGACGTGGCGACCCGCTGAATTTAAGCATAT	31	28S-rRNA
1539	AGTCAGCGGAGGAAAAGAAACTAACCAGGATTCCCT	36	28S-rRNA
1540	CGGGGCCTCACGATCCTTCTGACCTTTTGGGTTT	34	28S-rRNA
1541	ACGGCCCTGGCGGAGCGCCGAGAAGACGGTCGAACTTGAC	40	18S-rRNA
1542	ACTTGGGTGGGAGACCGCCTGGGAATACCGGGTGCTGTAGGCTT	44	5S-rRNA
1543	ATTCGAACGTCTGCCC	16	18S-rRNA
1544	AACGGCGAGTGAACAGGGAAGAGCCCAG	28	28S-rRNA
1545	AGCGACGTCGCTTTTTGATCCTTCGATGTCGGCTCTTCC	39	28S-rRNA
1546	CTTTGGGTTCCGGGGGGAGTATGGTTGCAAAGCTGAAACT	40	18S-rRNA
1547	AAGAAGCCCGGCTCGCTGGCGTGGAGCCGGGCGTGGAATGC	41	28S-rRNA
1548	TTTTGATTCTTCGATGTCGGCTC	23	28S-rRNA
1549	AGCTGACTTAGAACTGGTGCGGACCAGGGGAATCCGACTGTT	42	28S-rRNA
1550	ACTTGGATGGGAGACCGCCTGGGAATACCGGGCGCTGTAGGCT	43	5S-rRNA
1551	ATCTCGGAAGCTAAGCAGGGTCGGGCCTGGTTAG	34	5S-rRNA
1552	GACGTGCAAATCGGTCGTCCGACCTGGG	28	28S-rRNA
1553	CGCGACCTCAGATCATACGTGGCGACCCGCTGAATT	36	28S-rRNA
1554	TCGATGTCGGCTCTTCCT	18	28S-rRNA
1555	CGCGACCTCAGATCAGACCTGGCGACCCGCTGAATT	36	28S-rRNA
1556	AAGAGGGACGGCCGGGGGCATTC	23	18S-rRNA
1557	GGGAACGTGAGCTGGGTTTAGACCGTCGTGAGACAGGTTAG	41	28S-rRNA
1558	AGGACGGTGGCCATGGAAGT	20	28S-rRNA
1559	CGCTGCGATCTATTGAAAGTCAGCCCTCGACACAAGGGTTTG	42	28S-rRNA
1560	ACTTGGATGGGAGACCGCCTGGGGATACCGGGTGCTGTAGGCTT	44	5S-rRNA
1561	GAGAGATGGGCGAGCGCCGTTCCGAAGGGACGGGCGA	37	28S-rRNA
1562	CCGGGCGTGGAATGCGAGTGCCTAGTGGGCCACTTTTGG	39	28S-rRNA
1563	CGCGACCTCAGATCAGACGTGGCGACCCGCAGAATT	36	28S-rRNA
1564	GGCGGCGTCCGGTGAGCTCTCGCTGG	26	28S-rRNA
1565	AACTGGTGCGGACCAGGGGAATCCGACTGTTTAATTAAAA	40	28S-rRNA
1566	AGTTGGTGGAGCGATTTGTCTGGTTAATTCCGATAACGAAC	41	18S-rRNA
1567	GCCTCTCGGCGCCCCCTCGATGCTCT	26	18S-rRNA
1568	GAAGAGAGAGTTCAAGAGGGCGTGAAACCGTTAAGAGG	38	28S-rRNA
1569	GCTTGGATGGGAGACCGCCTGGGAATACCGGGTGCTGTAGGCTT	44	5S-rRNA
1570	GGACGGTGGCCATGGAAGTCGGAATCCGCTAAGGAGTGTGTAA	43	28S-rRNA
1571	GGCGGGGCGCGGGACATGTGGCG	23	28S-rRNA
1572	ACGGACAGGATTGACAGAT	19	18S-rRNA
1573	ATTTTGTTGGTTTTCGGAACTGAGGCCATGATT	33	18S-rRNA
1574	GAGTGTCCCGCGGGGCCCGAAGCGTTTACTTTGAAAAAAT	40	18S-rRNA
1575	GTCTACGGCCATACCACCCTGAACGCGCCCGAT	33	5S-rRNA
1576	ATGTGCTTGGCTGAGGAGCCAATGGGGCGAAGCTACCATCTGTG	44	28S-rRNA
1577	AAGACCCTGTTGAGCTTGACTCTAGTCTGGCACGGTGAAGAGA	43	28S-rRNA
1578	ACCATCTGTGGGATTATGACTGAACGCCT	29	28S-rRNA
1579	GGAGCCGGGCGTGGAATGCGAGTGCC	26	28S-rRNA
1580	GTTGATTACGTCCCTGCCCTT	21	18S-rRNA
1581	TTCGATGTCGGCTCTTC	17	28S-rRNA
1582	ATACCACCCTGAACGCGCCCGATCTCGT	28	5S-rRNA
1583	AGCCGACTTAGAACTGGTGCGGAC	24	28S-rRNA
1584	GCAATGTGATTTCTGCCCAGTGCTCTGAATGT	32	28S-rRNA
1585	GGAGCGATTTGTCTGGTTAATTCCGATAACGAACGAGACTCTGG	44	18S-rRNA
1586	GTTTGGCTGGGGCGG	15	28S-rRNA
1587	CGGGGCTGCACGCGCGCTACACTGACTGGCT	31	18S-rRNA
1588	CGCGCCGGGGAGGTGGAGCACGAGCGCACGTGTTAGGA	38	28S-rRNA
1589	CCGGGGCTGCACGCGCGCTACACTGACTGGCT	32	18S-rRNA
1590	ACTGACTGGCTCAGCGTGTGCCTACCC	27	18S-rRNA
1591	TTACGTCCCTGCCCT	15	18S-rRNA
1592	ATTTCTGCCCAGTGCTCTGAATGTCAAAG	29	28S-rRNA
1593	CTCCCGGGGCTACGCCTGTCTGAGCGTCGC	30	5.8S-rRNA
1594	CCACGGCCCTGGCGGAGCGCTGAGAAGACGGTCGAACTT	39	18S-rRNA
1595	AAGCGTTGGATTGTTCACC	19	28S-rRNA
1596	ATCATTGTGAAGCAGAATTCACCAAGCGTTGGATTGTTCACCCAC	45	28S-rRNA
1597	CGCCCGCCGCGCCGGGGAGGTGGAGCACGAGCGCACGTGTTAGGA	45	28S-rRNA
1598	ACGGCCCTGGCGGAGCGCTGAGAA	24	18S-rRNA
1599	AGACAGCAGGACGGTGGCCATGGAAGTCGGAATCCGCTAAGGA	43	28S-rRNA
1600	GTCCGACCTGGGTATAGGGGCGAAAGACTAATCGAACCATC	41	28S-rRNA
1601	CCGACTGGCGATGCGGCGGCGT	22	18S-rRNA
1602	TGTCCGGGGCTGCACGCGCGCTACACTGACTGGCTCAGCGTG	42	18S-rRNA
1603	AAGCTTGCGTTGATTAAGTCCCTGCCCTTTGTA	33	18S-rRNA
1604	GGGGGGCCGGCGGCGGCGGCGACTCTGGACG	31	28S-rRNA
1605	ATGGTTCCTTTGGTCGCTCGCTCCTCTCCTACTT	34	18S-rRNA
1606	GGGCCCGGGTGGAGCCGCCGCAGGTGCAGATCTTGGTGGTAG	42	28S-rRNA
1607	AAGAGGGACGGCCGGGG	17	18S-rRNA
1608	AGGACGGTGGCCATGGAAGTCGGAATCCGCTAAGGA	36	28S-rRNA
1609	AAGCTCGCTTGATCTTGATTTTCAGTACGAA	31	28S-rRNA
1610	GGCGTGGAGCCGGGCGTGGAATGCGAGTGCCTAGTGGG	38	28S-rRNA
1611	CGCAATGTGATTTCTGCCCAGTGCTCTGAATG	32	28S-rRNA
1612	GGGAGCGGGCGGGCGGTCCGCCGCGAGGCGAG	32	18S-rRNA
1613	AGGAAACTCTGGTGGAGGTCCGTAGCGGTCCTGACG	36	28S-rRNA
1614	ACTTGGATGGGAGACCGCCTGGGAATACCGGGTGTTGTAGGCT	43	5S-rRNA
1615	ACGGGTGACGGGGAATCAGGG	21	18S-rRNA
1616	GGACGGTCGGGGGCAT	16	18S-rRNA
1617	AGGACACATTGATCATCGACACTTCGAACGCAC	33	5.8S-rRNA
1618	GCGGGTGTTGACGCGATGTGATTTCTGCCCAGTGCTCTGAATG	43	28S-rRNA
1619	TTGGTCGCTCGCTCCTCTCCTACTTGGA	28	18S-rRNA
1620	AATGTAGGTAAGGGAAGTCGGCAAGCCGGA	30	28S-rRNA
1621	ACCCTGTTGAGCTTGACTC	19	28S-rRNA
1622	AGGACACATTGATCATCGACACTT	24	5.8S-rRNA
1623	AAGCAGGGTCGGGCCTGGTTAGTACTTG	28	5S-rRNA
1624	ACTTGGATGGGAGACCGCCTGGGAATACCGGGTGCTGCAGGCT	43	5S-rRNA
1625	AGCGGTGGATCACTCGGCTCGTGCGT	26	5.8S-rRNA
1626	GTGATGGGGATCGGGGATT	19	18S-rRNA
1627	AGGACGGTGGCCATG	15	28S-rRNA
1628	GGCAAAAGCTCGCTTGATCTTGATTTTCAGTACGAA	36	28S-rRNA
1629	CTCCTCTCCTACTTGGATAACTGTGGTAATTC	32	18S-rRNA
1630	CTACGGCCATACCACCCTGAACGCGCCCGATCTCGTC	37	5S-rRNA
1631	AGATTGATAGCTCTTTCTCGATTCCG	26	18S-rRNA
1632	AGAACTGGTGCGGACCAGGGGAATCCGACTG	31	28S-rRNA
1633	AAAGTCTTTGGGTTCTGGGGGGAG	24	18S-rRNA
1634	CTTTTTGATTCTTCGATGTCGGCTCTTCCTATC	33	28S-rRNA
1635	CGGAGTGGCGGAGATGGGCGCCGCGAGGCGTCCAGTG	37	28S-rRNA
1636	ACGTTCGTGTGGAAC	15	28S-rRNA
1637	ATTACGTCCCTGCCCTT	17	18S-rRNA
1638	ATTCCCACTGTCCCTAT	17	28S-rRNA
1639	GGGAGACCGCCTGGGAATACCGGGTGCTGTAGGC	34	5S-rRNA
1640	AGAACTGGCGCTGCGGGATGAACCGAACGCCGGGTTAAGGCGCCC	45	28S-rRNA
1641	TCCCGCGGGGCCCGAAGCGTTTACTTTGAAAAAAT	35	18S-rRNA
1642	ATGTGATTTCTGCCCAGTGCTC	22	28S-rRNA
1643	TGGCCGTTCTTAGTTGGTGGAGTGATTTGTCTG	33	18S-rRNA
1644	GATTCTTCGATGTCGGCTCTTCCTATCAT	29	28S-rRNA
1645	AGAACTGGTGCGGAC	15	28S-rRNA
1646	AAACGGCGGGAGTAACTATGACTCTCT	27	28S-rRNA
1647	AAGAACGAAAGTCGGAGGTTCGAAGACGATCAGATACCGTC	41	18S-rRNA
1648	TGGTGCGGACCAGGGGAATCCGACTGTTTAATTAAAA	37	28S-rRNA
1649	CGCGACGAGTAGGAGGGCCGCTGCGGTGAGCCT	33	28S-rRNA
1650	GTCGCTTTTTGATCCTTCGATGTCGGCTCTTCC	33	28S-rRNA
1651	AAATCTCGCGCCGGG	15	28S-rRNA
1652	AGCCACCCGAGATTGAGCAATAACAGGTCTGTGATGCCCT	40	18S-rRNA
1653	TCTTTCTCGATTCCGTGGGTGGTGGTGCATGGCCGTTCT	39	18S-rRNA
1654	ACGGCCCTGGCGGAGCGCTGAGAAGACGGTCGAGCTTGAC	40	18S-rRNA
1655	ATGATTAAGAGGGACGGCCGGGGG	24	18S-rRNA
1656	GAGGGACGGCCGGGGG	16	18S-rRNA
1657	AAGGATTGGCTCTAAGGGCTGGGTCGGTCGGGCTGGGG	38	28S-rRNA
1658	AAGTCCTTCTGATCGAGGCCCAGCCCGTGGACGGTGTGAGGCTGG	45	28S-rRNA
1659	AGTTGGTGGAGTGATTTGTCTGGT	24	18S-rRNA
1660	GCGGGGCCCGAAGCGTTTACTTTGAAAAAAT	31	18S-rRNA
1661	ACTCTCATCGTTTTTTCACTGACCCGG	27	28S-rRNA
1662	TTCGGAACTGAGGCCATGATTAAGAGGGACGGCCGGGGG	39	18S-rRNA
1663	ACGGCCCTGGCGGAGCGCTGAGAAGACGGTCGGACTTGAC	40	18S-rRNA
1664	AACTTCGGGATAAGGATTGGCTCTAAGGGCTGGGTCGGT	39	28S-rRNA
1665	TTTGATTCTTCGATGTCGGCTC	22	28S-rRNA
1666	ACCGCGGTTCTATTTTGTTGGTTTTCGGAACTGAGGCCATGAT	43	18S-rRNA
1667	ATAGGGAACGTGAGCTGGGTTTAGACCGTCGTGAGACAGGTTAG	44	28S-rRNA
1668	GTAGTTGGATCTTGGGAGCGGGCGGGCGGTCCGCCGC	37	18S-rRNA
1669	CTTGCGTTGATTACGTCCCTGCCCTTTG	28	18S-rRNA
1670	ACCACCCTGAACGCGCCCGATCTCGTCTGATCTCGGAAG	39	5S-rRNA
1671	ATTCCCACTGTCCCTATCTACTAT	24	28S-rRNA
1672	AGTCAGCGGAGGAAAAGAAACTAAC	25	28S-rRNA
1673	GAAGGGACGGGCGATGG	17	28S-rRNA
1674	ATTGGAGGGCAAGTCTGGTGCCAGCAGCCGCGGTAATTCCAGCT	44	18S-rRNA
1675	ATGTCCGGGGCTGCACGCGCGCTA	24	18S-rRNA
1676	AGTGACGCGCATGAATGGATGAACGAGATTCC	32	28S-rRNA
1677	AGAACTGGCGCTGCGGGATGAAC	23	28S-rRNA
1678	CGAGCGGTCGGCGTCCCCCAACTTCTTAGAGGGA	34	18S-rRNA
1679	TCTTCGATGTCGGCTCTT	18	28S-rRNA
1680	TGGAGCCGGGCGTGGAATGCGAGTGCCTAGTGGGCCACTTTTG	43	28S-rRNA
1681	AGACGTGGCGACCCGCTGAATTTAAG	26	28S-rRNA
1682	TTCTGGGTCGGGGTTTCGTACGTAG	25	28S-rRNA
1683	TTCTTCGATGTCGGCTCTTCCTATCAT	27	28S-rRNA
1684	CGGAGTGGCGGAGATGGGCGCCGTGAGGCGTC	32	28S-rRNA
1685	AAGTCCTTCTGATCGAGGCCCAGCCCGTGGACAGTGTGAGGCCGG	45	28S-rRNA
1686	AGTGACGCGCATGAATGGAT	20	28S-rRNA
1687	AAGTCCTTCTGATCGAGGTCCAGCCCGTGGACGGTGTGAGGCCGG	45	28S-rRNA
1688	ACCGCGGCGGTGCGCCGCGACCGGCTCCGGGACGGCTGGGAAGG	44	28S-rRNA
1689	ATAGGACCGCGGTTCTATTTTGTTGGTTTTCGGAACTGAGGC	42	18S-rRNA
1690	TGGGAGACCGCCTGGGAATACCGGGTGCTGTAGGC	35	5S-rRNA
1691	TCCTACTTGGATAACTGTGGTAATTC	26	18S-rRNA
1692	AGCGACCTCAGATCAGACGTGGCGACCCGCTGAATT	36	28S-rRNA
1693	AAGACGGACCAGAGCGAAAG	20	18S-rRNA
1694	ACATTGATCATCGACACTTCGAACGCACTTGCGGCCCCGG	40	5.8S-rRNA
1695	CTGCTTCTGGGTCGGGGTTTCG	22	28S-rRNA
1696	AGCTACCATCTGTGGGATTATGACTGAACGCCTCTAAGT	39	28S-rRNA
1697	AAGAACGAAAGTCGGAGGTTCGAAGACGATCAGATAC	37	18S-rRNA
1698	AATGTAGGTAAGGGAAGTCGGCAAGCCGGATC	32	28S-rRNA
1699	AAGTCCTTCTGATCGAGGCCCAGTCCGTGGACGGTGTGAGGCCGG	45	28S-rRNA
1700	ATGGTGACCACGGGTGACGGGGAA	24	18S-rRNA
1701	ACGGGAAACCTCACCCGGCCCGGACACGGACAGGATTGGCAGAT	44	18S-rRNA
1702	CCCCATTCGTGATGGGGATCGGGGATTG	28	18S-rRNA
1703	AGCGGAGGAAAAGAAAC	17	28S-rRNA
1704	ACGTGCGCGAGTCGGGGG	18	28S-rRNA
1705	TGCCCAGTGCTCTGAATGT	19	28S-rRNA
1706	GGCCCTGGCGGAGCGCTGAGAAGACGGTCGAACTTGAC	38	18S-rRNA
1707	AGCCGGGCGTGGAATGCGAGTGCCTAGTGGGCCACTTTTGG	41	28S-rRNA
1708	GAAATTCTTGGACCGGCG	18	18S-rRNA
1709	AAAAAGCTCGTAGTTGGATCTTGGGAGCGGGCGGGCGGTCCGC	43	18S-rRNA
1710	GATGCCCTTAGATGTCCGGGGCTGCACGCGCGC	33	18S-rRNA
1711	ACGGGCTTGGCAGAATCAGCGGGGAAAGAAGACCCTGTTG	40	28S-rRNA
1712	AACTGTGGTAATTCTAGAGCTAATACATGCCGAC	34	18S-rRNA
1713	AGTTATGGTTCCTTTGGTCGCTCGCTCCTCT	31	18S-rRNA
1714	GTCCGGGGCTGCACGCGCGCTACACTGACTGGCTCAG	37	18S-rRNA
1715	CGCGACCTCTGATCAGACGTGGCGACCCGCTGAATT	36	28S-rRNA
1716	GATCCTTCGATGTCGGCTCTTCCTATCATTG	31	28S-rRNA
1717	CGCGACCTCAGATCACACGTGGCGACCCGCTGAATT	36	28S-rRNA
1718	CCCACGGCCCTGGCGGAGCGCTGAGAAGACGGTCGAACTTGAC	43	18S-rRNA
1719	AAAGTCGGAGGTTCGAAGACGAT	23	18S-rRNA
1720	TGGGGCGAAGCTACCATCTGTGGGAT	26	28S-rRNA
1721	GGTTCCTTTGGTCGCTCGCTCCTCTCCTACTTGGATAACTGTG	43	18S-rRNA
1722	AGCCGACTTAGAACTGGTGCAGACCAGGGGAATCCGACTGTT	42	28S-rRNA
1723	GAAGCCAGAGGAAACTCTGGTGGAGGTCCGTAGCGGTCCTGACGT	45	28S-rRNA
1724	ATAGGGAACGTGAGC	15	28S-rRNA
1725	AAAGCATCGCGAAGGCCCGCGGCGGG	26	28S-rRNA
1726	CGATGTCGGCTCTTCCTAT	19	28S-rRNA
1727	AAGTGGCGTTCAGCCACCCGAGATTGAGCAATAA	34	18S-rRNA
1728	AACGAACGAGACTCTGGCATGCTAACTAGTTACGCGACCCCC	42	18S-rRNA
1729	AAGTCCTTCTGATCGAGGCCCAGCCCATGGACGGTGTGAGGCCGG	45	28S-rRNA
1730	CCGCGAGGGGGGCCCGGG	18	28S-rRNA
1731	AGTCTTTGGGTTCTGGGGGGAG	22	18S-rRNA
1732	CGACTCTTAGCGGTGGATCACTCGG	25	5.8S-rRNA
1733	TCTACGGCCATACCACCCTGAACGCGCCCGATCTCGT	37	5S-rRNA
1734	ATCTGTGGGATTATGACTGAACGCCT	26	28S-rRNA
1735	TGGTTAATTCCGATAACGAACGAGACTCTGGCATGCTAAC	40	18S-rRNA
1736	TGGGTCGGGGTTTCGTACGTAGCAGAGCAGCT	32	28S-rRNA
1737	AAACGAGAACTTTGAAGGCCGAA	23	28S-rRNA
1738	GGCGTGGAGCCGGGCGTGGAATG	23	28S-rRNA
1739	GCTTGGCTGAGGAGCCAATGGGGCGAAGCTACCATCTGTGGGA	43	28S-rRNA
1740	ACGGGAAACCTCACCCGGCCCGGACACGGACAGGATT	37	18S-rRNA
1741	CCGACCTGGGTATAGGGGCGAAAGACTAATCGAACCATC	39	28S-rRNA
1742	ACGGCCCTGGCGGAGCGCTGAGAAGACGGTCGAACTTG	38	18S-rRNA
1743	GGGCCGCCGGTGAAATACCACTACTCTGATCGTTTTTT	38	28S-rRNA
1744	AGGACACATTGATCATCGA	19	5.8S-rRNA
1745	ACGGGTGACGGGGAATCAGGGT	22	18S-rRNA
1746	ATGTGATTTCTGCCCAGTGCT	21	28S-rRNA
1747	ACGGCCCTGGCGGAGCGCTGAGAAG	25	18S-rRNA
1748	AGTTGGATCTTGGGAGCGGGCGGGCGGTCCGC	32	18S-rRNA
1749	GAGGATCCATTGGAGGGCAAGTCTGGTGCCAGCAGCCGCGGTAA	44	18S-rRNA
1750	CTGCCCAGTGCTCTGAATGT	20	28S-rRNA
1751	TGCTTCTGGGTCGGGGTTTCG	21	28S-rRNA
1752	GTGGCCATGGAAGTCGGAATCCGCTAAGGAGTG	33	28S-rRNA
1753	ATTGATCATCGACACTTCGAACGCACTTGCGGCCCCGGGTTCC	43	5.8S-rRNA
1754	TTTCGGAACTGAGGCCATGATTAAGAGGGACGGCCGGGGGCAT	43	18S-rRNA
1755	ATTTGGTGTATGTGCTTGGCTGAGGAGCCAATGGGGCGAAGC	42	28S-rRNA
1756	TCGAGGCCCTGTAATTGGAATGAGTCCACTT	31	18S-rRNA
1757	TTTCTGCCCAGTGCTCTGAATGTCAAAG	28	28S-rRNA
1758	ACGGGAAACCTCACCCGGCCCGGACACGGGCAGGATTGACAGAT	44	18S-rRNA
1759	GTTGAACCCCATTCGTGATGGGGATCGGGGATTGCAAT	38	18S-rRNA
1760	ACGGCCATACCACCCTGAACGCGCCCGATCT	31	5S-rRNA
1761	AAGCTACCATCTGTGGGATTATGACTGAACGCCTCTAAGT	40	28S-rRNA
1762	AAGTCCTTCTGATCGAGGCCCAGCCCGTTGACGGTGTGAGGCCGG	45	28S-rRNA
1763	CGGGGGTCGGGCGCCGGCGGCTTTGGTGACTC	32	18S-rRNA
1764	ACTTGGATGGGAGACCGCCTGGGAATGCCGGGTGCTGTAGGCT	43	5S-rRNA
1765	AGTCCGCCCGGAGGATTCAACCCGGCGGCGGGTCCGGCCG	40	28S-rRNA
1766	GAAGTCGGAATCCGCTAAGGAGTGTG	26	28S-rRNA
1767	CGGGTGTTGACGCGATGTGATTTCTGCCCAGTGCTCTGAATG	42	28S-rRNA
1768	GGTGGCCATGGAAGTCGGAATCCGCTAAGGAGTG	34	28S-rRNA
1769	ATGTCGGCTCTTCCTA	16	28S-rRNA
1770	TGGAGCCGGGCGTGGAATGCGAGTGCC	27	28S-rRNA
1771	GGGTCGCGCCGTCGGGCCCGGGG	23	28S-rRNA
1772	ATAGCGACGTCGCTTTTTGATCCTTCGATGTCGGCTCTTCCTAT	44	28S-rRNA
1773	TTACGTCCCTGCCCTTTGTACACACCGCC	29	18S-rRNA
1774	GTCTACGGCCATACCACCCTGAACGCGCC	29	5S-rRNA
1775	AAACGAGAACTTTGAAGGCCGAAGTGGAG	29	28S-rRNA
1776	CGCGACCTCAGATCAGACGTGGCGACCCGCTGAAGT	36	28S-rRNA
1777	CGGCGGGTGTTGACGCGATGTGATTTCTGCCCAGTGCTCTGAA	43	28S-rRNA
1778	AAGTCCTTCTGATCGAGGCCCAGCCCGTGGACGGTGTGAGGCCTG	45	28S-rRNA
1779	AGGACACATTGATCATCGACAC	22	5.8S-rRNA
1780	GTTGATTACGTCCCTGCCCTTT	22	18S-rRNA
1781	AAACGAGAACTTTGAAGGCCGAAGTGGAGAAG	32	28S-rRNA
1782	AGACAGCAGGACGGTGGCCATGG	23	28S-rRNA
1783	CTGGGTCGGGGTTTCGTACGTAGCAGAGCAGC	32	28S-rRNA
1784	CGCGACCACAGATCAGACGTGGCGACCCGCTGAATT	36	28S-rRNA
1785	ACCTGCCGAATCAACTAGCCCTGAAAA	27	28S-rRNA
1786	ATTTGGATGGGAGACCGCCTGGGAATACCGGGTGCTGTAGGCTT	44	5S-rRNA
1787	CGGGATGAACCGAACGCCGGGTTAAGGCGCCCGATGCCGACGCT	44	28S-rRNA
1788	ACGTCCCTGCCCTTTG	16	18S-rRNA
1789	CGCGACCTCAGATCAGACGTGGCGACCCGCTGAATTTA	38	28S-rRNA
1790	AGCCGACTTAGAACTGGTGCGGACCAGGGGAAT	33	28S-rRNA
1791	GCTCGTGCGTCGATGAAGAACGCAGCTAGCTGCGAGAAT	39	45S-rRNA
1792	AAATCGGTCGTCCGACCTGGGTATAGGGGC	30	28S-rRNA
1793	ATAGGGAACGTGAGCTGGG	19	28S-rRNA
1794	ATGTGCTTGGCTGAGGAGCCAATGGGGCGAAGCTACCATCT	41	28S-rRNA
1795	ACTCTGGTGGAGGTCCGTAGCGGTCCTGACG	31	28S-rRNA
1796	TACCGGGTGCTGTAGGCT	18	5S-rRNA
1797	GTTGGTTTTCGGAACTGAGGCCATGAT	27	18S-rRNA
1798	ATTCTTCGATGTCGGCTCTTCCTATCAT	28	28S-rRNA
1799	CCGGCGGCGGCGGCGACTCTGGACGCGAGCCGGGCCCTTCCCG	43	28S-rRNA
1800	CTTCGGGATAAGGATTGGCTCTAAGGG	27	28S-rRNA
1801	CGCGACCTCAAATCAGACGTGGCGACCCGCTGAATT	36	28S-rRNA
1802	AGCCGGGCGTGGAATGCGAGTGCCTAGTGGGCCACTTTTGGTAAG	45	28S-rRNA
1803	TTACGTCCCTGCCCTTTGTACACACCGCCCGTC	33	18S-rRNA
1804	AACTTCGGGATAAGGATTGGCTCTAAGGGCTGGGTCGG	38	28S-rRNA
1805	CGGGCTTGGCAGAATCAGCGGGG	23	28S-rRNA
1806	ACGAGCGCACGTGTTAGGACCCGAAAGA	28	28S-rRNA
1807	GGGAACGTGAGCTGGGTTTAGACCGTCGTGAGACAGGTTAGT	42	28S-rRNA
1808	GAGCGATTTGTCTGGTTAATTCCGATAACGAACGAGACTCTGG	43	18S-rRNA
1809	ATACCGGGTGCTGTAGGCTT	20	5S-rRNA
1810	CGGGTGCTGTAGGCT	15	5S-rRNA
1811	AACTGTGGTAATTCTAGAGCTAATACATGCCGACGGGCGC	40	18S-rRNA
1812	ATGGAAGTCGGAATCCGC	18	28S-rRNA
1813	GAAGACCCTGTTGAGCTTGACTC	23	28S-rRNA
1814	TTGCGTTGATTACGTCCCTGCCCTTT	26	18S-rRNA
1815	ACTTGGATGGGAGACCGCCTGGGAATACCGGGTGCCGTAGGCTT	44	5S-rRNA
1816	AAGTCCTTCTGATCGAGGCCCAGCCCGTGGACGGTGTGAGGTCGG	45	28S-rRNA
1817	GCGGCGACTCTGGACGCGAGCCGGGCCCTTCCCGTGGATCGCCT	44	28S-rRNA
1818	TGTGATTTCTGCCCAGTGCT	20	28S-rRNA
1819	TTTTCGGAACTGAGGCCATGATTAAGAGGGACGGCCGGGGG	41	18S-rRNA
1820	GGTGCGGACCAGGGGAATCCGACTGTT	27	28S-rRNA
1821	CGACTCTTAGCGGTGGATCACTCGGCTCGTGCGTCGATGAA	41	5.8S-rRNA
1822	ACATTGATCATCGACACTTCGAACGCACTTGCGGCCCCGGGTT	43	5.8S-rRNA
1823	TTTTTGATTCTTCGATGTCGGCTCTTCCTATCAT	34	28S-rRNA
1824	CCATCTGTGGGATTATGACTGAACGCCTC	29	28S-rRNA
1825	AGCGGTGGATCACTCGGCTCGTGCGTCGATGAA	33	5.8S-rRNA
1826	GATGTCCGGGGCTGCACGCGCGCTACACTGACTGGCT	37	18S-rRNA
1827	GACCGCGGTTCTATTTTGTTGGTTTTCGGAACTGAGGCCATGAT	44	18S-rRNA
1828	AGGTGGGGAGTTTGACTGGGGCGGTACACCTGT	33	28S-rRNA
1829	GACACATTGATCATCGACACTTCGAACGCACTTGCGGCCC	40	5.8S-rRNA
1830	ACGGGAAGCCTCACCCGGCCCGGACACGGACAGGATTGACAGAT	44	18S-rRNA
1831	CGCGACCTCATATCAGACGTGGCGACCCGCTGAATT	36	28S-rRNA
1832	AGGGCGTGAAACCGTTAAGAGG	22	28S-rRNA
1833	GGCGGGGCGCGGGACATGTGGCGTACGGAAGA	32	28S-rRNA
1834	ATGTGCTTGGCTGAGGAGCCAATGGGGCGAAGCTACCATC	40	28S-rRNA
1835	GGCGGCGACTCTGGACGCGAGCCGGGCCCTTCCCGTGGATCGCCC	45	28S-rRNA
1836	TAGTCCTTCTGATCGAGGCCCAGCCCGTGGACGGTGTGAGGCCGG	45	28S-rRNA
1837	GGGACGGTCGGGGGC	15	18S-rRNA
1838	GGAGGTCCGTAGCGGTCCTGACGTG	25	28S-rRNA
1839	AGGATAGCTGGCGCTCTCGCAGACCCGACG	30	28S-rRNA
1840	CTTTTTGATTCTTCGATGTCGGCTC	25	28S-rRNA
1841	GTAACTATGACTCTCT	16	28S-rRNA
1842	ACGCGCGCTACACTGACTGGCTCAGCGTGTGCCTACCC	38	18S-rRNA
1843	TGGGTCGGGGTTTCGTACGTAGCAGAGCAGCTC	33	28S-rRNA
1844	GGTGGCCATGGAAGTCGGAATCCGCTAAGGAG	32	28S-rRNA
1845	CGACTCTTAGCGGTGGATCACTCGGCTCGTGCGT	34	5.8S-rRNA
1846	GACTCTTAGCGGTGGATCACTCGGCTCGTGCGTCGATG	38	5.8S-rRNA
1847	GTTCTTAGTTGGTGGAGCGATTTGTCTGGT	30	18S-rRNA
1848	AGGTCTCCAAGGTGAACAGCCTCTGGCATGTTGGAA	36	28S-rRNA
1849	ACCACCCTGAACGCGCCCGATCTCGTCTGATCTCGG	36	5S-rRNA
1850	AATCAAGAACGAAAGTCGGAGGTTCGAAGACG	32	18S-rRNA
1851	AACCTCGGGCCGATCGCACGCCCCCCGTGGCGGC	34	18S-rRNA
1852	TCCGACCTGGGTATAGGGGCGAAAGACTAATCGAACCATC	40	28S-rRNA
1853	ACGGGAAACCCCACCCGGCCCGGACACGGACAGGATTGACAGAT	44	18S-rRNA
1854	GGAGTCGGGTTGCTTGGGAATGCAGCCCAAAGCGGGTGG	39	28S-rRNA
1855	AACGATCTCAACCTATTCTCAAACTT	26	28S-rRNA
1856	AATAGGGAACGTGAGCTGGGATTAGACCGTCGTGAGACAGGT	42	28S-rRNA
1857	AATGTAGGTAAGGGAAG	17	28S-rRNA
1858	TGCCAGGTGGGGAGTTTGACTGGGGCGG	28	28S-rRNA
1859	CGCGATCTCAGATCAGACGTGGCGACCCGCTGAATT	36	28S-rRNA
1860	GCGACGAGTAGGAGGGCCGCTGCGGTGAGCCTTGAAGCC	39	28S-rRNA
1861	TCCTTCGATGTCGGCTCTTCC	21	28S-rRNA
1862	TTGATTCTTCGATGTCGGCTCTTCCTATCAT	31	28S-rRNA
1863	CAGGAGTGGAGCCTGCGGCTT	21	18S-rRNA
1864	GGGAAACGGGGCGCGG	16	28S-rRNA
1865	GAGAGATGGGCGAGCGCCGTTCCGAAGGGACGGG	34	28S-rRNA
1866	TTCCCACTGTCCCTATC	17	28S-rRNA
1867	GGGAACGTGAGCTGGGTTTAGACCGTCGTGAGACAGGTTAGTTT	44	28S-rRNA
1868	AAATGGGTAAGAAGCCCGGCTCGCTGGCG	29	28S-rRNA
1869	AGGGACGGTCGGGGGC	16	18S-rRNA
1870	CGCGGCGGGTGTTGACGCGATGTGATTTCTGCCCAGTGCTCTGAA	45	28S-rRNA
1871	AACACGTGCGCGAGTCGGGGGC	22	28S-rRNA
1872	ACACACCGCCCGTCGCTACTACCGAT	26	18S-rRNA
1873	CGCGACCTCAGATCAGACGTGGCGACCCGCTGAATG	36	28S-rRNA
1874	TACACTGACTGGCTCAGCGTGTGCCTACCCTACGCCGG	38	18S-rRNA
1875	GGGTCGCGCCGTCGGGCCCGGGGGAGGT	28	28S-rRNA
1876	CTTCGATGTCGGCTCTT	17	28S-rRNA
1877	AGCCGACTTAGAACTGGTGCGGACCAGGGGAATCCGACTG	40	28S-rRNA
1878	GAGGATCCATTGGAGGGCAAGTCTGGTGCCAG	32	18S-rRNA
1879	GGGGGTCGGGCGCCGGCGGCTTTGGTGACTC	31	18S-rRNA
1880	TCGGAACTGAGGCCATGATTAAGAGGGACGGCCGGGGG	38	18S-rRNA
1881	AGGGTTCGATTCCGGAGAGGGAGCCTGAGAAACGGCTAC	39	18S-rRNA
1882	ACGGGAAACCTCACCCGGCCCGGACACGGACAGGATTGACGGAT	44	18S-rRNA
1883	CGTGAGCTGGGTTTAGACCGTCGTGAGACAGGTT	34	28S-rRNA
1884	CGACTCTTAGCGGTGGATCACTCGGCTCGTGCGTCGAT	38	5.8S-rRNA
1885	GGCGGCGGCGGCGACTCTGGACGCGAGCCGGGCCCTTCCCG	41	28S-rRNA
1886	TTCTGCCCAGTGCTCTGAATGTCAAAG	27	28S-rRNA
1887	CGCGGTTCCGGCGGCGTCCGGTGAGCTCTCGCTGGC	36	28S-rRNA
1888	GCGGTTCTATTTTGTTGGTTTTCGGAACTGAGGCCATGA	39	18S-rRNA
1889	ACGGCCCCGGCGGAGCGCTGAGAAGACGGTCGAACTTGAC	40	18S-rRNA
1890	TTGGTCGCTCGCTCCTCTCCTACTTGGATAACTGTGG	37	18S-rRNA
1891	GATTCTTCGATGTCGGCTC	19	28S-rRNA
1892	ATGTGATTTCTGCCCAGTGCTCTGAAT	27	28S-rRNA
1893	TTGATTACGTCCCTGCCCTTT	21	18S-rRNA
1894	AAATCAGTTATGGTTCCTTTGGTCGCTCGCTCCT	34	18S-rRNA
1895	AAGGAATTGACGGAAGGGCACCACCAGGAGTGGAGCCTGCGGCT	44	18S-rRNA
1896	AGATGTCCGGGGCTGCACG	19	18S-rRNA
1897	GGTGGTGCATGGCCGTTCTTAGTTGGTGGAGCGATTTGTCTGGT	44	18S-rRNA
1898	ATTAAATCAGTTATGGTTCCTTTGGTCGCTCGCTCCTCTCCTAC	44	18S-rRNA
1899	CGCCTGTCTGAGCGTCGC	18	5.8S-rRNA
1900	ACGGCCCTGGCGGAGCGCTGGGAAGACGGTCGAACTTGAC	40	18S-rRNA
1901	ACGCGTTAGGACCCGAAAGATGGTGAACTATGCCTGGGCAGGG	43	28S-rRNA
1902	ATTTGGTGGAGCGATTTGTCTGGT	24	18S-rRNA
1903	GTCTACGGCCATACCACCCTGAACGCGCCCGATC	34	5S-rRNA
1904	ATTTTGTTGGTTTTCGGAAC	20	18S-rRNA
1905	AAACGATCTCAACCTATTCTCAAACTT	27	28S-rRNA
1906	GCAGATCTTGGTGGTAG	17	28S-rRNA
1907	GGAATACCGGGTGCTGTAGGCT	22	5S-rRNA
1908	AATTCCGATAACGAACGAGACTCTGGCATG	30	18S-rRNA
1909	AATGGGGCGAAGCTACCATCTGTGGGATTATGACTGAACGCCTC	44	28S-rRNA
1910	TCGTAGTTGGATCTTGGGAGCGGGCGGGCGGTCCGCCGC	39	18S-rRNA
1911	GCTGAGGAGCCAATGGGGCGAAGCTACCATCTGTGGGAT	39	28S-rRNA
1912	GCTCTTTCTCGATTCCGTGGGTGGTGGTGCATGGCCGTTCT	41	18S-rRNA
1913	TCGGCCCACGGCCCTGGCGGAGCGCTGAGAAGACGGTCGAACTT	44	18S-rRNA
1914	TGGAGCCGGGCGTGGAATGCGAGTGCCTAGTGGGCCACTTTT	42	28S-rRNA
1915	CCTACTGATGATGTGTTGTTGCCATGGTAATCCTGCT	37	28S-rRNA
1916	ACTTGGATAACTGTGGTAATTCT	23	18S-rRNA
1917	AGGAGGTGTCAGAAAAGTTACCACAGGGATAACTGGCTTG	40	28S-rRNA
1918	AAGTCCTTCTGATCGAGGCCCTGCCCGTGGACGGTGTGAGGCCGG	45	28S-rRNA
1919	ACTTGGATGGGAGACTGCCTGGGAATACCGGGTGCTGTAGGCT	43	5S-rRNA
1920	GGGAACGTGAGCTGGGTTTAGACCGTCGTGAGACAGGT	38	28S-rRNA
1921	GTTGACGCGATGTGATTTCTGCCCAG	26	28S-rRNA
1922	ACGTGAGCTGGGTTTAGACCGTCGTGAGACAGGTT	35	28S-rRNA
1923	GGTTCCTTTGGTCGCTCGCTCCTCTCCTACTTGGATAACTG	41	18S-rRNA
1924	GTGGAGCCGGGCGTGGAATGCGAG	24	28S-rRNA
1925	GGCGGCGACTCTGGACGCGAGCCGGGCCCTTCCCGTGGATCGCCT	45	28S-rRNA
1926	TCTACGGCCATACCACCCTGAACGCGCCCGATCTCGTCTGATCT	44	5S-rRNA
1927	AAAAAGCTCGTAGTTGGATCTTGGGAGCGGGCGGGCGGT	39	18S-rRNA
1928	AGTTGGTGGAGCGATTTGTCTGGTTAATTCCG	32	18S-rRNA
1929	ATGGAAGTCGGAATCCGCTAAG	22	28S-rRNA
1930	GCGGCGGGTGTTGACGCGATGTGATTTCTGCCCAGTGCTCTGAA	44	28S-rRNA
1931	GGCGGGTGTTGACGCGATGTGATTTCTGCCCAGTGCTCTGAAT	43	28S-rRNA
1932	AACCGACTTAGAACTGGTGCGGACCAGGGGAATCCGACTGTT	42	28S-rRNA
1933	ATTGATCATCGACACTTCGAACGCACTTGCGGCCCCGGGTTCCTC	45	5.8S-rRNA
1934	AGAACGAAAGTCGGAGGTTCGAAGACGAT	29	18S-rRNA
1935	TTCTGATCGAGGCCCAGCCCGTGGACGGTGTGAGGCCGG	39	28S-rRNA
1936	ACGGCCCTGGCGGAGCGCTGAGAAGACGGTCGAACTTGACTATCT	45	18S-rRNA
1937	AGAACTGGCGCTGCGGGA	18	28S-rRNA
1938	TCTACGGCCATACCACCCTGAACGCGCCCGATCTCG	36	5S-rRNA
1939	CGCGACCTCAGATCAGACGTGGCGACCCGCTGAATTTAAGC	41	28S-rRNA
1940	TTGGATCTTGGGAGCGGGCGGGCGGTCCGCCG	32	18S-rRNA
1941	CCGGGTGCTGTAGGCTT	17	5S-rRNA
1942	AGGTCTGTGATGCCCT	16	18S-rRNA
1943	AAAAAGCTCGTAGTTGGATCTTGGGAGCGGGCGGGCGGTC	40	18S-rRNA
1944	CGGGCTTGGCAGAATCAGCGGGGAAAGAAGACCCTGTT	38	28S-rRNA
1945	AAGTCCTTCTGATCGAGGCCCATCCCGTGGACGGTGTGAGGCCGG	45	28S-rRNA
1946	AAGGATTGGCTCTAAGGGC	19	28S-rRNA
1947	AAATCGGTCGTCCGACCTGGGTA	23	28S-rRNA
1948	CTTCGATGTCGGCTC	15	28S-rRNA
1949	CTCTCGGCGCCCCCTCGATGCTCT	24	18S-rRNA
1950	ATGTGCTTGGCTGAGGAG	18	28S-rRNA
1951	CGGTCGGGCTGGGGCG	16	28S-rRNA
1952	ACACACCGCCCGTCGC	16	12S-rRNA
1953	GATTACGTCCCTGCCCTTT	19	18S-rRNA
1954	CGTCCCTGCCCTTTGTACACACCGCCCGT	29	18S-rRNA
1955	AGGGTCGGGCCTGGTTAGTACTTGGA	26	5S-rRNA
1956	AATCAGTTATGGTTCCTTTGGTCGCTCGCTCCTCTCC	37	18S-rRNA
1957	CGGTGGCCATGGAAGTCGGAATCCGCTAAGGAGTGTGT	38	28S-rRNA
1958	ATTCGTGATGGGGATCGGGGATT	23	18S-rRNA
1959	CTCTCCTACTTGGATAACTGTGGTAATTC	29	18S-rRNA
1960	AGTCTGGCACGGTGAAGAGACATGAGAGGT	30	28S-rRNA
1961	GCCCTGGCGGAGCGCTGAGAAGACGGTCGAACTTGAC	37	18S-rRNA
1962	TCTTCGATGTCGGCTC	16	28S-rRNA
1963	AGGCGAGCTCAGGGAGGA	18	28S-rRNA
1964	GATGTCCGGGGCTGCACGCGCGCTA	25	18S-rRNA
1965	AAGTCCTTCTGATCGAGGCCCAGCCCGTGGACGGTGTGTGGCCGG	45	28S-rRNA
1966	GGCCGTTCTTAGTTGGTGGAGCGATTTGTCTGGTTAATTCCGA	43	18S-rRNA
1967	AGAAGGGCGAAAGCTCGCTTGATCTTGATTTTCAGTACGAA	41	28S-rRNA
1968	ATACCACCCTGAACGCGCCCGATCTCGTCTGATCTCGGAAGCT	43	5S-rRNA
1969	AGACCCTGTTGAGCTT	16	28S-rRNA
1970	TCTGCCCAGTGCTCTGAATGTCAAAGTGAAGAAATT	36	28S-rRNA
1971	TGATTCTTCGATGTCGGCTC	20	28S-rRNA
1972	GGCGACTCTGGACGCGAGCCGGGCCCTTCCCGTGGATCGCCT	42	28S-rRNA
1973	ACGGGAAACCTCACCCGGCCCGGGCACGGACAGGATTGACAGAT	44	18S-rRNA
1974	CGGTCGGGCTGGGGCGCGAAGCGGGGCTGGGCGCGCGCCGCGG	43	28S-rRNA
1975	CGTAGTTGGATCTTGGGAGCGGGCGGGCGGTCCGCCG	37	18S-rRNA
1976	CTTCGGGATAAGGATTGGCTC	21	28S-rRNA
1977	AGTACGAATACAGACCGTGAAAGCGGGGCCTCACGATCCTTCTG	44	28S-rRNA
1978	GGGACAAGTGGCGTTCAGCCACCCGAGATTGAG	33	18S-rRNA
1979	GGAGCAGAAGGGCAAAAGCTCGCTTGATCTTGATTTTCAGTACG	44	28S-rRNA
1980	GCTACCATCTGTGGGATTATGACTGAACGCCTCTAAGT	38	28S-rRNA
1981	CGACCTGGGTATAGGGGCGAAAGACTAATCGAACCATC	38	28S-rRNA
1982	CGCGACCTCAGATCAGACGTGGCGACCCGCTGAACT	36	28S-rRNA
1983	CGCGACCTCAGATCAGACGTTGCGACCCGCTGAATT	36	28S-rRNA
1984	GCGGTTCTATTTTGTTGGTTTTCGGAACTGAGGCCA	36	18S-rRNA
1985	AAGAGGGACGGCCGGGGGCATTCGTATTGCGCCGCTAGAG	40	18S-rRNA
1986	ACTGACTGGCTCAGCGTGTG	20	18S-rRNA
1987	AAAGCAGGCCCGAGCCGCCTGGATACCGCAGCTAGGAATAATGG	44	18S-rRNA
1988	AGGATAGCTGGCGCTCTCGCAGACCCGACGCACCCCCGC	39	28S-rRNA
1989	CCTTCGATGTCGGCTCTTCCTAT	23	28S-rRNA
1990	ACGCCGCGACGAGTAGGAGGGCCGCTGCGGTGAGCCT	37	28S-rRNA
1991	CGTTGATTACGTCCCTGCCCTTT	23	18S-rRNA
1992	GACGGTGGCCATGGAAGTCGGAATCCGCTAAGGAGTG	37	28S-rRNA
1993	ATAGGGAACGTGAGCTGGGTTTAGACCGTCGTGAGACAGGT	41	28S-rRNA
1994	CCGGACGGTGGCCATGGAAGT	21	28S-rRNA
1995	CCGGGTGCTGTAGGCT	16	5S-rRNA
1996	AGGACCGCGGTTCTATTTTGTTGGTTTTCGGAACT	35	18S-rRNA
1997	GCTTTTTGATTCTTCGATGTCGGCTCTT	28	28S-rRNA
1998	ATTGGAGGGCAAGTCTGGTGC	21	18S-rRNA
1999	CCGGAGTGGCGGAGATGGGCGCCGCGAGGCGTCCAGTGCGG	41	28S-rRNA
[truncated: 998,000+ more rows]
