# Supplementary material for: Conserved shifts in sperm small non-coding RNA profiles during mouse and human aging
Source: EMBO J. 2026 Jan 20;45(4):1362–80. doi: 10.1038/s44318-025-00687-8 (PMC12909834; doi:10.1038/s44318-025-00687-8)
Supplement: Supplementary file 13 — Dataset EV1 [file 44318_2025_687_MOESM13_ESM.zip › Dataset_EV1/Data/mm10-mt_tRNAs_CCA.fa]

>Mus_musculus_mt_tRNA-Ala-TGC-1-1 (mitotRNAdb ChrM) Ala (TGC) 72 bp mature sequence
GAGGTCTTAGCTTAATTAAAGCAATTGATTTGCATTCAATAGATGTAGGATGAAGTCTTACAGTCCTTACCA
>Mus_musculus_mt_tRNA-Arg-TCG-1-1 (mitotRNAdb ChrM) Arg (TCG) 71 bp mature sequence
TGGTAATTAGTTTAAAAAAAATTAATGATTTCGACTCATTAGATTATGATGATGTTCATAATTACCAACCA
>Mus_musculus_mt_tRNA-Asn-GTT-1-1 (mitotRNAdb ChrM) Asn (GTT) 74 bp mature sequence
TAGATTGAAGCCAGTAATAGGGTATTTAGCTGTTAACTAAATTTTCGTAGGTTTAATTCCTGCCAATCTAGCCA
>Mus_musculus_mt_tRNA-Asp-GTC-1-1 (mitotRNAdb ChrM) Asp (GTC) 73 bp mature sequence
AAGATATTAGTAAAATCAATTACATAACTTTGTCAAAGTTAAATTATAGATCAATAATCTATATATCTTACCA
>Mus_musculus_mt_tRNA-Cys-GCA-1-1 (mitotRNAdb ChrM) Cys (GCA) 69 bp mature sequence
GGTCTTAAGGTGATATTCATGTCGAATTGCAAATTCGAAGGTGTAGAGAAATCTCTACTAAGACTTCCA
>Mus_musculus_mt_tRNA-Gln-TTG-1-1 (mitotRNAdb ChrM) Gln (TTG) 74 bp mature sequence
TAGGATAAGGTGTTTAGGTAGCACGGAGAATTTTGAATTCTTAAGTGTAGGTTCAATTCCTATTGTCCTAGCCA
>Mus_musculus_mt_tRNA-Glu-TTC-1-1 (mitotRNAdb ChrM) Glu (TTC) 72 bp mature sequence
GTTTCTGTAGTTGAATTACAACGATGATTTTTCATGTCATTGGTCGCAGTTGAATGCTGTGTAGAAATACCA
>Mus_musculus_mt_tRNA-Gly-TCC-1-1 (mitotRNAdb ChrM) Gly (TCC) 71 bp mature sequence
ACTCCCTTAGTATAATTAATATAACTGACTTCCAATTAGTAGATTCTGAATAAACCCAGAAGAGAGTACCA
>Mus_musculus_mt_tRNA-His-GTG-1-1 (mitotRNAdb ChrM) His (GTG) 71 bp mature sequence
GTGAATATAGTTTACAAAAAACATTAGACTGTGAATCTGACAACAGGAAATAAACCTCCTTATTCACCCCA
>Mus_musculus_mt_tRNA-Ile-GAT-1-1 (mitotRNAdb ChrM) Ile (GAT) 72 bp mature sequence
AGAAATATGTCTGATAAAAGAATTACTTTGATAGAGTAAATTATAGAGGTTCAAGCCCTCTTATTTCTACCA
>Mus_musculus_mt_tRNA-Leu-TAG-1-1 (mitotRNAdb ChrM) Leu (TAG) 74 bp mature sequence
ACTTTTATAGGATAATAGTAATCCATTGGTCTTAGGAACCAAAAACCTTGGTGCAAATCCAAATAAAAGTACCA
>Mus_musculus_mt_tRNA-Leu-TAA-1-1 (mitotRNAdb ChrM) Leu (TAA) 78 bp mature sequence
ATTAGGGTGGCAGAGCCAGGAAATTGCGTAAGACTTAAAACCTTGTTCCCAGAGGTTCAAATCCTCTCCCTAATACCA
>Mus_musculus_mt_tRNA-Lys-TTT-1-1 (mitotRNAdb ChrM) Lys (TTT) 68 bp mature sequence
CACTATGAAGCTAAGAGCGTTAACCTTTTAAGTTAAAGTTAGAGACCTTAAAATCTCCATAGTGACCA
>Mus_musculus_mt_tRNA-Met-CAT-1-1 (mitotRNAdb ChrM) Met (CAT) 72 bp mature sequence
AGTAAGGTCAGCTAATTAAGCTATCGGGCCCATACCCCGAAAACGTTGGTTTAAATCCTTCCCGTACTACCA
>Mus_musculus_mt_tRNA-Phe-GAA-1-1 (mitotRNAdb ChrM) Phe (GAA) 71 bp mature sequence
GTTAATGTAGCTTAATAACAAAGCAAAGCACTGAAAATGCTTAGATGGATAATTGTATCCCATAAACACCA
>Mus_musculus_mt_tRNA-Pro-TGG-1-1 (mitotRNAdb ChrM) Pro (TGG) 70 bp mature sequence
CAAGAAGTAGTTTAATTAGAATACCAGCTTTGGGTGCTGGTGGTGGGGAGTAGCTCCTTCTTCTTGACCA
>Mus_musculus_mt_tRNA-Ser-GCT-1-1 (mitotRNAdb ChrM) Ser (GCT) 62 bp mature sequence
AAGAAAGATTGCAAGAACTGCTAATTCATGCTTCCATGTTTAAAAACATGGCTTTCTTACCA
>Mus_musculus_mt_tRNA-Ser-TGA-1-1 (mitotRNAdb ChrM) Ser (TGA) 72 bp mature sequence
GAGAAAGACATATAGGATATGAGATTGGCTTGAAACCAATTTTAGGGGGTTCGATTCCTTCCTTTCTTACCA
>Mus_musculus_mt_tRNA-Thr-TGT-1-1 (mitotRNAdb ChrM) Thr (TGT) 70 bp mature sequence
GTCTTGATAGTATAAACATTACTCTGGTCTTGTAAACCTGAAATGAAGATCTTCTCTTCTCAAGACACCA
>Mus_musculus_mt_tRNA-Trp-TCA-1-1 (mitotRNAdb ChrM) Trp (TCA) 70 bp mature sequence
AGAAGTTTAGGATATACTAGTCCGCGAGCCTTCAAAGCCCTAAGAAAACACACAAGTTTAACTTCTGCCA
>Mus_musculus_mt_tRNA-Tyr-GTA-1-1 (mitotRNAdb ChrM) Tyr (GTA) 70 bp mature sequence
GGTAAAATGGCTGAGTAAGCATTAGACTGTAAATCTAAACACAGAGGTTTAAATCCTCTTTTTACCACCA
>Mus_musculus_mt_tRNA-Val-TAC-1-1 (mitotRNAdb ChrM) Val (TAC) 72 bp mature sequence
CATAGTGTAGCTTAATATTAAAGCATCTGGCCTACACCCAGAAGATTTCATGACCAATGAACACTCTGACCA
>Mus_musculus_mt_tRNA-Arg-TCG-2-1 (mitotRNAdb ChrM) Arg (TCG) 71 bp mature sequence
TGGTAATTAGTTTAAAAAAAATTAATGATTTCGACTCATTAGATTATGATAATGTTCATAATTACCAACCA
>Mus_musculus_mt_tRNA-Asp-GTC-2-1 (mitotRNAdb ChrM) Asp (GTC) 73 bp mature sequence
AAGATATTAGTAAAATCAATTACATAACTTTGTCAAAGTTAAATTATAGACCAACAATCTATATATCTTACCA
>Mus_musculus_mt_tRNA-Cys-GCA-2-1 (mitotRNAdb ChrM) Cys (GCA) 70 bp mature sequence
GGTCTTAAGGTGATATTCATGTCGAATTGCAAATTCGAAGGTGTAGAGAAATCCTCTACTAAGACTTCCA
>Mus_musculus_mt_tRNA-Gln-TTG-2-1 (mitotRNAdb ChrM) Gln (TTG) 74 bp mature sequence
TAGGATAAGGTGTTTAGGTAGCACGAAGAATTTTGAATTCTTAAGTATAGGTTCAATTCCTATTGTCCTAGCCA
>Mus_musculus_mt_tRNA-Ile-GAT-2-1 (mitotRNAdb ChrM) Ile (GAT) 72 bp mature sequence
AGAAATATGTCTGATAAAAGAATTACTTTGATAGAGTAAATTATAGAGGTTTAAGCCCTCTTATTTCTACCA
>Mus_musculus_mt_tRNA-Phe-GAA-2-1 (mitotRNAdb ChrM) Phe (GAA) 71 bp mature sequence
GTTAATGTAGCTTAATAACAAAGCAAAGCACTGAAAATGCTTAGATGGATAATTTTATCCCATAAACACCA
>Mus_musculus_mt_tRNA-Pro-TGG-2-1 (mitotRNAdb ChrM) Pro (TGG) 70 bp mature sequence
CAAGAAGTAGTTTAATTAGAATACCAGCTTTGGGTGCTGGTGGTGGGGAGTAGTTCCTTCTTCTTGACCA
>Mus_musculus_mt_tRNA-Ser-GCT-2-1 (mitotRNAdb ChrM) Ser (GCT) 62 bp mature sequence
AAGAAAGATTGCAAGAACTGCTAATTCATGCTTCCATATTTAAAAATATGGCTTTCTTACCA
>Mus_musculus_mt_tRNA-Thr-TGT-2-1 (mitotRNAdb ChrM) Thr (TGT) 70 bp mature sequence
GTCTTGATAGTATAAATATTACTCTGGTCTTGTAAACCTGAAATGAAGATCTTCTCTTCTCAAGACACCA
>Mus_musculus_mt_tRNA-Trp-TCA-2-1 (mitotRNAdb ChrM) Trp (TCA) 70 bp mature sequence
AGAAGTTTAGGATATACTAGTCCGCGAGCCTTCAAAGCTCTAAGAAAACACACAAGTTTAACTTCTGCCA
>Mus_musculus_mt_tRNA-Val-TAC-2-1 (mitotRNAdb ChrM) Val (TAC) 72 bp mature sequence
CATAGTGTAGCTTAATATTAAAGCATCTGGCCTACACCCAGAAGATTCCATGATCAATGGACACTCTGACCA
>Mus_musculus_mt_tRNA-Arg-TCG-3-1 (mitotRNAdb ChrM) Arg (TCG) 72 bp mature sequence
TGGTAATTAGTTTAAAAAAAAATTAATGATTTCGACTCATTAGATTATGATGATGTTCATAATTACCAACCA
>Mus_musculus_mt_tRNA-Arg-TCG-4-1 (mitotRNAdb ChrM) Arg (TCG) 72 bp mature sequence
TGGTAATTAGTTTAAAAAAAAATTAATGATTTCGACTCATTAGATTATGATAATGTTCATAATTACCAACCA
>Mus_musculus_mt_tRNA-Asp-GTC-3-1 (mitotRNAdb ChrM) Asp (GTC) 73 bp mature sequence
AAGATATTAGTAAAATCAATTACATAACTTTGTCAAAGTTAAATTATAGGTCAATAATCTATATATCTTACCA
>Mus_musculus_mt_tRNA-Cys-GCA-3-1 (mitotRNAdb ChrM) Cys (GCA) 70 bp mature sequence
GGTCTTAAGGTGATATTCATGTCGAATTGCAAATTCGAAGGTGTAGAGAAATCTTCTACTAAGACTTCCA
>Mus_musculus_mt_tRNA-Gln-TTG-3-1 (mitotRNAdb ChrM) Gln (TTG) 74 bp mature sequence
TAGGATAAGGTGTTTAGGTAGCACGAAGAATTTTGAATTCTTAAGTGTAGGTTCAATTCCTATTGTCCTAGCCA
>Mus_musculus_mt_tRNA-Glu-TTC-2-1 (mitotRNAdb ChrM) Glu (TTC) 72 bp mature sequence
GTTTCTGTAGTTGAATTACAACGATGATTTTTCATGTCATTGGTCGCAGTTAAATGCTGTGTAGAAATACCA
>Mus_musculus_mt_tRNA-Gly-TCC-2-1 (mitotRNAdb ChrM) Gly (TCC) 71 bp mature sequence
ACTCCCTTAGTATAATTAATATAACTGACTTCCAATTAGTAGATTCTGAAGAAACCCAGAAGAGAGTACCA
>Mus_musculus_mt_tRNA-His-GTG-2-1 (mitotRNAdb ChrM) His (GTG) 71 bp mature sequence
GTGAATATAGTTTACAAAAAACATTAGACTGTGAATCTGACAACAGGAAATAAACCTCCTTGTTCACCCCA
>Mus_musculus_mt_tRNA-Pro-TGG-3-1 (mitotRNAdb ChrM) Pro (TGG) 70 bp mature sequence
CAAGAAGTAGTTTAATTAGAATGCCAGCTTTGGGTGCTGGTGGTGGGGAGTAGTTCCTTCTTCTTGACCA
>Mus_musculus_mt_tRNA-Thr-TGT-3-1 (mitotRNAdb ChrM) Thr (TGT) 70 bp mature sequence
GTCTTGGTAGTATAAGCATTACCCTGGTCTTGTAAACCTGAAATGAAGATATTCTCTTCTCAAGACACCA
>Mus_musculus_mt_tRNA-Val-TAC-3-1 (mitotRNAdb ChrM) Val (TAC) 72 bp mature sequence
CATAGTGTAGCTTAATATTAAAGCATCTGGCCTACACCCAGAAGATTTCATGACCAATGGACACTCTGACCA
>Mus_musculus_mt_tRNA-Glu-TTC-3-1 (mitotRNAdb ChrM) Glu (TTC) 72 bp mature sequence
GTTTCTGTAGTTGAATTACAACGATGATTTTTCATGTCATTAGTCGCAGTTAAATGCTGTGTAGAAATACCA
