# Supplementary material for: Conserved shifts in sperm small non-coding RNA profiles during mouse and human aging
Source: EMBO J. 2026 Jan 20;45(4):1362–80. doi: 10.1038/s44318-025-00687-8 (PMC12909834; doi:10.1038/s44318-025-00687-8)
Supplement: Supplementary file 13 — Dataset EV1 [file 44318_2025_687_MOESM13_ESM.zip › Dataset_EV1/Data/mm10-tRNAs_CCA.fa]

>Mus_musculus_tRNA-Ala-AGC-1-1 (tRNAscan-SE ID: chr13.trna91) Ala (AGC) 75 bp mature sequence Sc: 85.3 chr13:21242570-21242641 (+)
GGGGGTGTAGCTCAGTGGTAGAGCGCGTGCTTAGCATGCACGAGGCCCTGGGTTCGATCCCCAGCACCTCCACCA
>Mus_musculus_tRNA-Ala-AGC-10-1 (tRNAscan-SE ID: chr13.trna1496) Ala (AGC) 76 bp mature sequence Sc: 52.7 chr13:23412941-23413013 (-)
GGGGGATTAGCTCAAATGGTAGAGCGCTCGCTTAGCATGCAAGAGGTAGTGGGATCGATGCCCACATCCTCCACCA
>Mus_musculus_tRNA-Ala-AGC-2-1 (tRNAscan-SE ID: chr13.trna88) Ala (AGC) 75 bp mature sequence Sc: 84.7 chr13:21222586-21222657 (+)
GGGGGTGTAGCTCAGTGGTAGAGCGCGTGCTTAGCATGCACGAGGCCCCGGGTTCAATCCCCGGCACCTCCACCA
>Mus_musculus_tRNA-Ala-AGC-2-2 (tRNAscan-SE ID: chr13.trna89) Ala (AGC) 75 bp mature sequence Sc: 84.7 chr13:21234045-21234116 (+)
GGGGGTGTAGCTCAGTGGTAGAGCGCGTGCTTAGCATGCACGAGGCCCCGGGTTCAATCCCCGGCACCTCCACCA
>Mus_musculus_tRNA-Ala-AGC-3-1 (tRNAscan-SE ID: chr13.trna93) Ala (AGC) 75 bp mature sequence Sc: 83.6 chr13:21259768-21259839 (+)
GGGGATGTAGCTCAGTGGTAGAGCGCATGCTTAGCATGCATGAGGTCCTGGGTTCGATCCCCAGCATCTCCACCA
>Mus_musculus_tRNA-Ala-AGC-4-1 (tRNAscan-SE ID: chr3.trna38) Ala (AGC) 76 bp mature sequence Sc: 59.7 chr3:19628995-19629067 (+)
GGGGGATTAGCTCAAATGGTAGAGCGCTCGCTTAGCATGCGAGAGGTAGCGGGATCGATGCCCGCATCCTCCACCA
>Mus_musculus_tRNA-Ala-AGC-4-2 (tRNAscan-SE ID: chr5.trna171) Ala (AGC) 76 bp mature sequence Sc: 59.7 chr5:30888515-30888587 (+)
GGGGGATTAGCTCAAATGGTAGAGCGCTCGCTTAGCATGCGAGAGGTAGCGGGATCGATGCCCGCATCCTCCACCA
>Mus_musculus_tRNA-Ala-AGC-5-1 (tRNAscan-SE ID: chr13.trna117) Ala (AGC) 76 bp mature sequence Sc: 59.3 chr13:23285649-23285721 (+)
GGGGGATTAGCTCAAATGGTAGAGCGCTCGCTTAGCATGCGAGAGGTAGTGGGATCGATGCCCACATCCTCCACCA
>Mus_musculus_tRNA-Ala-AGC-5-2 (tRNAscan-SE ID: chr13.trna119) Ala (AGC) 76 bp mature sequence Sc: 59.3 chr13:23299061-23299133 (+)
GGGGGATTAGCTCAAATGGTAGAGCGCTCGCTTAGCATGCGAGAGGTAGTGGGATCGATGCCCACATCCTCCACCA
>Mus_musculus_tRNA-Ala-AGC-5-3 (tRNAscan-SE ID: chr13.trna1499) Ala (AGC) 76 bp mature sequence Sc: 59.3 chr13:23400795-23400867 (-)
GGGGGATTAGCTCAAATGGTAGAGCGCTCGCTTAGCATGCGAGAGGTAGTGGGATCGATGCCCACATCCTCCACCA
>Mus_musculus_tRNA-Ala-AGC-6-1 (tRNAscan-SE ID: chr13.trna126) Ala (AGC) 76 bp mature sequence Sc: 58.9 chr13:23431412-23431484 (+)
GGGGAATTAGCTCAAATGGTAGAGCGCTCGCTTAGCATGCGAGAGGTAGCGGGATCGATGCCCGCATTCTCCACCA
>Mus_musculus_tRNA-Ala-AGC-7-1 (tRNAscan-SE ID: chr19.trna10) Ala (AGC) 76 bp mature sequence Sc: 54.6 chr19:3576263-3576335 (+)
GGGGAATTAGCTCAAATGGTAGAGCGCTCGCTTAGCATGTGAGAGGTAGCGGGATCGATGCCCGCATTCTCCACCA
>Mus_musculus_tRNA-Ala-AGC-8-1 (tRNAscan-SE ID: chr4.trna979) Ala (AGC) 75 bp mature sequence Sc: 57.5 chr4:132516008-132516079 (+)
GGGGATGTAGCTCAGTGGTAGAGCGCATGCTTAGCATGCATGAGGTCCTGGGTTCGATCTCCAGGTTTTTTTCCA
>Mus_musculus_tRNA-Ala-CGC-1-1 (tRNAscan-SE ID: chr13.trna92) Ala (CGC) 75 bp mature sequence Sc: 79.7 chr13:21254220-21254291 (+)
GGGGATGTAGCTCAGTGGTAGAGCGCATGCTTCGCATGTATGAGGCCCCGGGTTCGATCCCCGGCATCTCCACCA
>Mus_musculus_tRNA-Ala-CGC-1-2 (tRNAscan-SE ID: chr13.trna1488) Ala (CGC) 75 bp mature sequence Sc: 79.7 chr13:23438697-23438768 (-)
GGGGATGTAGCTCAGTGGTAGAGCGCATGCTTCGCATGTATGAGGCCCCGGGTTCGATCCCCGGCATCTCCACCA
>Mus_musculus_tRNA-Ala-CGC-2-1 (tRNAscan-SE ID: chr2.trna412) Ala (CGC) 75 bp mature sequence Sc: 74.4 chr2:57182078-57182149 (+)
GGGGATGTAGCTCAGTGGTAGAGCGCGCGCTTCGCATGTGTGAGGTCCCGGGTTCAATCCCCGGCATCTCCACCA
>Mus_musculus_tRNA-Ala-CGC-3-1 (tRNAscan-SE ID: chrX.trna1039) Ala (CGC) 75 bp mature sequence Sc: 64.5 chrX:136379366-136379437 (-)
GGGGATGTAGCTCAGAGGTAGAGCACATGCTTCGCATGTGTGTGGTCCCGGGTTCGACTCCCGGCATCTCCACCA
>Mus_musculus_tRNA-Ala-CGC-3-2 (tRNAscan-SE ID: chrX.trna1038) Ala (CGC) 75 bp mature sequence Sc: 64.5 chrX:136395522-136395593 (-)
GGGGATGTAGCTCAGAGGTAGAGCACATGCTTCGCATGTGTGTGGTCCCGGGTTCGACTCCCGGCATCTCCACCA
>Mus_musculus_tRNA-Ala-CGC-3-3 (tRNAscan-SE ID: chrX.trna607) Ala (CGC) 75 bp mature sequence Sc: 64.5 chrX:136401868-136401939 (+)
GGGGATGTAGCTCAGAGGTAGAGCACATGCTTCGCATGTGTGTGGTCCCGGGTTCGACTCCCGGCATCTCCACCA
>Mus_musculus_tRNA-Ala-CGC-4-1 (tRNAscan-SE ID: chrX.trna602) Ala (CGC) 75 bp mature sequence Sc: 63.6 chrX:136367721-136367792 (+)
GGGGTTGTAGCTCAGAGGTAGAGCACATGCTTCGCATGTGTGTGGTCCCGGGTTCGATTCCCGGCATCTCCACCA
>Mus_musculus_tRNA-Ala-CGC-5-1 (tRNAscan-SE ID: chr4.trna948) Ala (CGC) 75 bp mature sequence Sc: 58.7 chr4:132125259-132125330 (+)
TCCCTGGTAGTCTAGTGGTTAGGATTCGGTGCTCGCACCGCCGTGGCCCAGGTTTGAATCCTAGTCAGGGAACCA
>Mus_musculus_tRNA-Ala-CGC-6-1 (tRNAscan-SE ID: chrX.trna1035) Ala (CGC) 75 bp mature sequence Sc: 56.6 chrX:136567865-136567936 (-)
GGGGATGTAGCTCAGAGGTAGAGCACATGCTTCGCATGTGTGTGGTCCCGGGTTCGACTCCCAGCATCTCCACCA
>Mus_musculus_tRNA-Ala-CGC-7-1 (tRNAscan-SE ID: chrX.trna611) Ala (CGC) 76 bp mature sequence Sc: 57.4 chrX:136569763-136569835 (+)
GGGGATGTAGCTCAGAGGTAGAGCACGTGCTTCGCATGTGTGTGGTCCCGGGGTTCGATTCCCGGCATCTCCACCA
>Mus_musculus_tRNA-Ala-TGC-1-1 (tRNAscan-SE ID: chr13.trna90) Ala (TGC) 75 bp mature sequence Sc: 84.9 chr13:21240945-21241016 (+)
GGGGGTGTAGCTCAGTGGTAGAGCGCATGCTTTGCATGCATGAGGCCCCGGGTTCGATCCCCGGCACCTCCACCA
>Mus_musculus_tRNA-Ala-TGC-2-1 (tRNAscan-SE ID: chr5.trna2029) Ala (TGC) 75 bp mature sequence Sc: 79.7 chr5:125404250-125404321 (-)
GGGGATGTAGCTCAGTGGTAGAGCGCATGCTTTGCATGTATGAGGCCCCGGGTTCGATCCCCGGCATCTCCACCA
>Mus_musculus_tRNA-Ala-TGC-3-1 (tRNAscan-SE ID: chr11.trna3142) Ala (TGC) 75 bp mature sequence Sc: 79.7 chr11:48834429-48834500 (-)
GGGGATGTAGCTCAGTGGTAGAGCGCATGCTTTGCATGTATGAGGCCCCGGGTTCGATCCCCGGCATCTCCACCA
>Mus_musculus_tRNA-Ala-TGC-4-1 (tRNAscan-SE ID: chr5.trna1075) Ala (TGC) 75 bp mature sequence Sc: 78.7 chr5:125409472-125409543 (+)
GGGGATGTAGCTCAGTGGTAGAGCGCATGCTTTGCATGTATGAGGCCCCGGGTTCAATCCCCGGCATCTCCACCA
>Mus_musculus_tRNA-Ala-TGC-5-1 (tRNAscan-SE ID: chrX.trna604) Ala (TGC) 75 bp mature sequence Sc: 73.8 chrX:136380747-136380818 (+)
GGGGATGTAGCTCAGCGGTAGAGCACATGCTTTGCATGTATGGGGTCCCGGGTTCGATTCCCGGCATCTCCACCA
>Mus_musculus_tRNA-Ala-TGC-5-2 (tRNAscan-SE ID: chrX.trna606) Ala (TGC) 75 bp mature sequence Sc: 73.8 chrX:136396904-136396975 (+)
GGGGATGTAGCTCAGCGGTAGAGCACATGCTTTGCATGTATGGGGTCCCGGGTTCGATTCCCGGCATCTCCACCA
>Mus_musculus_tRNA-Ala-TGC-5-3 (tRNAscan-SE ID: chrX.trna610) Ala (TGC) 75 bp mature sequence Sc: 73.8 chrX:136569246-136569317 (+)
GGGGATGTAGCTCAGCGGTAGAGCACATGCTTTGCATGTATGGGGTCCCGGGTTCGATTCCCGGCATCTCCACCA
>Mus_musculus_tRNA-Ala-TGC-6-1 (tRNAscan-SE ID: chrX.trna613) Ala (TGC) 75 bp mature sequence Sc: 69.9 chrX:136590365-136590436 (+)
GGGGATGTAGCTCAATGGTAGAGCACATGCTTTGCATGTATGAGGCACCGGGTTCGATTCCCGGCATCTCCACCA
>Mus_musculus_tRNA-Ala-TGC-7-1 (tRNAscan-SE ID: chrX.trna1036) Ala (TGC) 75 bp mature sequence Sc: 72.9 chrX:136430365-136430436 (-)
GGGGATGTAGCTCAGTGGTAGAGCACATGCTTTGCATGTATGGGGTCCTGGGTTCGATTCCCGGCATCTCCACCA
>Mus_musculus_tRNA-Ala-TGC-7-2 (tRNAscan-SE ID: chrX.trna609) Ala (TGC) 75 bp mature sequence Sc: 72.9 chrX:136553725-136553796 (+)
GGGGATGTAGCTCAGTGGTAGAGCACATGCTTTGCATGTATGGGGTCCTGGGTTCGATTCCCGGCATCTCCACCA
>Mus_musculus_tRNA-Ala-TGC-8-1 (tRNAscan-SE ID: chrX.trna601) Ala (TGC) 75 bp mature sequence Sc: 71.9 chrX:136357602-136357673 (+)
GGGGATGTAGCTCAGTGGTAGAGCACATGCTTTGCATGTATGGGGTCCTGGGTTCAATTCCCGGCATCTCCACCA
>Mus_musculus_tRNA-Arg-ACG-1-1 (tRNAscan-SE ID: chr13.trna1486) Arg (ACG) 76 bp mature sequence Sc: 67.6 chr13:23446792-23446864 (-)
GGGCCAGTGGCGCAATGGATAACGCGTCTGACTACGGATCAGAAGATTCCAGGTTCGACTCCTGGCTGGCTCGCCA
>Mus_musculus_tRNA-Arg-ACG-1-2 (tRNAscan-SE ID: chr13.trna1484) Arg (ACG) 76 bp mature sequence Sc: 67.6 chr13:23500522-23500594 (-)
GGGCCAGTGGCGCAATGGATAACGCGTCTGACTACGGATCAGAAGATTCCAGGTTCGACTCCTGGCTGGCTCGCCA
>Mus_musculus_tRNA-Arg-ACG-1-3 (tRNAscan-SE ID: chr14.trna331) Arg (ACG) 76 bp mature sequence Sc: 67.6 chr14:54517696-54517768 (+)
GGGCCAGTGGCGCAATGGATAACGCGTCTGACTACGGATCAGAAGATTCCAGGTTCGACTCCTGGCTGGCTCGCCA
>Mus_musculus_tRNA-Arg-ACG-2-1 (tRNAscan-SE ID: chr3.trna1648) Arg (ACG) 76 bp mature sequence Sc: 67.5 chr3:19627959-19628031 (-)
GGGCCAGTGGCGCAATGGATAACGCGTCTGACTACGGATCAGAAGATTGTAGGTTCGACTCCTACCTGGCTCGCCA
>Mus_musculus_tRNA-Arg-ACG-3-1 (tRNAscan-SE ID: chr9.trna1202) Arg (ACG) 76 bp mature sequence Sc: 64.2 chr9:123529425-123529497 (-)
GGGCCAGTGGCGCAATGGATAACGCGTCTGACTACGGATCAGAAGATTCTAGGTTCGACTCCTGGCTGGCTCGCCA
>Mus_musculus_tRNA-Arg-ACG-3-2 (tRNAscan-SE ID: chr13.trna1507) Arg (ACG) 76 bp mature sequence Sc: 64.2 chr13:22021144-22021216 (-)
GGGCCAGTGGCGCAATGGATAACGCGTCTGACTACGGATCAGAAGATTCTAGGTTCGACTCCTGGCTGGCTCGCCA
>Mus_musculus_tRNA-Arg-CCG-1-1 (tRNAscan-SE ID: chr13.trna1534) Arg (CCG) 76 bp mature sequence Sc: 67.0 chr13:21215458-21215530 (-)
GGCCGCGTGGCCTAATGGATAAGGCGTCTGATTCCGGATCAGAAGATTGAGGGTTCGAGTCCCTTCGTGGTCGCCA
>Mus_musculus_tRNA-Arg-CCG-2-1 (tRNAscan-SE ID: chr17.trna1621) Arg (CCG) 76 bp mature sequence Sc: 64.1 chr17:23550263-23550335 (-)
GGCCGCGTGGCCTAATGGATAAGGCGTCTGATTCCGGATCAGAAGATTGGGGGTTCGAGTCCCTTCGTGGTCGCCA
>Mus_musculus_tRNA-Arg-CCG-3-1 (tRNAscan-SE ID: chr11.trna1496) Arg (CCG) 76 bp mature sequence Sc: 64.9 chr11:107012866-107012938 (+)
GACCCAGTGGCCTAATGGATAAGGCATCAGCCTCCGGAGCTGGGGATTGTGGGTTCGAGTCCCATCTGGGTCGCCA
>Mus_musculus_tRNA-Arg-CCT-1-1 (tRNAscan-SE ID: chr11.trna1594) Arg (CCT) 76 bp mature sequence Sc: 72.3 chr11:115412981-115413053 (+)
GCCCCAGTGGCCTAATGGATAAGGCACTGGCCTCCTAAGCCAGGGATTGTGGGTTCGAGTCCCACCTGGGGTACCA
>Mus_musculus_tRNA-Arg-CCT-2-1 (tRNAscan-SE ID: chr11.trna1917) Arg (CCT) 76 bp mature sequence Sc: 71.1 chr11:115413304-115413376 (-)
GCCCCAGTGGCCTAATGGATAAGGCACTGGCCTCCTAAGCCAGGGATTGTGGGTTCGAGTCCCACCTGGGGTGCCA
>Mus_musculus_tRNA-Arg-CCT-2-2 (tRNAscan-SE ID: chrX.trna550) Arg (CCT) 76 bp mature sequence Sc: 71.1 chrX:111377217-111377289 (+)
GCCCCAGTGGCCTAATGGATAAGGCACTGGCCTCCTAAGCCAGGGATTGTGGGTTCGAGTCCCACCTGGGGTGCCA
>Mus_musculus_tRNA-Arg-CCT-3-1 (tRNAscan-SE ID: chr17.trna1622) Arg (CCT) 76 bp mature sequence Sc: 71.7 chr17:23548768-23548840 (-)
GCCCCGGTGGCCTAATGGATAAGGCATTGGCCTCCTAAGCCAGGGATTGTGGGTTCGAGTCCCACCCGGGGTACCA
>Mus_musculus_tRNA-Arg-CCT-4-1 (tRNAscan-SE ID: chr6.trna174) Arg (CCT) 76 bp mature sequence Sc: 65.6 chr6:38533931-38534003 (+)
GCCCCAGTGGCCTAATGGATAAGGCATTGGCCTCCTAAGCCAGGGATTGTGGGTTCGAGTCCCATCTGGGGTGCCA
>Mus_musculus_tRNA-Arg-TCG-1-1 (tRNAscan-SE ID: chr7.trna629) Arg (TCG) 76 bp mature sequence Sc: 74.8 chr7:79466419-79466491 (+)
GGCCGCGTGGCCTAATGGATAAGGCGTCTGACTTCGGATCAGAAGATTGCAGGTTCGAGTCCTGCCGCGGTCGCCA
>Mus_musculus_tRNA-Arg-TCG-2-1 (tRNAscan-SE ID: chr11.trna1595) Arg (TCG) 76 bp mature sequence Sc: 68.8 chr11:115413779-115413851 (+)
GACCGCGTGGCCTAATGGATAAGGCGTCTGACTTCGGATCAGAAGATTGAGGGTTCGAGTCCCTTCGTGGTCGCCA
>Mus_musculus_tRNA-Arg-TCG-3-1 (tRNAscan-SE ID: chr13.trna96) Arg (TCG) 76 bp mature sequence Sc: 65.5 chr13:21279696-21279768 (+)
GACCACGTGGCCTAATGGATAAGGCGTCTGACTTCGGATCAGAAGATTGAGGGTTCGAATCCCTTCGTGGTTGCCA
>Mus_musculus_tRNA-Arg-TCG-3-2 (tRNAscan-SE ID: chr13.trna1482) Arg (TCG) 76 bp mature sequence Sc: 65.5 chr13:23503980-23504052 (-)
GACCACGTGGCCTAATGGATAAGGCGTCTGACTTCGGATCAGAAGATTGAGGGTTCGAATCCCTTCGTGGTTGCCA
>Mus_musculus_tRNA-Arg-TCG-4-1 (tRNAscan-SE ID: chr13.trna1481) Arg (TCG) 76 bp mature sequence Sc: 64.3 chr13:23526456-23526528 (-)
GACCACGTGGCCTAACGGATAAGGCGTCTGACTTCGGATCAGAAGATTGAGGGTTCGAATCCCTTCGTGGTTACCA
>Mus_musculus_tRNA-Arg-TCT-1-1 (tRNAscan-SE ID: chr3.trna1019) Arg (TCT) 76 bp mature sequence Sc: 71.1 chr3:122292948-122293032 (-)
GGCTCCGTGGCGCAATGGATAGCGCATTGGACTTCTAATTCAAAGGTTCCGGGTTCGAGTCCCGGCGGAGTCGCCA
>Mus_musculus_tRNA-Arg-TCT-2-1 (tRNAscan-SE ID: chr11.trna2830) Arg (TCT) 76 bp mature sequence Sc: 70.8 chr11:69123482-69123568 (-)
GGCTCTGTGGCGCAATGGATAGCGCATTGGACTTCTAATTCAAAGGTTGTGGGTTCGAATCCCACCAGAGTCGCCA
>Mus_musculus_tRNA-Arg-TCT-3-1 (tRNAscan-SE ID: chr19.trna985) Arg (TCT) 76 bp mature sequence Sc: 70.3 chr19:12011588-12011673 (-)
GGCTCTGTGGCGCAATGGATAGCGCATTGGACTTCTAATTCAAAGGTTGTGGGTTCGAGTCCCACCAGAGTCGCCA
>Mus_musculus_tRNA-Arg-TCT-4-1 (tRNAscan-SE ID: chr1.trna1040) Arg (TCT) 77 bp mature sequence Sc: 75.1 chr1:173390329-173390402 (+)
GTCTCTGTGGCGCAATGGACGAGCGCGCTGGACTTCTAATCCAGAGGTTCTGGGTTCGAGTCCCGGCAGAGATGCCA
>Mus_musculus_tRNA-Arg-TCT-5-1 (tRNAscan-SE ID: chr13.trna1519) Arg (TCT) 76 bp mature sequence Sc: 70.7 chr13:21917162-21917247 (-)
GGCTCTGTGGCGCAATGGATAGCGCATTGGACTTCTAATTCAAAGGTTGCGGGTTCGAGTCCCGCCAGAGTCGCCA
>Mus_musculus_tRNA-Asn-GTT-1-1 (tRNAscan-SE ID: chr3.trna1206) Asn (GTT) 77 bp mature sequence Sc: 81.6 chr3:96334615-96334688 (-)
GTCTCCGTGGCGCAATCGGTCAGCGCGTTCGGCTGTTAACCGAAAGGTTGGTGGTTCGAGCCCACCCGGGGACGCCA
>Mus_musculus_tRNA-Asn-GTT-2-1 (tRNAscan-SE ID: chr3.trna460) Asn (GTT) 77 bp mature sequence Sc: 80.8 chr3:96322074-96322147 (+)
GTCTCTGTGGCGCAATTGGTTAGCGCGTTCGGCTGTTAACCGAAAGGTTGGTGGTTCAAGCCCACCCAGGGACGCCA
>Mus_musculus_tRNA-Asn-GTT-3-1 (tRNAscan-SE ID: chr1.trna1458) Asn (GTT) 77 bp mature sequence Sc: 80.9 chr1:171033942-171034015 (-)
GTCTCTGTGGCGCAATCGGTTAGCGCGTTCGGCTGTTAACCGAAAGGTTGGTGGTTCGAGCCCACCCAGGGACGCCA
>Mus_musculus_tRNA-Asn-GTT-3-2 (tRNAscan-SE ID: chr2.trna3015) Asn (GTT) 77 bp mature sequence Sc: 80.9 chr2:18587044-18587117 (-)
GTCTCTGTGGCGCAATCGGTTAGCGCGTTCGGCTGTTAACCGAAAGGTTGGTGGTTCGAGCCCACCCAGGGACGCCA
>Mus_musculus_tRNA-Asn-GTT-3-3 (tRNAscan-SE ID: chr3.trna467) Asn (GTT) 77 bp mature sequence Sc: 80.9 chr3:96402218-96402291 (+)
GTCTCTGTGGCGCAATCGGTTAGCGCGTTCGGCTGTTAACCGAAAGGTTGGTGGTTCGAGCCCACCCAGGGACGCCA
>Mus_musculus_tRNA-Asn-GTT-3-4 (tRNAscan-SE ID: chr3.trna472) Asn (GTT) 77 bp mature sequence Sc: 80.9 chr3:96451425-96451498 (+)
GTCTCTGTGGCGCAATCGGTTAGCGCGTTCGGCTGTTAACCGAAAGGTTGGTGGTTCGAGCCCACCCAGGGACGCCA
>Mus_musculus_tRNA-Asn-GTT-3-5 (tRNAscan-SE ID: chr3.trna1198) Asn (GTT) 77 bp mature sequence Sc: 80.9 chr3:96459138-96459211 (-)
GTCTCTGTGGCGCAATCGGTTAGCGCGTTCGGCTGTTAACCGAAAGGTTGGTGGTTCGAGCCCACCCAGGGACGCCA
>Mus_musculus_tRNA-Asn-GTT-3-6 (tRNAscan-SE ID: chr3.trna476) Asn (GTT) 77 bp mature sequence Sc: 80.9 chr3:96497781-96497854 (+)
GTCTCTGTGGCGCAATCGGTTAGCGCGTTCGGCTGTTAACCGAAAGGTTGGTGGTTCGAGCCCACCCAGGGACGCCA
>Mus_musculus_tRNA-Asn-GTT-3-7 (tRNAscan-SE ID: chr5.trna1608) Asn (GTT) 77 bp mature sequence Sc: 80.9 chr5:149229001-149229074 (-)
GTCTCTGTGGCGCAATCGGTTAGCGCGTTCGGCTGTTAACCGAAAGGTTGGTGGTTCGAGCCCACCCAGGGACGCCA
>Mus_musculus_tRNA-Asn-GTT-3-8 (tRNAscan-SE ID: chr10.trna593) Asn (GTT) 77 bp mature sequence Sc: 80.9 chr10:80249159-80249232 (+)
GTCTCTGTGGCGCAATCGGTTAGCGCGTTCGGCTGTTAACCGAAAGGTTGGTGGTTCGAGCCCACCCAGGGACGCCA
>Mus_musculus_tRNA-Asn-GTT-3-9 (tRNAscan-SE ID: chr11.trna2238) Asn (GTT) 77 bp mature sequence Sc: 80.9 chr11:97702449-97702522 (-)
GTCTCTGTGGCGCAATCGGTTAGCGCGTTCGGCTGTTAACCGAAAGGTTGGTGGTTCGAGCCCACCCAGGGACGCCA
>Mus_musculus_tRNA-Asn-GTT-4-1 (tRNAscan-SE ID: chr15.trna1526) Asn (GTT) 77 bp mature sequence Sc: 61.0 chr15:16275950-16276023 (-)
GTCTCTGTGGCGCGATCGGTTAGTGCGTTTGGCTGTTAACCGAAAGGTTGGTGGTTCAAACCCACCCGGGGACGCCA
>Mus_musculus_tRNA-Asn-GTT-5-1 (tRNAscan-SE ID: chr3.trna462) Asn (GTT) 77 bp mature sequence Sc: 55.5 chr3:96334971-96335044 (+)
GTCTCTGTGGTGCAATCGGTCAGCGCGTTTGGCTGTTAACTGGAAGGTTGGTGGTTTGAGCCCACCCGGGGACGCCA
>Mus_musculus_tRNA-Asp-GTC-1-1 (tRNAscan-SE ID: chr1.trna1457) Asp (GTC) 75 bp mature sequence Sc: 66.5 chr1:171037029-171037100 (-)
TCCTCGTTAGTATAGTGGTGAGTATCCCCGCCTGTCACGCGGGAGACCGGGGTTCGATTCCCCGACGGGGAGCCA
>Mus_musculus_tRNA-Asp-GTC-1-10 (tRNAscan-SE ID: chr11.trna619) Asp (GTC) 75 bp mature sequence Sc: 66.5 chr11:69040984-69041055 (+)
TCCTCGTTAGTATAGTGGTGAGTATCCCCGCCTGTCACGCGGGAGACCGGGGTTCGATTCCCCGACGGGGAGCCA
>Mus_musculus_tRNA-Asp-GTC-1-11 (tRNAscan-SE ID: chr13.trna107) Asp (GTC) 75 bp mature sequence Sc: 66.5 chr13:21911313-21911384 (+)
TCCTCGTTAGTATAGTGGTGAGTATCCCCGCCTGTCACGCGGGAGACCGGGGTTCGATTCCCCGACGGGGAGCCA
>Mus_musculus_tRNA-Asp-GTC-1-12 (tRNAscan-SE ID: chr13.trna1515) Asp (GTC) 75 bp mature sequence Sc: 66.5 chr13:21935497-21935568 (-)
TCCTCGTTAGTATAGTGGTGAGTATCCCCGCCTGTCACGCGGGAGACCGGGGTTCGATTCCCCGACGGGGAGCCA
>Mus_musculus_tRNA-Asp-GTC-1-13 (tRNAscan-SE ID: chr13.trna1513) Asp (GTC) 75 bp mature sequence Sc: 66.5 chr13:21940319-21940390 (-)
TCCTCGTTAGTATAGTGGTGAGTATCCCCGCCTGTCACGCGGGAGACCGGGGTTCGATTCCCCGACGGGGAGCCA
>Mus_musculus_tRNA-Asp-GTC-1-2 (tRNAscan-SE ID: chr1.trna1452) Asp (GTC) 75 bp mature sequence Sc: 66.5 chr1:171065358-171065429 (-)
TCCTCGTTAGTATAGTGGTGAGTATCCCCGCCTGTCACGCGGGAGACCGGGGTTCGATTCCCCGACGGGGAGCCA
>Mus_musculus_tRNA-Asp-GTC-1-3 (tRNAscan-SE ID: chr1.trna1449) Asp (GTC) 75 bp mature sequence Sc: 66.5 chr1:171072993-171073064 (-)
TCCTCGTTAGTATAGTGGTGAGTATCCCCGCCTGTCACGCGGGAGACCGGGGTTCGATTCCCCGACGGGGAGCCA
>Mus_musculus_tRNA-Asp-GTC-1-4 (tRNAscan-SE ID: chr1.trna1446) Asp (GTC) 75 bp mature sequence Sc: 66.5 chr1:171080607-171080678 (-)
TCCTCGTTAGTATAGTGGTGAGTATCCCCGCCTGTCACGCGGGAGACCGGGGTTCGATTCCCCGACGGGGAGCCA
>Mus_musculus_tRNA-Asp-GTC-1-5 (tRNAscan-SE ID: chr1.trna1004) Asp (GTC) 75 bp mature sequence Sc: 66.5 chr1:171102371-171102442 (+)
TCCTCGTTAGTATAGTGGTGAGTATCCCCGCCTGTCACGCGGGAGACCGGGGTTCGATTCCCCGACGGGGAGCCA
>Mus_musculus_tRNA-Asp-GTC-1-6 (tRNAscan-SE ID: chr5.trna2028) Asp (GTC) 75 bp mature sequence Sc: 66.5 chr5:125405607-125405678 (-)
TCCTCGTTAGTATAGTGGTGAGTATCCCCGCCTGTCACGCGGGAGACCGGGGTTCGATTCCCCGACGGGGAGCCA
>Mus_musculus_tRNA-Asp-GTC-1-7 (tRNAscan-SE ID: chr5.trna2026) Asp (GTC) 75 bp mature sequence Sc: 66.5 chr5:125409016-125409087 (-)
TCCTCGTTAGTATAGTGGTGAGTATCCCCGCCTGTCACGCGGGAGACCGGGGTTCGATTCCCCGACGGGGAGCCA
>Mus_musculus_tRNA-Asp-GTC-1-8 (tRNAscan-SE ID: chr10.trna1329) Asp (GTC) 75 bp mature sequence Sc: 66.5 chr10:93452978-93453049 (-)
TCCTCGTTAGTATAGTGGTGAGTATCCCCGCCTGTCACGCGGGAGACCGGGGTTCGATTCCCCGACGGGGAGCCA
>Mus_musculus_tRNA-Asp-GTC-1-9 (tRNAscan-SE ID: chr11.trna94) Asp (GTC) 75 bp mature sequence Sc: 66.5 chr11:7869777-7869848 (+)
TCCTCGTTAGTATAGTGGTGAGTATCCCCGCCTGTCACGCGGGAGACCGGGGTTCGATTCCCCGACGGGGAGCCA
>Mus_musculus_tRNA-Asp-GTC-2-1 (tRNAscan-SE ID: chr10.trna1337) Asp (GTC) 75 bp mature sequence Sc: 65.4 chr10:91182097-91182168 (-)
TCCTCGTTAGTATAGTGGTTAGTATCCCCGCCTGTCACGCGGGAGACCGGGGTTCAATTCCCCGACGGGGAGCCA
>Mus_musculus_tRNA-Asp-GTC-3-1 (tRNAscan-SE ID: chr2.trna794) Asp (GTC) 75 bp mature sequence Sc: 52.2 chr2:114103367-114103438 (+)
TCCTCGTTAGTATAGTGGTGAGTATCCCTGCCTGTCACGCAGGACACCAGGGTTCGATTTCCTGACGGGGAGCCA
>Mus_musculus_tRNA-Asp-GTC-4-1 (tRNAscan-SE ID: chr5.trna2466) Asp (GTC) 75 bp mature sequence Sc: 51.4 chr5:100992874-100992945 (-)
TCCTCGTTAGTATAGTGGTGAGTATCCCCGCCTGTCACACAGGAGACCGGGGTTCGATTCCCCGATGGGGAGCCA
>Mus_musculus_tRNA-Cys-GCA-1-1 (tRNAscan-SE ID: chr9.trna927) Cys (GCA) 75 bp mature sequence Sc: 81.8 chr9:104404056-104404127 (+)
GGGGGTATAGCTCAGTGGTAGAGCATTTGACTGCAGATCAAGAGGTCCCTGGTTCAAATCCAGGTGCCCCCTCCA
>Mus_musculus_tRNA-Cys-GCA-1-2 (tRNAscan-SE ID: chr17.trna703) Cys (GCA) 75 bp mature sequence Sc: 81.8 chr17:71599271-71599342 (+)
GGGGGTATAGCTCAGTGGTAGAGCATTTGACTGCAGATCAAGAGGTCCCTGGTTCAAATCCAGGTGCCCCCTCCA
>Mus_musculus_tRNA-Cys-GCA-10-1 (tRNAscan-SE ID: chr6.trna267) Cys (GCA) 75 bp mature sequence Sc: 69.8 chr6:48340613-48340684 (+)
GGGGGTATAGCTCAGGGGTAGAGCATTTGACTGCAGATCAAGAGGTCCCTGGTTCAAATCCAGATGCCCCCTCCA
>Mus_musculus_tRNA-Cys-GCA-11-1 (tRNAscan-SE ID: chr6.trna1587) Cys (GCA) 75 bp mature sequence Sc: 68.7 chr6:48288876-48288947 (-)
GGGGGTATAGCTCAGGGGTAGAGTATTTGGCTGCAGATCAAGAGGTCCCTGGTTCAAATCCAGGTGCCCCCTCCA
>Mus_musculus_tRNA-Cys-GCA-12-1 (tRNAscan-SE ID: chr6.trna1592) Cys (GCA) 75 bp mature sequence Sc: 72.6 chr6:48253080-48253151 (-)
GGGGGTATAGCTCAGGGGTAGAGCATTTGACTGCAGATCAAGAGGTCCTTGGTTCAAATCCAGGTGTCCCCTCCA
>Mus_musculus_tRNA-Cys-GCA-13-1 (tRNAscan-SE ID: chr6.trna270) Cys (GCA) 75 bp mature sequence Sc: 66.7 chr6:48356851-48356922 (+)
GGGGGTATAGCTCAGAGGTAGAGCATTTGACTGCAGATCAAGAGATCTCTGGTTCAAATCCAGGTGCCCCCTCCA
>Mus_musculus_tRNA-Cys-GCA-14-1 (tRNAscan-SE ID: chr6.trna250) Cys (GCA) 75 bp mature sequence Sc: 69.4 chr6:48143356-48143427 (+)
GGGGGTATAGCTCAGGGGTAGAGCATTTGACTGCAGATCAAGAGGTCCCTAGTTCAAATCCAGGTGCCCCCTCCA
>Mus_musculus_tRNA-Cys-GCA-15-1 (tRNAscan-SE ID: chr6.trna1583) Cys (GCA) 75 bp mature sequence Sc: 66.5 chr6:48308729-48308800 (-)
GGTGGTATAGCTCAGGGGTAGAGCATTTGACTGCAGATCAAGAGATCCCTGGTTCGAATCCAGGTGCCCCCTCCA
>Mus_musculus_tRNA-Cys-GCA-16-1 (tRNAscan-SE ID: chr6.trna1603) Cys (GCA) 75 bp mature sequence Sc: 67.5 chr6:48139510-48139581 (-)
GGGGGTATAACTCAGGGGTAGAGCATTTGACTGCAGATCAAGAGGTCCCTGGTTCAAATCCAGGTGCCCCCTCCA
>Mus_musculus_tRNA-Cys-GCA-17-1 (tRNAscan-SE ID: chr6.trna264) Cys (GCA) 75 bp mature sequence Sc: 67.8 chr6:48311499-48311570 (+)
TGGGGTATAGCTCAGGGGTAGAGCATTTGACTGCAGATCAAGAGGTCCCTGGTTCAAATCCAGGTGCCCCCTCCA
>Mus_musculus_tRNA-Cys-GCA-18-1 (tRNAscan-SE ID: chr6.trna1584) Cys (GCA) 75 bp mature sequence Sc: 63.5 chr6:48305464-48305535 (-)
GGGGGTATAGCTCAGAGGAAGAGCATTTGACTGCAGATCAAGAGGTCCCTGATTCAAATCCAGGTGCCCCCTCCA
>Mus_musculus_tRNA-Cys-GCA-19-1 (tRNAscan-SE ID: chr6.trna255) Cys (GCA) 75 bp mature sequence Sc: 65.2 chr6:48186318-48186389 (+)
GGGGGTAAAGCTCAGGGGTAGAGCATTTGACTGCAGATTAAGAGGTCCCTGGTTCAAATCCAGGTACCCCCTCCA
>Mus_musculus_tRNA-Cys-GCA-2-1 (tRNAscan-SE ID: chr11.trna2234) Cys (GCA) 75 bp mature sequence Sc: 81.8 chr11:97798906-97798977 (-)
GGGGGTATAGCTCAGTGGTAGAGCATTTGACTGCAGATCAAGAGGTCCCTGGTTCAAATCCGGGTGCCCCCTCCA
>Mus_musculus_tRNA-Cys-GCA-21-1 (tRNAscan-SE ID: chr6.trna262) Cys (GCA) 75 bp mature sequence Sc: 59.6 chr6:48302459-48302530 (+)
GGGGTTATAGCTCAGGTGTAGAGCATTTGACTGCAGATCAAGAGGTCCCTGGTTCAAATCCAGGTGCCCCCTCCA
>Mus_musculus_tRNA-Cys-GCA-24-1 (tRNAscan-SE ID: chr6.trna268) Cys (GCA) 75 bp mature sequence Sc: 60.7 chr6:48341588-48341659 (+)
GGGGGTATAGCTCAGGGGTAGAGCATTTGACTGCAGATCACGAGGTCCCTGGTTCAAATCGAGGTGCCCCCTCCA
>Mus_musculus_tRNA-Cys-GCA-25-1 (tRNAscan-SE ID: chr6.trna258) Cys (GCA) 75 bp mature sequence Sc: 57.3 chr6:48205068-48205139 (+)
GGGGGTATAGCTCAGGGGTGGAGCATTTGACTGCAGATCAAGGGGTCCCTGTTTCAAATCCAGGTGCCCCCTCCA
>Mus_musculus_tRNA-Cys-GCA-3-1 (tRNAscan-SE ID: chr6.trna244) Cys (GCA) 75 bp mature sequence Sc: 81.9 chr6:47978997-47979068 (+)
GGGGGTATAGCTCAGTGGTAGAGCATTTGACTGCAGATCAAGAGGTCCCCGGTTCAAATCCGGGTGCCCCCTCCA
>Mus_musculus_tRNA-Cys-GCA-3-2 (tRNAscan-SE ID: chr11.trna1235) Cys (GCA) 75 bp mature sequence Sc: 81.9 chr11:97797072-97797143 (+)
GGGGGTATAGCTCAGTGGTAGAGCATTTGACTGCAGATCAAGAGGTCCCCGGTTCAAATCCGGGTGCCCCCTCCA
>Mus_musculus_tRNA-Cys-GCA-3-3 (tRNAscan-SE ID: chr11.trna2223) Cys (GCA) 75 bp mature sequence Sc: 81.9 chr11:97988246-97988317 (-)
GGGGGTATAGCTCAGTGGTAGAGCATTTGACTGCAGATCAAGAGGTCCCCGGTTCAAATCCGGGTGCCCCCTCCA
>Mus_musculus_tRNA-Cys-GCA-3-4 (tRNAscan-SE ID: chr11.trna2222) Cys (GCA) 75 bp mature sequence Sc: 81.9 chr11:97988923-97988994 (-)
GGGGGTATAGCTCAGTGGTAGAGCATTTGACTGCAGATCAAGAGGTCCCCGGTTCAAATCCGGGTGCCCCCTCCA
>Mus_musculus_tRNA-Cys-GCA-4-1 (tRNAscan-SE ID: chr6.trna249) Cys (GCA) 75 bp mature sequence Sc: 77.2 chr6:48133937-48134008 (+)
GGGGGTATAGCTCAGGGGTAGAGCATTTGACTGCAGATCAAGAGGTCCCTGGTTCAAATCCAGGTGCCCCCTCCA
>Mus_musculus_tRNA-Cys-GCA-4-10 (tRNAscan-SE ID: chr6.trna1594) Cys (GCA) 75 bp mature sequence Sc: 77.2 chr6:48244316-48244387 (-)
GGGGGTATAGCTCAGGGGTAGAGCATTTGACTGCAGATCAAGAGGTCCCTGGTTCAAATCCAGGTGCCCCCTCCA
>Mus_musculus_tRNA-Cys-GCA-4-11 (tRNAscan-SE ID: chr6.trna1593) Cys (GCA) 75 bp mature sequence Sc: 77.2 chr6:48252103-48252174 (-)
GGGGGTATAGCTCAGGGGTAGAGCATTTGACTGCAGATCAAGAGGTCCCTGGTTCAAATCCAGGTGCCCCCTCCA
>Mus_musculus_tRNA-Cys-GCA-4-12 (tRNAscan-SE ID: chr6.trna1591) Cys (GCA) 75 bp mature sequence Sc: 77.2 chr6:48261722-48261793 (-)
GGGGGTATAGCTCAGGGGTAGAGCATTTGACTGCAGATCAAGAGGTCCCTGGTTCAAATCCAGGTGCCCCCTCCA
>Mus_musculus_tRNA-Cys-GCA-4-13 (tRNAscan-SE ID: chr6.trna1590) Cys (GCA) 75 bp mature sequence Sc: 77.2 chr6:48268458-48268529 (-)
GGGGGTATAGCTCAGGGGTAGAGCATTTGACTGCAGATCAAGAGGTCCCTGGTTCAAATCCAGGTGCCCCCTCCA
>Mus_musculus_tRNA-Cys-GCA-4-14 (tRNAscan-SE ID: chr6.trna259) Cys (GCA) 75 bp mature sequence Sc: 77.2 chr6:48271926-48271997 (+)
GGGGGTATAGCTCAGGGGTAGAGCATTTGACTGCAGATCAAGAGGTCCCTGGTTCAAATCCAGGTGCCCCCTCCA
>Mus_musculus_tRNA-Cys-GCA-4-15 (tRNAscan-SE ID: chr6.trna260) Cys (GCA) 75 bp mature sequence Sc: 77.2 chr6:48273680-48273751 (+)
GGGGGTATAGCTCAGGGGTAGAGCATTTGACTGCAGATCAAGAGGTCCCTGGTTCAAATCCAGGTGCCCCCTCCA
>Mus_musculus_tRNA-Cys-GCA-4-16 (tRNAscan-SE ID: chr6.trna1588) Cys (GCA) 75 bp mature sequence Sc: 77.2 chr6:48279771-48279842 (-)
GGGGGTATAGCTCAGGGGTAGAGCATTTGACTGCAGATCAAGAGGTCCCTGGTTCAAATCCAGGTGCCCCCTCCA
>Mus_musculus_tRNA-Cys-GCA-4-17 (tRNAscan-SE ID: chr6.trna261) Cys (GCA) 75 bp mature sequence Sc: 77.2 chr6:48297433-48297504 (+)
GGGGGTATAGCTCAGGGGTAGAGCATTTGACTGCAGATCAAGAGGTCCCTGGTTCAAATCCAGGTGCCCCCTCCA
>Mus_musculus_tRNA-Cys-GCA-4-18 (tRNAscan-SE ID: chr6.trna1585) Cys (GCA) 75 bp mature sequence Sc: 77.2 chr6:48298950-48299021 (-)
GGGGGTATAGCTCAGGGGTAGAGCATTTGACTGCAGATCAAGAGGTCCCTGGTTCAAATCCAGGTGCCCCCTCCA
>Mus_musculus_tRNA-Cys-GCA-4-19 (tRNAscan-SE ID: chr6.trna1582) Cys (GCA) 75 bp mature sequence Sc: 77.2 chr6:48309707-48309778 (-)
GGGGGTATAGCTCAGGGGTAGAGCATTTGACTGCAGATCAAGAGGTCCCTGGTTCAAATCCAGGTGCCCCCTCCA
>Mus_musculus_tRNA-Cys-GCA-4-2 (tRNAscan-SE ID: chr6.trna1601) Cys (GCA) 75 bp mature sequence Sc: 77.2 chr6:48144928-48144999 (-)
GGGGGTATAGCTCAGGGGTAGAGCATTTGACTGCAGATCAAGAGGTCCCTGGTTCAAATCCAGGTGCCCCCTCCA
>Mus_musculus_tRNA-Cys-GCA-4-20 (tRNAscan-SE ID: chr6.trna1581) Cys (GCA) 75 bp mature sequence Sc: 77.2 chr6:48313018-48313089 (-)
GGGGGTATAGCTCAGGGGTAGAGCATTTGACTGCAGATCAAGAGGTCCCTGGTTCAAATCCAGGTGCCCCCTCCA
>Mus_musculus_tRNA-Cys-GCA-4-21 (tRNAscan-SE ID: chr6.trna266) Cys (GCA) 75 bp mature sequence Sc: 77.2 chr6:48317515-48317586 (+)
GGGGGTATAGCTCAGGGGTAGAGCATTTGACTGCAGATCAAGAGGTCCCTGGTTCAAATCCAGGTGCCCCCTCCA
>Mus_musculus_tRNA-Cys-GCA-4-22 (tRNAscan-SE ID: chr6.trna1580) Cys (GCA) 75 bp mature sequence Sc: 77.2 chr6:48332840-48332911 (-)
GGGGGTATAGCTCAGGGGTAGAGCATTTGACTGCAGATCAAGAGGTCCCTGGTTCAAATCCAGGTGCCCCCTCCA
>Mus_musculus_tRNA-Cys-GCA-4-23 (tRNAscan-SE ID: chr6.trna1579) Cys (GCA) 75 bp mature sequence Sc: 77.2 chr6:48336108-48336179 (-)
GGGGGTATAGCTCAGGGGTAGAGCATTTGACTGCAGATCAAGAGGTCCCTGGTTCAAATCCAGGTGCCCCCTCCA
>Mus_musculus_tRNA-Cys-GCA-4-24 (tRNAscan-SE ID: chr6.trna1578) Cys (GCA) 75 bp mature sequence Sc: 77.2 chr6:48337091-48337162 (-)
GGGGGTATAGCTCAGGGGTAGAGCATTTGACTGCAGATCAAGAGGTCCCTGGTTCAAATCCAGGTGCCCCCTCCA
>Mus_musculus_tRNA-Cys-GCA-4-25 (tRNAscan-SE ID: chr6.trna1577) Cys (GCA) 75 bp mature sequence Sc: 77.2 chr6:48349762-48349833 (-)
GGGGGTATAGCTCAGGGGTAGAGCATTTGACTGCAGATCAAGAGGTCCCTGGTTCAAATCCAGGTGCCCCCTCCA
>Mus_musculus_tRNA-Cys-GCA-4-26 (tRNAscan-SE ID: chr6.trna1575) Cys (GCA) 75 bp mature sequence Sc: 77.2 chr6:48354019-48354090 (-)
GGGGGTATAGCTCAGGGGTAGAGCATTTGACTGCAGATCAAGAGGTCCCTGGTTCAAATCCAGGTGCCCCCTCCA
>Mus_musculus_tRNA-Cys-GCA-4-27 (tRNAscan-SE ID: chr6.trna269) Cys (GCA) 75 bp mature sequence Sc: 77.2 chr6:48355855-48355926 (+)
GGGGGTATAGCTCAGGGGTAGAGCATTTGACTGCAGATCAAGAGGTCCCTGGTTCAAATCCAGGTGCCCCCTCCA
>Mus_musculus_tRNA-Cys-GCA-4-28 (tRNAscan-SE ID: chr6.trna1574) Cys (GCA) 75 bp mature sequence Sc: 77.2 chr6:48363532-48363603 (-)
GGGGGTATAGCTCAGGGGTAGAGCATTTGACTGCAGATCAAGAGGTCCCTGGTTCAAATCCAGGTGCCCCCTCCA
>Mus_musculus_tRNA-Cys-GCA-4-29 (tRNAscan-SE ID: chr9.trna926) Cys (GCA) 75 bp mature sequence Sc: 77.2 chr9:104400120-104400191 (+)
GGGGGTATAGCTCAGGGGTAGAGCATTTGACTGCAGATCAAGAGGTCCCTGGTTCAAATCCAGGTGCCCCCTCCA
>Mus_musculus_tRNA-Cys-GCA-4-3 (tRNAscan-SE ID: chr6.trna251) Cys (GCA) 75 bp mature sequence Sc: 77.2 chr6:48154714-48154785 (+)
GGGGGTATAGCTCAGGGGTAGAGCATTTGACTGCAGATCAAGAGGTCCCTGGTTCAAATCCAGGTGCCCCCTCCA
>Mus_musculus_tRNA-Cys-GCA-4-4 (tRNAscan-SE ID: chr6.trna1600) Cys (GCA) 75 bp mature sequence Sc: 77.2 chr6:48156275-48156346 (-)
GGGGGTATAGCTCAGGGGTAGAGCATTTGACTGCAGATCAAGAGGTCCCTGGTTCAAATCCAGGTGCCCCCTCCA
>Mus_musculus_tRNA-Cys-GCA-4-5 (tRNAscan-SE ID: chr6.trna252) Cys (GCA) 75 bp mature sequence Sc: 77.2 chr6:48160179-48160250 (+)
GGGGGTATAGCTCAGGGGTAGAGCATTTGACTGCAGATCAAGAGGTCCCTGGTTCAAATCCAGGTGCCCCCTCCA
>Mus_musculus_tRNA-Cys-GCA-4-6 (tRNAscan-SE ID: chr6.trna254) Cys (GCA) 75 bp mature sequence Sc: 77.2 chr6:48164101-48164172 (+)
GGGGGTATAGCTCAGGGGTAGAGCATTTGACTGCAGATCAAGAGGTCCCTGGTTCAAATCCAGGTGCCCCCTCCA
>Mus_musculus_tRNA-Cys-GCA-4-7 (tRNAscan-SE ID: chr6.trna256) Cys (GCA) 75 bp mature sequence Sc: 77.2 chr6:48197026-48197097 (+)
GGGGGTATAGCTCAGGGGTAGAGCATTTGACTGCAGATCAAGAGGTCCCTGGTTCAAATCCAGGTGCCCCCTCCA
>Mus_musculus_tRNA-Cys-GCA-4-8 (tRNAscan-SE ID: chr6.trna1599) Cys (GCA) 75 bp mature sequence Sc: 77.2 chr6:48207451-48207522 (-)
GGGGGTATAGCTCAGGGGTAGAGCATTTGACTGCAGATCAAGAGGTCCCTGGTTCAAATCCAGGTGCCCCCTCCA
>Mus_musculus_tRNA-Cys-GCA-4-9 (tRNAscan-SE ID: chr6.trna1596) Cys (GCA) 75 bp mature sequence Sc: 77.2 chr6:48223094-48223165 (-)
GGGGGTATAGCTCAGGGGTAGAGCATTTGACTGCAGATCAAGAGGTCCCTGGTTCAAATCCAGGTGCCCCCTCCA
>Mus_musculus_tRNA-Cys-GCA-5-1 (tRNAscan-SE ID: chr11.trna2236) Cys (GCA) 75 bp mature sequence Sc: 77.1 chr11:97769829-97769900 (-)
GGGGGTATAGCTCAGGGGTAGAGCATTTGACTGCAGATCAAGAGGTCCCTGGTTCAAATCCGGGTGCCCCCTCCA
>Mus_musculus_tRNA-Cys-GCA-6-1 (tRNAscan-SE ID: chr6.trna1586) Cys (GCA) 75 bp mature sequence Sc: 78.7 chr6:48293007-48293078 (-)
GGGGGTATAGCTCAGGGGTAGAGCATTTGACTGCAGATCAAGAGGTCCCTGGTTCAAATCCAGGTACCCCCTCCA
>Mus_musculus_tRNA-Cys-GCA-7-1 (tRNAscan-SE ID: chr6.trna1598) Cys (GCA) 75 bp mature sequence Sc: 77.3 chr6:48209838-48209909 (-)
GGGGGTATAGCTCAGGGGTAGAGCATTTGACTGCAGATCAAGAGGTCCCCGGTTCAAATCCGGGTGCCCCCTCCA
>Mus_musculus_tRNA-Cys-GCA-8-1 (tRNAscan-SE ID: chr6.trna1595) Cys (GCA) 75 bp mature sequence Sc: 77.1 chr6:48224329-48224400 (-)
GGGGGCATAGCTCAGGGGTAGAGCATTTGACTGCAGATCAAGAGGTCCCCGGTTCAAATCCGGGTGCTCCCTCCA
>Mus_musculus_tRNA-Cys-GCA-9-1 (tRNAscan-SE ID: chr6.trna263) Cys (GCA) 75 bp mature sequence Sc: 72.8 chr6:48303465-48303536 (+)
GGGGGTATAGCTCAGGGGTAGAGCATTTGACTGCAGATTAAGAGGTCCCTGGTTCAAATCCAGGTGCCCCCTCCA
>Mus_musculus_tRNA-Gln-CTG-1-1 (tRNAscan-SE ID: chr13.trna110) Gln (CTG) 75 bp mature sequence Sc: 73.6 chr13:21920200-21920271 (+)
GGTTCCATGGTGTAATGGTTAGCACTCTGGACTCTGAATCCAGCGACCCGAGTTCAAATCTCGGTGGGACCTCCA
>Mus_musculus_tRNA-Gln-CTG-2-1 (tRNAscan-SE ID: chr9.trna550) Gln (CTG) 75 bp mature sequence Sc: 71.5 chr9:64738046-64738117 (+)
GGTTCCATGGTGTAATGGTTAGCACTCTGGACTCTGAATCCAGCGATCCGAGTTCAAATCTCGGTGGAACCTCCA
>Mus_musculus_tRNA-Gln-CTG-2-2 (tRNAscan-SE ID: chr11.trna2829) Gln (CTG) 75 bp mature sequence Sc: 71.5 chr11:69124607-69124678 (-)
GGTTCCATGGTGTAATGGTTAGCACTCTGGACTCTGAATCCAGCGATCCGAGTTCAAATCTCGGTGGAACCTCCA
>Mus_musculus_tRNA-Gln-CTG-2-3 (tRNAscan-SE ID: chr13.trna86) Gln (CTG) 75 bp mature sequence Sc: 71.5 chr13:21172351-21172422 (+)
GGTTCCATGGTGTAATGGTTAGCACTCTGGACTCTGAATCCAGCGATCCGAGTTCAAATCTCGGTGGAACCTCCA
>Mus_musculus_tRNA-Gln-CTG-2-4 (tRNAscan-SE ID: chr13.trna1516) Gln (CTG) 75 bp mature sequence Sc: 71.5 chr13:21933961-21934032 (-)
GGTTCCATGGTGTAATGGTTAGCACTCTGGACTCTGAATCCAGCGATCCGAGTTCAAATCTCGGTGGAACCTCCA
>Mus_musculus_tRNA-Gln-CTG-3-1 (tRNAscan-SE ID: chr3.trna1205) Gln (CTG) 75 bp mature sequence Sc: 71.1 chr3:96341156-96341227 (-)
GGTTCCATGGTGTAATGGTTAGCACTCTGGACTCTGAATCCAGCGATCCGAGTTCAAATCTCGGTGGGACCTCCA
>Mus_musculus_tRNA-Gln-CTG-3-2 (tRNAscan-SE ID: chr3.trna1201) Gln (CTG) 75 bp mature sequence Sc: 71.1 chr3:96399059-96399130 (-)
GGTTCCATGGTGTAATGGTTAGCACTCTGGACTCTGAATCCAGCGATCCGAGTTCAAATCTCGGTGGGACCTCCA
>Mus_musculus_tRNA-Gln-CTG-3-3 (tRNAscan-SE ID: chr3.trna475) Gln (CTG) 75 bp mature sequence Sc: 71.1 chr3:96479391-96479462 (+)
GGTTCCATGGTGTAATGGTTAGCACTCTGGACTCTGAATCCAGCGATCCGAGTTCAAATCTCGGTGGGACCTCCA
>Mus_musculus_tRNA-Gln-CTG-4-1 (tRNAscan-SE ID: chr3.trna491) Gln (CTG) 75 bp mature sequence Sc: 71.1 chr3:97681459-97681530 (+)
GGTTCCATGGTGTAATGGTGAGCACTCTGGACTCTGAATCCAGCGATCCGAGTTCAAATCTCGGTGGGACCTCCA
>Mus_musculus_tRNA-Gln-CTG-5-1 (tRNAscan-SE ID: chr13.trna1509) Gln (CTG) 75 bp mature sequence Sc: 60.3 chr13:21996581-21996652 (-)
GGTTCCATGGTGTAATGGCTAGCACTCTGGACTCTGAATCCAGCGATCCGAGTTCAAATCTCGGTGGGATTTCCA
>Mus_musculus_tRNA-Gln-TTG-1-1 (tRNAscan-SE ID: chr11.trna2317) Gln (TTG) 75 bp mature sequence Sc: 72.6 chr11:95859172-95859243 (-)
GGTCCCATGGTGTAATGGTTAGCACTCTGGACTTTGAATCCAGCGATCCGAGTTCAAATCTCGGTGGGACCTCCA
>Mus_musculus_tRNA-Gln-TTG-2-1 (tRNAscan-SE ID: chr13.trna1531) Gln (TTG) 75 bp mature sequence Sc: 65.7 chr13:21268469-21268540 (-)
GGTCCCATGGTGTAATGGTTAGCACTCTGGACTTTGAATCCAGCAATCTGAGTTCAAATCTCGGTGGGACCTCCA
>Mus_musculus_tRNA-Gln-TTG-3-1 (tRNAscan-SE ID: chr13.trna137) Gln (TTG) 75 bp mature sequence Sc: 66.9 chr13:23519050-23519121 (+)
GGCCCCATGGTGTAATGGTTAGCACTCTGGACTTTGAATCCAGCGATCCGAGTTCAAATCTCGGTGGGACCTCCA
>Mus_musculus_tRNA-Gln-TTG-3-2 (tRNAscan-SE ID: chr13.trna138) Gln (TTG) 75 bp mature sequence Sc: 66.9 chr13:23519613-23519684 (+)
GGCCCCATGGTGTAATGGTTAGCACTCTGGACTTTGAATCCAGCGATCCGAGTTCAAATCTCGGTGGGACCTCCA
>Mus_musculus_tRNA-Gln-TTG-4-1 (tRNAscan-SE ID: chrX.trna1530) Gln (TTG) 75 bp mature sequence Sc: 57.7 chrX:13859166-13859237 (-)
GGTCTCATGGTGTAATGGTTAGCACACTGGACTTTGAGTCCAGCAATCCGAGTTCGAGTCTTGGTGAGACCACCA
>Mus_musculus_tRNA-Gln-TTG-5-1 (tRNAscan-SE ID: chr11.trna983) Gln (TTG) 75 bp mature sequence Sc: 51.3 chr11:86262168-86262239 (+)
GGACCCATGGTGTAATGGTTAGCACTCTGGACTTTGAATCCAGCAATCCAAGTTCAAATCTCGGTGGGACCTCCA
>Mus_musculus_tRNA-Glu-CTC-1-1 (tRNAscan-SE ID: chr1.trna1454) Glu (CTC) 75 bp mature sequence Sc: 73.2 chr1:171064164-171064235 (-)
TCCCTGGTGGTCTAGTGGTTAGGATTCGGCGCTCTCACCGCCGCGGCCCGGGTTCGATTCCCGGTCAGGGAACCA
>Mus_musculus_tRNA-Glu-CTC-1-2 (tRNAscan-SE ID: chr1.trna1451) Glu (CTC) 75 bp mature sequence Sc: 73.2 chr1:171071792-171071863 (-)
TCCCTGGTGGTCTAGTGGTTAGGATTCGGCGCTCTCACCGCCGCGGCCCGGGTTCGATTCCCGGTCAGGGAACCA
>Mus_musculus_tRNA-Glu-CTC-1-3 (tRNAscan-SE ID: chr1.trna1448) Glu (CTC) 75 bp mature sequence Sc: 73.2 chr1:171079406-171079477 (-)
TCCCTGGTGGTCTAGTGGTTAGGATTCGGCGCTCTCACCGCCGCGGCCCGGGTTCGATTCCCGGTCAGGGAACCA
>Mus_musculus_tRNA-Glu-CTC-1-4 (tRNAscan-SE ID: chr1.trna1006) Glu (CTC) 75 bp mature sequence Sc: 73.2 chr1:171103043-171103114 (+)
TCCCTGGTGGTCTAGTGGTTAGGATTCGGCGCTCTCACCGCCGCGGCCCGGGTTCGATTCCCGGTCAGGGAACCA
>Mus_musculus_tRNA-Glu-CTC-1-5 (tRNAscan-SE ID: chr3.trna1193) Glu (CTC) 75 bp mature sequence Sc: 73.2 chr3:96501447-96501518 (-)
TCCCTGGTGGTCTAGTGGTTAGGATTCGGCGCTCTCACCGCCGCGGCCCGGGTTCGATTCCCGGTCAGGGAACCA
>Mus_musculus_tRNA-Glu-CTC-1-6 (tRNAscan-SE ID: chr3.trna485) Glu (CTC) 75 bp mature sequence Sc: 73.2 chr3:97158085-97158156 (+)
TCCCTGGTGGTCTAGTGGTTAGGATTCGGCGCTCTCACCGCCGCGGCCCGGGTTCGATTCCCGGTCAGGGAACCA
>Mus_musculus_tRNA-Glu-CTC-1-7 (tRNAscan-SE ID: chr10.trna136) Glu (CTC) 75 bp mature sequence Sc: 73.2 chr10:30811140-30811211 (+)
TCCCTGGTGGTCTAGTGGTTAGGATTCGGCGCTCTCACCGCCGCGGCCCGGGTTCGATTCCCGGTCAGGGAACCA
>Mus_musculus_tRNA-Glu-CTC-1-8 (tRNAscan-SE ID: chr11.trna2969) Glu (CTC) 75 bp mature sequence Sc: 73.2 chr11:58302177-58302248 (-)
TCCCTGGTGGTCTAGTGGTTAGGATTCGGCGCTCTCACCGCCGCGGCCCGGGTTCGATTCCCGGTCAGGGAACCA
>Mus_musculus_tRNA-Glu-CTC-1-9 (tRNAscan-SE ID: chr13.trna1539) Glu (CTC) 75 bp mature sequence Sc: 73.2 chr13:21160785-21160856 (-)
TCCCTGGTGGTCTAGTGGTTAGGATTCGGCGCTCTCACCGCCGCGGCCCGGGTTCGATTCCCGGTCAGGGAACCA
>Mus_musculus_tRNA-Glu-CTC-2-1 (tRNAscan-SE ID: chr17.trna1162) Glu (CTC) 75 bp mature sequence Sc: 67.9 chr17:56092001-56092072 (-)
TCCCTGGTGGTCTAGTGGTTAGGATTTGGCGCTCTCACCGCCGCGGCCTGGGTTCGATTCCCGGTCAGGGAACCA
>Mus_musculus_tRNA-Glu-CTC-5-1 (tRNAscan-SE ID: chr7.trna1598) Glu (CTC) 75 bp mature sequence Sc: 51.6 chr7:99543900-99543971 (-)
TCCCTGGTGGTCTAGTGGTTAGGCTTTGGTGCTCTCACCTCCATGGCCCAGGTTTGATTCCTGGTCAGGGAACCA
>Mus_musculus_tRNA-Glu-TTC-1-1 (tRNAscan-SE ID: chr7.trna545) Glu (TTC) 75 bp mature sequence Sc: 71.2 chr7:58399315-58399386 (+)
TCCCACATGGTCTAGCGGTTAGGATTCCTGGTTTTCACCCAGGCGGCCCGGGTTCGACTCCCGGTGTGGGAACCA
>Mus_musculus_tRNA-Glu-TTC-1-2 (tRNAscan-SE ID: chr9.trna1462) Glu (TTC) 75 bp mature sequence Sc: 71.2 chr9:104408667-104408738 (-)
TCCCACATGGTCTAGCGGTTAGGATTCCTGGTTTTCACCCAGGCGGCCCGGGTTCGACTCCCGGTGTGGGAACCA
>Mus_musculus_tRNA-Glu-TTC-1-3 (tRNAscan-SE ID: chr13.trna129) Glu (TTC) 75 bp mature sequence Sc: 71.2 chr13:23463535-23463606 (+)
TCCCACATGGTCTAGCGGTTAGGATTCCTGGTTTTCACCCAGGCGGCCCGGGTTCGACTCCCGGTGTGGGAACCA
>Mus_musculus_tRNA-Glu-TTC-1-4 (tRNAscan-SE ID: chr14.trna542) Glu (TTC) 75 bp mature sequence Sc: 71.2 chr14:76152774-76152845 (+)
TCCCACATGGTCTAGCGGTTAGGATTCCTGGTTTTCACCCAGGCGGCCCGGGTTCGACTCCCGGTGTGGGAACCA
>Mus_musculus_tRNA-Glu-TTC-2-1 (tRNAscan-SE ID: chr1.trna2318) Glu (TTC) 75 bp mature sequence Sc: 70.4 chr1:34434812-34434883 (-)
TCCCATATGGTCTAGCGGTTAGGATTCCTGGTTTTCACCCAGGCGGCCCGGGTTCGACTCCCGGTATGGGAACCA
>Mus_musculus_tRNA-Glu-TTC-2-2 (tRNAscan-SE ID: chr14.trna557) Glu (TTC) 75 bp mature sequence Sc: 70.4 chr14:79481668-79481739 (+)
TCCCATATGGTCTAGCGGTTAGGATTCCTGGTTTTCACCCAGGCGGCCCGGGTTCGACTCCCGGTATGGGAACCA
>Mus_musculus_tRNA-Glu-TTC-3-1 (tRNAscan-SE ID: chr3.trna463) Glu (TTC) 75 bp mature sequence Sc: 68.7 chr3:96346675-96346746 (+)
TCCCTGGTGGTCTAGTGGCTAGGATTCGGCGCTTTCACCGCCGCGGCCCGGGTTCGATTCCCGGTCAGGGAACCA
>Mus_musculus_tRNA-Glu-TTC-3-2 (tRNAscan-SE ID: chr3.trna1202) Glu (TTC) 75 bp mature sequence Sc: 68.7 chr3:96387405-96387476 (-)
TCCCTGGTGGTCTAGTGGCTAGGATTCGGCGCTTTCACCGCCGCGGCCCGGGTTCGATTCCCGGTCAGGGAACCA
>Mus_musculus_tRNA-Gly-ACC-1-1 (tRNAscan-SE ID: chr11.trna324) Gly (ACC) 77 bp mature sequence Sc: 70.7 chr11:48823728-48823801 (+)
GTTTCCGTAGTGTAGTGGTTAGCGCGTTCGCCTACCAAAGCGAAAGGTCCCCGGTTCGAAACCGGGCGGAAACACCA
>Mus_musculus_tRNA-Gly-CCC-1-1 (tRNAscan-SE ID: chr6.trna477) Gly (CCC) 74 bp mature sequence Sc: 75.1 chr6:86403893-86403963 (+)
GCGCCGCTGGTGTAGTGGTATCATGCAAGATTCCCATTCTTGCGACCCGGGTTCGATTCCCGGGCGGCGCACCA
>Mus_musculus_tRNA-Gly-CCC-1-2 (tRNAscan-SE ID: chr17.trna174) Gly (CCC) 74 bp mature sequence Sc: 75.1 chr17:25875088-25875158 (+)
GCGCCGCTGGTGTAGTGGTATCATGCAAGATTCCCATTCTTGCGACCCGGGTTCGATTCCCGGGCGGCGCACCA
>Mus_musculus_tRNA-Gly-CCC-2-1 (tRNAscan-SE ID: chr3.trna1203) Gly (CCC) 74 bp mature sequence Sc: 75.6 chr3:96351167-96351237 (-)
GCATTGGTAGTTCAATGGTAGAATTCTCGCCTCCCACGCGGGTGACCCGGGTTCGATTCCCGGCCAATGCACCA
>Mus_musculus_tRNA-Gly-CCC-2-2 (tRNAscan-SE ID: chr3.trna464) Gly (CCC) 74 bp mature sequence Sc: 75.6 chr3:96382911-96382981 (+)
GCATTGGTAGTTCAATGGTAGAATTCTCGCCTCCCACGCGGGTGACCCGGGTTCGATTCCCGGCCAATGCACCA
>Mus_musculus_tRNA-Gly-CCC-3-1 (tRNAscan-SE ID: chr3.trna1200) Gly (CCC) 74 bp mature sequence Sc: 75.9 chr3:96424033-96424103 (-)
GCATTGGTGGTTCAATGGTAGAATTCTCGCCTCCCACGCGGGTGACCCGGGTTCGATTCCCGGCCAATGCACCA
>Mus_musculus_tRNA-Gly-CCC-4-1 (tRNAscan-SE ID: chr4.trna96) Gly (CCC) 74 bp mature sequence Sc: 68.3 chr4:32230250-32230320 (+)
GCATTGGTGGTTCAATGGTAGAATTCTCGCCTCCCACTCGGGTGACCCGGGTTCGATTCCCGGCCAATGCACCA
>Mus_musculus_tRNA-Gly-GCC-1-1 (tRNAscan-SE ID: chr1.trna999) Gly (GCC) 74 bp mature sequence Sc: 80.9 chr1:171066631-171066701 (+)
GCATGGGTGGTTCAGTGGTAGAATTCTCGCCTGCCACGCGGGAGGCCCGGGTTCGATTCCCGGCCCATGCACCA
>Mus_musculus_tRNA-Gly-GCC-1-2 (tRNAscan-SE ID: chr1.trna1001) Gly (GCC) 74 bp mature sequence Sc: 80.9 chr1:171074302-171074372 (+)
GCATGGGTGGTTCAGTGGTAGAATTCTCGCCTGCCACGCGGGAGGCCCGGGTTCGATTCCCGGCCCATGCACCA
>Mus_musculus_tRNA-Gly-GCC-1-3 (tRNAscan-SE ID: chr1.trna1003) Gly (GCC) 74 bp mature sequence Sc: 80.9 chr1:171081876-171081946 (+)
GCATGGGTGGTTCAGTGGTAGAATTCTCGCCTGCCACGCGGGAGGCCCGGGTTCGATTCCCGGCCCATGCACCA
>Mus_musculus_tRNA-Gly-GCC-2-1 (tRNAscan-SE ID: chr1.trna996) Gly (GCC) 74 bp mature sequence Sc: 81.0 chr1:171044985-171045055 (+)
GCATTGGTGGTTCAGTGGTAGAATTCTCGCCTGCCACGCGGGAGGCCCGGGTTCGATTCCCGGCCAATGCACCA
>Mus_musculus_tRNA-Gly-GCC-2-2 (tRNAscan-SE ID: chr2.trna2690) Gly (GCC) 74 bp mature sequence Sc: 81.0 chr2:57182394-57182464 (-)
GCATTGGTGGTTCAGTGGTAGAATTCTCGCCTGCCACGCGGGAGGCCCGGGTTCGATTCCCGGCCAATGCACCA
>Mus_musculus_tRNA-Gly-GCC-2-3 (tRNAscan-SE ID: chr3.trna1404) Gly (GCC) 74 bp mature sequence Sc: 81.0 chr3:84229011-84229081 (-)
GCATTGGTGGTTCAGTGGTAGAATTCTCGCCTGCCACGCGGGAGGCCCGGGTTCGATTCCCGGCCAATGCACCA
>Mus_musculus_tRNA-Gly-GCC-2-4 (tRNAscan-SE ID: chr8.trna1337) Gly (GCC) 74 bp mature sequence Sc: 81.0 chr8:110630553-110630623 (-)
GCATTGGTGGTTCAGTGGTAGAATTCTCGCCTGCCACGCGGGAGGCCCGGGTTCGATTCCCGGCCAATGCACCA
>Mus_musculus_tRNA-Gly-GCC-2-5 (tRNAscan-SE ID: chr8.trna1336) Gly (GCC) 74 bp mature sequence Sc: 81.0 chr8:110631246-110631316 (-)
GCATTGGTGGTTCAGTGGTAGAATTCTCGCCTGCCACGCGGGAGGCCCGGGTTCGATTCCCGGCCAATGCACCA
>Mus_musculus_tRNA-Gly-GCC-2-6 (tRNAscan-SE ID: chr11.trna2831) Gly (GCC) 74 bp mature sequence Sc: 81.0 chr11:69118794-69118864 (-)
GCATTGGTGGTTCAGTGGTAGAATTCTCGCCTGCCACGCGGGAGGCCCGGGTTCGATTCCCGGCCAATGCACCA
>Mus_musculus_tRNA-Gly-GCC-2-7 (tRNAscan-SE ID: chr13.trna100) Gly (GCC) 74 bp mature sequence Sc: 81.0 chr13:21710580-21710650 (+)
GCATTGGTGGTTCAGTGGTAGAATTCTCGCCTGCCACGCGGGAGGCCCGGGTTCGATTCCCGGCCAATGCACCA
>Mus_musculus_tRNA-Gly-GCC-2-8 (tRNAscan-SE ID: chr13.trna134) Gly (GCC) 74 bp mature sequence Sc: 81.0 chr13:23517203-23517273 (+)
GCATTGGTGGTTCAGTGGTAGAATTCTCGCCTGCCACGCGGGAGGCCCGGGTTCGATTCCCGGCCAATGCACCA
>Mus_musculus_tRNA-Gly-GCC-3-1 (tRNAscan-SE ID: chr1.trna2073) Gly (GCC) 74 bp mature sequence Sc: 75.4 chr1:74816747-74816817 (-)
GCATTGGTGGTTCAGTGGTAGAATTCTCGCCTGCCACGCGGGAGGCCCGGGTTTGATTCCCGGCCAATGCACCA
>Mus_musculus_tRNA-Gly-GCC-4-1 (tRNAscan-SE ID: chr8.trna854) Gly (GCC) 74 bp mature sequence Sc: 72.7 chr8:111062561-111062631 (+)
GCATTGGTGGTTCAGTGGTAGAATTCTCGCCTGCCACGCGGGAGGCCCGGGTTCGGTTCCCGGCCAATGCACCA
>Mus_musculus_tRNA-Gly-TCC-1-1 (tRNAscan-SE ID: chr1.trna1456) Gly (TCC) 75 bp mature sequence Sc: 73.8 chr1:171037997-171038068 (-)
GCGTTGGTGGTATAGTGGTGAGCATAGCTGCCTTCCAAGCAGTTGACCCGGGTTCGATTCCCGGCCAACGCACCA
>Mus_musculus_tRNA-Gly-TCC-1-2 (tRNAscan-SE ID: chr1.trna1453) Gly (TCC) 75 bp mature sequence Sc: 73.8 chr1:171064699-171064770 (-)
GCGTTGGTGGTATAGTGGTGAGCATAGCTGCCTTCCAAGCAGTTGACCCGGGTTCGATTCCCGGCCAACGCACCA
>Mus_musculus_tRNA-Gly-TCC-1-3 (tRNAscan-SE ID: chr1.trna1450) Gly (TCC) 75 bp mature sequence Sc: 73.8 chr1:171072334-171072405 (-)
GCGTTGGTGGTATAGTGGTGAGCATAGCTGCCTTCCAAGCAGTTGACCCGGGTTCGATTCCCGGCCAACGCACCA
>Mus_musculus_tRNA-Gly-TCC-1-4 (tRNAscan-SE ID: chr1.trna1447) Gly (TCC) 75 bp mature sequence Sc: 73.8 chr1:171079948-171080019 (-)
GCGTTGGTGGTATAGTGGTGAGCATAGCTGCCTTCCAAGCAGTTGACCCGGGTTCGATTCCCGGCCAACGCACCA
>Mus_musculus_tRNA-Gly-TCC-1-5 (tRNAscan-SE ID: chr1.trna1005) Gly (TCC) 75 bp mature sequence Sc: 73.8 chr1:171102756-171102827 (+)
GCGTTGGTGGTATAGTGGTGAGCATAGCTGCCTTCCAAGCAGTTGACCCGGGTTCGATTCCCGGCCAACGCACCA
>Mus_musculus_tRNA-Gly-TCC-1-6 (tRNAscan-SE ID: chr3.trna1194) Gly (TCC) 75 bp mature sequence Sc: 73.8 chr3:96501009-96501080 (-)
GCGTTGGTGGTATAGTGGTGAGCATAGCTGCCTTCCAAGCAGTTGACCCGGGTTCGATTCCCGGCCAACGCACCA
>Mus_musculus_tRNA-Gly-TCC-1-7 (tRNAscan-SE ID: chr11.trna2836) Gly (TCC) 75 bp mature sequence Sc: 73.8 chr11:69041278-69041349 (-)
GCGTTGGTGGTATAGTGGTGAGCATAGCTGCCTTCCAAGCAGTTGACCCGGGTTCGATTCCCGGCCAACGCACCA
>Mus_musculus_tRNA-His-GTG-1-1 (tRNAscan-SE ID: chr3.trna1197) His (GTG) 76 bp mature sequence Sc: 60.3 chr3:96463972-96464043 (-)
GGCCGAGATCGTATAGTGGTTAGTACTCTGCATTGTGGCTGCAGCAACCTCGGTTCGAATCCGAGTCTCGGCACCA
>Mus_musculus_tRNA-His-GTG-2-1 (tRNAscan-SE ID: chr2.trna2206) His (GTG) 76 bp mature sequence Sc: 60.1 chr2:122375494-122375565 (-)
GGCCGTGATCGTATAGTGGTTAGTACTCTGCGTTGTGGCCGCAGCAACCTCGGTTCGAATCCGAGTCACGGCACCA
>Mus_musculus_tRNA-His-GTG-2-2 (tRNAscan-SE ID: chr2.trna2205) His (GTG) 76 bp mature sequence Sc: 60.1 chr2:122377363-122377434 (-)
GGCCGTGATCGTATAGTGGTTAGTACTCTGCGTTGTGGCCGCAGCAACCTCGGTTCGAATCCGAGTCACGGCACCA
>Mus_musculus_tRNA-His-GTG-2-3 (tRNAscan-SE ID: chr2.trna915) His (GTG) 76 bp mature sequence Sc: 60.1 chr2:122377968-122378039 (+)
GGCCGTGATCGTATAGTGGTTAGTACTCTGCGTTGTGGCCGCAGCAACCTCGGTTCGAATCCGAGTCACGGCACCA
>Mus_musculus_tRNA-His-GTG-2-4 (tRNAscan-SE ID: chr3.trna469) His (GTG) 76 bp mature sequence Sc: 60.1 chr3:96410069-96410140 (+)
GGCCGTGATCGTATAGTGGTTAGTACTCTGCGTTGTGGCCGCAGCAACCTCGGTTCGAATCCGAGTCACGGCACCA
>Mus_musculus_tRNA-His-GTG-2-5 (tRNAscan-SE ID: chr3.trna473) His (GTG) 76 bp mature sequence Sc: 60.1 chr3:96452495-96452566 (+)
GGCCGTGATCGTATAGTGGTTAGTACTCTGCGTTGTGGCCGCAGCAACCTCGGTTCGAATCCGAGTCACGGCACCA
>Mus_musculus_tRNA-His-GTG-2-6 (tRNAscan-SE ID: chr3.trna1199) His (GTG) 76 bp mature sequence Sc: 60.1 chr3:96458070-96458141 (-)
GGCCGTGATCGTATAGTGGTTAGTACTCTGCGTTGTGGCCGCAGCAACCTCGGTTCGAATCCGAGTCACGGCACCA
>Mus_musculus_tRNA-His-GTG-2-7 (tRNAscan-SE ID: chr3.trna1195) His (GTG) 76 bp mature sequence Sc: 60.1 chr3:96500366-96500437 (-)
GGCCGTGATCGTATAGTGGTTAGTACTCTGCGTTGTGGCCGCAGCAACCTCGGTTCGAATCCGAGTCACGGCACCA
>Mus_musculus_tRNA-His-GTG-2-8 (tRNAscan-SE ID: chr4.trna2594) His (GTG) 76 bp mature sequence Sc: 60.1 chr4:82619623-82619694 (-)
GGCCGTGATCGTATAGTGGTTAGTACTCTGCGTTGTGGCCGCAGCAACCTCGGTTCGAATCCGAGTCACGGCACCA
>Mus_musculus_tRNA-His-GTG-3-1 (tRNAscan-SE ID: chr3.trna471) His (GTG) 76 bp mature sequence Sc: 55.5 chr3:96435972-96436043 (+)
GGCCGTGATCGTATAGGGGTTAGTACTCTGCGTTGTGGCCGCAGCAACCTCGGTTCGAATCCGAGTCACGGCACCA
>Mus_musculus_tRNA-Ile-AAT-1-1 (tRNAscan-SE ID: chr11.trna615) Ile (AAT) 77 bp mature sequence Sc: 81.2 chr11:69037003-69037076 (+)
GGCCGGTTAGCTCAGTTGGTTAGAGCGTGGTGCTAATAACGCCAAGGTCGCGGGTTCGATCCCCGTACGGGCCACCA
>Mus_musculus_tRNA-Ile-AAT-1-2 (tRNAscan-SE ID: chr11.trna2835) Ile (AAT) 77 bp mature sequence Sc: 81.2 chr11:69062320-69062393 (-)
GGCCGGTTAGCTCAGTTGGTTAGAGCGTGGTGCTAATAACGCCAAGGTCGCGGGTTCGATCCCCGTACGGGCCACCA
>Mus_musculus_tRNA-Ile-AAT-1-3 (tRNAscan-SE ID: chr12.trna795) Ile (AAT) 77 bp mature sequence Sc: 81.2 chr12:110845338-110845411 (+)
GGCCGGTTAGCTCAGTTGGTTAGAGCGTGGTGCTAATAACGCCAAGGTCGCGGGTTCGATCCCCGTACGGGCCACCA
>Mus_musculus_tRNA-Ile-AAT-1-4 (tRNAscan-SE ID: chr13.trna1524) Ile (AAT) 77 bp mature sequence Sc: 81.2 chr13:21855320-21855393 (-)
GGCCGGTTAGCTCAGTTGGTTAGAGCGTGGTGCTAATAACGCCAAGGTCGCGGGTTCGATCCCCGTACGGGCCACCA
>Mus_musculus_tRNA-Ile-AAT-1-5 (tRNAscan-SE ID: chr13.trna1523) Ile (AAT) 77 bp mature sequence Sc: 81.2 chr13:21882033-21882106 (-)
GGCCGGTTAGCTCAGTTGGTTAGAGCGTGGTGCTAATAACGCCAAGGTCGCGGGTTCGATCCCCGTACGGGCCACCA
>Mus_musculus_tRNA-Ile-AAT-1-6 (tRNAscan-SE ID: chr13.trna115) Ile (AAT) 77 bp mature sequence Sc: 81.2 chr13:22029223-22029296 (+)
GGCCGGTTAGCTCAGTTGGTTAGAGCGTGGTGCTAATAACGCCAAGGTCGCGGGTTCGATCCCCGTACGGGCCACCA
>Mus_musculus_tRNA-Ile-AAT-1-7 (tRNAscan-SE ID: chr13.trna1501) Ile (AAT) 77 bp mature sequence Sc: 81.2 chr13:23309052-23309125 (-)
GGCCGGTTAGCTCAGTTGGTTAGAGCGTGGTGCTAATAACGCCAAGGTCGCGGGTTCGATCCCCGTACGGGCCACCA
>Mus_musculus_tRNA-Ile-AAT-1-8 (tRNAscan-SE ID: chr13.trna1489) Ile (AAT) 77 bp mature sequence Sc: 81.2 chr13:23438109-23438182 (-)
GGCCGGTTAGCTCAGTTGGTTAGAGCGTGGTGCTAATAACGCCAAGGTCGCGGGTTCGATCCCCGTACGGGCCACCA
>Mus_musculus_tRNA-Ile-AAT-2-1 (tRNAscan-SE ID: chr4.trna87) Ile (AAT) 77 bp mature sequence Sc: 80.3 chr4:27904779-27904852 (+)
GGCCGGTTAGCTCAGTTGGTTAGAGCATGGTGCTAATAACGCCAAGGTCACGGGTTCGATCCCCGTATGGGCCACCA
>Mus_musculus_tRNA-Ile-AAT-3-1 (tRNAscan-SE ID: chr13.trna123) Ile (AAT) 77 bp mature sequence Sc: 78.5 chr13:23397060-23397133 (+)
GGCCGGTTAGCTCAGTTGGTTAGAGTGTGGTGCTAATAACGCCAAGGTCGCGGGTTCGATCCCCGTACGGGCCACCA
>Mus_musculus_tRNA-Ile-AAT-4-1 (tRNAscan-SE ID: chr16.trna532) Ile (AAT) 77 bp mature sequence Sc: 66.9 chr16:75434179-75434252 (+)
GGCCGGTTAGCTCAGTTGGTTAGAGCATGGTGCTAATAACGCCAAGGTTGTGGGTTCGATGCCCGTATGGGCCACCA
>Mus_musculus_tRNA-Ile-TAT-1-1 (tRNAscan-SE ID: chr7.trna259) Ile (TAT) 77 bp mature sequence Sc: 73.7 chr7:28372999-28373093 (+)
GCTCCAGTGGCGCAATCGGTTAGCGCGCGGTACTTATAATGCCGAGGTTGTGAGTTCGATCCTCACCTGGAGCACCA
>Mus_musculus_tRNA-Ile-TAT-2-1 (tRNAscan-SE ID: chr13.trna1521) Ile (TAT) 77 bp mature sequence Sc: 73.1 chr13:21896938-21897031 (-)
GCTCCAGTGGCGCAATCGGTTAGCGCGCGGTACTTATAATGCCGAGGTTGTGAGTTCGAGCCTCACCTGGAGCACCA
>Mus_musculus_tRNA-Ile-TAT-2-2 (tRNAscan-SE ID: chr13.trna1502) Ile (TAT) 77 bp mature sequence Sc: 73.0 chr13:23270421-23270516 (-)
GCTCCAGTGGCGCAATCGGTTAGCGCGCGGTACTTATAATGCCGAGGTTGTGAGTTCGAGCCTCACCTGGAGCACCA
>Mus_musculus_tRNA-Ile-TAT-2-3 (tRNAscan-SE ID: chr17.trna803) Ile (TAT) 77 bp mature sequence Sc: 73.2 chr17:83861944-83862036 (+)
GCTCCAGTGGCGCAATCGGTTAGCGCGCGGTACTTATAATGCCGAGGTTGTGAGTTCGAGCCTCACCTGGAGCACCA
>Mus_musculus_tRNA-Ile-TAT-3-1 (tRNAscan-SE ID: chr1.trna838) Ile (TAT) 76 bp mature sequence Sc: 54.5 chr1:153458664-153458736 (+)
GGTTCCATAGGGTAGTGGTTATCACATCTGCTTTATATGCAGAAGGTCCTGAGTTTGAGCCCCAGTGGAACTACCA
>Mus_musculus_tRNA-Leu-AAG-1-1 (tRNAscan-SE ID: chr11.trna3141) Leu (AAG) 85 bp mature sequence Sc: 74.8 chr11:48856974-48857055 (-)
GGTAGCGTGGCCGAGCGGTCTAAGGCGCTGGATTAAGGCTCCAGTCTCTTCGGGGGCGTGGGTTCGAATCCCACCGCTGCCACCA
>Mus_musculus_tRNA-Leu-AAG-1-2 (tRNAscan-SE ID: chr13.trna84) Leu (AAG) 85 bp mature sequence Sc: 74.8 chr13:21170036-21170117 (+)
GGTAGCGTGGCCGAGCGGTCTAAGGCGCTGGATTAAGGCTCCAGTCTCTTCGGGGGCGTGGGTTCGAATCCCACCGCTGCCACCA
>Mus_musculus_tRNA-Leu-AAG-1-3 (tRNAscan-SE ID: chr14.trna290) Leu (AAG) 85 bp mature sequence Sc: 74.8 chr14:51063883-51063964 (+)
GGTAGCGTGGCCGAGCGGTCTAAGGCGCTGGATTAAGGCTCCAGTCTCTTCGGGGGCGTGGGTTCGAATCCCACCGCTGCCACCA
>Mus_musculus_tRNA-Leu-AAG-2-1 (tRNAscan-SE ID: chr7.trna917) Leu (AAG) 85 bp mature sequence Sc: 72.5 chr7:120917517-120917598 (+)
GGTAGTGTGGCCGAGCGGTCTAAGGCGCTGGATTAAGGCTCCAGTCTCTTCGGGGGCGTGGGTTCGAATCCCACCGCTGCCACCA
>Mus_musculus_tRNA-Leu-AAG-3-1 (tRNAscan-SE ID: chr13.trna85) Leu (AAG) 85 bp mature sequence Sc: 74.1 chr13:21170206-21170287 (+)
GGTAGTGTGGCCGAGCGGTCTAAGGCGCTGGATTAAGGCTCCAGTCTCTTCGGGGGCGTGGGTTCGAATCCCACCACTGCCACCA
>Mus_musculus_tRNA-Leu-CAA-1-1 (tRNAscan-SE ID: chr13.trna1536) Leu (CAA) 86 bp mature sequence Sc: 77.7 chr13:21172837-21172942 (-)
GTCAGGATGGCCGAGTGGTCTAAGGCGCCAGACTCAAGTTCTGGTCTCCCCTGGAGGCGTGGGTTCGAATCCCACTTCTGACACCA
>Mus_musculus_tRNA-Leu-CAA-2-1 (tRNAscan-SE ID: chr13.trna87) Leu (CAA) 87 bp mature sequence Sc: 78.1 chr13:21200204-21200308 (+)
GTCAGGATGGCCGAGTGGTCTAAGGCGCCAGACTCAAGTTCTGGTCTCCGTATGGAGGCGTGGGTTCGAATCCCACTTCTGACACCA
>Mus_musculus_tRNA-Leu-CAA-3-1 (tRNAscan-SE ID: chr11.trna2968) Leu (CAA) 87 bp mature sequence Sc: 75.6 chr11:58302474-58302580 (-)
GTCAGGATGGCCGAGTGGTCTAAGGCGCCAGACTCAAGTTCTGGTCTCCGAATGGAGGCGTGGGTTCGAATCCCACTTCTGACACCA
>Mus_musculus_tRNA-Leu-CAA-4-1 (tRNAscan-SE ID: chr13.trna108) Leu (CAA) 87 bp mature sequence Sc: 75.1 chr13:21914838-21914943 (+)
GTCAGGATGGCCGAGTGGTCTAAGGCGCCAGACTCAAGTTCTGGTCTCCGTGTGGAGGCGTGGGTTCGAATCCCACTTCTGACACCA
>Mus_musculus_tRNA-Leu-CAG-1-1 (tRNAscan-SE ID: chr1.trna998) Leu (CAG) 86 bp mature sequence Sc: 78.2 chr1:171065984-171066066 (+)
GTCAGGATGGCCGAGCGGTCTAAGGCGCTGCGTTCAGGTCGCAGTCTCCCCTGGAGGCGTGGGTTCGAATCCCACTCCTGACACCA
>Mus_musculus_tRNA-Leu-CAG-1-2 (tRNAscan-SE ID: chr1.trna1000) Leu (CAG) 86 bp mature sequence Sc: 78.2 chr1:171073619-171073701 (+)
GTCAGGATGGCCGAGCGGTCTAAGGCGCTGCGTTCAGGTCGCAGTCTCCCCTGGAGGCGTGGGTTCGAATCCCACTCCTGACACCA
>Mus_musculus_tRNA-Leu-CAG-1-3 (tRNAscan-SE ID: chr1.trna1002) Leu (CAG) 86 bp mature sequence Sc: 78.2 chr1:171081233-171081315 (+)
GTCAGGATGGCCGAGCGGTCTAAGGCGCTGCGTTCAGGTCGCAGTCTCCCCTGGAGGCGTGGGTTCGAATCCCACTCCTGACACCA
>Mus_musculus_tRNA-Leu-CAG-1-4 (tRNAscan-SE ID: chr1.trna1445) Leu (CAG) 86 bp mature sequence Sc: 78.2 chr1:171101838-171101920 (-)
GTCAGGATGGCCGAGCGGTCTAAGGCGCTGCGTTCAGGTCGCAGTCTCCCCTGGAGGCGTGGGTTCGAATCCCACTCCTGACACCA
>Mus_musculus_tRNA-Leu-CAG-1-5 (tRNAscan-SE ID: chr13.trna1485) Leu (CAG) 86 bp mature sequence Sc: 78.2 chr13:23453432-23453514 (-)
GTCAGGATGGCCGAGCGGTCTAAGGCGCTGCGTTCAGGTCGCAGTCTCCCCTGGAGGCGTGGGTTCGAATCCCACTCCTGACACCA
>Mus_musculus_tRNA-Leu-CAG-2-1 (tRNAscan-SE ID: chr1.trna995) Leu (CAG) 86 bp mature sequence Sc: 77.3 chr1:171038614-171038696 (+)
GTCAGGATGGCCGAGCGGTCTAAGGCGCTGCGTTCAGGTCGCAGTCTCCCCTGGAGGCGTGGGTTCGAATCCCACTTCTGACACCA
>Mus_musculus_tRNA-Leu-CAG-2-2 (tRNAscan-SE ID: chr8.trna653) Leu (CAG) 86 bp mature sequence Sc: 77.3 chr8:94703631-94703713 (+)
GTCAGGATGGCCGAGCGGTCTAAGGCGCTGCGTTCAGGTCGCAGTCTCCCCTGGAGGCGTGGGTTCGAATCCCACTTCTGACACCA
>Mus_musculus_tRNA-Leu-CAG-2-3 (tRNAscan-SE ID: chr8.trna1522) Leu (CAG) 86 bp mature sequence Sc: 77.3 chr8:94704004-94704086 (-)
GTCAGGATGGCCGAGCGGTCTAAGGCGCTGCGTTCAGGTCGCAGTCTCCCCTGGAGGCGTGGGTTCGAATCCCACTTCTGACACCA
>Mus_musculus_tRNA-Leu-CAG-3-1 (tRNAscan-SE ID: chr8.trna261) Leu (CAG) 86 bp mature sequence Sc: 70.6 chr8:38213201-38213283 (+)
GTCAGGATGGCCGAGTGGTCTAAGGAGCTGTGTTCAGGTCGCAGTCTCCCCTGGAGGCGTGGGTTCGAATCCCACTCCTGACACCA
>Mus_musculus_tRNA-Leu-CAG-4-1 (tRNAscan-SE ID: chr3.trna1632) Leu (CAG) 86 bp mature sequence Sc: 60.3 chr3:24163025-24163107 (-)
GTCAGGATGGCCGAGCAGTCTAAGGCACTGCGTTCAGGTCGCAGTCTCCCCTGGAGGCGTGGATTCGAATCCCACTCCTGACACCA
>Mus_musculus_tRNA-Leu-TAA-1-1 (tRNAscan-SE ID: chr19.trna986) Leu (TAA) 86 bp mature sequence Sc: 86.4 chr19:12011086-12011168 (-)
ACCAGAATGGCCGAGTGGTTAAGGCGTTGGACTTAAGATCCAATGGATTTATATCCGCGTGGGTTCGAACCCCACTTCTGGTACCA
>Mus_musculus_tRNA-Leu-TAA-2-1 (tRNAscan-SE ID: chr10.trna2054) Leu (TAA) 86 bp mature sequence Sc: 84.0 chr10:12922571-12922653 (-)
ACCAGGATGGCCGAGTGGTTAAGGCGTTGGACTTAAGATCCAATGGACATATGTCTGCGTGGGTTCGAACCCCACTCCTGGTACCA
>Mus_musculus_tRNA-Leu-TAA-3-1 (tRNAscan-SE ID: chr13.trna1525) Leu (TAA) 86 bp mature sequence Sc: 79.0 chr13:21848022-21848104 (-)
ACTGGGATGGCTGAGTGGTTAAGGCGTTGGACTTAAGATCCAATGGGCGGTTGCCTGCGTGGGTTCGAACCCCACTCCCAGTACCA
>Mus_musculus_tRNA-Leu-TAA-4-1 (tRNAscan-SE ID: chrX.trna769) Leu (TAA) 86 bp mature sequence Sc: 55.3 chrX:161135134-161135216 (+)
GATGGGATGGCTGAGAGGTTAAGGCTTTGGACTTAAGATCCAATGGGCAGATGCCTGCGTGGGTTTGAACCCCACTCCCAATACCA
>Mus_musculus_tRNA-Leu-TAG-1-1 (tRNAscan-SE ID: chr11.trna623) Leu (TAG) 85 bp mature sequence Sc: 75.2 chr11:69124241-69124322 (+)
GGTAGCGTGGCCGAGCGGTCTAAGGCGCTGGATTTAGGCTCCAGTCTCTTCGGAGGCGTGGGTTCGAATCCCACCGCTGCCACCA
>Mus_musculus_tRNA-Leu-TAG-2-1 (tRNAscan-SE ID: chr14.trna1079) Leu (TAG) 85 bp mature sequence Sc: 74.5 chr14:51082830-51082911 (-)
GGTAGTGTGGCCGAGCGGTCTAAGGCGCTGGATTTAGGCTCCAGTCTCTTCGGAGGCGTGGGTTCGAATCCCACCACTGCCACCA
>Mus_musculus_tRNA-Leu-TAG-3-1 (tRNAscan-SE ID: chr7.trna1422) Leu (TAG) 85 bp mature sequence Sc: 73.9 chr7:120835479-120835560 (-)
GGTAGCGTGGCCGAGTGGTCTAAGGCGCTGGATTTAGGCTCCAGTCATTTCGATGGCGTGGGTTCGAATCCCACCGCTGCCACCA
>Mus_musculus_tRNA-Lys-CTT-1-1 (tRNAscan-SE ID: chrX.trna1043) Lys (CTT) 76 bp mature sequence Sc: 86.4 chrX:136195732-136195804 (-)
GCCCAGCTAGCTCAGTTGGTAGAGCGTGGGACTCTTAATCCTAGGGTCGTGGGTTCGAACCCCACGTTGGGCGCCA
>Mus_musculus_tRNA-Lys-CTT-12-1 (tRNAscan-SE ID: chr3.trna1) Lys (CTT) 76 bp mature sequence Sc: 51.7 chr3:3123740-3123812 (+)
GCCCAGCTAGCTCAGTCTGTAGAGCATGAGACTCTTAGTCTCAGGGTCATGGGTTGGAGCCCCATGTTGTGCACCA
>Mus_musculus_tRNA-Lys-CTT-13-1 (tRNAscan-SE ID: chr2.trna2489) Lys (CTT) 80 bp mature sequence Sc: 51.2 chr2:86140984-86141060 (-)
GCCTAGCTAGTTCAGTCGGTAGAGCATGAGACTCTTAATCTCAGGTTCATGAGTTTGAGCCCCATGTTGGTTTGGCACCA
>Mus_musculus_tRNA-Lys-CTT-14-1 (tRNAscan-SE ID: chr16.trna440) Lys (CTT) 76 bp mature sequence Sc: 52.0 chr16:47250546-47250618 (+)
CCCCGGCTAGCTCAGTCAGTAGAGCTTGAGAATCTTAATCTCAGGGTCGTGGGTTGGAGCCCCACGTTGGGCGCCA
>Mus_musculus_tRNA-Lys-CTT-2-1 (tRNAscan-SE ID: chr9.trna1583) Lys (CTT) 76 bp mature sequence Sc: 88.0 chr9:90126509-90126581 (-)
GCCCGGCTAGCTCAGTCGGTAGAGCATGGGACTCTTAATCCCAGGGTCGTGGGTTCGAGCCCCACGTTGGGCGCCA
>Mus_musculus_tRNA-Lys-CTT-2-2 (tRNAscan-SE ID: chr12.trna1324) Lys (CTT) 76 bp mature sequence Sc: 88.0 chr12:70969120-70969192 (-)
GCCCGGCTAGCTCAGTCGGTAGAGCATGGGACTCTTAATCCCAGGGTCGTGGGTTCGAGCCCCACGTTGGGCGCCA
>Mus_musculus_tRNA-Lys-CTT-3-1 (tRNAscan-SE ID: chr3.trna470) Lys (CTT) 76 bp mature sequence Sc: 87.8 chr3:96428235-96428307 (+)
GCCCGGCTAGCTCAGTCGGTAGAGCATGAGACTCTTAATCTCAGGGTCGTGGGTTCGAGCCCCACGTTGGGCGCCA
>Mus_musculus_tRNA-Lys-CTT-3-2 (tRNAscan-SE ID: chr3.trna1196) Lys (CTT) 76 bp mature sequence Sc: 87.8 chr3:96499512-96499584 (-)
GCCCGGCTAGCTCAGTCGGTAGAGCATGAGACTCTTAATCTCAGGGTCGTGGGTTCGAGCCCCACGTTGGGCGCCA
>Mus_musculus_tRNA-Lys-CTT-3-3 (tRNAscan-SE ID: chr11.trna3143) Lys (CTT) 76 bp mature sequence Sc: 87.8 chr11:48833883-48833955 (-)
GCCCGGCTAGCTCAGTCGGTAGAGCATGAGACTCTTAATCTCAGGGTCGTGGGTTCGAGCCCCACGTTGGGCGCCA
>Mus_musculus_tRNA-Lys-CTT-3-4 (tRNAscan-SE ID: chr13.trna127) Lys (CTT) 76 bp mature sequence Sc: 87.8 chr13:23436340-23436412 (+)
GCCCGGCTAGCTCAGTCGGTAGAGCATGAGACTCTTAATCTCAGGGTCGTGGGTTCGAGCCCCACGTTGGGCGCCA
>Mus_musculus_tRNA-Lys-CTT-3-5 (tRNAscan-SE ID: chr17.trna129) Lys (CTT) 76 bp mature sequence Sc: 87.8 chr17:23533962-23534034 (+)
GCCCGGCTAGCTCAGTCGGTAGAGCATGAGACTCTTAATCTCAGGGTCGTGGGTTCGAGCCCCACGTTGGGCGCCA
>Mus_musculus_tRNA-Lys-CTT-3-6 (tRNAscan-SE ID: chr17.trna1627) Lys (CTT) 76 bp mature sequence Sc: 87.8 chr17:23535332-23535404 (-)
GCCCGGCTAGCTCAGTCGGTAGAGCATGAGACTCTTAATCTCAGGGTCGTGGGTTCGAGCCCCACGTTGGGCGCCA
>Mus_musculus_tRNA-Lys-CTT-3-7 (tRNAscan-SE ID: chr17.trna131) Lys (CTT) 76 bp mature sequence Sc: 87.8 chr17:23547360-23547432 (+)
GCCCGGCTAGCTCAGTCGGTAGAGCATGAGACTCTTAATCTCAGGGTCGTGGGTTCGAGCCCCACGTTGGGCGCCA
>Mus_musculus_tRNA-Lys-CTT-4-1 (tRNAscan-SE ID: chr3.trna2) Lys (CTT) 76 bp mature sequence Sc: 66.7 chr3:3149493-3149565 (+)
GCCCAGCTAGCTCAGTCTGTAGAGCATGAGACTCTTAATCTCAGGGTCGTGAGTTCGAGCCCCACGTTGGGTGCCA
>Mus_musculus_tRNA-Lys-CTT-5-1 (tRNAscan-SE ID: chr5.trna2493) Lys (CTT) 76 bp mature sequence Sc: 65.8 chr5:98041090-98041162 (-)
GCCCAGATAGCTCAGTGGGTAGAGCATGAGACTCTTAATCTCAGGGTCATGGGTTCATGCCCCATGTTGGGTACCA
>Mus_musculus_tRNA-Lys-CTT-6-1 (tRNAscan-SE ID: chr9.trna2365) Lys (CTT) 76 bp mature sequence Sc: 61.0 chr9:14958433-14958505 (-)
GTCCTGCTGGCTCAGTCGGTACAGCATGGGACTCTTAATCCCAGGGTCGTGGGTTCGAGCTCCACGTTGGGTACCA
>Mus_musculus_tRNA-Lys-CTT-7-1 (tRNAscan-SE ID: chr1.trna1880) Lys (CTT) 76 bp mature sequence Sc: 67.6 chr1:110904747-110904819 (-)
GCCTGGCTAGCTCAGTCCATAGAGCATGGGACTCTTAATCCCAGGGTCATGGGTTCGAGCCCCATATTAGGCACCA
>Mus_musculus_tRNA-Lys-CTT-8-1 (tRNAscan-SE ID: chr16.trna122) Lys (CTT) 76 bp mature sequence Sc: 56.1 chr16:16854264-16854336 (+)
GCCCAGCTAGCTTAGTTGGTAGAGCATGAGACTCTTAATCTCAGAGTCATGGGTTCAGGCCTCATGTTTGGCACCA
>Mus_musculus_tRNA-Lys-CTT-9-1 (tRNAscan-SE ID: chr11.trna2738) Lys (CTT) 77 bp mature sequence Sc: 54.0 chr11:74137315-74137388 (-)
AACCTGGCTAGGTCAGTTGGTAGATCATGAGACTCTTAATCTCAGGGTCATGGGTTCAAGCCCCATGTTGGTTTCCA
>Mus_musculus_tRNA-Lys-TTT-1-1 (tRNAscan-SE ID: chr1.trna702) Lys (TTT) 76 bp mature sequence Sc: 87.8 chr1:133033962-133034034 (+)
GCCCGGATAGCTCAGTCGGTAGAGCATCAGACTTTTAATCTGAGGGTCCAGGGTTCAAGTCCCTGTTCGGGCGCCA
>Mus_musculus_tRNA-Lys-TTT-1-2 (tRNAscan-SE ID: chr1.trna1742) Lys (TTT) 76 bp mature sequence Sc: 87.8 chr1:133034327-133034399 (-)
GCCCGGATAGCTCAGTCGGTAGAGCATCAGACTTTTAATCTGAGGGTCCAGGGTTCAAGTCCCTGTTCGGGCGCCA
>Mus_musculus_tRNA-Lys-TTT-1-3 (tRNAscan-SE ID: chr11.trna2828) Lys (TTT) 76 bp mature sequence Sc: 87.8 chr11:69125176-69125248 (-)
GCCCGGATAGCTCAGTCGGTAGAGCATCAGACTTTTAATCTGAGGGTCCAGGGTTCAAGTCCCTGTTCGGGCGCCA
>Mus_musculus_tRNA-Lys-TTT-1-4 (tRNAscan-SE ID: chr13.trna1538) Lys (TTT) 76 bp mature sequence Sc: 87.8 chr13:21168075-21168147 (-)
GCCCGGATAGCTCAGTCGGTAGAGCATCAGACTTTTAATCTGAGGGTCCAGGGTTCAAGTCCCTGTTCGGGCGCCA
>Mus_musculus_tRNA-Lys-TTT-1-5 (tRNAscan-SE ID: chr19.trna173) Lys (TTT) 76 bp mature sequence Sc: 87.8 chr19:12006039-12006111 (+)
GCCCGGATAGCTCAGTCGGTAGAGCATCAGACTTTTAATCTGAGGGTCCAGGGTTCAAGTCCCTGTTCGGGCGCCA
>Mus_musculus_tRNA-Lys-TTT-1-6 (tRNAscan-SE ID: chr19.trna987) Lys (TTT) 76 bp mature sequence Sc: 87.8 chr19:12009696-12009768 (-)
GCCCGGATAGCTCAGTCGGTAGAGCATCAGACTTTTAATCTGAGGGTCCAGGGTTCAAGTCCCTGTTCGGGCGCCA
>Mus_musculus_tRNA-Lys-TTT-2-1 (tRNAscan-SE ID: chr7.trna2081) Lys (TTT) 76 bp mature sequence Sc: 86.8 chr7:28793988-28794060 (-)
GCCTGGATAGCTCAGTCGGTAGAGCATCAGACTTTTAATCTGAGGGTCCAGGGTTCAAGTCCCTGTTCAGGCGCCA
>Mus_musculus_tRNA-Lys-TTT-2-2 (tRNAscan-SE ID: chr13.trna106) Lys (TTT) 76 bp mature sequence Sc: 86.8 chr13:21907940-21908012 (+)
GCCTGGATAGCTCAGTCGGTAGAGCATCAGACTTTTAATCTGAGGGTCCAGGGTTCAAGTCCCTGTTCAGGCGCCA
>Mus_musculus_tRNA-Lys-TTT-3-1 (tRNAscan-SE ID: chr13.trna112) Lys (TTT) 76 bp mature sequence Sc: 82.7 chr13:21971788-21971860 (+)
GCCTGGATAGCTCAATTGGTAGAGCATCAGACTTTTAATCTGAGGGTTCAGGGTTCAAGTCCCTGTTCAGGCGCCA
>Mus_musculus_tRNA-Lys-TTT-4-1 (tRNAscan-SE ID: chr16.trna1334) Lys (TTT) 76 bp mature sequence Sc: 54.0 chr16:3012435-3012507 (-)
GCCCAGCCAGCTCAGTAGGTAGAGTATGAGACTTTTAATCTCAGGGTGGTGGGTTCGAGCCCCATGTTGGGGGCCA
>Mus_musculus_tRNA-Lys-TTT-4-2 (tRNAscan-SE ID: chr16.trna3) Lys (TTT) 76 bp mature sequence Sc: 54.0 chr16:3449411-3449483 (+)
GCCCAGCCAGCTCAGTAGGTAGAGTATGAGACTTTTAATCTCAGGGTGGTGGGTTCGAGCCCCATGTTGGGGGCCA
>Mus_musculus_tRNA-Lys-TTT-4-3 (tRNAscan-SE ID: chr19.trna1) Lys (TTT) 76 bp mature sequence Sc: 54.0 chr19:3066129-3066201 (+)
GCCCAGCCAGCTCAGTAGGTAGAGTATGAGACTTTTAATCTCAGGGTGGTGGGTTCGAGCCCCATGTTGGGGGCCA
>Mus_musculus_tRNA-Lys-TTT-5-1 (tRNAscan-SE ID: chr10.trna1378) Lys (TTT) 76 bp mature sequence Sc: 63.3 chr10:87829886-87829958 (-)
ACCTGGATAGCTCAGTTGGTAGAGCATCAGACTTTTAATCTGAGGCTCCAGGGTTCAAGTCCCTGTTCGAGCCCCA
>Mus_musculus_tRNA-Met-CAT-1-1 (tRNAscan-SE ID: chr8.trna1196) Met (CAT) 76 bp mature sequence Sc: 82.3 chr8:121579229-121579301 (-)
GCCTCGTTAGCGCAGTAGGTAGCGCGTCAGTCTCATAATCTGAAGGTCGTGAGTTCGATCCTCACACGGGGCACCA
>Mus_musculus_tRNA-Met-CAT-1-2 (tRNAscan-SE ID: chr15.trna1375) Met (CAT) 76 bp mature sequence Sc: 82.3 chr15:57975983-57976055 (-)
GCCTCGTTAGCGCAGTAGGTAGCGCGTCAGTCTCATAATCTGAAGGTCGTGAGTTCGATCCTCACACGGGGCACCA
>Mus_musculus_tRNA-Met-CAT-2-1 (tRNAscan-SE ID: chr13.trna83) Met (CAT) 76 bp mature sequence Sc: 77.4 chr13:21167604-21167676 (+)
GCCTCCTTAGCGCAGTAGGCAGCGCGTCAGTCTCATAATCTGAAGGTCCTGAGTTCGAACCTCAGAGGGGGCACCA
>Mus_musculus_tRNA-Met-CAT-2-2 (tRNAscan-SE ID: chr13.trna1537) Met (CAT) 76 bp mature sequence Sc: 77.4 chr13:21169687-21169759 (-)
GCCTCCTTAGCGCAGTAGGCAGCGCGTCAGTCTCATAATCTGAAGGTCCTGAGTTCGAACCTCAGAGGGGGCACCA
>Mus_musculus_tRNA-Met-CAT-3-1 (tRNAscan-SE ID: chr13.trna1530) Met (CAT) 76 bp mature sequence Sc: 77.1 chr13:21326717-21326789 (-)
GCCTTCTTAGCGCAGTAGGCAGCGCGTCAGTCTCATAATCTGAAGGTCCTGAGTTCGAACCTCAGAGAGGGCACCA
>Mus_musculus_tRNA-Met-CAT-4-1 (tRNAscan-SE ID: chr13.trna122) Met (CAT) 76 bp mature sequence Sc: 76.9 chr13:23317466-23317538 (+)
GCCTTCTTAGCGCAGTAGGCAGCGCGTCAGTCTCATAATCTGAAGGTCCTGAGTTCGAGCCTCAGAGAAGGCACCA
>Mus_musculus_tRNA-Met-CAT-5-1 (tRNAscan-SE ID: chr15.trna550) Met (CAT) 76 bp mature sequence Sc: 67.8 chr15:88641532-88641604 (+)
GCCTCCTTAGCGCAGTAGGCAGCCCGTCAGTCTCATAATCTGAAGGTCCTGAGTTCAAACCTCAGAGGGGGCACCA
>Mus_musculus_tRNA-Met-CAT-6-1 (tRNAscan-SE ID: chr5.trna2381) Met (CAT) 76 bp mature sequence Sc: 53.1 chr5:109723479-109723551 (-)
GCCTCCTTAGCATAGTAGGCAGCGCATCAGTCTCATAATCTGAAGGTCCTGAGTTTGAACCTCAGAGGGGTCACCA
>Mus_musculus_tRNA-Phe-GAA-1-1 (tRNAscan-SE ID: chr5.trna2027) Phe (GAA) 76 bp mature sequence Sc: 88.9 chr5:125406055-125406127 (-)
GCCGAAATAGCTCAGTTGGGAGAGCGTTAGACTGAAGATCTAAAGGTCCCTGGTTCGATCCCGGGTTTCGGCACCA
>Mus_musculus_tRNA-Phe-GAA-1-2 (tRNAscan-SE ID: chr10.trna1481) Phe (GAA) 76 bp mature sequence Sc: 88.9 chr10:80248964-80249036 (-)
GCCGAAATAGCTCAGTTGGGAGAGCGTTAGACTGAAGATCTAAAGGTCCCTGGTTCGATCCCGGGTTTCGGCACCA
>Mus_musculus_tRNA-Phe-GAA-1-3 (tRNAscan-SE ID: chr13.trna82) Phe (GAA) 76 bp mature sequence Sc: 88.9 chr13:21161405-21161477 (+)
GCCGAAATAGCTCAGTTGGGAGAGCGTTAGACTGAAGATCTAAAGGTCCCTGGTTCGATCCCGGGTTTCGGCACCA
>Mus_musculus_tRNA-Phe-GAA-1-4 (tRNAscan-SE ID: chr14.trna719) Phe (GAA) 76 bp mature sequence Sc: 88.9 chr14:118089525-118089597 (-)
GCCGAAATAGCTCAGTTGGGAGAGCGTTAGACTGAAGATCTAAAGGTCCCTGGTTCGATCCCGGGTTTCGGCACCA
>Mus_musculus_tRNA-Phe-GAA-1-5 (tRNAscan-SE ID: chr19.trna172) Phe (GAA) 76 bp mature sequence Sc: 88.9 chr19:12002236-12002308 (+)
GCCGAAATAGCTCAGTTGGGAGAGCGTTAGACTGAAGATCTAAAGGTCCCTGGTTCGATCCCGGGTTTCGGCACCA
>Mus_musculus_tRNA-Phe-GAA-2-1 (tRNAscan-SE ID: chr19.trna174) Phe (GAA) 76 bp mature sequence Sc: 87.2 chr19:12008545-12008617 (+)
GCTGAAATAGCTCAGTTGGGAGAGCGTTAGACTGAAGATCTAAAGGTCCCTGGTTCGATCCCGGGTTTCAGCACCA
>Mus_musculus_tRNA-Phe-GAA-3-1 (tRNAscan-SE ID: chr13.trna1522) Phe (GAA) 76 bp mature sequence Sc: 87.9 chr13:21882885-21882957 (-)
GCCGAAATAGCTCAGTTGGGAGAGCGTTAGACTGAAGATCTAAAGGTCCCTGGTTCAATCCCGGGTTTCGGCACCA
>Mus_musculus_tRNA-Pro-AGG-1-1 (tRNAscan-SE ID: chr1.trna958) Pro (AGG) 75 bp mature sequence Sc: 70.2 chr1:165641634-165641705 (+)
GGCTCGTTGGTCTAGGGGTATGATTCTCGCTTAGGGTGCGAGAGGTCCCGGGTTCAAATCCCGGACGAGCCCCCA
>Mus_musculus_tRNA-Pro-AGG-1-2 (tRNAscan-SE ID: chr3.trna149) Pro (AGG) 75 bp mature sequence Sc: 70.2 chr3:51359407-51359478 (+)
GGCTCGTTGGTCTAGGGGTATGATTCTCGCTTAGGGTGCGAGAGGTCCCGGGTTCAAATCCCGGACGAGCCCCCA
>Mus_musculus_tRNA-Pro-AGG-1-3 (tRNAscan-SE ID: chr6.trna74) Pro (AGG) 75 bp mature sequence Sc: 70.2 chr6:29388824-29388895 (+)
GGCTCGTTGGTCTAGGGGTATGATTCTCGCTTAGGGTGCGAGAGGTCCCGGGTTCAAATCCCGGACGAGCCCCCA
>Mus_musculus_tRNA-Pro-AGG-1-4 (tRNAscan-SE ID: chr7.trna1613) Pro (AGG) 75 bp mature sequence Sc: 70.2 chr7:98815676-98815747 (-)
GGCTCGTTGGTCTAGGGGTATGATTCTCGCTTAGGGTGCGAGAGGTCCCGGGTTCAAATCCCGGACGAGCCCCCA
>Mus_musculus_tRNA-Pro-AGG-1-5 (tRNAscan-SE ID: chr13.trna1490) Pro (AGG) 75 bp mature sequence Sc: 70.2 chr13:23436994-23437065 (-)
GGCTCGTTGGTCTAGGGGTATGATTCTCGCTTAGGGTGCGAGAGGTCCCGGGTTCAAATCCCGGACGAGCCCCCA
>Mus_musculus_tRNA-Pro-AGG-1-6 (tRNAscan-SE ID: chr14.trna1081) Pro (AGG) 75 bp mature sequence Sc: 70.2 chr14:51064814-51064885 (-)
GGCTCGTTGGTCTAGGGGTATGATTCTCGCTTAGGGTGCGAGAGGTCCCGGGTTCAAATCCCGGACGAGCCCCCA
>Mus_musculus_tRNA-Pro-CGG-1-1 (tRNAscan-SE ID: chr1.trna1491) Pro (CGG) 75 bp mature sequence Sc: 70.2 chr1:165642271-165642342 (-)
GGCTCGTTGGTCTAGGGGTATGATTCTCGCTTCGGGTGCGAGAGGTCCCGGGTTCAAATCCCGGACGAGCCCCCA
>Mus_musculus_tRNA-Pro-CGG-1-2 (tRNAscan-SE ID: chr11.trna618) Pro (CGG) 75 bp mature sequence Sc: 70.2 chr11:69040385-69040456 (+)
GGCTCGTTGGTCTAGGGGTATGATTCTCGCTTCGGGTGCGAGAGGTCCCGGGTTCAAATCCCGGACGAGCCCCCA
>Mus_musculus_tRNA-Pro-CGG-1-3 (tRNAscan-SE ID: chr17.trna130) Pro (CGG) 75 bp mature sequence Sc: 70.2 chr17:23540915-23540986 (+)
GGCTCGTTGGTCTAGGGGTATGATTCTCGCTTCGGGTGCGAGAGGTCCCGGGTTCAAATCCCGGACGAGCCCCCA
>Mus_musculus_tRNA-Pro-TGG-1-1 (tRNAscan-SE ID: chr7.trna725) Pro (TGG) 75 bp mature sequence Sc: 70.5 chr7:98815415-98815486 (+)
GGCTCGTTGGTCTAGGGGTATGATTCTCGGTTTGGGTCCGAGAGGTCCCGGGTTCAAATCCCGGACGAGCCCCCA
>Mus_musculus_tRNA-Pro-TGG-2-1 (tRNAscan-SE ID: chr3.trna148) Pro (TGG) 75 bp mature sequence Sc: 70.3 chr3:51358354-51358425 (+)
GGCTCGTTGGTCTAGGGGTATGATTCTCGCTTTGGGTGCGAGAGGTCCCGGGTTCAAATCCCGGACGAGCCCCCA
>Mus_musculus_tRNA-Pro-TGG-2-2 (tRNAscan-SE ID: chr11.trna327) Pro (TGG) 75 bp mature sequence Sc: 70.3 chr11:48856280-48856351 (+)
GGCTCGTTGGTCTAGGGGTATGATTCTCGCTTTGGGTGCGAGAGGTCCCGGGTTCAAATCCCGGACGAGCCCCCA
>Mus_musculus_tRNA-Pro-TGG-2-3 (tRNAscan-SE ID: chr14.trna294) Pro (TGG) 75 bp mature sequence Sc: 70.3 chr14:51090647-51090718 (+)
GGCTCGTTGGTCTAGGGGTATGATTCTCGCTTTGGGTGCGAGAGGTCCCGGGTTCAAATCCCGGACGAGCCCCCA
>Mus_musculus_tRNA-Pro-TGG-2-4 (tRNAscan-SE ID: chr17.trna1623) Pro (TGG) 75 bp mature sequence Sc: 70.3 chr17:23546476-23546547 (-)
GGCTCGTTGGTCTAGGGGTATGATTCTCGCTTTGGGTGCGAGAGGTCCCGGGTTCAAATCCCGGACGAGCCCCCA
>Mus_musculus_tRNA-Pro-TGG-3-1 (tRNAscan-SE ID: chr11.trna585) Pro (TGG) 75 bp mature sequence Sc: 55.7 chr11:67291139-67291210 (+)
GGTTTGTTGGTCTAGTGGTATGATTCTCAGTTTGGGTTTGAGAGGTCCTGGGTTCAAATCCCAGACGAGCCCCCA
>Mus_musculus_tRNA-Pro-TGG-4-1 (tRNAscan-SE ID: chrX.trna1525) Pro (TGG) 75 bp mature sequence Sc: 55.7 chrX:14702616-14702687 (-)
GGCTCGTTGGTCTAGGGGTATGATTCTCACTTTGGGTGTGAGAGGTCCTGGGTTCAAATCCCAGGTGAGCCCCCA
>Mus_musculus_tRNA-SeC-TCA-1-1 (tRNAscan-SE ID: chr7.trna147) SeC (TCA) 90 bp mature sequence Sc: 146.4 chr7:19301244-19301330 (+)
GCCCGGATGATCCTCAGTGGTCTGGGGTGCAGGCTTCAAACCTGTAGCTGTTTAGCGACAGAGTGGTTCAATTCCACCTTTCGGGCGCCA
>Mus_musculus_tRNA-Ser-AGA-1-1 (tRNAscan-SE ID: chr13.trna1514) Ser (AGA) 85 bp mature sequence Sc: 90.3 chr13:21937094-21937175 (-)
GTAGTCGTGGCCGAGTGGTTAAGGCGATGGACTAGAAATCCATTGGGGTTTCCCCGCGCAGGTTCGAATCCTGCCGACTACGCCA
>Mus_musculus_tRNA-Ser-AGA-2-1 (tRNAscan-SE ID: chr4.trna23) Ser (AGA) 85 bp mature sequence Sc: 89.6 chr4:10874064-10874145 (+)
GTAGTCGTGGCCGAGTGGTTAAGGCGATGGACTAGAAATCCATTGGGGTCTCCCCGCGCAGGTTCGAATCCTGCCGACTACGCCA
>Mus_musculus_tRNA-Ser-AGA-2-2 (tRNAscan-SE ID: chr11.trna616) Ser (AGA) 85 bp mature sequence Sc: 89.6 chr11:69037477-69037558 (+)
GTAGTCGTGGCCGAGTGGTTAAGGCGATGGACTAGAAATCCATTGGGGTCTCCCCGCGCAGGTTCGAATCCTGCCGACTACGCCA
>Mus_musculus_tRNA-Ser-AGA-2-3 (tRNAscan-SE ID: chr13.trna109) Ser (AGA) 85 bp mature sequence Sc: 89.6 chr13:21919215-21919296 (+)
GTAGTCGTGGCCGAGTGGTTAAGGCGATGGACTAGAAATCCATTGGGGTCTCCCCGCGCAGGTTCGAATCCTGCCGACTACGCCA
>Mus_musculus_tRNA-Ser-AGA-2-4 (tRNAscan-SE ID: chr13.trna111) Ser (AGA) 85 bp mature sequence Sc: 89.6 chr13:21927857-21927938 (+)
GTAGTCGTGGCCGAGTGGTTAAGGCGATGGACTAGAAATCCATTGGGGTCTCCCCGCGCAGGTTCGAATCCTGCCGACTACGCCA
>Mus_musculus_tRNA-Ser-AGA-2-5 (tRNAscan-SE ID: chr13.trna1512) Ser (AGA) 85 bp mature sequence Sc: 89.6 chr13:21940914-21940995 (-)
GTAGTCGTGGCCGAGTGGTTAAGGCGATGGACTAGAAATCCATTGGGGTCTCCCCGCGCAGGTTCGAATCCTGCCGACTACGCCA
>Mus_musculus_tRNA-Ser-AGA-2-6 (tRNAscan-SE ID: chr13.trna1483) Ser (AGA) 85 bp mature sequence Sc: 89.6 chr13:23500957-23501038 (-)
GTAGTCGTGGCCGAGTGGTTAAGGCGATGGACTAGAAATCCATTGGGGTCTCCCCGCGCAGGTTCGAATCCTGCCGACTACGCCA
>Mus_musculus_tRNA-Ser-AGA-3-1 (tRNAscan-SE ID: chrX.trna820) Ser (AGA) 85 bp mature sequence Sc: 56.6 chrX:166909733-166909814 (-)
GTAGTCGTGGCCAAGTGAGTAAGGCAATGGACTAGAAATCCATTGGGGTCTCCCAGCACAGGTTCAAATCCTGCTGACTATGCCA
>Mus_musculus_tRNA-Ser-CGA-1-1 (tRNAscan-SE ID: chr11.trna622) Ser (CGA) 85 bp mature sequence Sc: 95.1 chr11:69110919-69111000 (+)
GCTGTGATGGCCGAGTGGTTAAGGCGTTGGACTCGAAATCCAATGGGGTCTCCCCGCGCAGGTTCGAATCCTGCTCACAGCGCCA
>Mus_musculus_tRNA-Ser-CGA-2-1 (tRNAscan-SE ID: chr10.trna1048) Ser (CGA) 85 bp mature sequence Sc: 89.6 chr10:128458464-128458545 (-)
GTCACGGTGGCCGAGTGGTTAAGGCGTTGGACTCGAAATCCAATGGGGTTTCCCCGCACAGGTTCGAATCCTGTTCGTGACGCCA
>Mus_musculus_tRNA-Ser-CGA-3-1 (tRNAscan-SE ID: chr13.trna1506) Ser (CGA) 85 bp mature sequence Sc: 90.1 chr13:22022419-22022500 (-)
GCTGTGATGGCCGAGTGGTTAAGGCGTTGGACTCGAAATCCAATGGGTTCTTCCCGCGCAGGTTCAAATCCTGCTCACAGCGCCA
>Mus_musculus_tRNA-Ser-GCT-1-1 (tRNAscan-SE ID: chr13.trna1510) Ser (GCT) 85 bp mature sequence Sc: 91.0 chr13:21994190-21994271 (-)
GACGAGGTGGCCGAGTGGTTAAGGCGATGGACTGCTAATCCATTGTGCTCTGCACGCGTGGGTTCGAATCCCACCTTCGTCGCCA
>Mus_musculus_tRNA-Ser-GCT-2-1 (tRNAscan-SE ID: chr2.trna2328) Ser (GCT) 85 bp mature sequence Sc: 89.7 chr2:119046750-119046831 (-)
GACGAGGTGGCCGAGTGGTTAAGGCGATGGACTGCTAATCCATTGTGCTCTGCACGCATGGGTTCGAATCCCATCCTCGTCGCCA
>Mus_musculus_tRNA-Ser-GCT-3-1 (tRNAscan-SE ID: chr19.trna1108) Ser (GCT) 85 bp mature sequence Sc: 89.1 chr19:5038304-5038385 (-)
GACGAGGTGGCCGAGTGGTTAAGGCGATGGACTGCTAATCCATTGTGCTTTGCACGCGTGGGTTCGAATCCCATCCTCGTCGCCA
>Mus_musculus_tRNA-Ser-GCT-4-1 (tRNAscan-SE ID: chr11.trna2833) Ser (GCT) 85 bp mature sequence Sc: 88.4 chr11:69063042-69063123 (-)
GACGAGGTGGCCGAGTGGTTAAGGCGATGGACTGCTAATCCATTGTGCTCTGCACGCGTGGGTTCGAATCCCATCCTCGTCGCCA
>Mus_musculus_tRNA-Ser-GCT-4-2 (tRNAscan-SE ID: chr13.trna1504) Ser (GCT) 85 bp mature sequence Sc: 88.4 chr13:22050686-22050767 (-)
GACGAGGTGGCCGAGTGGTTAAGGCGATGGACTGCTAATCCATTGTGCTCTGCACGCGTGGGTTCGAATCCCATCCTCGTCGCCA
>Mus_musculus_tRNA-Ser-GCT-4-3 (tRNAscan-SE ID: chr13.trna139) Ser (GCT) 85 bp mature sequence Sc: 88.4 chr13:23521870-23521951 (+)
GACGAGGTGGCCGAGTGGTTAAGGCGATGGACTGCTAATCCATTGTGCTCTGCACGCGTGGGTTCGAATCCCATCCTCGTCGCCA
>Mus_musculus_tRNA-Ser-GCT-5-1 (tRNAscan-SE ID: chr13.trna1527) Ser (GCT) 85 bp mature sequence Sc: 88.0 chr13:21492845-21492926 (-)
GATGAGGTGGCCGAGTGGTTAAGGCGATGGACTGCTAATCCATTGTGCTCTGCACGCATGGGTTCGAATCCCATCCTCATCGCCA
>Mus_musculus_tRNA-Ser-GGA-1-1 (tRNAscan-SE ID: chr11.trna1301) Ser (GGA) 76 bp mature sequence Sc: 77.6 chr11:100538158-100538230 (+)
GCTGAAATAGCTCAGTTGGGAGAGCATTAGACTGGAGATCTAAAGGTCCCTGGTTTGATCCCGGGTTTCGGCACCA
>Mus_musculus_tRNA-Ser-TGA-1-1 (tRNAscan-SE ID: chr10.trna1702) Ser (TGA) 85 bp mature sequence Sc: 94.0 chr10:63429476-63429557 (-)
GCAGCGATGGCCGAGTGGTTAAGGCGTTGGACTTGAAATCCAATGGGGTCTCCCCGCGCAGGTTCGAACCCTGCTCGCTGCGCCA
>Mus_musculus_tRNA-Ser-TGA-2-1 (tRNAscan-SE ID: chr13.trna1518) Ser (TGA) 85 bp mature sequence Sc: 90.4 chr13:21924935-21925016 (-)
GTAGTCGTGGCCGAGTGGTTAAGGCGATGGACTTGAAATCCATTGGGGTTTCCCCGCGCAGGTTCGAATCCTGCCGACTACGCCA
>Mus_musculus_tRNA-Ser-TGA-2-2 (tRNAscan-SE ID: chr13.trna136) Ser (TGA) 85 bp mature sequence Sc: 90.4 chr13:23518146-23518227 (+)
GTAGTCGTGGCCGAGTGGTTAAGGCGATGGACTTGAAATCCATTGGGGTTTCCCCGCGCAGGTTCGAATCCTGCCGACTACGCCA
>Mus_musculus_tRNA-Sup-TCA-1-1 (tRNAscan-SE ID: chr5.trna18) Sup (TCA) 74 bp mature sequence Sc: 58.6 chr5:5627681-5627751 (+)
ACCCAGCTAGCTCAGTGGGTAGAGCATGAGACTCAATCTCAGGGTTGTGGGTTCGAGCCCCACATTGGGCGCCA
>Mus_musculus_tRNA-Sup-TTA-1-1 (tRNAscan-SE ID: chr13.trna102) Sup (TTA) 86 bp mature sequence Sc: 71.4 chr13:21795799-21795881 (+)
ACTGGGATGGCTGAGTGGTTAAGGCCTTGGACTTTAGATCCAATGGGCGGATGCCTGCGTGGGTTCAAACCCCACTCCCAGTACCA
>Mus_musculus_tRNA-Thr-AGT-1-1 (tRNAscan-SE ID: chr7.trna1982) Thr (AGT) 77 bp mature sequence Sc: 82.6 chr7:35234770-35234843 (-)
GGCGCCGTGGCTTAGTTGGTTAAAGCGCCTGTCTAGTAAACAGGAGATCCTGGGTTCGAATCCCAGCGGTGCCTCCA
>Mus_musculus_tRNA-Thr-AGT-1-2 (tRNAscan-SE ID: chr11.trna617) Thr (AGT) 77 bp mature sequence Sc: 82.6 chr11:69037853-69037926 (+)
GGCGCCGTGGCTTAGTTGGTTAAAGCGCCTGTCTAGTAAACAGGAGATCCTGGGTTCGAATCCCAGCGGTGCCTCCA
>Mus_musculus_tRNA-Thr-AGT-1-3 (tRNAscan-SE ID: chr11.trna2834) Thr (AGT) 77 bp mature sequence Sc: 82.6 chr11:69062744-69062817 (-)
GGCGCCGTGGCTTAGTTGGTTAAAGCGCCTGTCTAGTAAACAGGAGATCCTGGGTTCGAATCCCAGCGGTGCCTCCA
>Mus_musculus_tRNA-Thr-AGT-2-1 (tRNAscan-SE ID: chr13.trna128) Thr (AGT) 77 bp mature sequence Sc: 81.4 chr13:23450622-23450695 (+)
GGCTCCGTGGCTTAGCTGGTTAAAGCGCCTGTCTAGTAAACAGGAGATCCTGGGTTCGAATCCCAGCGGGGCCTCCA
>Mus_musculus_tRNA-Thr-AGT-3-1 (tRNAscan-SE ID: chr11.trna621) Thr (AGT) 77 bp mature sequence Sc: 80.1 chr11:69110465-69110538 (+)
GGCGCCGTGGCTTAGCTGGTTAAAGCGCCTGTCTAGTAAACAGGAGATCCTGGGTTCGAATCCCAGCGGTGCCTCCA
>Mus_musculus_tRNA-Thr-AGT-4-1 (tRNAscan-SE ID: chr13.trna104) Thr (AGT) 77 bp mature sequence Sc: 80.4 chr13:21856021-21856094 (+)
GGCTCCGTGGCTTAGCTGGTTAAAGCGCCTGTCTAGTAAACAGGAGATCCTGGGTTCAAATCCCAGCGGGGCCTCCA
>Mus_musculus_tRNA-Thr-AGT-5-1 (tRNAscan-SE ID: chr13.trna1505) Thr (AGT) 77 bp mature sequence Sc: 81.9 chr13:22030100-22030173 (-)
GGCCTTGTGGCTTAGCTGGTCAAAGCGCCTGTCTAGTAAACAGGAGATCCTGGGTTCGAATCCCAGCAAGGCCTCCA
>Mus_musculus_tRNA-Thr-AGT-6-1 (tRNAscan-SE ID: chr13.trna1532) Thr (AGT) 77 bp mature sequence Sc: 79.7 chr13:21249194-21249267 (-)
GGCTCTGTGGCTTAGCTGGTTAAAGCGCCTGTCTAGTAAACAGGAGATCCTGGGTTCAAATCCCAGCAGGGCCTCCA
>Mus_musculus_tRNA-Thr-AGT-7-1 (tRNAscan-SE ID: chr14.trna970) Thr (AGT) 77 bp mature sequence Sc: 75.6 chr14:58818153-58818226 (-)
GGCACCGTGGCTTAGTTGGTTAAAGCGCCTGTCTAGTAAACAGGAGATCCTGGGTTCGAATTCCAGCGGTGCCTCCA
>Mus_musculus_tRNA-Thr-CGT-1-1 (tRNAscan-SE ID: chr16.trna90) Thr (CGT) 75 bp mature sequence Sc: 79.6 chr16:13437323-13437394 (+)
GGCGCGGTGGCCAAGTGGTAAGGCGTCGGTCTCGTAAACCGAAGATCACGGGTTCGAACCCCGTCCGTGCCTCCA
>Mus_musculus_tRNA-Thr-CGT-2-1 (tRNAscan-SE ID: chr11.trna860) Thr (CGT) 75 bp mature sequence Sc: 78.3 chr11:79704650-79704721 (+)
GGCGCGGTGGCCAAGTGGTAAGGCGTCGGTCTCGTAAACCGAAGATCGCGGGTTCGAACCCCGTCCGTGCCTCCA
>Mus_musculus_tRNA-Thr-CGT-3-1 (tRNAscan-SE ID: chr13.trna97) Thr (CGT) 77 bp mature sequence Sc: 78.2 chr13:21322813-21322886 (+)
GGCTCCATGGCTTAGCTGGTTAAAGCGCCTGTCTCGTAAACAGGAGATCCTGGGTTCGACTCCCAGTGGGGCCTCCA
>Mus_musculus_tRNA-Thr-CGT-4-1 (tRNAscan-SE ID: chr13.trna94) Thr (CGT) 77 bp mature sequence Sc: 76.5 chr13:21264580-21264653 (+)
GGCTCCGTGGCTTAGTTGGCTAAAGCGCCTGTCTCGTAAACAGGAGATCCTGGGTTCGAATCCCAGTGGGGCCTCCA
>Mus_musculus_tRNA-Thr-TGT-1-1 (tRNAscan-SE ID: chr13.trna95) Thr (TGT) 77 bp mature sequence Sc: 83.6 chr13:21275956-21276029 (+)
GGCTCCATGGCTTAGTTGGTTAAAGCGCCTGTCTTGTAAACAGGAGATCCTGGGTTCGAATCCCAGTGGGGCCTCCA
>Mus_musculus_tRNA-Thr-TGT-2-1 (tRNAscan-SE ID: chr14.trna292) Thr (TGT) 76 bp mature sequence Sc: 78.0 chr14:51088650-51088722 (+)
GGCCCTATAGCTCAGGGGTTAGAGCACTGGTCTTGTAAACCAGGGGTCGCGAGTTCAAATCTCGCTGGGGCCTCCA
>Mus_musculus_tRNA-Thr-TGT-3-1 (tRNAscan-SE ID: chr11.trna326) Thr (TGT) 76 bp mature sequence Sc: 78.8 chr11:48853619-48853691 (+)
GGCTCCATAGCTCAGGGGTTAGAGCACTGGTCTTGTAAACCAGGGGTCGCGAGTTCAAATCTCGCTGGGGCCTCCA
>Mus_musculus_tRNA-Thr-TGT-3-2 (tRNAscan-SE ID: chr14.trna1080) Thr (TGT) 76 bp mature sequence Sc: 78.8 chr14:51065168-51065240 (-)
GGCTCCATAGCTCAGGGGTTAGAGCACTGGTCTTGTAAACCAGGGGTCGCGAGTTCAAATCTCGCTGGGGCCTCCA
>Mus_musculus_tRNA-Trp-CCA-1-1 (tRNAscan-SE ID: chr11.trna2879) Trp (CCA) 75 bp mature sequence Sc: 75.7 chr11:62746015-62746086 (-)
GACCTCGTGGCGCAATGGTAGCGCGTCTGACTCCAGATCAGAAGGTTGCGTGTTCAAATCACGTCGGGGTCACCA
>Mus_musculus_tRNA-Trp-CCA-2-1 (tRNAscan-SE ID: chr10.trna1338) Trp (CCA) 75 bp mature sequence Sc: 74.3 chr10:91181412-91181483 (-)
GACCTCGTGGCGCAACGGTAGCGCGTCTGACTCCAGATCAGAAGGCTGCGTGTTCGAATCACGTCGGGGTCACCA
>Mus_musculus_tRNA-Trp-CCA-3-1 (tRNAscan-SE ID: chr11.trna620) Trp (CCA) 75 bp mature sequence Sc: 73.4 chr11:69041826-69041897 (+)
GGCCTCGTGGCGCAACGGTAGCGCGTCTGACTCCAGATCAGAAGGTTGCGTGTTCAAATCACGTCGGGGTCACCA
>Mus_musculus_tRNA-Trp-CCA-3-2 (tRNAscan-SE ID: chr11.trna2832) Trp (CCA) 75 bp mature sequence Sc: 73.4 chr11:69063495-69063566 (-)
GGCCTCGTGGCGCAACGGTAGCGCGTCTGACTCCAGATCAGAAGGTTGCGTGTTCAAATCACGTCGGGGTCACCA
>Mus_musculus_tRNA-Trp-CCA-4-1 (tRNAscan-SE ID: chr13.trna131) Trp (CCA) 75 bp mature sequence Sc: 73.3 chr13:23498106-23498177 (+)
GACCTCGTGGCGCAACGGTAGCGCGTCTGACTCCAGATCAGAAGGTTGCGTGTTCAAATCACGTCGGGGTCACCA
>Mus_musculus_tRNA-Trp-CCA-4-2 (tRNAscan-SE ID: chr13.trna133) Trp (CCA) 75 bp mature sequence Sc: 73.3 chr13:23506519-23506590 (+)
GACCTCGTGGCGCAACGGTAGCGCGTCTGACTCCAGATCAGAAGGTTGCGTGTTCAAATCACGTCGGGGTCACCA
>Mus_musculus_tRNA-Trp-CCA-5-1 (tRNAscan-SE ID: chr11.trna2922) Trp (CCA) 75 bp mature sequence Sc: 75.1 chr11:61407916-61407987 (-)
GACCTCGTGGCGCAATGGTAGCGCGTCTGACTCCAGATCAGAAGGTTGCGTGTTCAAGTCACGTCGGGGTCACCA
>Mus_musculus_tRNA-Trp-CCA-6-1 (tRNAscan-SE ID: chr10.trna2003) Trp (CCA) 75 bp mature sequence Sc: 63.4 chr10:23777083-23777154 (-)
GACCTCGTGGCACAATGGTAGCACGTCTGACTCCAGATCAGAAGGTTGCGTGTTCAAATCACGTCGGGGTCACCA
>Mus_musculus_tRNA-Tyr-GTA-1-1 (tRNAscan-SE ID: chr13.trna1494) Tyr (GTA) 76 bp mature sequence Sc: 78.0 chr13:23425646-23425734 (-)
CCTTCGATAGCTCAGTTGGTAGAGCGGAGGACTGTAGATCCTTAGGTCGCTGGTTCGAATCCGGCTCGAAGGACCA
>Mus_musculus_tRNA-Tyr-GTA-1-2 (tRNAscan-SE ID: chr13.trna125) Tyr (GTA) 76 bp mature sequence Sc: 78.0 chr13:23426505-23426592 (+)
CCTTCGATAGCTCAGTTGGTAGAGCGGAGGACTGTAGATCCTTAGGTCGCTGGTTCGAATCCGGCTCGAAGGACCA
>Mus_musculus_tRNA-Tyr-GTA-1-3 (tRNAscan-SE ID: chr13.trna1493) Tyr (GTA) 76 bp mature sequence Sc: 78.1 chr13:23427095-23427180 (-)
CCTTCGATAGCTCAGTTGGTAGAGCGGAGGACTGTAGATCCTTAGGTCGCTGGTTCGAATCCGGCTCGAAGGACCA
>Mus_musculus_tRNA-Tyr-GTA-1-4 (tRNAscan-SE ID: chr13.trna1491) Tyr (GTA) 76 bp mature sequence Sc: 78.0 chr13:23432990-23433077 (-)
CCTTCGATAGCTCAGTTGGTAGAGCGGAGGACTGTAGATCCTTAGGTCGCTGGTTCGAATCCGGCTCGAAGGACCA
>Mus_musculus_tRNA-Tyr-GTA-1-5 (tRNAscan-SE ID: chr13.trna130) Tyr (GTA) 76 bp mature sequence Sc: 77.9 chr13:23467076-23467165 (+)
CCTTCGATAGCTCAGTTGGTAGAGCGGAGGACTGTAGATCCTTAGGTCGCTGGTTCGAATCCGGCTCGAAGGACCA
>Mus_musculus_tRNA-Tyr-GTA-2-1 (tRNAscan-SE ID: chr5.trna170) Tyr (GTA) 76 bp mature sequence Sc: 77.9 chr5:30888083-30888171 (+)
CCTTCGATAGCTCAGTTGGTAGAGCGGAGGACTGTAGATCCTTAGGTCGCTGGTTCGATTCCGGCTCGAAGGACCA
>Mus_musculus_tRNA-Tyr-GTA-3-1 (tRNAscan-SE ID: chr3.trna37) Tyr (GTA) 76 bp mature sequence Sc: 75.5 chr3:19628782-19628870 (+)
CCTTCGATAGCTCAGCTGGTAGAGCGGAGGACTGTAGATCCTTAGGTCGCTGGTTCGATTCCGGCTCGAAGGACCA
>Mus_musculus_tRNA-Tyr-GTA-3-2 (tRNAscan-SE ID: chr14.trna293) Tyr (GTA) 76 bp mature sequence Sc: 75.4 chr14:51089489-51089578 (+)
CCTTCGATAGCTCAGCTGGTAGAGCGGAGGACTGTAGATCCTTAGGTCGCTGGTTCGATTCCGGCTCGAAGGACCA
>Mus_musculus_tRNA-Tyr-GTA-4-1 (tRNAscan-SE ID: chr3.trna36) Tyr (GTA) 76 bp mature sequence Sc: 72.5 chr3:19628355-19628447 (+)
CCTTCGATAGCTCAGCTGGTAGAGCGGAGGACTGTAGATCCTTAGGTCGCTGGTTCGACTCCGGCTCGAAGGACCA
>Mus_musculus_tRNA-Tyr-GTA-5-1 (tRNAscan-SE ID: chr13.trna1492) Tyr (GTA) 76 bp mature sequence Sc: 66.4 chr13:23428738-23428826 (-)
CTTTCGATAGTTCAGTTGGTAGAGCGGAGGACTGTAGATCCTTAGGTCGCTGGTTCGAGTCCGGCTCGAAGGACCA
>Mus_musculus_tRNA-Val-AAC-1-1 (tRNAscan-SE ID: chr3.trna72) Val (AAC) 76 bp mature sequence Sc: 79.4 chr3:30601270-30601342 (+)
GTTTCCGTAGTGTAGTGGTTATCACGTTCGCCTAACACGCGAAAGGTCCCCGGTTCGAAACCGGGCGGAAACACCA
>Mus_musculus_tRNA-Val-AAC-1-2 (tRNAscan-SE ID: chr11.trna328) Val (AAC) 76 bp mature sequence Sc: 79.4 chr11:48856637-48856709 (+)
GTTTCCGTAGTGTAGTGGTTATCACGTTCGCCTAACACGCGAAAGGTCCCCGGTTCGAAACCGGGCGGAAACACCA
>Mus_musculus_tRNA-Val-AAC-2-1 (tRNAscan-SE ID: chr13.trna116) Val (AAC) 76 bp mature sequence Sc: 79.1 chr13:23285401-23285473 (+)
GTTTCCGTAGTGTAGTGGTCATCACGCTCGCCTAACACGCGAGAGGTCCCCGGTTCGAAACCGGGCGGAAACACCA
>Mus_musculus_tRNA-Val-AAC-2-2 (tRNAscan-SE ID: chr13.trna1495) Val (AAC) 76 bp mature sequence Sc: 79.1 chr13:23413248-23413320 (-)
GTTTCCGTAGTGTAGTGGTCATCACGCTCGCCTAACACGCGAGAGGTCCCCGGTTCGAAACCGGGCGGAAACACCA
>Mus_musculus_tRNA-Val-AAC-3-1 (tRNAscan-SE ID: chr13.trna1498) Val (AAC) 76 bp mature sequence Sc: 78.7 chr13:23401073-23401145 (-)
GTTTCCGTAGTGTAGTGGTCATCACGCTCGCCTAACACGCGAGAGGTCCCCGGTTCGAAACCGGGCGGGAACACCA
>Mus_musculus_tRNA-Val-AAC-4-1 (tRNAscan-SE ID: chr13.trna118) Val (AAC) 76 bp mature sequence Sc: 78.4 chr13:23298781-23298853 (+)
GTTTCTGTAGTGTAGTGGTTATCACGCTCGCCTAACACGCGAGAGGTCCCCGGTTCGAAACCGGGCAGAAACACCA
>Mus_musculus_tRNA-Val-AAC-5-1 (tRNAscan-SE ID: chr13.trna1508) Val (AAC) 76 bp mature sequence Sc: 78.1 chr13:22015791-22015863 (-)
GTTTCCGTAGTGTAGTGGTTATCACATTCGCCTAACACGCGAAAGGTCCCCGGTTCGAAACCGGGCGGAAACACCA
>Mus_musculus_tRNA-Val-AAC-6-1 (tRNAscan-SE ID: chr4.trna1820) Val (AAC) 75 bp mature sequence Sc: 68.9 chr4:139430506-139430577 (-)
GGTGATATAGCTCAGTGGTGAGAGCATTTGCCTAACATGCAAAAGTCCTGGGTTCAATTCCCAGTACCATAGCCA
>Mus_musculus_tRNA-Val-CAC-1-1 (tRNAscan-SE ID: chr13.trna121) Val (CAC) 76 bp mature sequence Sc: 79.1 chr13:23307629-23307701 (+)
GTTTCCGTAGTGTAGTGGTTATCACGCTCGCCTCACACGCGAGAGGTCCCCGGTTCGAAACCGGGCGGAAACACCA
>Mus_musculus_tRNA-Val-CAC-2-1 (tRNAscan-SE ID: chr1.trna1007) Val (CAC) 76 bp mature sequence Sc: 79.4 chr1:171111443-171111515 (+)
GTTTCCGTAGTGTAGTGGTTATCACGTTCGCCTCACACGCGAAAGGTCCCCGGTTCGAAACCGGGCGGAAACACCA
>Mus_musculus_tRNA-Val-CAC-2-2 (tRNAscan-SE ID: chr3.trna461) Val (CAC) 76 bp mature sequence Sc: 79.4 chr3:96332740-96332812 (+)
GTTTCCGTAGTGTAGTGGTTATCACGTTCGCCTCACACGCGAAAGGTCCCCGGTTCGAAACCGGGCGGAAACACCA
>Mus_musculus_tRNA-Val-CAC-2-3 (tRNAscan-SE ID: chr11.trna323) Val (CAC) 76 bp mature sequence Sc: 79.4 chr11:48818542-48818614 (+)
GTTTCCGTAGTGTAGTGGTTATCACGTTCGCCTCACACGCGAAAGGTCCCCGGTTCGAAACCGGGCGGAAACACCA
>Mus_musculus_tRNA-Val-CAC-2-4 (tRNAscan-SE ID: chr13.trna114) Val (CAC) 76 bp mature sequence Sc: 79.4 chr13:22026548-22026620 (+)
GTTTCCGTAGTGTAGTGGTTATCACGTTCGCCTCACACGCGAAAGGTCCCCGGTTCGAAACCGGGCGGAAACACCA
>Mus_musculus_tRNA-Val-CAC-2-5 (tRNAscan-SE ID: chr13.trna1487) Val (CAC) 76 bp mature sequence Sc: 79.4 chr13:23446142-23446214 (-)
GTTTCCGTAGTGTAGTGGTTATCACGTTCGCCTCACACGCGAAAGGTCCCCGGTTCGAAACCGGGCGGAAACACCA
>Mus_musculus_tRNA-Val-CAC-3-1 (tRNAscan-SE ID: chr13.trna120) Val (CAC) 76 bp mature sequence Sc: 78.7 chr13:23300122-23300194 (+)
GTTTCCGTAGTGTAGTGGTCATCACGCTCGCCTCACACGCGAGAGGTCCCCGGTTCGAAACCGGGCGGGAACACCA
>Mus_musculus_tRNA-Val-CAC-4-1 (tRNAscan-SE ID: chr6.trna18) Val (CAC) 76 bp mature sequence Sc: 78.7 chr6:10100371-10100443 (+)
GTTTCTGTAGTGTAGTGGTTATCACGTTCGCCTCACACGCGAAAGGTCCCCGGTTCGAAACCGGGCAGAAACACCA
>Mus_musculus_tRNA-Val-CAC-5-1 (tRNAscan-SE ID: chr13.trna1497) Val (CAC) 76 bp mature sequence Sc: 58.2 chr13:23412077-23412149 (-)
GTTTTTGTAGTGTAGCGGTTATCACGCTCGCCTCACACGCGAGAGGTCCTCGGTTCAAAACCCAGTGGAAACACCA
>Mus_musculus_tRNA-Val-CAC-7-1 (tRNAscan-SE ID: chr3.trna1488) Val (CAC) 75 bp mature sequence Sc: 55.4 chr3:59474926-59474997 (-)
GTTTCTGTAGTGTAGTGGTTTCACATTTGCCTCACATGCAAAAGGTCCCCGGTTCTCAACCGGGCAGAAACACCA
>Mus_musculus_tRNA-Val-TAC-1-1 (tRNAscan-SE ID: chr19.trna175) Val (TAC) 76 bp mature sequence Sc: 80.5 chr19:12011931-12012003 (+)
GGTTCCATAGTGTAGCGGTTATCACGTCTGCTTTACACGCAGAAGGTCCTGGGTTCGAGCCCCAGTGGAACCACCA
>Mus_musculus_tRNA-Val-TAC-1-2 (tRNAscan-SE ID: chr19.trna176) Val (TAC) 76 bp mature sequence Sc: 80.5 chr19:12012266-12012338 (+)
GGTTCCATAGTGTAGCGGTTATCACGTCTGCTTTACACGCAGAAGGTCCTGGGTTCGAGCCCCAGTGGAACCACCA
>Mus_musculus_tRNA-Val-TAC-1-3 (tRNAscan-SE ID: chrX.trna765) Val (TAC) 76 bp mature sequence Sc: 80.5 chrX:160766110-160766182 (+)
GGTTCCATAGTGTAGCGGTTATCACGTCTGCTTTACACGCAGAAGGTCCTGGGTTCGAGCCCCAGTGGAACCACCA
>Mus_musculus_tRNA-iMet-CAT-1-1 (tRNAscan-SE ID: chr3.trna1272) iMet (CAT) 75 bp mature sequence Sc: 60.4 chr3:90475860-90475931 (-)
AGCAGAGTGGCGCAGCGGAAGCGTGCTGGGCCCATAACCCAGAGGTCGATGGATCGAAACCATCCTCTGCTACCA
>Mus_musculus_tRNA-iMet-CAT-1-2 (tRNAscan-SE ID: chr13.trna101) iMet (CAT) 75 bp mature sequence Sc: 60.4 chr13:21710994-21711065 (+)
AGCAGAGTGGCGCAGCGGAAGCGTGCTGGGCCCATAACCCAGAGGTCGATGGATCGAAACCATCCTCTGCTACCA
>Mus_musculus_tRNA-iMet-CAT-1-3 (tRNAscan-SE ID: chr13.trna1517) iMet (CAT) 75 bp mature sequence Sc: 60.4 chr13:21931169-21931240 (-)
AGCAGAGTGGCGCAGCGGAAGCGTGCTGGGCCCATAACCCAGAGGTCGATGGATCGAAACCATCCTCTGCTACCA
>Mus_musculus_tRNA-iMet-CAT-1-4 (tRNAscan-SE ID: chr13.trna113) iMet (CAT) 75 bp mature sequence Sc: 60.4 chr13:21975032-21975103 (+)
AGCAGAGTGGCGCAGCGGAAGCGTGCTGGGCCCATAACCCAGAGGTCGATGGATCGAAACCATCCTCTGCTACCA
>Mus_musculus_tRNA-iMet-CAT-1-5 (tRNAscan-SE ID: chr13.trna132) iMet (CAT) 75 bp mature sequence Sc: 60.4 chr13:23500080-23500151 (+)
AGCAGAGTGGCGCAGCGGAAGCGTGCTGGGCCCATAACCCAGAGGTCGATGGATCGAAACCATCCTCTGCTACCA
>Mus_musculus_tRNA-iMet-CAT-1-6 (tRNAscan-SE ID: chr13.trna135) iMet (CAT) 75 bp mature sequence Sc: 60.4 chr13:23517692-23517763 (+)
AGCAGAGTGGCGCAGCGGAAGCGTGCTGGGCCCATAACCCAGAGGTCGATGGATCGAAACCATCCTCTGCTACCA
>Mus_musculus_tRNA-iMet-CAT-1-7 (tRNAscan-SE ID: chr13.trna1480) iMet (CAT) 75 bp mature sequence Sc: 60.4 chr13:23530348-23530419 (-)
AGCAGAGTGGCGCAGCGGAAGCGTGCTGGGCCCATAACCCAGAGGTCGATGGATCGAAACCATCCTCTGCTACCA
>Mus_musculus_tRNA-iMet-CAT-2-1 (tRNAscan-SE ID: chr15.trna1319) iMet (CAT) 75 bp mature sequence Sc: 53.1 chr15:69396623-69396694 (-)
AGCAGAGTGGCGCAGCGGAAGCATGCTGGGCCCATAACCCAGAGGTCGATGGATCGAAACCATCCTCTGCTACCA
>Mus_musculus_tRNA-iMet-CAT-3-1 (tRNAscan-SE ID: chr13.trna105) iMet (CAT) 75 bp mature sequence Sc: 52.6 chr13:21907111-21907182 (+)
AGCAGAGTGGCGCAGCGGAAGCGTGCTGGGCCCATAACCCAGAGGTCGATAGATCGAAACCATCCTCTGCTACCA
