# Supplementary material for: Conserved shifts in sperm small non-coding RNA profiles during mouse and human aging
Source: EMBO J. 2026 Jan 20;45(4):1362–80. doi: 10.1038/s44318-025-00687-8 (PMC12909834; doi:10.1038/s44318-025-00687-8)
Supplement: Supplementary file 13 — Dataset EV1 [file 44318_2025_687_MOESM13_ESM.zip › Dataset_EV1/Data/tsrna_m.anno]

Sequence	Length	Annotation
TCCCTGGTGGTCTAGTGGTTAGGATTCGGCGCTC	34	mature-tRNA-Glu-CTC_5_end
TCCCTGGTGGTCTAGTGGTTAGGATTCGGCGCT	33	mature-tRNA-Glu-CTC_5_end;mature-tRNA-Glu-TTC_5_end
TCCCTGGTGGTCTAGTGGTTAGGATTCGGCGCTCT	35	mature-tRNA-Glu-CTC_5_end
GCATTGGTGGTTCAGTGGTAGAATTCTCGC	30	mature-tRNA-Gly-GCC_5_end;mature-tRNA-Gly-CCC_5_end
TCCCTGGTGGTCTAGTGGTTAGGATTCGGCGC	32	mature-tRNA-Glu-CTC_5_end;mature-tRNA-Glu-TTC_5_end
TCCCTGGTGGTCTAGTGGTTAGGATTCGGC	30	mature-tRNA-Glu-CTC_5_end;mature-tRNA-Glu-TTC_5_end
TCCCTGGTGGTCTAGTGGTTAGGATTCGG	29	mature-tRNA-Glu-CTC_5_end;mature-tRNA-Ala-CGC_5_end;mature-tRNA-Glu-TTC_5_end
TCCCTGGTGGTCTAGTGGTTAGGATTCGGCG	31	mature-tRNA-Glu-CTC_5_end;mature-tRNA-Glu-TTC_5_end
GCATTGGTGGTTCAGTGGTAGAATTCTCG	29	mature-tRNA-Gly-GCC_5_end;mature-tRNA-Gly-CCC_5_end
GCATTTGTGGTTCAGTGGTAGAATTCTCGC	30	mature-tRNA-Gly-GCC_5_end
GCATTGGTGGTTCAGTGGTAGAATTCTCGCC	31	mature-tRNA-Gly-GCC_5_end;mature-tRNA-Gly-CCC_5_end
GCATTTGTGGTTCAGTGGTAGAATTCTCG	29	mature-tRNA-Gly-GCC_5_end
TCCCTGGTGGTCTAGTGGTTAGGATT	26	mature-tRNA-Glu-CTC_5_end;mature-tRNA-Ala-CGC_5_end;mature-tRNA-Glu-TTC_5_end
GCATTGGTGGTTCAGTGGTAGAATTCTC	28	mature-tRNA-Gly-GCC_5_end;mature-tRNA-Gly-CCC_5_end
GCATTGGTGGTTCAGTGGTAGAATTCT	27	mature-tRNA-Gly-GCC_5_end;mature-tRNA-Gly-CCC_5_end
GTTTCCGTAGTGTAGTGGTTATCACGTTCGC	31	mature-tRNA-Val-CAC_5_end;mature-tRNA-Val-AAC_5_end
GCATTGGTGGTTCAGTGGTAGAATTCTCGCCG	32	mature-tRNA-Gly-GCC_5_end
TCCCTGGTGGTCTAGTGGTTAGGATTCG	28	mature-tRNA-Glu-CTC_5_end;mature-tRNA-Ala-CGC_5_end;mature-tRNA-Glu-TTC_5_end
GCATTTGTGGTTCAGTGGTAGAATTCTCGCC	31	mature-tRNA-Gly-GCC_5_end
TGAATCTGACAACAGGAAATAAACCTCCTTATTCACCCC	39	mature-mt_tRNA-His-GTG
GCATTGGTGGTTCAGTGGTAGAATTCTCGCCT	32	mature-tRNA-Gly-GCC_5_end;mature-tRNA-Gly-CCC_5_end
GTTTCCGTAGTGTAGTGGTTATCACGTTCGCC	32	mature-tRNA-Val-AAC_5_end;mature-tRNA-Val-CAC_5_end
GCATTGGTGGTTCAGTGGTAGAATTCTCGCCTG	33	mature-tRNA-Gly-GCC_5_end
GCATGGGTGGTTCAGTGGTAGAATTCTCGC	30	mature-tRNA-Gly-GCC_5_end
GCATTTGTGGTTCAGTGGTAGAATTCTC	28	mature-tRNA-Gly-GCC_5_end
TCCCTAGTGGTCTAGTGGTTAGGATTCGGCGCTC	34	mature-tRNA-Glu-CTC_5_end
GTTTCCGTAGTGTAGTGGTTAT	22	mature-tRNA-Val-CAC_5_end;mature-tRNA-Val-AAC_5_end;mature-tRNA-Gly-ACC_5_end
TCCCTGGTGGTCTAGTGGTTAGGAT	25	mature-tRNA-Glu-CTC_5_end;mature-tRNA-Ala-CGC_5_end;mature-tRNA-Glu-TTC_5_end
GCATTTGTGGTTCAGTGGTAGAATTCT	27	mature-tRNA-Gly-GCC_5_end
GTTTCCGTAGTGTAGTGGTTATCACGTTCGCCT	33	mature-tRNA-Val-AAC_5_end;mature-tRNA-Val-CAC_5_end
TCCCTGGTGGTCTAGTGGTTAGGATTCGAC	30	mature-tRNA-Glu-CTC_5_end
GCATTGGTGGTTCAGTGGTAGAATTCTCGCCTGC	34	mature-tRNA-Gly-GCC_5_end
TCCCTGGTGGTCTAGTGGTTAGGATTC	27	mature-tRNA-Glu-CTC_5_end;mature-tRNA-Ala-CGC_5_end;mature-tRNA-Glu-TTC_5_end
GGCCGTGATCGTATAGTGGTTAGTACTCTGCGTG	34	mature-tRNA-His-GTG_5_end
GCATTGGTGGTTCAGTGGTAGAAT	24	mature-tRNA-Gly-GCC_5_end;mature-tRNA-Gly-CCC_5_end
TGAATCTGACAACAGGAAATAAACCTCCTTATTCACCC	38	mature-mt_tRNA-His-GTG
GCATTGGTGGTTCAGTGGTAGAATTC	26	mature-tRNA-Gly-GCC_5_end;mature-tRNA-Gly-CCC_5_end
GCATGGGTGGTTCAGTGGTAGAATTCTCG	29	mature-tRNA-Gly-GCC_5_end
CCCCTGGTGGTCTAGTGGTTAGGATTCGGCGCTC	34	mature-tRNA-Glu-CTC_5_end
GCATTTGTGGTTCAGTGGTAGAATTCTCGCCT	32	mature-tRNA-Gly-GCC_5_end
GGCCGTGATCGTATAGTGGTTAGTACTCTGCGTT	34	mature-tRNA-His-GTG_5_end
GGGGATGTAGCTCAGTGGTAGAG	23	mature-tRNA-Ala-TGC_5_end;mature-tRNA-Ala-AGC_5_end;mature-tRNA-Ala-CGC_5_end
CCCTGGTGGTCTAGTGGTTAGGATTCGGCGCTC	33	mature-tRNA-Glu-CTC
GGCCGTGATCGTATAGTGGTTAGTACTCTGC	31	mature-tRNA-His-GTG_5_end
TCCCTGGTGGCCTAGTGGTTAGGATTCGGCGCTC	34	mature-tRNA-Glu-CTC_5_end
GTAGTCGTGGCCGAGTGGTTAAG	23	mature-tRNA-Ser-AGA_5_end;mature-tRNA-Ser-TGA_5_end
GCCCGGCTAGCTCAGTCGGTAGAGCATGAGA	31	mature-tRNA-Lys-CTT_5_end
GCCCGGCTAGCTCAGTCGGTAGAGCATGAGACT	33	mature-tRNA-Lys-CTT_5_end
TCCCCGGTGGTCTAGTGGTTAGGATTCGGCGCTC	34	mature-tRNA-Glu-CTC_5_end
GGGGGTATAGCTCAGGGGTAGAGCATTTGAC	31	mature-tRNA-Cys-GCA_5_end
TCCCTAGTGGTCTAGTGGTTAGGATTCGGCGCT	33	mature-tRNA-Glu-CTC_5_end
TCCCTGGTGGTCTAGTGGTTAGGGTTCGGCGCTC	34	mature-tRNA-Glu-CTC_5_end
TCCCTGGTGGTCTGGTGGTTAGGATTCGGCGCTC	34	mature-tRNA-Glu-CTC_5_end
GTTTCCGTAGTGTAGTGGTTATCACGTT	28	mature-tRNA-Val-CAC_5_end;mature-tRNA-Val-AAC_5_end
TCCCTGGCGGTCTAGTGGTTAGGATTCGGCGCTC	34	mature-tRNA-Glu-CTC_5_end
TCCCTAGTGGTCTAGTGGTTAGGATTCGGCGCTCT	35	mature-tRNA-Glu-CTC_5_end
TCCCTGGTGGTCTAGTAGTTAGGATTCGGCGCTC	34	mature-tRNA-Glu-CTC_5_end
TCCCTGGTGGTCTAGTGGTTGGGATTCGGCGCTC	34	mature-tRNA-Glu-CTC_5_end
TCCCTGGTGGTCTAGTGGCTAGGATTCGGCGCTC	34	mature-tRNA-Glu-TTC_5_end;mature-tRNA-Glu-CTC_5_end
TCCCTGGTGGTCTAGTGGTTAGGATTCGGCGCG	33	mature-tRNA-Glu-CTC_5_end
GGCCGTGATCGTATAGTGGTTAGTACTCTGCG	32	mature-tRNA-His-GTG_5_end
TCCCTGGTGGTCCAGTGGTTAGGATTCGGCGCTC	34	mature-tRNA-Glu-CTC_5_end
TCCCTGGTGGTCTAGTGGTTAGGACTCGGCGCTC	34	mature-tRNA-Glu-CTC_5_end
GACGAGGTGGCCGAGTGGTTAAG	23	mature-tRNA-Ser-GCT_5_end
TCCCTGGTGGTCTAGTGGTTAGGATTCGGCGCCC	34	mature-tRNA-Glu-CTC_5_end
GCATTGGTGGTTCAGTGGTAGAATT	25	mature-tRNA-Gly-GCC_5_end;mature-tRNA-Gly-CCC_5_end
GCATTTGTGGTTCAGTGGTAGAATTCTCGCCTG	33	mature-tRNA-Gly-GCC_5_end
ACGCGGGAGACCGGGGTTCGATTCCCCGACGGGGAG	36	mature-tRNA-Asp-GTC_3_end
TTGGTGGTTCAGTGGTAGAATTCTCGC	27	mature-tRNA-Gly-GCC;mature-tRNA-Gly-CCC
TCCCTAGTGGTCTAGTGGTTAGGATTCGGCGC	32	mature-tRNA-Glu-CTC_5_end
TCCCTGGTGGTCTAGTGGTCAGGATTCGGCGCTC	34	mature-tRNA-Glu-CTC_5_end
TCCCTGGTGGTCTAGTGGTTAGGATCCGGCGCTC	34	mature-tRNA-Glu-CTC_5_end
GCCCGGCTAGCTCAGTCGGTAGAGCATGAGAC	32	mature-tRNA-Lys-CTT_5_end
TCCCTAGTGGTCTAGTGGTTAGGATTCGGC	30	mature-tRNA-Glu-CTC_5_end
GTAGTCGTGGCCGAGTG	17	mature-tRNA-Ser-AGA_5_end;mature-tRNA-Ser-TGA_5_end
GGGGATGTAGCTCAGTGGTAGA	22	mature-tRNA-Ala-TGC_5_end;mature-tRNA-Ala-CGC_5_end;mature-tRNA-Ala-AGC_5_end
GGGGATGTAGCTCAGTG	17	mature-tRNA-Ala-TGC_5_end;mature-tRNA-Ala-CGC_5_end;mature-tRNA-Ala-AGC_5_end
TCCCTGGTGGTCTAGTGGTTAGGATTCGGCGCTA	34	mature-tRNA-Glu-CTC_5_end
TCCCTAGTGGTCTAGTGGTTAGGATTCGG	29	mature-tRNA-Glu-CTC_5_end
TCCCTGGTGGTCTAGCGGTTAGGATTCGGCGCTC	34	mature-tRNA-Glu-CTC_5_end
CCCCTGGTGGTCTAGTGGTTAGGATTCGGCGCT	33	mature-tRNA-Glu-CTC_5_end
CATTGGTGGTTCAGTGGTAGAATTCTCGC	29	mature-tRNA-Gly-GCC;mature-tRNA-Gly-CCC
TCCCTGGTGGTCTAGTGGTTAGGATTCGGTGCTC	34	mature-tRNA-Ala-CGC_5_end;mature-tRNA-Glu-CTC_5_end
GCATTAGTGGTTCAGTGGTAGAATTCTCGC	30	mature-tRNA-Gly-GCC_5_end
GTAGTCGTGGCCGAGTGG	18	mature-tRNA-Ser-AGA_5_end;mature-tRNA-Ser-TGA_5_end
TCCCTGGTGGTCTAGTGGTTAGGATTCGGCGCC	33	mature-tRNA-Glu-CTC_5_end
TGAATCTGACAACAGGAAATAAACCTCCT	29	mature-mt_tRNA-His-GTG
AGTGGTCTGGGGTGCAGGCTTCAAACCTGTAG	32	mature-tRNA-SeC-TCA
CCCTGGTGGTCTAGTGGTTAGGATTCGGCGCT	32	mature-tRNA-Glu-CTC;mature-tRNA-Glu-TTC
TCCCACATGGTCTAGCGGTTAGGATTCCTGGTTTT	35	mature-tRNA-Glu-TTC_5_end
GCATTGGTGGTTCAGTGGTAGGATTCTCGC	30	mature-tRNA-Gly-GCC_5_end
GTTTCCGTAGTGTAGTGGTTATCACGTTCG	30	mature-tRNA-Val-CAC_5_end;mature-tRNA-Val-AAC_5_end
GTAGTCGTGGCCGAG	15	mature-tRNA-Ser-AGA_5_end;mature-tRNA-Ser-TGA_5_end
TCCCTGGTGGCCTAGTGGTTAGGATTCGGCGCT	33	mature-tRNA-Glu-CTC_5_end
GTTTCCGTAGTGTAGTGGTTATC	23	mature-tRNA-Val-AAC_5_end;mature-tRNA-Val-CAC_5_end;mature-tRNA-Gly-ACC_5_end
GTTTCCGTAGTGTAGTGGTTATCACGTTCGCCTGA	35	mature-tRNA-Val-CAC_5_end;mature-tRNA-Val-AAC_5_end
CGGAAGCGTGCTGGG	15	mature-tRNA-iMet-CAT
TGAATCTGACAACAGGAAATAAACCTCC	28	mature-mt_tRNA-His-GTG
TCCCCGGTGGTCTAGTGGTTAGGATTCGGCGCT	33	mature-tRNA-Glu-CTC_5_end
TCCCTGGTGGTCTGGTGGTTAGGATTCGGCGCT	33	mature-tRNA-Glu-CTC_5_end
TCCCACATGGTCTAGCGGTTAGGATTCC	28	mature-tRNA-Glu-TTC_5_end
TCCCTGGTGGTCTAGTGGTTAGGATTCGGCTCTC	34	mature-tRNA-Glu-CTC_5_end
TCCCTGGTGGTCTAGTGGTTAGGATTCGGCGCTCC	35	mature-tRNA-Glu-CTC_5_end
TCCCTGGTGGTCTAGTGGTTAGGATTTGGCGCTC	34	mature-tRNA-Glu-CTC_5_end
TCCCTGGTGGTCTAGTGGTTAGGGTTCGGCGCT	33	mature-tRNA-Glu-CTC_5_end
CCCTGGTGGTCTAGTGGTTAGGATTCGGCGCTCT	34	mature-tRNA-Glu-CTC
TGAATCTGACAACAGGAAATAAACCTCCTTAT	32	mature-mt_tRNA-His-GTG
GCATTGGTGGTTCAGTGGTAGAATCCTCGC	30	mature-tRNA-Gly-GCC_5_end
TCCCACATGGTCTAGCGGTTAGGATTCCTGGT	32	mature-tRNA-Glu-TTC_5_end
TCCTCGTTAGTATAGTGGTGAGTATCCCCGCCTG	34	mature-tRNA-Asp-GTC_5_end
TCCCTGGTGGTCTAGTGGTTAGGATTCAGCGCTC	34	mature-tRNA-Glu-CTC_5_end
CCCCTGGTGGTCTAGTGGTTAGGATTCGGCGCTCT	35	mature-tRNA-Glu-CTC_5_end
GGCCGTGATCGTATAGTGGTTAGTACTCTG	30	mature-tRNA-His-GTG_5_end
TCCCTGGTGGCCTAGTGGTTAGGATTCGGCGCTCT	35	mature-tRNA-Glu-CTC_5_end
CCCCTGGTGGTCTAGTGGTTAGGATTCGGCGC	32	mature-tRNA-Glu-CTC_5_end
TCCCTGGTGGTCTAGTGGTTAGGATTCGGCGCTCTC	36	mature-tRNA-Glu-CTC_5_end
TCCCTGGTGGTCTAGTGGTTAGGATTCGGCACTC	34	mature-tRNA-Glu-CTC_5_end
GGTAGCGTGGCCGAG	15	mature-tRNA-Leu-AAG_5_end;mature-tRNA-Leu-TAG_5_end
TCCCTGGTGGTCTAGTAGTTAGGATTCGGCGCT	33	mature-tRNA-Glu-CTC_5_end
CCCCTGGTGGTCTAGTGGTTAGGATTCGGC	30	mature-tRNA-Glu-CTC_5_end
GGCCGTGATCGTATAGTGGTTAGTACTCTGCGT	33	mature-tRNA-His-GTG_5_end
TCCCTGGTGGTCTAGTGGTTGGGATTCGGCGCT	33	mature-tRNA-Glu-CTC_5_end
TCCCTAGTGGTCTAGTGGTTAGGATTCGGCG	31	mature-tRNA-Glu-CTC_5_end
TCCCTGGTGGTCTAGTGGTTAGGATTCGGCGCCCT	35	mature-tRNA-Glu-CTC_5_end
GGGGGTATAGCTCAGTGGTAGAGCATTTGAC	31	mature-tRNA-Cys-GCA_5_end
TCCCTGGTGGTCTAGTGGCTAGGATTCGGCGCT	33	mature-tRNA-Glu-TTC_5_end;mature-tRNA-Glu-CTC_5_end
GCATTGGTGGTTCAGTGGTAGAATTCCCGC	30	mature-tRNA-Gly-GCC_5_end
GCATTGGTGGTTCGGTGGTAGAATTCTCGC	30	mature-tRNA-Gly-GCC_5_end
TCCCTGGCGGTCTAGTGGTTAGGATTCGGCGCT	33	mature-tRNA-Glu-CTC_5_end
CCCTGGTGGTCTAGTGGTTAGGATTCGG	28	mature-tRNA-Glu-CTC;mature-tRNA-Ala-CGC;mature-tRNA-Glu-TTC
GCATTGGTGGTTCAGTGGTAGAATTCTCGCCTGCCACGCGGGAG	44	mature-tRNA-Gly-GCC_5_end
AGACTGTGAATCTGACAACAGGAAATAAACCTCCTTATTCACCCC	45	mature-mt_tRNA-His-GTG
AGTGGTTAGGATTCGGCGCTC	21	mature-tRNA-Glu-CTC;mature-tRNA-Ala-CGC
GCATTTGTGGTTCAGTGGTAGAATTCTCGCCTGC	34	mature-tRNA-Gly-GCC_5_end
GCGTTGGTGGTTCAGTGGTAGAATTCTCGC	30	mature-tRNA-Gly-GCC_5_end
ACCCTGGTGGTCTAGTGGTTAGGATTCGGCGCTC	34	mature-tRNA-Glu-CTC_5_end
TCCCTGGTGGTCTAGTGGTTAGGACTCGGCGCT	33	mature-tRNA-Glu-CTC_5_end
GCATTGGTGGTTCAGTGGTGGAATTCTCGC	30	mature-tRNA-Gly-GCC_5_end
TCCCTGGTGGCCTAGTGGTTAGGATTCGGCGC	32	mature-tRNA-Glu-CTC_5_end
TCCCTGGTGGTCTGGTGGTTAGGATTCGGCGCTCT	35	mature-tRNA-Glu-CTC_5_end
TAGGATAAGGTGTTTAGGTAGCACGGAGAATTTTGAATTCTT	42	mature-mt_tRNA-Gln-TTG_5_end
TCCCTGGTGGTCCAGTGGTTAGGATTCGGCGCT	33	mature-tRNA-Glu-CTC_5_end
TCCCTGGTGGTCTAGTGGTTAGGATCCGGCGCT	33	mature-tRNA-Glu-CTC_5_end
TCCCTGGTGGTCTAGTGGTTAGGGTTCGGCGCTCT	35	mature-tRNA-Glu-CTC_5_end
GCATGGGTGGTTCAGTGGTAGAATTCTCGCC	31	mature-tRNA-Gly-GCC_5_end
TCCCAGGTGGTCTAGTGGTTAGGATTCGGCGCTC	34	mature-tRNA-Glu-CTC_5_end
GGGGATGTAGCTCAGCGGTAGA	22	mature-tRNA-Ala-TGC_5_end;mature-tRNA-Ala-CGC_5_end;mature-tRNA-Ala-AGC_5_end
GCATTGGTGGTCCAGTGGTAGAATTCTCGC	30	mature-tRNA-Gly-GCC_5_end
GCATTGGTGGCTCAGTGGTAGAATTCTCGC	30	mature-tRNA-Gly-GCC_5_end
TCCCTGGTGGTCTAGTGGTTAGGGTTCGGCGC	32	mature-tRNA-Glu-CTC_5_end
TCCCCGGTGGTCTAGTGGTTAGGATTCGGCGCTCT	35	mature-tRNA-Glu-CTC_5_end
TCCCATATGGTCTAGCGGTTAGGATTCC	28	mature-tRNA-Glu-TTC_5_end
CCCCTGGTGGTCTAGTGGTTAGGATTCGG	29	mature-tRNA-Glu-CTC_5_end
TCCCTGGTGGTCTAGTGGTTAGGATTCTGCGCTC	34	mature-tRNA-Glu-CTC_5_end
TCCCTGGTGGCCTAGTGGTTAGGATTCGGC	30	mature-tRNA-Glu-CTC_5_end
TTGGTGGTTCAGTGGTAGAATTCTCG	26	mature-tRNA-Gly-GCC;mature-tRNA-Gly-CCC
TCCCCGGTGGTCTAGTGGTTAGGATTCGGCGC	32	mature-tRNA-Glu-CTC_5_end
TCCCTGGTGGTCTGGTGGTTAGGATTCGGCGC	32	mature-tRNA-Glu-CTC_5_end
TCCCATATGGTCTAGCGGTTAGGATTCCTGGTTTT	35	mature-tRNA-Glu-TTC_5_end
GGGGGTATAGCTCAGTGGTAGAGCATTTGACG	32	mature-tRNA-Cys-GCA_5_end
TCCCTGGTGGTCCAGTGGTTAGGATTCGGCGCTCT	35	mature-tRNA-Glu-CTC_5_end
TCCCTGGTGGTCTAGTAGTTAGGATTCGGCGC	32	mature-tRNA-Glu-CTC_5_end
TCCCTGGTGGTCTAGTGGCTAGGATTCGGCGCTCT	35	mature-tRNA-Glu-TTC_5_end;mature-tRNA-Glu-CTC_5_end
TCCCTGGTGGTCTGGTGGTTAGGATTCGGC	30	mature-tRNA-Glu-CTC_5_end
TCCCTGGTAGTCTAGTGGTTAGGATTCGGCGCTC	34	mature-tRNA-Glu-CTC_5_end;mature-tRNA-Ala-CGC_5_end
TCCCTGGTGGTCTAGTGGTTAGGGTTCGGC	30	mature-tRNA-Glu-CTC_5_end
TCCCTGGTGGTCTAGTGGTTAGGATTCGACGCTC	34	mature-tRNA-Glu-CTC_5_end
CGGAAGCGTGCTGGGC	16	mature-tRNA-iMet-CAT
GCCCGGCTAGCTCAGTCGGTAGAGCATGGGACT	33	mature-tRNA-Lys-CTT_5_end
TCGTTTCCCGGGCGGCGCACC	21	mature-tRNA-Gly-CCC
GCATCGGTGGTTCAGTGGTAGAATTCTCGC	30	mature-tRNA-Gly-GCC_5_end
GGGGGTATAGCTCAGTGGTAGAGCATTTGACT	32	mature-tRNA-Cys-GCA_5_end
GGCTCGTTGGTCTAGGGGTATGATTCTCGCT	31	mature-tRNA-Pro-CGG_5_end;mature-tRNA-Pro-TGG_5_end;mature-tRNA-Pro-AGG_5_end
GCATGGGTGGTTCAGTGGTAGAATTCTC	28	mature-tRNA-Gly-GCC_5_end
GGGGATGTAGCTCAG	15	mature-tRNA-Ala-TGC_5_end;mature-tRNA-Ala-CGC_5_end;mature-tRNA-Ala-AGC_5_end
TCCCTGGTGGTCTAGTGGTTAGGACTCGGCGC	32	mature-tRNA-Glu-CTC_5_end
GGGGGTATAGCTCAGTGGTAGA	22	mature-tRNA-Cys-GCA_5_end;mature-tRNA-Ala-TGC_5_end;mature-tRNA-Ala-AGC_5_end
TCCCTGGTGGTCTAGTGGTTAGGACTCGGCGCTCT	35	mature-tRNA-Glu-CTC_5_end
CGTATGGAGGCGTGGG	16	mature-tRNA-Leu-CAA
TCCCTGGTGGTCTAGTAGTTAGGATTCGGCGCTCT	35	mature-tRNA-Glu-CTC_5_end
TCCCTGGTGGTCTAGTGGTCAGGATTCGGCGCT	33	mature-tRNA-Glu-CTC_5_end
TCCCATATGGTCTAGCGGTTAGGATTCCTGGT	32	mature-tRNA-Glu-TTC_5_end
GCATTGGCGGTTCAGTGGTAGAATTCTCGC	30	mature-tRNA-Gly-GCC_5_end
TCCCTGGTGGTCTAGTGGTTGGGATTCGGCGCTCT	35	mature-tRNA-Glu-CTC_5_end
TCCCCGGTGGTCTAGTGGTTAGGATTCGGC	30	mature-tRNA-Glu-CTC_5_end
GTTTCCGTAGTGTAGTGGTTATCACGTTCGCCTC	34	mature-tRNA-Val-CAC_5_end;mature-tRNA-Val-AAC_5_end
GCATTTGTGGTTCAGTGGTAGAATTC	26	mature-tRNA-Gly-GCC_5_end
TCCCCGGTGGTCTAGTGGTTAGGATTCGG	29	mature-tRNA-Glu-CTC_5_end
GCCCGGCTAGCTCAGTCGGTAGAGCATGAG	30	mature-tRNA-Lys-CTT_5_end
TGAATCTGACAACAGGAAATAAACCTCCTT	30	mature-mt_tRNA-His-GTG
TCGGGGGCGTGGGTTC	16	mature-tRNA-Leu-AAG;mature-tRNA-Leu-TAG
TCCCACATGGTCTAGCGGTTAGGATTCCTGGTT	33	mature-tRNA-Glu-TTC_5_end
TCCCTGGCGGTCTAGTGGTTAGGATTCGGCGC	32	mature-tRNA-Glu-CTC_5_end
TCCCTGGCGGTCTAGTGGTTAGGATTCGGCGCTCT	35	mature-tRNA-Glu-CTC_5_end
CCTGGTGGTCTAGTGGTTAGGATTCGGCGCTC	32	mature-tRNA-Glu-CTC
TCCCTGGTGGTCTAGTAGTTAGGATTCGGC	30	mature-tRNA-Glu-CTC_5_end
GCCCGGATAGCTCAGTCGGTAGA	23	mature-tRNA-Lys-TTT_5_end;mature-tRNA-Lys-CTT_5_end
GTAGTCGTGGCCGAGTGGTTAA	22	mature-tRNA-Ser-AGA_5_end;mature-tRNA-Ser-TGA_5_end
TCCCTGGTGGTCTAGTGGTTAGGATTCGGCGCTCG	35	mature-tRNA-Glu-CTC_5_end
AAGAAAGATTGCAAGAACTGCTAATTCATGCTTCCATGTT	40	mature-mt_tRNA-Ser-GCT_5_end
TCCCTGGTGGTCTAGTGGTTATGATTCGGCGCTC	34	mature-tRNA-Glu-CTC_5_end
TCCCTGGTGGCCTAGTGGTTAGGATTCGG	29	mature-tRNA-Glu-CTC_5_end
GCATTGGTGGTTCAGTGGTAGAGTTCTCGC	30	mature-tRNA-Gly-GCC_5_end
AGCGGAAGCGTGCTGGG	17	mature-tRNA-iMet-CAT
TCCCTTGTGGTCTAGTGGTTAGGATTCGGCGCTC	34	mature-tRNA-Glu-CTC_5_end
TCCCTGGTGGTCTAGTGGTTAGGATTCGGCGTTC	34	mature-tRNA-Glu-CTC_5_end
TTCCTGGTGGTCTAGTGGTTAGGATTCGGCGCTC	34	mature-tRNA-Glu-CTC_5_end
TCCCTGGTGGTCTAGTGGTTAGGATTCGTCGCTC	34	mature-tRNA-Glu-CTC_5_end
TCCCTGGTGGTCCAGTGGTTAGGATTCGGC	30	mature-tRNA-Glu-CTC_5_end
TGAATCTGACAACAGGAAATAAACCTCCTTATTCACCCCA	40	mature-mt_tRNA-His-GTG_CCA_end
GCACTGGTGGTTCAGTGGTAGAATTCTCGC	30	mature-tRNA-Gly-GCC_5_end
CCCTGGTGGTCTAGTGGTTAGGATTCGGCGC	31	mature-tRNA-Glu-CTC;mature-tRNA-Glu-TTC
GGCTCGTTGGTCTAGGGGTATGATTCTCGCTT	32	mature-tRNA-Pro-AGG_5_end;mature-tRNA-Pro-CGG_5_end;mature-tRNA-Pro-TGG_5_end
TCCCTGGCGGTCTAGTGGTTAGGATTCGGC	30	mature-tRNA-Glu-CTC_5_end
TCCCTGGTGGTCTAGCGGTTAGGATTCGGCGCT	33	mature-tRNA-Glu-CTC_5_end
TCCCTGGTGGTCTAGTGGCTAGGATTCGGCGC	32	mature-tRNA-Glu-TTC_5_end;mature-tRNA-Glu-CTC_5_end
GCATTGGTGGTTCAGCGGTAGAATTCTCGC	30	mature-tRNA-Gly-GCC_5_end
TGGAGGCGTGGGTTC	15	mature-tRNA-Leu-CAG;mature-tRNA-Leu-CAA;mature-tRNA-Leu-TAG
TCCCTGGTGGTCTAGTGGTTGGGATTCGGC	30	mature-tRNA-Glu-CTC_5_end
TCCCTGGTGGTCTAGTGGTTGGGATTCGGCGC	32	mature-tRNA-Glu-CTC_5_end
GCATTGGTGGTTCAGTGGTAGAATTCTCGCCC	32	mature-tRNA-Gly-GCC_5_end
GCATTGGTGGTTCAGTGGCAGAATTCTCGC	30	mature-tRNA-Gly-GCC_5_end
GTTTCCGTAGTGTAGTGGTTATCACGTTCGCCTCA	35	mature-tRNA-Val-CAC_5_end;mature-tRNA-Val-AAC_5_end
TCCCTGATGGTCTAGTGGTTAGGATTCGGCGCTC	34	mature-tRNA-Glu-CTC_5_end
TCCCTGGTGGTCTAGTGGTTAGGGTTCGG	29	mature-tRNA-Glu-CTC_5_end
TCCCTGGTGGTCTAGTGGCTAGGATTCGGC	30	mature-tRNA-Glu-TTC_5_end;mature-tRNA-Glu-CTC_5_end
TCCCTGGTGGTCTGGTGGTTAGGATTCGG	29	mature-tRNA-Glu-CTC_5_end
TCCCTGGTGATCTAGTGGTTAGGATTCGGCGCTC	34	mature-tRNA-Glu-CTC_5_end
TCCCTGGTGGTCTAGTGGTCAGGATTCGGCGCTCT	35	mature-tRNA-Glu-CTC_5_end
TCTCTGGTGGTCTAGTGGTTAGGATTCGGCGCTC	34	mature-tRNA-Glu-CTC_5_end
CCCTGGTGGTCTAGTGGTTAGGATTCGGC	29	mature-tRNA-Glu-CTC;mature-tRNA-Glu-TTC
GCATTGGTGGTTCAGTGGTAGAACTCTCGC	30	mature-tRNA-Gly-GCC_5_end
TCCCTGGTGGTCTAGTGGTTAGGACTCGGC	30	mature-tRNA-Glu-CTC_5_end
TCCCTGGTGGTCTATTGGTTAGGATTCGGCGCTC	34	mature-tRNA-Glu-CTC_5_end
TCCCTGGTGGTCTAGTGGTTAGGATTAGGCGCTC	34	mature-tRNA-Glu-CTC_5_end
GCGGAAGCGTGCTGGGC	17	mature-tRNA-iMet-CAT
TTCGGGGGCGTGGGTTC	17	mature-tRNA-Leu-AAG;mature-tRNA-Leu-TAG
TCCCTGGCGGTCTAGTGGTTAGGATTCGG	29	mature-tRNA-Glu-CTC_5_end
GTTTCCGTAGTGTAGTGGTTA	21	mature-tRNA-Val-CAC_5_end;mature-tRNA-Gly-ACC_5_end;mature-tRNA-Val-AAC_5_end
TCCCTGGTGGTCCAGTGGTTAGGATTCGGCGC	32	mature-tRNA-Glu-CTC_5_end
TCCCTGGTGGTCTAGTGGTTAGGATTCGGA	30	mature-tRNA-Glu-CTC_5_end
TCCCTGGTGGTCTAGTGGTTAGGATCCGGCGCTCT	35	mature-tRNA-Glu-CTC_5_end
TCCCTGGTGGTCTAGTGGTTAGGATCCGGCGC	32	mature-tRNA-Glu-CTC_5_end
TCCTTGGTGGTCTAGTGGTTAGGATTCGGCGCTC	34	mature-tRNA-Glu-CTC_5_end
CCCCTGGTGGTCTAGTGGTTAGGATTCGGCG	31	mature-tRNA-Glu-CTC_5_end
TCCCTGGTGGTCTAGTGGTTAAGATTCGGCGCTC	34	mature-tRNA-Glu-CTC_5_end
TCCCTGGTGGTCTAGTGGTTGGGATTCGG	29	mature-tRNA-Glu-CTC_5_end
CCCTGGTGGTCTAGTGGTTAGGATTCGGCG	30	mature-tRNA-Glu-CTC;mature-tRNA-Glu-TTC
TCCCTGGTGGTCTAGTGGTTAGGATTCGGCACT	33	mature-tRNA-Glu-CTC_5_end
TCCCTGGTGGTCTAGTGGTTAGGATTCAGCGCT	33	mature-tRNA-Glu-CTC_5_end
GCCCGGCTAGCTCAG	15	mature-tRNA-Lys-CTT_5_end;mature-tRNA-Lys-TTT_5_end
TCCCTGGTGGTCTAGTGGTTAGGATTCGGCGCTCTCAC	38	mature-tRNA-Glu-CTC_5_end
TCCCTGGTGGTCCAGTGGTTAGGATTCGG	29	mature-tRNA-Glu-CTC_5_end
TCCCACATGGTCTAGCGGTTAGGATTCCG	29	mature-tRNA-Glu-TTC_5_end
TCCCTGGTGGTCTAGCGGTTAGGATTCGGCGC	32	mature-tRNA-Glu-CTC_5_end
GGGGATGTAGCTCAATGGTAGAG	23	mature-tRNA-Ala-TGC_5_end;mature-tRNA-Ala-CGC_5_end;mature-tRNA-Ala-AGC_5_end
GTAGTCGTGGCCGAGT	16	mature-tRNA-Ser-AGA_5_end;mature-tRNA-Ser-TGA_5_end
TCCCTGGTGGTCTAGTGGTTAGGATTCGGTGCT	33	mature-tRNA-Ala-CGC_5_end;mature-tRNA-Glu-CTC_5_end
GGGGATGTAGCTCAGCGGTAGAG	23	mature-tRNA-Ala-TGC_5_end;mature-tRNA-Ala-CGC_5_end;mature-tRNA-Ala-AGC_5_end
GCATTAGTGGTTCAGTGGTAGAATTCTCG	29	mature-tRNA-Gly-GCC_5_end
TCCCTGGTGGTCTAGTGGCTAGGATTCGG	29	mature-tRNA-Glu-TTC_5_end;mature-tRNA-Glu-CTC_5_end
TCCCTGGTGGTCTAGCGGTTAGGATTCGGCGCTCT	35	mature-tRNA-Glu-CTC_5_end
TCCCTGGTGGTCTAGTGGTTAGGATTCGGTGCTCT	35	mature-tRNA-Glu-CTC_5_end
TCCCATATGGTCTAGCGGTTAGGATTCCTGGTT	33	mature-tRNA-Glu-TTC_5_end
GCCGTGATCGTATAGTGGTTAGTACTCTGC	30	mature-tRNA-His-GTG
TCCCTGGTGGTCTAGTGGTTAGGATCCGGC	30	mature-tRNA-Glu-CTC_5_end
TCCCTGGTGGTCTAGTGGTCAGGATTCGGC	30	mature-tRNA-Glu-CTC_5_end
TCCCTGGTGGTCTAGTGGTTAGGATTTGGCGCT	33	mature-tRNA-Glu-CTC_5_end
GCGGAAGCGTGCTGGG	16	mature-tRNA-iMet-CAT
TCCCTGGTGGTCTAGTAGTTAGGATTCGG	29	mature-tRNA-Glu-CTC_5_end
TCCCTGGTGGTCTAGTGGTTAGGATTCGGCGA	32	mature-tRNA-Glu-CTC_5_end
GGCCGTGATCGTATAGTGGTTAGTACTCTGCGTTG	35	mature-tRNA-His-GTG_5_end
CGGGGGCGTGGGTTC	15	mature-tRNA-Leu-AAG;mature-tRNA-Leu-TAG
TCCCTGGTGGTCTAGCGGTTAGGATTCGGC	30	mature-tRNA-Glu-CTC_5_end
TCCCTGGTGGTCTAGTGGTTAGGATTCGGCTCT	33	mature-tRNA-Glu-CTC_5_end
TCCCTGGTGGTCTAGTGGTTAGGATACGGCGCTC	34	mature-tRNA-Glu-CTC_5_end
TCCCTGGTGGTCTAGTGGTCAGGATTCGG	29	mature-tRNA-Glu-CTC_5_end
TCCCTGGTGGCCTAGTGGTTAGGATTCGGCG	31	mature-tRNA-Glu-CTC_5_end
TCCCTGGTGGTCTAGTGGTTAGGATTCGGCGTT	33	mature-tRNA-Glu-CTC_5_end
TCCCTGGTGGTCTAGTGGTCAGGATTCGGCGC	32	mature-tRNA-Glu-CTC_5_end
TCCCTGGTGGTCTAGTGGTTAGGACTCGGCG	31	mature-tRNA-Glu-CTC_5_end
TCCCTGGTGGTTTAGTGGTTAGGATTCGGCGCTC	34	mature-tRNA-Glu-CTC_5_end
TCGATTCCCGGGCGGCGCACC	21	mature-tRNA-Gly-CCC
TCCCTGGTGGTCTAGTGGTTAGGATTCGGCACTCT	35	mature-tRNA-Glu-CTC_5_end
AGCGGAAGCGTGCTGGGC	18	mature-tRNA-iMet-CAT
AGTCGGTAGAGCATGAGA	18	mature-tRNA-Lys-CTT;mature-tRNA-Sup-TCA;mature-tRNA-Lys-TTT
TGAATCTGACAACAGGAAATAAACCTCCTTATTCACC	37	mature-mt_tRNA-His-GTG_3_end
TCCCCGGTGGTCTAGTGGTTAGGATTCGGCG	31	mature-tRNA-Glu-CTC_5_end
TCCCTGGTGGTCTAGTGGTTAGAATTCGGCGCTC	34	mature-tRNA-Glu-CTC_5_end
GCTCTCACCGCCGCGGCCCGGGTTCGATTCCCGGTCAGGGAACC	44	mature-tRNA-Glu-CTC;mature-tRNA-Glu-TTC
GCATTGGTGGTTCAGTGGTATAATTCTCGC	30	mature-tRNA-Gly-GCC_5_end
GCATTGGTGGTTCAGTGGTAGAATTCTCGCCTGCCACGCGGGAGG	45	mature-tRNA-Gly-GCC_5_end
TCCCACATGGTCTAGCGGTTAGGATTCCTG	30	mature-tRNA-Glu-TTC_5_end
TCCCTGGTGGTCTAGTGGTTAGGATTCAGCGCTCT	35	mature-tRNA-Glu-CTC_5_end
TCCCTGGTGGTCTAGTGGTTAGGATTCGGCAC	32	mature-tRNA-Glu-CTC_5_end
TCCCTGGTGGTCTAGTGGTTAGGACTCGG	29	mature-tRNA-Glu-CTC_5_end
TCCCTGGTGGTCTAGTGATTAGGATTCGGCGCTC	34	mature-tRNA-Glu-CTC_5_end
CCGTAGTGTAGTGGTTAT	18	mature-tRNA-Val-CAC;mature-tRNA-Val-AAC;mature-tRNA-Gly-ACC
ACATTGGTGGTTCAGTGGTAGAATTCTCGC	30	mature-tRNA-Gly-GCC_5_end
TTGTAAACCTGAAATGAAGATCTTCTCTTCTCAAGACACC	40	mature-mt_tRNA-Thr-TGT
TCCCATATGGTCTAGCGGTTAGGATTCCTG	30	mature-tRNA-Glu-TTC_5_end
TCCCTGGTGGTCTGGTGGTTAGGATTCGGCG	31	mature-tRNA-Glu-CTC_5_end
TCCCTGGTGGTCTAGTGGTTAGGGTTCGGCG	31	mature-tRNA-Glu-CTC_5_end
GGGGGTATAGCTCAGTGGTAG	21	mature-tRNA-Cys-GCA_5_end;mature-tRNA-Ala-TGC_5_end;mature-tRNA-Ala-AGC_5_end
TCCCAGGTGGTCTAGTGGTTAGGATTCGGCGCT	33	mature-tRNA-Glu-CTC_5_end
TCCCTGGAGGTCTAGTGGTTAGGATTCGGCGCTC	34	mature-tRNA-Glu-CTC_5_end
GCATTGGTGGTTCAGTGGTAGAATTCTCGA	30	mature-tRNA-Gly-GCC_5_end
TCCCTGGTGGTCTAGTGGTTAGTATTCGGCGCTC	34	mature-tRNA-Glu-CTC_5_end
TCCCTGGTGGTCTAGTGGTTAGGATTCGGCGCTT	34	mature-tRNA-Glu-CTC_5_end;mature-tRNA-Glu-TTC_5_end
TTAGACTGTGAATCTGAC	18	mature-mt_tRNA-His-GTG
TCCCTGGTGGTCTAGTGGTTAGGATTCGGTGC	32	mature-tRNA-Ala-CGC_5_end;mature-tRNA-Glu-CTC_5_end
TCCCTGGTGGTCTAGTGGTTAGGATCCGG	29	mature-tRNA-Glu-CTC_5_end
GCATTGGTGGTTCAGTGGTAGGATTCTCG	29	mature-tRNA-Gly-GCC_5_end
CGGAAGCGTGCTGGGCC	17	mature-tRNA-iMet-CAT
TCCCTGGTGGTCTAGTGGTTAGGATTCGGCGCAC	34	mature-tRNA-Glu-CTC_5_end
TCCCTGGTGGTCTAGCGGTTAGGATTCGG	29	mature-tRNA-Glu-CTC_5_end
TCCCTGGTGGTCTAGTGGTTAGGATTCTGCGCT	33	mature-tRNA-Glu-CTC_5_end
ATCTCGGTGGAACCTCC	17	mature-tRNA-Gln-CTG;mature-tRNA-Gln-TTG
TCCCTGGTGGTCTAGTGGCTAGGATTCGGCG	31	mature-tRNA-Glu-TTC_5_end;mature-tRNA-Glu-CTC_5_end
GCATTGGTGGTTCAGTGGTAGAATTATCGC	30	mature-tRNA-Gly-GCC_5_end
TCCCTGGTGGTCTAGTGGTTGGGATTCGGCG	31	mature-tRNA-Glu-CTC_5_end
CATTGGTGGTTCAGTGGTAGAATTCTCG	28	mature-tRNA-Gly-GCC;mature-tRNA-Gly-CCC
TCCCTGGTGGTCTAGTGGTTAGGATTCGGAGCTC	34	mature-tRNA-Glu-CTC_5_end
GCATTGGTGGTTCAGTGGTAGAATTCTCGCCTGCCACGCGG	41	mature-tRNA-Gly-GCC_5_end
TCCCTGGTGGTCTAGTGGTTAGGATTCGGCTC	32	mature-tRNA-Glu-CTC_5_end
TCCCTGGTGGTCTAGTGGTTAGGATTCGACGCT	33	mature-tRNA-Glu-CTC_5_end
GGGGGTATAGCTCAGTGGTAGAGCATTTGACTG	33	mature-tRNA-Cys-GCA_5_end
GCATTGGTGGTTCAGTGGTAGAATTCTCAC	30	mature-tRNA-Gly-GCC_5_end
GGCTCGTTGGTCTAGGGGTATGATTCTC	28	mature-tRNA-Pro-TGG_5_end;mature-tRNA-Pro-AGG_5_end;mature-tRNA-Pro-CGG_5_end
GGGGGTATAGCTCAGGGGTAGAGCATTTGACG	32	mature-tRNA-Cys-GCA_5_end
TCCCTGGTGGTCTAATGGTTAGGATTCGGCGCTC	34	mature-tRNA-Glu-CTC_5_end
TCCCTGGTGGTCTAGTGGTTAGGATTTGGCGCTCT	35	mature-tRNA-Glu-CTC_5_end
ACCCTGGTGGTCTAGTGGTTAGGATTCGGCGCT	33	mature-tRNA-Glu-CTC_5_end
GTAGTCGTGGCCGAGTGGTTA	21	mature-tRNA-Ser-AGA_5_end;mature-tRNA-Ser-TGA_5_end
GTATTGGTGGTTCAGTGGTAGAATTCTCGC	30	mature-tRNA-Gly-GCC_5_end
TCCCTGGTGGTCTAGTGGTTAGGATTCAGCGC	32	mature-tRNA-Glu-CTC_5_end
GCATTGGTGGTTCGGTGGTAGAATTCTCG	29	mature-tRNA-Gly-GCC_5_end
GCCGTGATCGTATAGTGGTTAGTACTCTGCGTG	33	mature-tRNA-His-GTG
AGTCGGTAGAGCATGAGAC	19	mature-tRNA-Lys-CTT;mature-tRNA-Sup-TCA;mature-tRNA-Lys-TTT
GCATTCGTGGTTCAGTGGTAGAATTCTCGC	30	mature-tRNA-Gly-GCC_5_end
TCCCTGGCGGTCTAGTGGTTAGGATTCGGCG	31	mature-tRNA-Glu-CTC_5_end
AGACTGTGAATCTGACAACAGGAAATAAACCTCCTTATTCACCC	44	mature-mt_tRNA-His-GTG
TCCCTGGTGGTCCAGTGGTTAGGATTCGGCG	31	mature-tRNA-Glu-CTC_5_end
TCCCACATGGTCTAGCGGTTAGGAT	25	mature-tRNA-Glu-TTC_5_end
GCCCGGATGATCCTCA	16	mature-tRNA-SeC-TCA_5_end
TCCCTGGTAGTCTAGTGGTTAGGATTCGGCGCT	33	mature-tRNA-Glu-CTC_5_end;mature-tRNA-Ala-CGC_5_end
GTTTCCGTAGTGTAGTGGTCATCACGCTCGCC	32	mature-tRNA-Val-AAC_5_end;mature-tRNA-Val-CAC_5_end
GCCCGGATGATCCTCAGTGGTCTGGGGTGCAGGCTT	36	mature-tRNA-SeC-TCA_5_end
GGCCGTGATCGTATAGTGGTTAGTACTCTGCGGT	34	mature-tRNA-His-GTG_5_end
GCATTTGTGGTTCAGTGGTAGAATT	25	mature-tRNA-Gly-GCC_5_end
TCCCTGGTGGTCTAGTGGTTAGGATTCGGCGATC	34	mature-tRNA-Glu-CTC_5_end
TCCCATATGGTCTAGCGGTTAGGAT	25	mature-tRNA-Glu-TTC_5_end
TCCCTGGTGGTCTAGTGGTTAGGATTCGGCGCTCTCA	37	mature-tRNA-Glu-CTC_5_end
TCCCTGGTGGTCTAGTAGTTAGGATTCGGCG	31	mature-tRNA-Glu-CTC_5_end
CAGGCGGCCCGGGTTCGACTCCCGGTGTGGGAACC	35	mature-tRNA-Glu-TTC
GGGGGTATAGCTCAGGGGTAGAGCATTTGACT	32	mature-tRNA-Cys-GCA_5_end
AGTGGTAGAATTCTCGC	17	mature-tRNA-Gly-GCC;mature-tRNA-Gly-CCC
GCATTGGTGGTTCAGTGGTAGAATTCACGC	30	mature-tRNA-Gly-GCC_5_end
GTTTCCGTAGTGTAGTGG	18	mature-tRNA-Val-CAC_5_end;mature-tRNA-Val-AAC_5_end;mature-tRNA-Gly-ACC_5_end
TCCCTGGTGGTCTAGTGGTTAGGATTCGGCTCTCT	35	mature-tRNA-Glu-CTC_5_end
GCCCGGCTAGCTCAGTCGGTAGAGCATGAGACTC	34	mature-tRNA-Lys-CTT_5_end
CCTGGTGGTCTAGTGGTTAGGATTCGGCGCTCT	33	mature-tRNA-Glu-CTC
GGGGGTGTAGCTCAGTGGTAGAG	23	mature-tRNA-Ala-AGC_5_end;mature-tRNA-Ala-TGC_5_end;mature-tRNA-Ala-CGC_5_end;mature-tRNA-Cys-GCA_5_end
TCCCTGGTGGTCTAGTGGTTAGGATTTGGCGC	32	mature-tRNA-Glu-CTC_5_end
AGTCGGTAGAGCATGAGACT	20	mature-tRNA-Lys-CTT;mature-tRNA-Sup-TCA;mature-tRNA-Lys-TTT
TCCCTGGTGGTCTAGTGGTTATGATTCGGCGCT	33	mature-tRNA-Glu-CTC_5_end
ACCCTGGTGGTCTAGTGGTTAGGATTCGGCGCTCT	35	mature-tRNA-Glu-CTC_5_end
TCCCTGGTGGTCTAGCGGTTAGGATTCGGCG	31	mature-tRNA-Glu-CTC_5_end
TCCCTGGTGGTCTATTGGTTAGGATTCGGCGCT	33	mature-tRNA-Glu-CTC_5_end
TCCCTGGTGGTCTAGTGGTTAGGATTCGGCGCTAT	35	mature-tRNA-Glu-CTC_5_end
TCCCTGGTGGTCTAGTGGTAAGGATTCGGCGCTC	34	mature-tRNA-Glu-CTC_5_end
TCCCTGGTGGTCTAGTGGTTAGGATTCTGCGCTCT	35	mature-tRNA-Glu-CTC_5_end
GGGGGTATAGCTCAGTGGTAGAG	23	mature-tRNA-Cys-GCA_5_end;mature-tRNA-Ala-AGC_5_end;mature-tRNA-Ala-TGC_5_end
GCATTGGTGGCTCAGTGGTAGAATTCTCG	29	mature-tRNA-Gly-GCC_5_end
GCGTTGGTGGTTCAGTGGTAGAATTCTCG	29	mature-tRNA-Gly-GCC_5_end
GCATGGGTGGTTCAGTGGTAGAATTCT	27	mature-tRNA-Gly-GCC_5_end
TGAATCTGACAACAGGAAATAAACCTCCTTATTCAC	36	mature-mt_tRNA-His-GTG
GCATTGGTGGTTCAGTGGTAGAATTCTCTC	30	mature-tRNA-Gly-GCC_5_end
TTCCTGGTGGTCTAGTGGTTAGGATTCGGCGCT	33	mature-tRNA-Glu-CTC_5_end
GCATTTGTGGTTCAGTGGTAGAATTCTCGCCTGCCACGCGGGAG	44	mature-tRNA-Gly-GCC_5_end
TGAATCTGACAACAGGAAATAAACCTCCTTATTCACCAC	39	mature-mt_tRNA-His-GTG
TCCCGGGTGGTCTAGTGGTTAGGATTCGGCGCTC	34	mature-tRNA-Glu-CTC_5_end
GGGGATGTAGCTCAGTGGTA	20	mature-tRNA-Ala-TGC_5_end;mature-tRNA-Ala-AGC_5_end;mature-tRNA-Ala-CGC_5_end
TCCCTGATGGTCTAGTGGTTAGGATTCGGCGCT	33	mature-tRNA-Glu-CTC_5_end
GGGGGATTAGCTCAAATG	18	mature-tRNA-Ala-AGC_5_end
TCCCTGGTGGTCAAGTGGTTAGGATTCGGCGCTC	34	mature-tRNA-Glu-CTC_5_end
CCTGGTGGTCTAGTGGTTAGGATTCGGCGCT	31	mature-tRNA-Glu-CTC;mature-tRNA-Glu-TTC
GGGGATGTAGCTCAGTGG	18	mature-tRNA-Ala-CGC_5_end;mature-tRNA-Ala-TGC_5_end;mature-tRNA-Ala-AGC_5_end
TCGGGGGCGTGGGTT	15	mature-tRNA-Leu-AAG;mature-tRNA-Leu-TAG
TCCCTGGTGGTCTAGTGGTTATGATTCGGCGCTCT	35	mature-tRNA-Glu-CTC_5_end
TCCCTTGTGGTCTAGTGGTTAGGATTCGGCGCTCT	35	mature-tRNA-Glu-CTC_5_end
TCCCTGGTGGTCTAGTGGTTAGGATCCGGCG	31	mature-tRNA-Glu-CTC_5_end
GCATTGGTGGTTCAGTGGTAGAATCCTCG	29	mature-tRNA-Gly-GCC_5_end
TCCCTGGTGGTCTAGTGGTTAGGATTAGGCGCT	33	mature-tRNA-Glu-CTC_5_end
TCCCTGGTGGTCTAGTGGATAGGATTCGGCGCTC	34	mature-tRNA-Glu-CTC_5_end
GCATTTGTGGTTCAGTGGTAGAAT	24	mature-tRNA-Gly-GCC_5_end
TCCCAGGTGGTCTAGTGGTTAGGATTCGGCGCTCT	35	mature-tRNA-Glu-CTC_5_end
AGACTGTGAATCTGAC	16	mature-mt_tRNA-His-GTG
TCCCTTGTGGTCTAGTGGTTAGGATTCGGCGCT	33	mature-tRNA-Glu-CTC_5_end
AAACATTAGACTGTGAATCTGACAACAGGAAATAAACCTCCTT	43	mature-mt_tRNA-His-GTG
GCATTGGTGGTTCAGTGGTAGAATTCTCGT	30	mature-tRNA-Gly-GCC_5_end
TCCCTGGTGGTCTAGTGGTCAGGATTCGGCG	31	mature-tRNA-Glu-CTC_5_end
TCCCTGGTGGTCTAGTTGTTAGGATTCGGCGCTC	34	mature-tRNA-Glu-CTC_5_end
GTAGTCGTGGCCGAGG	16	mature-tRNA-Ser-AGA_5_end;mature-tRNA-Ser-TGA_5_end
TCTCGCTGGGGCCTCC	16	mature-tRNA-Thr-TGT
TCCCTGGGGGTCTAGTGGTTAGGATTCGGCGCTC	34	mature-tRNA-Glu-CTC_5_end
GCATTGGTAGTTCAGTGGTAGAATTCTCGC	30	mature-tRNA-Gly-GCC_5_end;mature-tRNA-Gly-CCC_5_end
GTGGTTAGGATTCGG	15	mature-tRNA-Glu-CTC;mature-tRNA-Ala-CGC;mature-tRNA-Glu-TTC
GCATTGGTGGTTCAGTGGTAGAATTCCCG	29	mature-tRNA-Gly-GCC_5_end
GTGGTTAGGATTCGGCGCTC	20	mature-tRNA-Glu-CTC;mature-tRNA-Ala-CGC
TCCCTGGTGGTCTAGTGGTTAGGATTCGTCGCTCT	35	mature-tRNA-Glu-CTC_5_end
GGTTAGGATTCGGCGCTC	18	mature-tRNA-Glu-CTC;mature-tRNA-Ala-CGC
TCCCTGGTAGTCTAGTGGTTAGGATTCGGCGC	32	mature-tRNA-Glu-CTC_5_end;mature-tRNA-Ala-CGC_5_end
TCCCTGGTGGTCTAGTGGTTAGGATTCGGT	30	mature-tRNA-Ala-CGC_5_end;mature-tRNA-Glu-CTC_5_end
TGGTAGAATTCTCGC	15	mature-tRNA-Gly-GCC;mature-tRNA-Gly-CCC
GTTTCCGTAGTGTAGTGGTCATCACGCTCGC	31	mature-tRNA-Val-AAC_5_end;mature-tRNA-Val-CAC_5_end
GGCGGCCCGGGTTCGACT	18	mature-tRNA-Glu-TTC
TCCCTGGTGGTCTAGTGGTTAGGATACGGCGCT	33	mature-tRNA-Glu-CTC_5_end
ATCTCGGTGGGACCTCC	17	mature-tRNA-Gln-TTG;mature-tRNA-Gln-CTG
GCCGTGATCGTATAGTGGTTAGTACTCTGCG	31	mature-tRNA-His-GTG
TCCCTGGTGGTCTAGTGGTTAGGATTCGACGCTCT	35	mature-tRNA-Glu-CTC_5_end
GCATTGGTGGTCCAGTGGTAGAATTCTCG	29	mature-tRNA-Gly-GCC_5_end
CATTTGTGGTTCAGTGGTAGAATTCTCGC	29	mature-tRNA-Gly-GCC
AGTGGTTAGGATTCGGCGC	19	mature-tRNA-Glu-CTC;mature-tRNA-Glu-TTC;mature-tRNA-Ala-CGC
TCCCTGGTGGTCTAGTGGTTAGGATTCAGC	30	mature-tRNA-Glu-CTC_5_end
TCCCTGGTGGTCTAGTGGTTAGGATTCGTCGCT	33	mature-tRNA-Glu-CTC_5_end
TCCCATATGGTCTAGCGGTTAGGATTCCG	29	mature-tRNA-Glu-TTC_5_end
GCATTGGTGGTTCAGTGGTGGAATTCTCG	29	mature-tRNA-Gly-GCC_5_end
GCATTGGTGGTTCAGTGGTAGAATTCTTGC	30	mature-tRNA-Gly-GCC_5_end
TCCCATATGGTCTAGCGGTTAGGATTC	27	mature-tRNA-Glu-TTC_5_end
GCTCTCACCGCCGCGGCCCGGGTTCGTTTCCCGGTCAGGGAACC	44	mature-tRNA-Glu-CTC
TCCCTGGTGGTCTAGTGGTTAGGATTCGA	29	mature-tRNA-Glu-CTC_5_end
GCATTGGTGGTTCAGTAGTAGAATTCTCGC	30	mature-tRNA-Gly-GCC_5_end
TCCCAGGTGGTCTAGTGGTTAGGATTCGGCGC	32	mature-tRNA-Glu-CTC_5_end
TCCCTGGTAGTCTAGTGGTTAGGATTCGGCGCTCT	35	mature-tRNA-Glu-CTC_5_end
GCATTGGTGGTTCAGTGGTAGAGTTCTCG	29	mature-tRNA-Gly-GCC_5_end
AGTCGGTAGAGCATGAG	17	mature-tRNA-Lys-CTT;mature-tRNA-Sup-TCA;mature-tRNA-Lys-TTT
GTCAGGATGGCCGAG	15	mature-tRNA-Leu-CAG_5_end;mature-tRNA-Leu-CAA_5_end
GTTTCCGTAGTGTAGTGGTTATCACATTCGC	31	mature-tRNA-Val-AAC_5_end;mature-tRNA-Val-CAC_5_end
GGTGGTCTAGTGGTTAGGATTCGG	24	mature-tRNA-Glu-CTC;mature-tRNA-Ala-CGC;mature-tRNA-Glu-TTC
GGTGGTCTAGTGGTTAGGATTCGGCGCTC	29	mature-tRNA-Glu-CTC
GACGAGGTGGCCGAGTGGTTAA	22	mature-tRNA-Ser-GCT_5_end
GCATAGGTGGTTCAGTGGTAGAATTCTCGC	30	mature-tRNA-Gly-GCC_5_end
TCCCAGGTGGTCTAGTGGTTAGGATTCGGC	30	mature-tRNA-Glu-CTC_5_end
GGTGGTCTAGTGGTTAGGATTCGGCGCT	28	mature-tRNA-Glu-CTC;mature-tRNA-Glu-TTC
CTGTCACGCGGGAGACCGGGGTTCGATTCCCCGACGGGGAGCC	43	mature-tRNA-Asp-GTC
TCCCTGGTGGTCTAGTGGTTAGGATTCGGCGCTCA	35	mature-tRNA-Glu-CTC_5_end
ACCCTGGTGGTCTAGTGGTTAGGATTCGGCGC	32	mature-tRNA-Glu-CTC_5_end
TCCCTGGTGGTCTAGTGGTTATGATTCGG	29	mature-tRNA-Glu-CTC_5_end
GTTTCCGTAGTGTAGTGGTTATCACGTTCGCCTG	34	mature-tRNA-Val-CAC_5_end;mature-tRNA-Val-AAC_5_end
GCATTGGCGGTTCAGTGGTAGAATTCTCG	29	mature-tRNA-Gly-GCC_5_end
GCCGTGATCGTATAGTGGTTAGTACTCTG	29	mature-tRNA-His-GTG
TCCCTGGTGGTCTAGTGGTTAAGATTCGGCGCT	33	mature-tRNA-Glu-CTC_5_end
GCATTGGTGATTCAGTGGTAGAATTCTCGC	30	mature-tRNA-Gly-GCC_5_end
TCCCTGGTGGTCTAGTGGTTAGGATTCTGCGC	32	mature-tRNA-Glu-CTC_5_end
GTTTCCGTAGTGTAGTGGTTATCACGTTCGCCG	33	mature-tRNA-Val-CAC_5_end;mature-tRNA-Val-AAC_5_end
TCCCTGGTGGTCTAGTGGTTAGGATTTGGC	30	mature-tRNA-Glu-CTC_5_end
TCCCTGGTGGTCTAGTGGTTAGGATTCGGTG	31	mature-tRNA-Ala-CGC_5_end;mature-tRNA-Glu-CTC_5_end
GCCGTGATCGTATAGTGGTTAGTACTCTGCGTT	33	mature-tRNA-His-GTG
GCATCGGTGGTTCAGTGGTAGAATTCTCG	29	mature-tRNA-Gly-GCC_5_end
TCCCTGGTAGTCTAGTGGTTAGGATTCGGC	30	mature-tRNA-Glu-CTC_5_end;mature-tRNA-Ala-CGC_5_end
TCCCTGGTGGTCTAGTGGTTAGGATTCAG	29	mature-tRNA-Glu-CTC_5_end
TCCTTGGTGGTCTAGTGGTTAGGATTCGGCGCT	33	mature-tRNA-Glu-CTC_5_end
TCCCTGGTGGTCTAGTGGTTAGGATTCGGCT	31	mature-tRNA-Glu-CTC_5_end
TCCCTTGTGGTCTAGTGGTTAGGATTCGGCGC	32	mature-tRNA-Glu-CTC_5_end
TCCCTGGTGGTCTAGTGGTTATGATTCGGCGC	32	mature-tRNA-Glu-CTC_5_end
GGCTCGTTGGTCTAGGGGTATGATTCTCG	29	mature-tRNA-Pro-AGG_5_end;mature-tRNA-Pro-CGG_5_end;mature-tRNA-Pro-TGG_5_end
NCCCTGGTGGTCTAGTGGTTAGGATTCGGCGCTC	34	mature-tRNA-Glu-CTC_5_end
ACGCGGGAGACCGGGGTTCGATTCCCCGACGGG	33	mature-tRNA-Asp-GTC
TCCCTGGTGGTCTAGTGTTTAGGATTCGGCGCTC	34	mature-tRNA-Glu-CTC_5_end
TGCCGTGATCGTATAGTGGTTAGTACTCTGCGTT	34	mature-tRNA-His-GTG_5_end
TCCCTGGTGGTCTAGTGGTTAGGATTCGGCGT	32	mature-tRNA-Glu-CTC_5_end
TCCCTGGTGGTCTAGTGGTTAGGATTCGGCGATCT	35	mature-tRNA-Glu-CTC_5_end
TAGTGGTTAGGATTCGGCGCTC	22	mature-tRNA-Glu-CTC;mature-tRNA-Ala-CGC
TCCCTGGTGATCTAGTGGTTAGGATTCGGCGCT	33	mature-tRNA-Glu-CTC_5_end
TCCCTGGTGGTCTAGTGGTTAGGATTCTGC	30	mature-tRNA-Glu-CTC_5_end
GCGGAAGCGTGCTGGGCC	18	mature-tRNA-iMet-CAT
GCCGTGATCGTATAGTGGTTAGTACTCTGCGT	32	mature-tRNA-His-GTG
GAGAAAGACATATAGGATATGAGATTG	27	mature-mt_tRNA-Ser-TGA_5_end
ATCCCGGACGAGCCCCC	17	mature-tRNA-Pro-AGG;mature-tRNA-Pro-CGG;mature-tRNA-Pro-TGG
TCCCACATGGTCTAGCGGTTAGGATTCCT	29	mature-tRNA-Glu-TTC_5_end
GCCCGGCTAGCTCAGTCGGTAGAGCATGGGACTC	34	mature-tRNA-Lys-CTT_5_end
GCACTGGTGGTTCAGTGGTAGAATTCTCG	29	mature-tRNA-Gly-GCC_5_end
CCTGGTGGTCTAGTGGTTAGGATTCGG	27	mature-tRNA-Glu-CTC;mature-tRNA-Ala-CGC;mature-tRNA-Glu-TTC
TCCCTGGTAGTCTAGTGGTTAGGATTCGG	29	mature-tRNA-Ala-CGC_5_end;mature-tRNA-Glu-CTC_5_end
TCCCTGGTGGTCTAGTGGTTAGGATTCGGCGAT	33	mature-tRNA-Glu-CTC_5_end
TCTCTGGTGGTCTAGTGGTTAGGATTCGGCGCT	33	mature-tRNA-Glu-CTC_5_end
TGAATCTGACAACAGGAAATAAACCTCCTTATTCACCCCC	40	mature-mt_tRNA-His-GTG
GGGGATGTAGCTCAATGGTAGA	22	mature-tRNA-Ala-TGC_5_end;mature-tRNA-Ala-CGC_5_end;mature-tRNA-Ala-AGC_5_end
TCCCTGGTGGTCTAGTGGTTAGGATTCTG	29	mature-tRNA-Glu-CTC_5_end
TCCCTGGTGGTCGAGTGGTTAGGATTCGGCGCTC	34	mature-tRNA-Glu-CTC_5_end
CTCGGTGGAACCTCC	15	mature-tRNA-Gln-CTG;mature-tRNA-Gln-TTG
TCCCTGGTGGTCTAGTGGTTAGGATTCGTCGC	32	mature-tRNA-Glu-CTC_5_end
TGGTTAGGATTCGGC	15	mature-tRNA-Glu-CTC;mature-tRNA-Glu-TTC;mature-tRNA-Ala-CGC
TCCCTGGTGGTCTAGTGGTTATGATTCGGC	30	mature-tRNA-Glu-CTC_5_end
TCCCTGGTGGTCTAGTGGTTAGGATTAGGC	30	mature-tRNA-Glu-CTC_5_end
TCCCTGGTGGTCTATTGGTTAGGATTCGG	29	mature-tRNA-Glu-CTC_5_end
GCATTAGTGGTTCAGTGGTAGAATTCTCGCC	31	mature-tRNA-Gly-GCC_5_end
TCCCTGGTGGTCTAGTGGTTAGGATTCGGCGTTCT	35	mature-tRNA-Glu-CTC_5_end
TCCCTGGTGGTCTATTGGTTAGGATTCGGCGC	32	mature-tRNA-Glu-CTC_5_end
ACGCGGGAGACCGGGGTTCGATTCCCCGACGGGGAGC	37	mature-tRNA-Asp-GTC
TGAATCTGACAACAGGAAATAAACCTCCTTA	31	mature-mt_tRNA-His-GTG
TCCCTGGTGGTCTAGTGGTTAGGATTCGGAGCT	33	mature-tRNA-Glu-CTC_5_end
TCCCTGGTGGTCTAGTGGTTAGGATTCGGG	30	mature-tRNA-Glu-CTC_5_end
TCCCTGGTGGTTTAGTGGTTAGGATTCGGCGCT	33	mature-tRNA-Glu-CTC_5_end
TCCCACATGGTCTAGCGGTTAGGATTCCTGG	31	mature-tRNA-Glu-TTC_5_end
TCCCTGGTGGTCTAGTGGTTAGGAG	25	mature-tRNA-Glu-CTC_5_end
TCCCTGGTGGTCTAGTGGTTAGGATTCGTC	30	mature-tRNA-Glu-CTC_5_end
TCCCTGGTGGTCTAGTGGTTAGGATTCGGCA	31	mature-tRNA-Glu-CTC_5_end
TCCCTGGTGGTCTAGTGGTTAGGATTTGG	29	mature-tRNA-Glu-CTC_5_end
ATCCCACTTCTGACACC	17	mature-tRNA-Leu-CAG;mature-tRNA-Leu-CAA
CAGGCGGCCCGGGTTCGACTCCCGGTATGGGAACC	35	mature-tRNA-Glu-TTC
ACCGCCGCGGCCCGGGTTCGATTCCCGGTCAGGGAAC	37	mature-tRNA-Glu-TTC;mature-tRNA-Glu-CTC
TAGACTGTGAATCTGACAACAGGAAATAAACCTCCTTATTCACCC	45	mature-mt_tRNA-His-GTG
TCCCTGGTTGTCTAGTGGTTAGGATTCGGCGCTC	34	mature-tRNA-Glu-CTC_5_end
TCCCTCGTGGTCTAGTGGTTAGGATTCGGCGCTC	34	mature-tRNA-Glu-CTC_5_end
TCCCTGGTGGTCTAGTGGTTAAGATTCGGCGCTCT	35	mature-tRNA-Glu-CTC_5_end
TCCCTGGTGGTCTAGTGGTTAGGATTAGGCGCTCT	35	mature-tRNA-Glu-CTC_5_end
ACCCTGGTGGTCTAGTGGTTAGGATTCGGC	30	mature-tRNA-Glu-CTC_5_end
TCCCTGATGGTCTAGTGGTTAGGATTCGGCGCTCT	35	mature-tRNA-Glu-CTC_5_end
TCCCTGGTGGTCTAGTGGTTAGGATTCGACGC	32	mature-tRNA-Glu-CTC_5_end
TCTCGCTGGGGCCTC	15	mature-tRNA-Thr-TGT
GACGAAGTGGCCGAGTGGTTAAG	23	mature-tRNA-Ser-GCT_5_end
TGAATCTGACAACAGGAAATAAACCTC	27	mature-mt_tRNA-His-GTG
TCCCACATGGTCTAGCGGTTAGGATTC	27	mature-tRNA-Glu-TTC_5_end
TCCCTGGTGGTCTATTGGTTAGGATTCGGCGCTCT	35	mature-tRNA-Glu-CTC_5_end
TCCCTGGTGGTCTAGTGGTTAGGATTAGG	29	mature-tRNA-Glu-CTC_5_end
TTCCTGGTGGTCTAGTGGTTAGGATTCGGCGCTCT	35	mature-tRNA-Glu-CTC_5_end
TCCCAGGTGGTCTAGTGGTTAGGATTCGG	29	mature-tRNA-Glu-CTC_5_end
TCCCTGGTGGTCTATTGGTTAGGATTCGGC	30	mature-tRNA-Glu-CTC_5_end
TCCCTGGAGGTCTAGTGGTTAGGATTCGGCGCT	33	mature-tRNA-Glu-CTC_5_end
TCCCTGGTGGTCTAGTGGTTAGGATTAGGCGC	32	mature-tRNA-Glu-CTC_5_end
GGGGGTATAGCTCAGTGGTA	20	mature-tRNA-Cys-GCA_5_end;mature-tRNA-Ala-AGC_5_end;mature-tRNA-Ala-TGC_5_end
TCACTGGTGGTCTAGTGGTTAGGATTCGGCGCTC	34	mature-tRNA-Glu-CTC_5_end
GTTTCCGTAGTGTAGTGGTTATCACATTCGCC	32	mature-tRNA-Val-AAC_5_end;mature-tRNA-Val-CAC_5_end
GTGGTAGAATTCTCGC	16	mature-tRNA-Gly-GCC;mature-tRNA-Gly-CCC
GACGAGGTGGCCGAGTGG	18	mature-tRNA-Ser-GCT_5_end
TCCTTGGTGGTCTAGTGGTTAGGATTCGGCGCTCT	35	mature-tRNA-Glu-CTC_5_end
GGGGATGTAGCTCAGTGGTAG	21	mature-tRNA-Ala-TGC_5_end;mature-tRNA-Ala-AGC_5_end;mature-tRNA-Ala-CGC_5_end
TCCCTGATGGTCTAGTGGTTAGGATTCGGCGC	32	mature-tRNA-Glu-CTC_5_end
TCCCTGGTGGTCTAGGGGTTAGGATTCGGCGCTC	34	mature-tRNA-Glu-CTC_5_end
TCCCTGGTGGTCTAGTGGTTAGGATTCGT	29	mature-tRNA-Glu-CTC_5_end
TTCCTGGTGGTCTAGTGGTTAGGATTCGGC	30	mature-tRNA-Glu-CTC_5_end
ACCCTGGTGGTCTAGTGGTTAGGATTCGG	29	mature-tRNA-Glu-CTC_5_end
GTGGTTAGGATTCGGC	16	mature-tRNA-Glu-CTC;mature-tRNA-Glu-TTC;mature-tRNA-Ala-CGC
TCCCGGACGAGCCCCC	16	mature-tRNA-Pro-TGG;mature-tRNA-Pro-CGG;mature-tRNA-Pro-AGG
TCCCTGGTGGTCTAGTGGTTAAGATTCGGCGC	32	mature-tRNA-Glu-CTC_5_end
TCCATGGTGGTCTAGTGGTTAGGATTCGGCGCTC	34	mature-tRNA-Glu-CTC_5_end
GCCCGGATGATCCTCAG	17	mature-tRNA-SeC-TCA_5_end
GTGGTTAGGATTCGGCGCTCT	21	mature-tRNA-Glu-CTC
GTGGTTCAGTGGTAGAATTCTCGC	24	mature-tRNA-Gly-GCC;mature-tRNA-Gly-CCC
TCCCTGGTGGTCTAGTGGTTAGGAATCGGCGCTC	34	mature-tRNA-Glu-CTC_5_end
ATCTCGCTGGGGCCTCC	17	mature-tRNA-Thr-TGT
TCCCACATGGTCTAGCGGTTAGGATTCCTGGTTT	34	mature-tRNA-Glu-TTC_5_end
TCCCTGGTGGTCTAGTGGTTAGGATTCGGCGCA	33	mature-tRNA-Glu-CTC_5_end
GGTGGTCTAGTGGTTAGGATTCGGCGCTCT	30	mature-tRNA-Glu-CTC
AAAACATTAGACTGTGAATCTGACAACAGGAAATAAACCTCCTT	44	mature-mt_tRNA-His-GTG
GCATGGGTGGTTCAGTGGTAGAAT	24	mature-tRNA-Gly-GCC_5_end
TCCCTGGTGGTCTAGTGGTTAGGATTCAGCG	31	mature-tRNA-Glu-CTC_5_end
TTCCTGGTGGTCTAGTGGTTAGGATTCGGCGC	32	mature-tRNA-Glu-CTC_5_end
GCATTGGTGGTTCAGTGGTAGGATTCTCGCC	31	mature-tRNA-Gly-GCC_5_end
GGTAGTGTGGCCGAG	15	mature-tRNA-Leu-AAG_5_end;mature-tRNA-Leu-TAG_5_end
TCTCTGGTGGTCTAGTGGTTAGGATTCGGCGCTCT	35	mature-tRNA-Glu-CTC_5_end
TTGTGGTTCAGTGGTAGAATTCTCGC	26	mature-tRNA-Gly-GCC
GTAGTCGTGGCCGAGTGGTT	20	mature-tRNA-Ser-AGA_5_end;mature-tRNA-Ser-TGA_5_end
GCATTGATGGTTCAGTGGTAGAATTCTCGC	30	mature-tRNA-Gly-GCC_5_end
AGCGGAAGCGTGCTGGGCC	19	mature-tRNA-iMet-CAT
TAGTGGTTAGGATTCGGCGCTCT	23	mature-tRNA-Glu-CTC
AAACATTAGACTGTGAATCTGACAACAGGAAATAAACCTCCT	42	mature-mt_tRNA-His-GTG
TTGGTGGTTCAGTGGTAGAATTCTCGCCTGC	31	mature-tRNA-Gly-GCC
TCCCTGGTGATCTAGTGGTTAGGATTCGGCGCTCT	35	mature-tRNA-Glu-CTC_5_end
GCCCGGCTAGCTCAGTCGGTAGAGCATGA	29	mature-tRNA-Lys-CTT_5_end
TCTCTGGTGGTCTAGTGGTTAGGATTCGGCGC	32	mature-tRNA-Glu-CTC_5_end
AGTGGTAGAATTCTCGCCTGCCACGCGGGAGGCCCGGG	38	mature-tRNA-Gly-GCC
TCCCTGGTGGTCTAGAGGTTAGGATTCGGCGCTC	34	mature-tRNA-Glu-CTC_5_end
CTGTCACGCGGGAGACCGGGGTTCAATTCCCCGACGGGGAGCC	43	mature-tRNA-Asp-GTC
CATTGGTGGTTCAGTGGTAGAATTCTCGCCTGC	33	mature-tRNA-Gly-GCC
GCATTGGTGGTTCAGTTGTAGAATTCTCGC	30	mature-tRNA-Gly-GCC_5_end
TCCCTGGTGGACTAGTGGTTAGGATTCGGCGCTC	34	mature-tRNA-Glu-CTC_5_end
TCCTTGGTGGTCTAGTGGTTAGGATTCGGCGC	32	mature-tRNA-Glu-CTC_5_end
GCATTTGTGGTTCAGTGGTAGAATTCTCGCCTGCCACGCGGGAGG	45	mature-tRNA-Gly-GCC_5_end
TCCCATATGGTCTAGCGGTTAGGATTCCTGG	31	mature-tRNA-Glu-TTC_5_end
GCATTGGTGGTTCAGCGGTAGAATTCTCG	29	mature-tRNA-Gly-GCC_5_end
TCCCTGGTGGTCTAGTGGTTAAGATTCGGC	30	mature-tRNA-Glu-CTC_5_end
GTTTTCACCCAGGCGGCCCG	20	mature-tRNA-Glu-TTC
TCCCTGGTGGTCTAGTGGTTAGAATTCGGCGCT	33	mature-tRNA-Glu-CTC_5_end
GCATTGGTGGTTCAGTGGCAGAATTCTCG	29	mature-tRNA-Gly-GCC_5_end
TCCCTTGTGGTCTAGTGGTTAGGATTCGG	29	mature-tRNA-Glu-CTC_5_end
ACCGCCGCGGCCCGGGTTCGATTCCCGGTCAGGGAACC	38	mature-tRNA-Glu-CTC;mature-tRNA-Glu-TTC
TCTCTGGTGGTCTAGTGGTTAGGATTCGGC	30	mature-tRNA-Glu-CTC_5_end
TTGGTGGTTCAGTGGTAGAATTCT	24	mature-tRNA-Gly-GCC;mature-tRNA-Gly-CCC
TCCCTGGTGGTCTAGTGGTTAGGATTCGACG	31	mature-tRNA-Glu-CTC_5_end
GGCCGTGATCGTATAGTGGTTAGTAC	26	mature-tRNA-His-GTG_5_end
GTAGTCGTGGCCGAGGG	17	mature-tRNA-Ser-AGA_5_end;mature-tRNA-Ser-TGA_5_end
TTTCCGTAGTGTAGTGGTTATCACGTTCGC	30	mature-tRNA-Val-CAC;mature-tRNA-Val-AAC
TCCCATATGGTCTAGCGGTTAGGATTCCT	29	mature-tRNA-Glu-TTC_5_end
GGGGATGTAGCTCAATGGTAGAGC	24	mature-tRNA-Ala-TGC_5_end;mature-tRNA-Ala-CGC_5_end;mature-tRNA-Ala-AGC_5_end
TCCTGGTGGTCTAGTGGTTAGGATTCGGCGCTC	33	mature-tRNA-Glu-CTC
TCCCTGGTGGTCTAGTGGTTAGGATACGGC	30	mature-tRNA-Glu-CTC_5_end
TCCCTGGTGGTCTAGTGGTTAGGATACGGCGCTCT	35	mature-tRNA-Glu-CTC_5_end
GCATTGGTGGTTCAGTGTTAGAATTCTCGC	30	mature-tRNA-Gly-GCC_5_end
GCATTGGAGGTTCAGTGGTAGAATTCTCGC	30	mature-tRNA-Gly-GCC_5_end
TCCCTGGTGGTCTAATGGTTAGGATTCGGC	30	mature-tRNA-Glu-CTC_5_end
TCCCTGATGGTCTAGTGGTTAGGATTCGGC	30	mature-tRNA-Glu-CTC_5_end
TCCCTTGTGGTCTAGTGGTTAGGATTCGGC	30	mature-tRNA-Glu-CTC_5_end
TCCCTGGTGGTCTAGTGGTTAGTATTCGGCGCT	33	mature-tRNA-Glu-CTC_5_end
TCCCTGGTGGTCTAGTGGTTAGGATTCTGCG	31	mature-tRNA-Glu-CTC_5_end
TTGGTGGTTCAGTGGTAGAATTCTCGCCTG	30	mature-tRNA-Gly-GCC
TTCCTGGTGGTCTAGTGGTTAGGATTCGG	29	mature-tRNA-Glu-CTC_5_end
TCCCTGGTGGTATAGTGGTTAGGATTCGGCGCTC	34	mature-tRNA-Glu-CTC_5_end
TGAATCTGACAACAGGAAATAAACCTCCTTATT	33	mature-mt_tRNA-His-GTG
TCGATTCCCGGGCGGCGCAC	20	mature-tRNA-Gly-CCC
AGTCGGTAGAGCATGA	16	mature-tRNA-Lys-CTT;mature-tRNA-Sup-TCA;mature-tRNA-Lys-TTT
TCCCTGGTGGTTTAGTGGTTAGGATTCGGCGCTCT	35	mature-tRNA-Glu-CTC_5_end
TCCCTGGTGGTTTAGTGGTTAGGATTCGGC	30	mature-tRNA-Glu-CTC_5_end
TCCTTGGTGGTCTAGTGGTTAGGATTCGGC	30	mature-tRNA-Glu-CTC_5_end
TCCCTGGTGGTTTAGTGGTTAGGATTCGGCGC	32	mature-tRNA-Glu-CTC_5_end
GGTTAGGATTCGGCGCTCT	19	mature-tRNA-Glu-CTC
AGTGGTCTGGGGTGCAGGCTTCAAACCTGTAGCTG	35	mature-tRNA-SeC-TCA
TCCCTGGTGGTCTAGTGGTTAGTATTCGGCGCTCT	35	mature-tRNA-Glu-CTC_5_end
TCCCTGGTGGTCTAGTGATTAGGATTCGGCGCT	33	mature-tRNA-Glu-CTC_5_end
GCAGTGGTGGTTCAGTGGTAGAATTCTCGC	30	mature-tRNA-Gly-GCC_5_end
CGAATGGAGGCGTGGG	16	mature-tRNA-Leu-CAA
CCCGGCTAGCTCAGTCGGTAGAGCATGAGA	30	mature-tRNA-Lys-CTT
CTGGTGGTCTAGTGGTTAGGATTCGGCGCTCT	32	mature-tRNA-Glu-CTC
GCATTGGTGGTTCAGTGGTAGAATTCCCGCC	31	mature-tRNA-Gly-GCC_5_end
GTTTCCGTAGTGTAGTG	17	mature-tRNA-Val-AAC_5_end;mature-tRNA-Val-CAC_5_end;mature-tRNA-Gly-ACC_5_end
AGTGGTTAGGATTCGG	16	mature-tRNA-Glu-CTC;mature-tRNA-Ala-CGC;mature-tRNA-Glu-TTC
GCATTGGTGGTTCGGTGGTAGAATTCTCGCC	31	mature-tRNA-Gly-GCC_5_end
CTTCGGGGGCGTGGGTTC	18	mature-tRNA-Leu-AAG;mature-tRNA-Leu-TAG
TCCCTGGTGGTCTTGTGGTTAGGATTCGGCGCTC	34	mature-tRNA-Glu-CTC_5_end
TCCCTGGTGTTCTAGTGGTTAGGATTCGGCGCTC	34	mature-tRNA-Glu-CTC_5_end
ATTGGTGGTTCAGTGGTAGAATTCTCGC	28	mature-tRNA-Gly-GCC;mature-tRNA-Gly-CCC
TCCCTGGTGGTCTAGTGGTTAGAATTCGGC	30	mature-tRNA-Glu-CTC_5_end
TCCCTGGTGGTCTAGTGGTTAGGATACGG	29	mature-tRNA-Glu-CTC_5_end
TCCCACATGGTCTAGCGGTTAGGATTCCGG	30	mature-tRNA-Glu-TTC_5_end
TCCCTGGTGGTCTAGTGGTTAGGGTT	26	mature-tRNA-Glu-CTC_5_end
GGGGGTATAGCTCAGGGGTAGAGCATTTGACTG	33	mature-tRNA-Cys-GCA_5_end
TGTGGTTCAGTGGTAGAATTCTCGC	25	mature-tRNA-Gly-GCC
TCCCTGGTAGTCTAGTGGTTAGGATTCGGCG	31	mature-tRNA-Glu-CTC_5_end;mature-tRNA-Ala-CGC_5_end
TCCCTGGTGGTCTAG	15	mature-tRNA-Glu-CTC_5_end;mature-tRNA-Glu-TTC_5_end;mature-tRNA-Ala-CGC_5_end
TAGTGGTTAGGATTCGG	17	mature-tRNA-Glu-CTC;mature-tRNA-Ala-CGC;mature-tRNA-Glu-TTC
TCCCATATGGTCTAGCGGTTAGGATTCCTGGTTT	34	mature-tRNA-Glu-TTC_5_end
TCCCTGATGGTCTAGTGGTTAGGATTCGG	29	mature-tRNA-Glu-CTC_5_end
TCCCTAGTGGTCTAGTGGTTAGGATT	26	mature-tRNA-Glu-CTC_5_end
ACATTGGTGGTTCAGTGGTAGAATTCTCG	29	mature-tRNA-Gly-GCC_5_end
TCCCTGGNGGTCTAGTGGTTAGGATTCGGCGCTC	34	mature-tRNA-Glu-CTC_5_end
TGGTTAGGATTCGGCGCT	18	mature-tRNA-Glu-CTC;mature-tRNA-Glu-TTC;mature-tRNA-Ala-CGC
TCCCTGGTGATCTAGTGGTTAGGATTCGGC	30	mature-tRNA-Glu-CTC_5_end
TGGGGATTGTGGGTTC	16	mature-tRNA-Arg-CCG
GGCTCGTTGGTCTAGGGGTATGATTCTCGC	30	mature-tRNA-Pro-AGG_5_end;mature-tRNA-Pro-CGG_5_end;mature-tRNA-Pro-TGG_5_end
GTGGTTAGGATTCGGCGCT	19	mature-tRNA-Glu-CTC;mature-tRNA-Glu-TTC;mature-tRNA-Ala-CGC
TCCCTGGTGGTCTAGTGGGTAGGATTCGGCGCTC	34	mature-tRNA-Glu-CTC_5_end
TGGTGGTTCAGTGGTAGAATTCTCGC	26	mature-tRNA-Gly-GCC;mature-tRNA-Gly-CCC
TCCCTGGTGGTCTAGTGGTTAGGATTCGGCGCTTT	35	mature-tRNA-Glu-CTC_5_end;mature-tRNA-Glu-TTC_5_end
TCCCTGGTGGTCTAGTGGTTAGAATTCGGCGC	32	mature-tRNA-Glu-CTC_5_end
TCCCTGGTGGTCTAGTGGTTAGGATTCGGAGCTCT	35	mature-tRNA-Glu-CTC_5_end
TCACGCGGGAGACCGGGGTTCGATTCCCCGACGGGGAG	38	mature-tRNA-Asp-GTC_3_end
GACGAGGTGGCCGAGTGGTTA	21	mature-tRNA-Ser-GCT_5_end
TCCCTGGTGATCTAGTGGTTAGGATTCGGCGC	32	mature-tRNA-Glu-CTC_5_end
CCTGGTGGTCTAGTGGTTAGGATTCGGCGC	30	mature-tRNA-Glu-CTC;mature-tRNA-Glu-TTC
GCATTGGTGGTTCAGTGATAGAATTCTCGC	30	mature-tRNA-Gly-GCC_5_end
GCATTGGTGGTTCAGTGGTAGAATCCTCGCC	31	mature-tRNA-Gly-GCC_5_end
CCCGGACGAGCCCCC	15	mature-tRNA-Pro-AGG;mature-tRNA-Pro-CGG;mature-tRNA-Pro-TGG
GACGAGGTGGCTGAGTGGTTAAG	23	mature-tRNA-Ser-GCT_5_end
TCCCGGGTGGTCTAGTGGTTAGGATTCGGCGCT	33	mature-tRNA-Glu-CTC_5_end
ATCTCGCTGGGGCCTC	16	mature-tRNA-Thr-TGT
TCCCTGGTGGTCTAGTGGTTAAGATTCGG	29	mature-tRNA-Glu-CTC_5_end
GCATTGGTGGTTCAGTGGTATAATTCTCG	29	mature-tRNA-Gly-GCC_5_end
GTTTCCATAGTGTAGTGGTTATCACGTTCGC	31	mature-tRNA-Val-AAC_5_end;mature-tRNA-Val-CAC_5_end
GTGGTCTAGTGGTTAGGATTCGGCGCTC	28	mature-tRNA-Glu-CTC
GTGGTCTGGGGTGCAGGCTTCAAACCTGTAG	31	mature-tRNA-SeC-TCA
TCGATTCCCGGCCAATGCACC	21	mature-tRNA-Gly-CCC;mature-tRNA-Gly-GCC;mature-tRNA-Gly-TCC
TGGTTCAGTGGTAGAATTCTCGC	23	mature-tRNA-Gly-GCC;mature-tRNA-Gly-CCC
TCCCTGGTGGTCTAGTGGTTAGGATTTGGCG	31	mature-tRNA-Glu-CTC_5_end
GTTTCCGTAGTGTAGT	16	mature-tRNA-Val-AAC_5_end;mature-tRNA-Val-CAC_5_end;mature-tRNA-Gly-ACC_5_end
TCCCAGGTGGTCTAGTGGTTAGGATTCGGCG	31	mature-tRNA-Glu-CTC_5_end
CATATGTCTGCGTGGG	16	mature-tRNA-Leu-TAA
GCATTGGTGGTTCAGTGGTAAAATTCTCGC	30	mature-tRNA-Gly-GCC_5_end
CTAGTGGTTAGGATTCGGCGCTC	23	mature-tRNA-Glu-CTC;mature-tRNA-Ala-CGC
CTGGTGGTCTAGTGGTTAGGATTCGGCGCTC	31	mature-tRNA-Glu-CTC
TGGTTAGGATTCGGCG	16	mature-tRNA-Glu-CTC;mature-tRNA-Glu-TTC;mature-tRNA-Ala-CGC
GCAATGGTGGTTCAGTGGTAGAATTCTCGC	30	mature-tRNA-Gly-GCC_5_end
TCCCTGGTGGTCTAGTGGTTAGGATTAGGCG	31	mature-tRNA-Glu-CTC_5_end
CGGGAGACCGGGGTTCGATTCCCCGACGGGGAG	33	mature-tRNA-Asp-GTC_3_end
CTTCGGGGGCGTGGG	15	mature-tRNA-Leu-AAG;mature-tRNA-Leu-TAG
GCCCGGATAGCTCAGT	16	mature-tRNA-Lys-TTT_5_end;mature-tRNA-Lys-CTT_5_end
TCCCTGGTGGTCTAGTGGTTAGGATTCGGGGCTC	34	mature-tRNA-Glu-CTC_5_end
TGAATCTGACAACAGGAAATAAACCTCCTTAG	32	mature-mt_tRNA-His-GTG
TCCCTGGTGGTCTAGTGGTTAGGAGTCGGCGCTC	34	mature-tRNA-Glu-CTC_5_end
CTGTCACGCGGGAGACCGGGGTTCGATTCCCCGACGGGGAG	41	mature-tRNA-Asp-GTC_3_end
CCTGGTGGTCTAGTGGTTAGGATTCGGCG	29	mature-tRNA-Glu-CTC;mature-tRNA-Glu-TTC
TTGTAAACCTGAAATG	16	mature-mt_tRNA-Thr-TGT
GCATTGGTGGTTCAGTGGTTGAATTCTCGC	30	mature-tRNA-Gly-GCC_5_end
TCCCTGGTGGTCTAGTGGTTAGGATTCGGCGCGC	34	mature-tRNA-Glu-CTC_5_end
TCCCTGGTGGTCTAGTGGTTAGTATTCGG	29	mature-tRNA-Glu-CTC_5_end
TCCCTGGTGGTCTAGTGGTTAGGATACGGCGC	32	mature-tRNA-Glu-CTC_5_end
AATGGATAAGGCATTGGCTTCCTAAGCCAGGGATTGTGGG	40	mature-tRNA-Arg-CCT
TCCCTGGTGGTCTAATGGTTAGGATTCGGCGCT	33	mature-tRNA-Glu-CTC_5_end
TCCTCGTTAGTATAGTGGTTAGTATCCCCGCCTG	34	mature-tRNA-Asp-GTC_5_end
GCCCGGATGATCCTCAGG	18	mature-tRNA-SeC-TCA_5_end
TCCCTGGTGGTCTAGTGGTTAGTATTCGGC	30	mature-tRNA-Glu-CTC_5_end
TCCTTGGTGGTCTAGTGGTTAGGATTCGG	29	mature-tRNA-Glu-CTC_5_end
GGGGGTGTAGCTCAGTGGTAGA	22	mature-tRNA-Ala-AGC_5_end;mature-tRNA-Ala-TGC_5_end;mature-tRNA-Ala-CGC_5_end;mature-tRNA-Cys-GCA_5_end
TCCCTGGTGATCTAGTGGTTAGGATTCGG	29	mature-tRNA-Glu-CTC_5_end
AGTGGTCTGGGGTGCAG	17	mature-tRNA-SeC-TCA
TCCCTGGTGGTCTAGTGGTTATGATTCGGCG	31	mature-tRNA-Glu-CTC_5_end
ACCCTGGTGGTCTAGTGGTTAGGATTCGGCG	31	mature-tRNA-Glu-CTC_5_end
TCCCTGGTGGTCTAGTTGTTAGGATTCGGCGCT	33	mature-tRNA-Glu-CTC_5_end
CATTGGTGGTTCAGTGGTAGAATTCTC	27	mature-tRNA-Gly-GCC;mature-tRNA-Gly-CCC
GGTTAGGATTCGGCGCT	17	mature-tRNA-Glu-CTC;mature-tRNA-Glu-TTC;mature-tRNA-Ala-CGC
TCCCTGGTGGTCTAGTGGTTAGGATTCGTCG	31	mature-tRNA-Glu-CTC_5_end
GCATTGGTGGTTCAGTGGTAGAATTCTAGC	30	mature-tRNA-Gly-GCC_5_end
GCGCCGCTGGTGTAGTGGTATCATGCAAGATTC	33	mature-tRNA-Gly-CCC_5_end
GCATTGGTGGTTCAGTGGTAGAATTCTCT	29	mature-tRNA-Gly-GCC_5_end
AGTCGGTAGAGCATCAG	17	mature-tRNA-Lys-TTT;mature-tRNA-Lys-CTT
GCATGGGTGGTTCAGTGGTAGAATTC	26	mature-tRNA-Gly-GCC_5_end
TCACGTCGGGGTCAC	15	mature-tRNA-Trp-CCA
GTTAGGATTCGGCGCTC	17	mature-tRNA-Glu-CTC;mature-tRNA-Ala-CGC
GCATTGGTGGTTCATTGGTAGAATTCTCGC	30	mature-tRNA-Gly-GCC_5_end;mature-tRNA-Gly-CCC_5_end
GCATTGGTGGTCCAGTGGTAGAATTCTCGCC	31	mature-tRNA-Gly-GCC_5_end
TCCCTGGTGGTCTAGTTGTTAGGATTCGGCGCTCT	35	mature-tRNA-Glu-CTC_5_end
GCGTTGGTGGTTCAGTGGTAGAATTCTCGCC	31	mature-tRNA-Gly-GCC_5_end
TCCCGGGTGGTCTAGTGGTTAGGATTCGGCGC	32	mature-tRNA-Glu-CTC_5_end
CCCACTTCTGACACC	15	mature-tRNA-Leu-CAG;mature-tRNA-Leu-CAA
AAGAAAGATTGCAAGAACTG	20	mature-mt_tRNA-Ser-GCT_5_end
TCTAGTGGTTAGGATTCGGCGCTC	24	mature-tRNA-Glu-CTC;mature-tRNA-Ala-CGC
GGTAGCGTGGCTGAG	15	mature-tRNA-Leu-TAG_5_end;mature-tRNA-Leu-AAG_5_end
GCATTGGTGGTTCAGTGGTAGAATTTTCGC	30	mature-tRNA-Gly-GCC_5_end
TCCCTGGAGGTCTAGTGGTTAGGATTCGGCGCTCT	35	mature-tRNA-Glu-CTC_5_end
TAGGATAAGGTGTTTAGGTAGCACGGAGAATTTTGAATTCT	41	mature-mt_tRNA-Gln-TTG_5_end
ACGCGGGAGACCGGGGTTCGATTCCCCGACGGGGAGCC	38	mature-tRNA-Asp-GTC
TCCCTGGTGGTCTAGTGGTAAGGATTCGGCGCT	33	mature-tRNA-Glu-CTC_5_end
GCCCGGATGATCCTCAGT	18	mature-tRNA-SeC-TCA_5_end
TCTTCGGGGGCGTGGG	16	mature-tRNA-Leu-AAG;mature-tRNA-Leu-TAG
TCGTTTCCCGGGCGGCGCAC	20	mature-tRNA-Gly-CCC
GTGGTTAGGATTCGGCGC	18	mature-tRNA-Glu-CTC;mature-tRNA-Glu-TTC;mature-tRNA-Ala-CGC
TCCCTGGTGGTCTAGTGATTAGGATTCGGCGC	32	mature-tRNA-Glu-CTC_5_end
AAGAAAGATTGCAAGAACTGCTAATTCATGCTTCCATGT	39	mature-mt_tRNA-Ser-GCT_5_end
TCCCCGGCATCTCCACC	17	mature-tRNA-Ala-TGC;mature-tRNA-Ala-CGC;mature-tRNA-Ala-AGC
GGGGATGTAGCTCAGCGGTAGAGC	24	mature-tRNA-Ala-TGC_5_end;mature-tRNA-Ala-AGC_5_end;mature-tRNA-Ala-CGC_5_end
GTTTCCGTAGTGTAGTGGTTATCA	24	mature-tRNA-Val-CAC_5_end;mature-tRNA-Val-AAC_5_end
GGCTCGTTGGTCTAGGGGTATGAT	24	mature-tRNA-Pro-TGG_5_end;mature-tRNA-Pro-AGG_5_end;mature-tRNA-Pro-CGG_5_end
TCCCTGGTGGTCTAATGGTTAGGATTCGGCGCTCT	35	mature-tRNA-Glu-CTC_5_end
TGCCGTGATCGTATAGTGGTTAGTACTCTGC	31	mature-tRNA-His-GTG_5_end
GCATTGGTGGTTTAGTGGTAGAATTCTCGC	30	mature-tRNA-Gly-GCC_5_end
GGGGGTGTAGCTCAGTG	17	mature-tRNA-Ala-TGC_5_end;mature-tRNA-Ala-AGC_5_end;mature-tRNA-Ala-CGC_5_end;mature-tRNA-Cys-GCA_5_end
GCATTGGTAGTTCAATGGTAGAATTCTCGCCTC	33	mature-tRNA-Gly-CCC_5_end
TCCCTGGTGGTCTAGTGGTTTGGATTCGGCGCTC	34	mature-tRNA-Glu-CTC_5_end
CCTGGTGGTCTAGTGGTTAGGATTCGGC	28	mature-tRNA-Glu-CTC;mature-tRNA-Glu-TTC
AAAAACATTAGACTGTGAATCTGACAACAGGAAATAAACCTCCTT	45	mature-mt_tRNA-His-GTG
GGGGATGTAGCTCAGT	16	mature-tRNA-Ala-CGC_5_end;mature-tRNA-Ala-TGC_5_end;mature-tRNA-Ala-AGC_5_end
GGGGAATTAGCTCAAATG	18	mature-tRNA-Ala-AGC_5_end
TCCCTGATGGTCTAGTGGTTAGGATTCGGCG	31	mature-tRNA-Glu-CTC_5_end
TCCCTGGTGGTCTAGTGGTAAGGATTCGGCGCTCT	35	mature-tRNA-Glu-CTC_5_end
CATTGGTGGTTCAGTGGTAGAATTCTCGCCTGCCACGCGGGAG	43	mature-tRNA-Gly-GCC
GCATTGGTGGTTCAGTGGTAGAATTCTCA	29	mature-tRNA-Gly-GCC_5_end
TCTCGGTGGAACCTCC	16	mature-tRNA-Gln-CTG;mature-tRNA-Gln-TTG
GCATTGGTGGTTCAGAGGTAGAATTCTCGC	30	mature-tRNA-Gly-GCC_5_end
GGGGGTATAGCTCAG	15	mature-tRNA-Cys-GCA_5_end;mature-tRNA-Ala-AGC_5_end;mature-tRNA-Ala-TGC_5_end
CCGTAGTGTAGTGGTTATC	19	mature-tRNA-Val-CAC;mature-tRNA-Val-AAC;mature-tRNA-Gly-ACC
GCATTGGTGGTTCAGTGGTAGAACTCTCG	29	mature-tRNA-Gly-GCC_5_end
TCTCTGGTGGTCTAGTGGTTAGGATTCGG	29	mature-tRNA-Glu-CTC_5_end
GTAGTCGTGGCCGAGTGGTTACG	23	mature-tRNA-Ser-TGA_5_end;mature-tRNA-Ser-AGA_5_end
GCATTGGTGGTTCAATGGTAGAATTCTCGC	30	mature-tRNA-Gly-CCC_5_end;mature-tRNA-Gly-GCC_5_end
ATCACGTCGGGGTCAC	16	mature-tRNA-Trp-CCA
ATCACGTCGGGGTCACC	17	mature-tRNA-Trp-CCA
TCCCTGGTGGTCTAGTGATTAGGATTCGGCGCTCT	35	mature-tRNA-Glu-CTC_5_end
TTCCTGGTGGTCTAGTGGTTAGGATTCGGCG	31	mature-tRNA-Glu-CTC_5_end
TCGAGCCCCAGTGGAACCACC	21	mature-tRNA-Val-TAC
GTGGTTCAGTGGTAGAATTCTCGCCTG	27	mature-tRNA-Gly-GCC
TCGGCTGTTAACCGAAAGGTTGGTGGTTCGAGCCCACCCAGGGAC	45	mature-tRNA-Asn-GTT
GGCCGTGATCGTATAGTGGTTAGTACTC	28	mature-tRNA-His-GTG_5_end
CTCGCTGGGGCCTCC	15	mature-tRNA-Thr-TGT
NCCCTGGTGGTCTAGTGGTTAGGATTCGGCGCT	33	mature-tRNA-Glu-CTC_5_end
TCTCTGGTGGTCTAGTGGTTAGGATTCGGCG	31	mature-tRNA-Glu-CTC_5_end
GCATTGGTAGTTCAATGGTAGAATTCTCGCCTCC	34	mature-tRNA-Gly-CCC_5_end
TTCGGGGGCGTGGGTT	16	mature-tRNA-Leu-AAG;mature-tRNA-Leu-TAG
GTAGTCGTGGCCGAGTGGT	19	mature-tRNA-Ser-AGA_5_end;mature-tRNA-Ser-TGA_5_end
TCGTGGGTTCGAGCCCCACGTTGGGCGC	28	mature-tRNA-Lys-CTT
GCATTAGTGGTTCAGTGGTAGAATTCTC	28	mature-tRNA-Gly-GCC_5_end
TCCCTGGTGGTCTAGTGGTTAGAATTCGG	29	mature-tRNA-Glu-CTC_5_end
TCCCTGGTGGTCTAGTGGTTAGAATTCGGCGCTCT	35	mature-tRNA-Glu-CTC_5_end
TCGTTTCCCGGCCAATGCACC	21	mature-tRNA-Gly-CCC;mature-tRNA-Gly-GCC
GCATTTGTGGTTCAGTGGTAGAATTCTCGCCTGCCACGCGG	41	mature-tRNA-Gly-GCC_5_end
TAGACTGTGAATCTGAC	17	mature-mt_tRNA-His-GTG
AGTCGGTAGAGCATCAGA	18	mature-tRNA-Lys-TTT;mature-tRNA-Lys-CTT
GCATTGGTGGCTCAGTGGTAGAATTCTCGCC	31	mature-tRNA-Gly-GCC_5_end
GTTTCCATAGTGTAGTGGTTATCACGTTCGCC	32	mature-tRNA-Val-CAC_5_end;mature-tRNA-Val-AAC_5_end
TTCGAAACCGGGCGGAAACACC	22	mature-tRNA-Val-AAC;mature-tRNA-Val-CAC;mature-tRNA-Gly-ACC
CTGTCACGCGGGAGACCGGGGTTCAATTCCCCGACGGGGAG	41	mature-tRNA-Asp-GTC_3_end
TTCCGGCTCGAAGGACC	17	mature-tRNA-Tyr-GTA
TCCCTGGTGGTCTAGTGTTTAGGATTCGGCGCT	33	mature-tRNA-Glu-CTC_5_end
TCCCTGGTGGGCTAGTGGTTAGGATTCGGCGCTC	34	mature-tRNA-Glu-CTC_5_end
CGCAGCGGAAGCGTGCTGGG	20	mature-tRNA-iMet-CAT
AGTGGTAGAATTCTCG	16	mature-tRNA-Gly-GCC;mature-tRNA-Gly-CCC
TCACGCGGGAGACCGGGGTTCGATTCCCCGACGGG	35	mature-tRNA-Asp-GTC
AAGAAAGATTGCAAGAAC	18	mature-mt_tRNA-Ser-GCT_5_end
TCCCTGGTGGTCTAATGGTTAGGATTCGGCGC	32	mature-tRNA-Glu-CTC_5_end
TCGAACCCTGCTCGCTGCGCC	21	mature-tRNA-Ser-TGA
GTAGTCGTGACCGAGTGGTTAAG	23	mature-tRNA-Ser-AGA_5_end;mature-tRNA-Ser-TGA_5_end
TCCCTGGTGGTCTAGTGGTTAGTATTCGGCGC	32	mature-tRNA-Glu-CTC_5_end
TCCCTTGTGGTCTAGTGGTTAGGATTCGGCG	31	mature-tRNA-Glu-CTC_5_end
TCCTTGGTGGTCTAGTGGTTAGGATTCGGCG	31	mature-tRNA-Glu-CTC_5_end
TCCCTGGTGGTCTAGTGGTTAGGATTCGGCGCGCT	35	mature-tRNA-Glu-CTC_5_end
GTCGGTAGAGCATGAGAC	18	mature-tRNA-Lys-CTT;mature-tRNA-Sup-TCA;mature-tRNA-Lys-TTT
TCACGTCGGGGTCACC	16	mature-tRNA-Trp-CCA
GTCGGTAGAGCATGAGA	17	mature-tRNA-Lys-CTT;mature-tRNA-Sup-TCA;mature-tRNA-Lys-TTT
GCATTGGCGGTTCAGTGGTAGAATTCTCGCC	31	mature-tRNA-Gly-GCC_5_end
TTTCCGTAGTGTAGTGGTTATCACGTTCGCC	31	mature-tRNA-Val-CAC;mature-tRNA-Val-AAC
TCCCTGGGGGTCTAGTGGTTAGGATTCGGCGCT	33	mature-tRNA-Glu-CTC_5_end
TCCCTGGAGGTCTAGTGGTTAGGATTCGGCGC	32	mature-tRNA-Glu-CTC_5_end
TACCTGGTGGTCTAGTGGTTAGGATTCGGCGCTC	34	mature-tRNA-Glu-CTC_5_end
TAGTGGTTAGGATTCGGC	18	mature-tRNA-Glu-CTC;mature-tRNA-Glu-TTC;mature-tRNA-Ala-CGC
GCATTGGTGGTTCAGTGGTAGAATACTCGC	30	mature-tRNA-Gly-GCC_5_end
TCCCTGGTGGTCTAGAGGTTAGGATTCGGCGCT	33	mature-tRNA-Glu-CTC_5_end
TCCCTGGTGGTCTATTGGTTAGGATTCGGCG	31	mature-tRNA-Glu-CTC_5_end
GCATGTGTGGTTCAGTGGTAGAATTCTCGC	30	mature-tRNA-Gly-GCC_5_end
GCATTGGTGGTTCAGTGGTAGAATTCACG	29	mature-tRNA-Gly-GCC_5_end
TCCCTGGTGGTCTAGTGGTTAGGATTCGGAGC	32	mature-tRNA-Glu-CTC_5_end
TGGTTAGGATTCGGCGCTC	19	mature-tRNA-Glu-CTC;mature-tRNA-Ala-CGC
GCATTCGTGGTTCAGTGGTAGAATTCTCG	29	mature-tRNA-Gly-GCC_5_end
GCTCTCACCGCCGCGGCCCGGGTTCGATTCCCGGTCAGGGAAC	43	mature-tRNA-Glu-CTC;mature-tRNA-Glu-TTC
GGTCTAGTGGTTAGGATTCGGCGCTC	26	mature-tRNA-Glu-CTC
GCCCGGCTAGCTCAGTCGGTAGAGCAG	27	mature-tRNA-Lys-CTT_5_end
TGGTCTAGTGGTTAGGATTCGGCGCTC	27	mature-tRNA-Glu-CTC
TCCCTGGTGGTCTAGTGGTTAGGATTCGGCCCTC	34	mature-tRNA-Glu-CTC_5_end
GTTCAGTGGTAGAATTCTCGC	21	mature-tRNA-Gly-GCC;mature-tRNA-Gly-CCC
TCCCTGGTGGTCTAGTGGTAAGGATTCGGCGC	32	mature-tRNA-Glu-CTC_5_end
TCCCTGTTGGTCTAGTGGTTAGGATTCGGCGCTC	34	mature-tRNA-Glu-CTC_5_end
ACGCGGGAGACCGGGGTTCAATTCCCCGACGGGGAG	36	mature-tRNA-Asp-GTC_3_end
TCCCTGGTGGTCTAGTTGTTAGGATTCGGCGC	32	mature-tRNA-Glu-CTC_5_end
TCCCTGGTGATCTAGTGGTTAGGATTCGGCG	31	mature-tRNA-Glu-CTC_5_end
TCCCTGGTGGTCTAATGGTTAGGATTCGG	29	mature-tRNA-Glu-CTC_5_end
TCCCTGGTGGTCTAGTGATTAGGATTCGGC	30	mature-tRNA-Glu-CTC_5_end
GAGAAAGACATATAGGATATGAGATTGG	28	mature-mt_tRNA-Ser-TGA_5_end
GCATTGGTTGTTCAGTGGTAGAATTCTCGC	30	mature-tRNA-Gly-GCC_5_end
GTGGTTAGGATTCGGCG	17	mature-tRNA-Glu-CTC;mature-tRNA-Glu-TTC;mature-tRNA-Ala-CGC
TCCCTGGTGGTCTAGTGGTTAGGATTCGGCGCACT	35	mature-tRNA-Glu-CTC_5_end
GCATTGGTGGTACAGTGGTAGAATTCTCGC	30	mature-tRNA-Gly-GCC_5_end
TCCCTGGTGGTCTAGTTGTTAGGATTCGGC	30	mature-tRNA-Glu-CTC_5_end
GGGGATGTAGCTCAGAGGTAGAG	23	mature-tRNA-Ala-CGC_5_end;mature-tRNA-Ala-TGC_5_end;mature-tRNA-Ala-AGC_5_end
AGTCGGTAGAGCATGGG	17	mature-tRNA-Lys-CTT
GCATTGGTGGTTCAGTGGTAGAGTTCTCGCC	31	mature-tRNA-Gly-GCC_5_end
AGTGGTCTGGGGTGCA	16	mature-tRNA-SeC-TCA
TCCCTGGTGGTCTAGTGGTTAGGATTCCGCGCTC	34	mature-tRNA-Glu-CTC_5_end
NCATTGGTGGTTCAGTGGTAGAATTCTCGC	30	mature-tRNA-Gly-GCC_5_end
TTCGGGGGCGTGGGT	15	mature-tRNA-Leu-AAG;mature-tRNA-Leu-TAG
TCCCTGGTGGTCTAGGGGTTAGGATTCGGCGCT	33	mature-tRNA-Glu-CTC_5_end
CGTATAGTGGTTAGTACTCTG	21	mature-tRNA-His-GTG
GCGGGAGACCGGGGTTCGATTCCCCGACGGGGAG	34	mature-tRNA-Asp-GTC_3_end
ACCGCCGCGGCCCGGGTTCGATTCCCGGTCAGGGAA	36	mature-tRNA-Glu-CTC_3_end;mature-tRNA-Glu-TTC_3_end
GCATTGGTGTTTCAGTGGTAGAATTCTCGC	30	mature-tRNA-Gly-GCC_5_end
TCCCTGGTGGTCTAGTGTTTAGGATTCGGCGCTCT	35	mature-tRNA-Glu-CTC_5_end
GCGCCGCTGGTGTAGTGGTATCATGCAAGATT	32	mature-tRNA-Gly-CCC_5_end
TCCCTGGTGGTCTAGTGGTTAAGATTCGGCG	31	mature-tRNA-Glu-CTC_5_end
CGGCCCGGGTTCGACTC	17	mature-tRNA-Glu-TTC;mature-tRNA-Glu-CTC
AGCGGAAGCGTGCTGG	16	mature-tRNA-iMet-CAT
TCCCTGGTGGTCAAGTGGTTAGGATTCGGCGCT	33	mature-tRNA-Glu-CTC_5_end
GTCTAGTGGTTAGGATTCGGCGCTC	25	mature-tRNA-Glu-CTC;mature-tRNA-Ala-CGC
TCCCGGGTGGTCTAGTGGTTAGGATTCGGC	30	mature-tRNA-Glu-CTC_5_end
GCCCGGATGATCCTC	15	mature-tRNA-SeC-TCA_5_end
TCCCTGGTGGTCTAGTGTTTAGGATTCGG	29	mature-tRNA-Glu-CTC_5_end
AAAACATTAGACTGTGAATCTGACAACAGGAAATAAACCTCCT	43	mature-mt_tRNA-His-GTG
TCCCTGGTGGTCTAGTGGTTAGGATACGGCG	31	mature-tRNA-Glu-CTC_5_end
CTGTCACGCGGGAGACCGGGGTTCATTTCCCCGACGGGGAGCC	43	mature-tRNA-Asp-GTC
TCCCTGGTGGTCTAGTGGTTAGGATTCGGAG	31	mature-tRNA-Glu-CTC_5_end
TCCCTGGGGGTCTAGTGGTTAGGATTCGGCGCTCT	35	mature-tRNA-Glu-CTC_5_end
AGTGGTTAGGATTCGGCGCTCT	22	mature-tRNA-Glu-CTC
GCATTGGTAGTTCAATGGTAGAATTCTCGCCT	32	mature-tRNA-Gly-CCC_5_end
TCCTCGTTAGTATAGTGGTGAGTATCCCCGCCG	33	mature-tRNA-Asp-GTC_5_end
GTAGTCGTGGCCGAGTGGTTAC	22	mature-tRNA-Ser-AGA_5_end;mature-tRNA-Ser-TGA_5_end
CCATCCTCTGCTACC	15	mature-tRNA-iMet-CAT
TCCCTGGTGGTCAAGTGGTTAGGATTCGGCGCTCT	35	mature-tRNA-Glu-CTC_5_end
GCATCGGTGGTTCAGTGGTAGAATTCTCGCC	31	mature-tRNA-Gly-GCC_5_end
TCCCTGGTGGTCTAGTGGTTAGGATTCGGCGCTG	34	mature-tRNA-Glu-CTC_5_end
TCCCTGGTGGTCTAGTGGTAAGGATTCGG	29	mature-tRNA-Glu-CTC_5_end
ACCAGGATGGCCGAGTGGTTAAG	23	mature-tRNA-Leu-TAA_5_end
TCCCTGGTGGTTTAGTGGTTAGGATTCGG	29	mature-tRNA-Glu-CTC_5_end
GCATTGGTGGTTCAGTGGTAGAATTATCG	29	mature-tRNA-Gly-GCC_5_end
ACCGCCGCGGCCCGGGTTCGTTTCCCGGTCAGGGAACC	38	mature-tRNA-Glu-CTC;mature-tRNA-Glu-TTC
TCCCTCGTGGTCTAGTGGTTAGGATTCGGCGC	32	mature-tRNA-Glu-CTC_5_end
GCATTGGTAGTTCAATGGTAGAATTCTCGC	30	mature-tRNA-Gly-CCC_5_end
CATTGGTGGTTCAGTGGTAGAATTCTCGCC	30	mature-tRNA-Gly-GCC;mature-tRNA-Gly-CCC
GAGAAAGACATATAGGATATGAGAT	25	mature-mt_tRNA-Ser-TGA_5_end
TCCCTGGTGGTCTAGTGTTTAGGATTCGGC	30	mature-tRNA-Glu-CTC_5_end
GCAGCGGAAGCGTGCTGGG	19	mature-tRNA-iMet-CAT
TCCCTGGTGGTCGAGTGGTTAGGATTCGGCGCT	33	mature-tRNA-Glu-CTC_5_end
GGCCGTGATCGTATAGTGGTTAGTACTCTGCGTC	34	mature-tRNA-His-GTG_5_end
TCCCTGGTGGTCTAGTGATTAGGATTCGG	29	mature-tRNA-Glu-CTC_5_end
TCCCTGGTGGTCTAGTGGTTAGGATTCGCCGCTC	34	mature-tRNA-Glu-CTC_5_end
CCGGGCGGAAACACC	15	mature-tRNA-Val-AAC;mature-tRNA-Val-CAC;mature-tRNA-Gly-ACC
ATCCCGGACGAGCCCC	16	mature-tRNA-Pro-TGG;mature-tRNA-Pro-AGG;mature-tRNA-Pro-CGG
TCCCTGGTGGTCTAGTGGATAGGATTCGGCGCTCT	35	mature-tRNA-Glu-CTC_5_end
TCCCTGGTGGTCAAGTGGTTAGGATTCGGCGC	32	mature-tRNA-Glu-CTC_5_end
AGTCGGTAGAGCATGGGA	18	mature-tRNA-Lys-CTT
GGTTAGCACTCTGGAC	16	mature-tRNA-Gln-CTG;mature-tRNA-Gln-TTG
CTGTCACGCGGGAGACCGGGGTTCAATTCCCCGACGGGGAGC	42	mature-tRNA-Asp-GTC
CTCGGTGGGACCTCC	15	mature-tRNA-Gln-TTG;mature-tRNA-Gln-CTG
GCATTGGTGGTTCAGTGGCAGAATTCTCGCC	31	mature-tRNA-Gly-GCC_5_end
CACGCGGGAGACCGGGGTTCGATTCCCCGACGGGGAG	37	mature-tRNA-Asp-GTC_3_end
GCATTGGTGGATCAGTGGTAGAATTCTCGC	30	mature-tRNA-Gly-GCC_5_end
TCACTGGTGGTCTAGTGGTTAGGATTCGGCGCT	33	mature-tRNA-Glu-CTC_5_end
TCCCTGGTGGTCAAGTGGTTAGGATTCGGC	30	mature-tRNA-Glu-CTC_5_end
CACGTCGGGGTCACC	15	mature-tRNA-Trp-CCA
TCCCTGGTGGTCTAGAGGTTAGGATTCGGCGC	32	mature-tRNA-Glu-CTC_5_end
TCGAAACCGGGCGGAAACACC	21	mature-tRNA-Val-CAC;mature-tRNA-Gly-ACC;mature-tRNA-Val-AAC
TCCATGGTGGTCTAGTGGTTAGGATTCGGCGC	32	mature-tRNA-Glu-CTC_5_end
TCCCTGGTGGTCTAGTGGTTAGGAATCGGCGC	32	mature-tRNA-Glu-CTC_5_end
TGAATCTGACAACAGGAAATAAACCTCCG	29	mature-mt_tRNA-His-GTG
GCATTGGTGGTTCAGTGGTGGAATTCTCGCC	31	mature-tRNA-Gly-GCC_5_end
CATTGGTGGTTCAGTGGTAGAATTCT	26	mature-tRNA-Gly-GCC;mature-tRNA-Gly-CCC
TCCCTGGTGGTCTAGTGGTTCGGATTCGGCGCTC	34	mature-tRNA-Glu-CTC_5_end
GCATTGGTAGTTCAGTGGTAGAATTCTCG	29	mature-tRNA-Gly-GCC_5_end;mature-tRNA-Gly-CCC_5_end
CCTCACACGCGAAAGGTCCCCG	22	mature-tRNA-Val-CAC;mature-tRNA-Val-AAC
ATCCCACTTCTGACAC	16	mature-tRNA-Leu-CAA;mature-tRNA-Leu-CAG
TCCCATATGGTCTAGCGGTTAGGATTCCGG	30	mature-tRNA-Glu-TTC_5_end
GTTAGGATTCGGCGCT	16	mature-tRNA-Glu-CTC;mature-tRNA-Glu-TTC;mature-tRNA-Ala-CGC
GCATTGGTGGTTCAGTGGTAGAACTCTCGCC	31	mature-tRNA-Gly-GCC_5_end
CTGGGGATTGTGGGTTC	17	mature-tRNA-Arg-CCG
CTGGTGGTCTAGTGGTTAGGATTCGGCGCT	30	mature-tRNA-Glu-CTC;mature-tRNA-Glu-TTC
GCCCGGATAGCTCAGTCGGTAGAG	24	mature-tRNA-Lys-TTT_5_end;mature-tRNA-Lys-CTT_5_end
ATTGGTGGTTCAGTGGTAGAATTCTCG	27	mature-tRNA-Gly-GCC;mature-tRNA-Gly-CCC
TGGTTAGGATTCGGCGCTCT	20	mature-tRNA-Glu-CTC
GTTTACAAAAAACATTAGACTGTGAATCTGACAACAG	37	mature-mt_tRNA-His-GTG
TCCCTCGTGGTCTAGTGGTTAGGATTCGGCGCT	33	mature-tRNA-Glu-CTC_5_end
TCCCTGGTGGTCGAGTGGTTAGGATTCGGCGC	32	mature-tRNA-Glu-CTC_5_end
GGGGGTATAGCTCAGTGGTAGAGCATTTG	29	mature-tRNA-Cys-GCA_5_end
GGGGGTATAGCTCAGTGGTAGAGC	24	mature-tRNA-Cys-GCA_5_end;mature-tRNA-Ala-AGC_5_end;mature-tRNA-Ala-TGC_5_end
TCCCTGGAGGTCTAGTGGTTAGGATTCGGC	30	mature-tRNA-Glu-CTC_5_end
TCCCTGGTTGTCTAGTGGTTAGGATTCGGC	30	mature-tRNA-Glu-CTC_5_end
GCATTGGTAGTTCAATGGTAGAATTCTCGCC	31	mature-tRNA-Gly-CCC_5_end
ACATTGGTGGTTCAGTGGTAGAATTCTCGCC	31	mature-tRNA-Gly-GCC_5_end
AGGGATTGTGGGTTC	15	mature-tRNA-Arg-CCT;mature-tRNA-Arg-CCG
CGGGGGCGTGGGTTCGA	17	mature-tRNA-Leu-AAG;mature-tRNA-Leu-TAG
TCCCCGGCACCTCCACC	17	mature-tRNA-Ala-TGC;mature-tRNA-Ala-AGC;mature-tRNA-Ala-CGC
TTAGACTGTGAATCTGACA	19	mature-mt_tRNA-His-GTG
TCCCTGGTGGTCTAGTGGTTAGGAATCGGCGCT	33	mature-tRNA-Glu-CTC_5_end
GCATTGGTGGTTCTGTGGTAGAATTCTCGC	30	mature-tRNA-Gly-GCC_5_end
GCATTAGTGGTTCAGTGGTAGAATTCT	27	mature-tRNA-Gly-GCC_5_end
GCACTGGTGGTTCAGTGGTAGAATTCTCGCC	31	mature-tRNA-Gly-GCC_5_end
TCCCTGGTGGTCTAGTGGATAGGATTCGGCGCT	33	mature-tRNA-Glu-CTC_5_end;mature-tRNA-Glu-TTC_5_end
TTCGACTCCTGGCTGGCTCGCC	22	mature-tRNA-Arg-ACG
TCCCTGGTGGTCTAGTGGTTAGTATTCGGCG	31	mature-tRNA-Glu-CTC_5_end
TGCCGTGATCGTATAGTGGTTAGTACTCTG	30	mature-tRNA-His-GTG_5_end
TCCCTGGTGGTCTAGTTGTTAGGATTCGG	29	mature-tRNA-Glu-CTC_5_end
TCCCTGGTGGTCGAGTGGTTAGGATTCGGCGCTCT	35	mature-tRNA-Glu-CTC_5_end
TCCCTGGTTGTCTAGTGGTTAGGATTCGGCGCTCT	35	mature-tRNA-Glu-CTC_5_end
GGGGGTATAGCTCAGTGG	18	mature-tRNA-Cys-GCA_5_end;mature-tRNA-Ala-TGC_5_end;mature-tRNA-Ala-AGC_5_end
GCATTGGTGGTTCAGTGGTAGAA	23	mature-tRNA-Gly-GCC_5_end;mature-tRNA-Gly-CCC_5_end
GCATTGGTGGTTCAGTGGTAGAAG	24	mature-tRNA-Gly-GCC_5_end
ATTCCCATTCTTGCGACCCGGGTTCGTTTCCC	32	mature-tRNA-Gly-CCC
TCCCGGGTGGTCTAGTGGTTAGGATTCGGCGCTCT	35	mature-tRNA-Glu-CTC_5_end
CTTCGGGGGCGTGGGTT	17	mature-tRNA-Leu-AAG;mature-tRNA-Leu-TAG
GTTTCCATAGTGTAGTGGTTAT	22	mature-tRNA-Val-CAC_5_end;mature-tRNA-Val-AAC_5_end
TTGGTGGTTCAGTGGTAGAATTCTC	25	mature-tRNA-Gly-GCC;mature-tRNA-Gly-CCC
GGGGATGTAGCTCAGGG	17	mature-tRNA-Ala-AGC_5_end;mature-tRNA-Ala-TGC_5_end;mature-tRNA-Ala-CGC_5_end
GGCCGTGATCGTATAGTGGTTAGTACT	27	mature-tRNA-His-GTG_5_end
AGTGGTAGAGCATTTGAC	18	mature-tRNA-Cys-GCA
GTGGTTCAGTGGTAGAATTCTCGCCG	26	mature-tRNA-Gly-GCC
GCATTGGTGGTTCAGTGGAAGAATTCTCGC	30	mature-tRNA-Gly-GCC_5_end
GTTTCCGTAGTGTAGTGGTTATCACGTTCA	30	mature-tRNA-Val-AAC_5_end;mature-tRNA-Val-CAC_5_end
CTTGGAGGCGTGGGTTC	17	mature-tRNA-Leu-CAG;mature-tRNA-Leu-CAA
GTTTCCGTAGTGTAGTGGTTATCACATTCGCCT	33	mature-tRNA-Val-AAC_5_end;mature-tRNA-Val-CAC_5_end
TCCCTGGTGGTCTAGGGGTTAGGATTCGGCGCTCT	35	mature-tRNA-Glu-CTC_5_end
TTAGACTGTGAATCTGACAA	20	mature-mt_tRNA-His-GTG
GCATGGGTGGTTCAGTGGTAGAATTCTCGCCG	32	mature-tRNA-Gly-GCC_5_end
GCATTGGTGGTTCAGTGGTAGGATTCTC	28	mature-tRNA-Gly-GCC_5_end
GTTTCCGTAGTGTAGTGGTTATCACGTTC	29	mature-tRNA-Val-CAC_5_end;mature-tRNA-Val-AAC_5_end
TGGTGGTCTAGTGGTTAGGATTCGGCGCTC	30	mature-tRNA-Glu-CTC
TCCAGGGTTCAAGTCCCTGTTCGGGCGC	28	mature-tRNA-Lys-TTT
TCCATGGTGGTCTAGTGGTTAGGATTCGGCGCT	33	mature-tRNA-Glu-CTC_5_end
TCCCTGGTGGACTAGTGGTTAGGATTCGGCGCT	33	mature-tRNA-Glu-CTC_5_end
ATCCCACCGCTGCCACC	17	mature-tRNA-Leu-AAG;mature-tRNA-Leu-TAG
TCCCTGGGGGTCTAGTGGTTAGGATTCGGCGC	32	mature-tRNA-Glu-CTC_5_end
GACGAGGTGGCCGAGTGGTTACG	23	mature-tRNA-Ser-GCT_5_end
GCATTGGTGGTTAAGTGGTAGAATTCTCGC	30	mature-tRNA-Gly-GCC_5_end
TCCCTGGTGGTCTAGTGGATAGGATTCGGCGC	32	mature-tRNA-Glu-CTC_5_end;mature-tRNA-Glu-TTC_5_end
TCCCTGGAGGTCTAGTGGTTAGGATTCGG	29	mature-tRNA-Glu-CTC_5_end
TCACTGGTGGTCTAGTGGTTAGGATTCGGCGCTCT	35	mature-tRNA-Glu-CTC_5_end
GGGGATGTAGCTCAGTGGTC	20	mature-tRNA-Ala-TGC_5_end;mature-tRNA-Ala-AGC_5_end;mature-tRNA-Ala-CGC_5_end
TCCATGGTGGTCTAGTGGTTAGGATTCGGCGCTCT	35	mature-tRNA-Glu-CTC_5_end
TCCCTGGTTGTCTAGTGGTTAGGATTCGGCGC	32	mature-tRNA-Glu-CTC_5_end
AAACATTAGACTGTGAATCTGACAACAGGAAATAAACCTCC	41	mature-mt_tRNA-His-GTG
GTATTGGTGGTTCAGTGGTAGAATTCTCG	29	mature-tRNA-Gly-GCC_5_end
AGTCGGTAGAGCATGG	16	mature-tRNA-Lys-CTT
GCATTGGTGGTCCAGTGGTAGAATTCTC	28	mature-tRNA-Gly-GCC_5_end
CCTGTCACGCGGGAGACCGGGGTTCGATTCCCCGACGGGGAGCC	44	mature-tRNA-Asp-GTC
TCCCTGGTTGTCTAGTGGTTAGGATTCGGCGCT	33	mature-tRNA-Glu-CTC_5_end
TCAGTGGTCTGGGGTG	16	mature-tRNA-SeC-TCA
TTTCCGTAGTGTAGTGGTTAT	21	mature-tRNA-Val-CAC;mature-tRNA-Val-AAC;mature-tRNA-Gly-ACC
GCATTGGTGGTTCAGTGGTAG	21	mature-tRNA-Gly-GCC_5_end;mature-tRNA-Gly-CCC_5_end
TCCCTGGTGGTCTAGTGTTTAGGATTCGGCGC	32	mature-tRNA-Glu-CTC_5_end
TCCCTGGTGGTCTAGTGGTAAGGATTCGGC	30	mature-tRNA-Glu-CTC_5_end
GACGAGGTGGCCGAGTGGTT	20	mature-tRNA-Ser-GCT_5_end
TCCCTGGTGGTCTAGAGGTTAGGATTCGGC	30	mature-tRNA-Glu-CTC_5_end
AGACTGTGAATCTGACAA	18	mature-mt_tRNA-His-GTG
TCCTCGTTAGTATAG	15	mature-tRNA-Asp-GTC_5_end
GTTTCCGTAGTGTAGTGGTTATCACGCTCGCC	32	mature-tRNA-Val-CAC_5_end;mature-tRNA-Val-AAC_5_end
GCATTGGTGGTTCAGCGGTAGAATTCTCGCC	31	mature-tRNA-Gly-GCC_5_end
GCATAGGTGGTTCAGTGGTAGAATTCTCG	29	mature-tRNA-Gly-GCC_5_end
TCCCTGGTGGTCAAGTGGTTAGGATTCGG	29	mature-tRNA-Glu-CTC_5_end
TGGTTAGGATTCGGCGC	17	mature-tRNA-Glu-CTC;mature-tRNA-Glu-TTC;mature-tRNA-Ala-CGC
TCCCTGGTGGTCTTGTGGTTAGGATTCGGCGCT	33	mature-tRNA-Glu-CTC_5_end
TCCCTGGTGGTTTAGTGGTTAGGATTCGGCG	31	mature-tRNA-Glu-CTC_5_end
TCCAGGGTTCAAGTCCCTGTTCGGGCGCC	29	mature-tRNA-Lys-TTT
GGGGGTATAGCTCAGTGGTC	20	mature-tRNA-Cys-GCA_5_end
TCGGTAGAGCATGAGA	16	mature-tRNA-Lys-CTT;mature-tRNA-Sup-TCA;mature-tRNA-Lys-TTT
TCCCTGGGGGTCTAGTGGTTAGGATTCGGC	30	mature-tRNA-Glu-CTC_5_end
AAAAACATTAGACTGTGAATCTGACAACAGGAAATAAACCTCCT	44	mature-mt_tRNA-His-GTG
AGTGGTTAGGATTCGGC	17	mature-tRNA-Glu-CTC;mature-tRNA-Glu-TTC;mature-tRNA-Ala-CGC
GCATTGGTGGTTCAGTGGTAGTATTCTCGC	30	mature-tRNA-Gly-GCC_5_end
GGGGGTATAGCTCAGGGGTAGA	22	mature-tRNA-Cys-GCA_5_end
GGCTCGTTGGTCTAGGGGTATGATTCT	27	mature-tRNA-Pro-AGG_5_end;mature-tRNA-Pro-CGG_5_end;mature-tRNA-Pro-TGG_5_end
GCAGTGGTGGTTCAGTGGTAGAATTCTCG	29	mature-tRNA-Gly-GCC_5_end
CTGGTGGTCTAGTGGTTAGGATTCGG	26	mature-tRNA-Glu-CTC;mature-tRNA-Ala-CGC;mature-tRNA-Glu-TTC
GCATTGGTGGTTCGGTGGTAGAATTCT	27	mature-tRNA-Gly-GCC_5_end
TGCCGTGATCGTATAGTGGTTAGTACTCTGCG	32	mature-tRNA-His-GTG_5_end
TCCCTGGTGGTCTCGTGGTTAGGATTCGGCGCTC	34	mature-tRNA-Glu-CTC_5_end
CTGTCACGCGGGAGACCGGGGTTCGATTCCCCGACGGGGAGC	42	mature-tRNA-Asp-GTC
TCCCACTTCTGACACC	16	mature-tRNA-Leu-CAA;mature-tRNA-Leu-CAG
GGGGGTGTAGCTCAT	15	mature-tRNA-Ala-AGC_5_end;mature-tRNA-Ala-TGC_5_end
TCATTGGTGGTTCAGTGGTAGAATTCTCGC	30	mature-tRNA-Gly-GCC_5_end
TTGTGGTTCAGTGGTAGAATTCTCG	25	mature-tRNA-Gly-GCC
TCCCTGGTGGTCTAGTGGTTAGGTTTCGGCGCTC	34	mature-tRNA-Glu-CTC_5_end
GTGGTCTAGTGGTTAGGATTCGG	23	mature-tRNA-Glu-CTC;mature-tRNA-Ala-CGC;mature-tRNA-Glu-TTC
TCCCTGGTGGTATAGTGGTTAGGATTCGGCGCT	33	mature-tRNA-Glu-CTC_5_end
GAGAAAGACATATAGGATATGAGATTGGA	29	mature-mt_tRNA-Ser-TGA_5_end
ACAAAAAACATTAGACTGTGAATCTGACAACAGGAAATAAACC	43	mature-mt_tRNA-His-GTG
GGGGGATTAGCTCAAATGGTAGAG	24	mature-tRNA-Ala-AGC_5_end
AAAACATTAGACTGTGAATCTGACAACAGGAAATAAACCTCC	42	mature-mt_tRNA-His-GTG
GGGGGTGTAGCTCAGTGG	18	mature-tRNA-Ala-TGC_5_end;mature-tRNA-Ala-AGC_5_end;mature-tRNA-Ala-CGC_5_end;mature-tRNA-Cys-GCA_5_end
CATTGGTGGTTCAGTGGTAGAATTCTCGCCTG	32	mature-tRNA-Gly-GCC
GGGGGTGTAGCTCAGTGGT	19	mature-tRNA-Ala-AGC_5_end;mature-tRNA-Ala-TGC_5_end;mature-tRNA-Ala-CGC_5_end;mature-tRNA-Cys-GCA_5_end
TCCCTAGTGGTCTAGTGGTTAGGATTCG	28	mature-tRNA-Glu-CTC_5_end
GGTAGCGTGGCCGAGCGGTCTAAG	24	mature-tRNA-Leu-AAG_5_end;mature-tRNA-Leu-TAG_5_end
GGGGATGTAGCTCAGAGGTAGA	22	mature-tRNA-Ala-CGC_5_end;mature-tRNA-Ala-AGC_5_end;mature-tRNA-Ala-TGC_5_end
GCATTGATGGTTCAGTGGTAGAATTCTCG	29	mature-tRNA-Gly-GCC_5_end
GCATTGGTGGTTCAGTGGTAGGATTCT	27	mature-tRNA-Gly-GCC_5_end
GTTTTCACCCAGGCGGCCCGGGTTCGACTCCCGGTGTGG	39	mature-tRNA-Glu-TTC
GCATTGGTGGTTCAGTAGTAGAATTCTCG	29	mature-tRNA-Gly-GCC_5_end
TCCCGGACGAGCCCC	15	mature-tRNA-Pro-AGG;mature-tRNA-Pro-CGG;mature-tRNA-Pro-TGG
GCATTGGTGGTTCGGTGGTAGAATTCTC	28	mature-tRNA-Gly-GCC_5_end
ATTGGTGGTTCAGTGGTAGAATTCTCGCCTGCCACGCGGGAG	42	mature-tRNA-Gly-GCC
AAGAAAGATTGCAAGAACTGCTAATTCATGCTTCCATGTG	40	mature-mt_tRNA-Ser-GCT_5_end
TCCCGGGTGGTCTAGTGGTTAGGATTCGG	29	mature-tRNA-Glu-CTC_5_end
AGGCGGCCCGGGTTCGACTCCCGGTATGGGAACC	34	mature-tRNA-Glu-TTC
GGGGGATTAGCTCAAATGGTAGA	23	mature-tRNA-Ala-AGC_5_end
TCCCTGGTGGCCTAGTGGTTAGGATT	26	mature-tRNA-Glu-CTC_5_end
TCCCTGGGGGTCTAGTGGTTAGGATTCGG	29	mature-tRNA-Glu-CTC_5_end
TCCGGCTCGAAGGACC	16	mature-tRNA-Tyr-GTA
TCCCTGGTGGTCTAGGGGTTAGGATTCGG	29	mature-tRNA-Glu-CTC_5_end
TCGGGGGCGTGGGTTCGA	18	mature-tRNA-Leu-AAG;mature-tRNA-Leu-TAG
TCCCTGGTGGTCTAGTGGTTAGGATGCGGCGCTC	34	mature-tRNA-Glu-CTC_5_end
TCACTGGTGGTCTAGTGGTTAGGATTCGGCGC	32	mature-tRNA-Glu-CTC_5_end
TCCCTGGTGGTCTAGAGGTTAGGATTCGGCGCTCT	35	mature-tRNA-Glu-CTC_5_end
NCCCTGGTGGTCTAGTGGTTAGGATTCGGC	30	mature-tRNA-Glu-CTC_5_end
TAGGATTCGGCGCTC	15	mature-tRNA-Glu-CTC;mature-tRNA-Glu-TTC;mature-tRNA-Ala-CGC
GCATTGGTGGTTCAGTGGTAGAAGTCTCGC	30	mature-tRNA-Gly-GCC_5_end
NCCCTGGTGGTCTAGTGGTTAGGATTCGGCGC	32	mature-tRNA-Glu-CTC_5_end
CTAGTGGTTAGGATTCGGCGCTCT	24	mature-tRNA-Glu-CTC
AGACTGTGAATCTGACA	17	mature-mt_tRNA-His-GTG
TCTCGGTGGGACCTCC	16	mature-tRNA-Gln-CTG;mature-tRNA-Gln-TTG
TGAATCTGACAACAGGAAATAAACC	25	mature-mt_tRNA-His-GTG
TCAGTGGTAGAATTCTCGC	19	mature-tRNA-Gly-GCC;mature-tRNA-Gly-CCC
TCCCTGGTGGTCTAGTGGGTAGGATTCGGCGCT	33	mature-tRNA-Glu-CTC_5_end;mature-tRNA-Glu-TTC_5_end
TGAATCTGACAACAGGAAATAAACCTCCTTATTCACCA	38	mature-mt_tRNA-His-GTG
GGGGATGTAGCTCAGCGGTA	20	mature-tRNA-Ala-TGC_5_end;mature-tRNA-Ala-CGC_5_end;mature-tRNA-Ala-AGC_5_end
TCCCTGGTGGTCTAGTGGTTAG	22	mature-tRNA-Glu-CTC_5_end;mature-tRNA-Ala-CGC_5_end;mature-tRNA-Glu-TTC_5_end
CATTTGTGGTTCAGTGGTAGAATTCTCG	28	mature-tRNA-Gly-GCC
CCTGTCACGCGGGAGACCGGGGTTCAATTCCCCGACGGGGAGCC	44	mature-tRNA-Asp-GTC
GCCGTGATCGTATAGTGGTTAGTACTCTGCGTTG	34	mature-tRNA-His-GTG
CCAGGCGGCCCGGGTTCGACTCCCGGTGTGGGAA	34	mature-tRNA-Glu-TTC_3_end
GCCCTGGTGGTCTAGTGGTTAGGATTCGGCGCTC	34	mature-tRNA-Glu-CTC_5_end
TGAATCTGACAACAGGAAATAAACCTCCTTAA	32	mature-mt_tRNA-His-GTG
GAATTGGTGGTTCAGTGGTAGAATTCTCGC	30	mature-tRNA-Gly-GCC_5_end
GGCCGTGATCGTATAGTGGTTAGTACTCG	29	mature-tRNA-His-GTG_5_end
TCCCTGGTGGTCTAATGGTTAGGATTCGGCG	31	mature-tRNA-Glu-CTC_5_end
TCCCTGGAGGTCTAGTGGTTAGGATTCGGCG	31	mature-tRNA-Glu-CTC_5_end
AGGATTCGGCGCTCT	15	mature-tRNA-Glu-CTC;mature-tRNA-Glu-TTC
TCCCTGGTGGTCTAGTGGTTTGGATTCGGCGCT	33	mature-tRNA-Glu-CTC_5_end
GTTTCTGTAGTGTAGTGGTTATCACGCTCGCCTGA	35	mature-tRNA-Val-AAC_5_end
GCATTGGTGATTCAGTGGTAGAATTCTCG	29	mature-tRNA-Gly-GCC_5_end
TCCTCGTTAGTATAGTGGTGAGTATCCCCGCCT	33	mature-tRNA-Asp-GTC_5_end
AGTGGTTAGGATTCGGCGCT	20	mature-tRNA-Glu-CTC;mature-tRNA-Glu-TTC;mature-tRNA-Ala-CGC
GCGGAAGCGTGCTGG	15	mature-tRNA-iMet-CAT
TCCCTGGTGGTCTAGTGGTTAGAATTCGGCG	31	mature-tRNA-Glu-CTC_5_end
CAGGCGGCCCGGGTTCGACTCCCGGTGTGGGAAC	34	mature-tRNA-Glu-TTC
GTTTCCGTAGTGTAGTGGTTATCACGCTCGC	31	mature-tRNA-Val-CAC_5_end;mature-tRNA-Val-AAC_5_end
GGCTCGTTCGTCTAGGGGTATGATTCTCGCT	31	mature-tRNA-Pro-CGG_5_end;mature-tRNA-Pro-TGG_5_end;mature-tRNA-Pro-AGG_5_end
GTTAGGATTCGGCGCTCT	18	mature-tRNA-Glu-CTC
TTGTAAACCTGAAATGAAGATCTTCTCTTCTCAAGACAC	39	mature-mt_tRNA-Thr-TGT
TCCCTCGTGGTCTAGTGGTTAGGATTCGGC	30	mature-tRNA-Glu-CTC_5_end
GGGGGTATAGCTCAGTG	17	mature-tRNA-Cys-GCA_5_end;mature-tRNA-Ala-AGC_5_end;mature-tRNA-Ala-TGC_5_end
TCCCTGGCGGTCTAGTGGTTAGGATT	26	mature-tRNA-Glu-CTC_5_end
TCGGTAGAGCATGAGAC	17	mature-tRNA-Lys-CTT;mature-tRNA-Sup-TCA;mature-tRNA-Lys-TTT
CATTGGTGGTTCAGTGGTAGAATTCTCGCCTGCCACGCGG	40	mature-tRNA-Gly-GCC
TCCTGGTGGTCTAGTGGTTAGGATTCGGCGCT	32	mature-tRNA-Glu-CTC
TTCGATCCCCGGCATCTCCACC	22	mature-tRNA-Ala-CGC;mature-tRNA-Ala-TGC;mature-tRNA-Ala-AGC
CCCGGATGATCCTCAGTGGTCTGGGGTGCAGGCTT	35	mature-tRNA-SeC-TCA
CATTTGTGGTTCAGTGGTAGAATTCTCGCCTGCCACGCGGGAG	43	mature-tRNA-Gly-GCC
GCATTGGTGGTTCAGTGGTAGAATTCTTG	29	mature-tRNA-Gly-GCC_5_end
TCCCTGGTGGTCTAGTGGTAAGGATTCGGCG	31	mature-tRNA-Glu-CTC_5_end
ACCGGGCGGAAACACC	16	mature-tRNA-Val-CAC;mature-tRNA-Val-AAC;mature-tRNA-Gly-ACC
TCCCTGGTGGTCTAGTGGTTAGGATTCGCCGCTCT	35	mature-tRNA-Glu-CTC_5_end
TTAGGATTCGGCGCTC	16	mature-tRNA-Glu-CTC;mature-tRNA-Ala-CGC
TCCCTGGTGGTCTAGGGGTTAGGATTCGGCGC	32	mature-tRNA-Glu-CTC_5_end
GGGGATGTAGCTCAGCGGTAG	21	mature-tRNA-Ala-TGC_5_end;mature-tRNA-Ala-AGC_5_end;mature-tRNA-Ala-CGC_5_end
TCCCTGGTGGTCTTGTGGTTAGGATTCGGCGC	32	mature-tRNA-Glu-CTC_5_end
TCCCTGGTGGTCTAGTGGTTAGGAATCGGCGCTCT	35	mature-tRNA-Glu-CTC_5_end
GCATCGGTGGTTCAGTGGTAGAATTCT	27	mature-tRNA-Gly-GCC_5_end
TCCCTGGTGGTCTAGTTGTTAGGATTCGGCG	31	mature-tRNA-Glu-CTC_5_end
ACCCAGGCGGCCCGGGTTCGACTCCCGGTGTGGGAA	36	mature-tRNA-Glu-TTC_3_end
GCATTGGTGGTTCAGTGGTAGAATTCTCGCA	31	mature-tRNA-Gly-GCC_5_end
TGAATCTGACAACAGGAAATAAACCT	26	mature-mt_tRNA-His-GTG
AAACATTAGACTGTGAATCTGACAACAGGAAATAAACC	38	mature-mt_tRNA-His-GTG
GCTCTCACCGCCGCGGCCCGGGTTCGTTTCCCGGTCAGGGAAC	43	mature-tRNA-Glu-CTC
TCAGAAGGCTGCGTGTT	17	mature-tRNA-Trp-CCA
TCCCTGGTGGTCTAGTGGGTAGGATTCGGCGCTCT	35	mature-tRNA-Glu-CTC_5_end
TAGTGGTTAGGATTCGGCGCT	21	mature-tRNA-Glu-CTC;mature-tRNA-Glu-TTC;mature-tRNA-Ala-CGC
TCCTCGTTAGTATAGTGGTGAGTATCCCCGCCTGT	35	mature-tRNA-Asp-GTC_5_end
NCCCTGGTGGTCTAGTGGTTAGGATTCGGCGCTCT	35	mature-tRNA-Glu-CTC_5_end
TCCCTGGTGGTCTAGTGGTTAGGA	24	mature-tRNA-Glu-CTC_5_end;mature-tRNA-Ala-CGC_5_end;mature-tRNA-Glu-TTC_5_end
TGGAGGCGTGGGTTCGAA	18	mature-tRNA-Leu-CAG;mature-tRNA-Leu-CAA;mature-tRNA-Leu-TAG
TTCCGTAGTGTAGTGGTTATCACGTTCGC	29	mature-tRNA-Val-CAC;mature-tRNA-Val-AAC
AGTGGTTAGGATTCGGCG	18	mature-tRNA-Glu-CTC;mature-tRNA-Glu-TTC;mature-tRNA-Ala-CGC
NCCCTGGTGGTCTAGTGGTTAGGATTCGG	29	mature-tRNA-Glu-CTC_5_end
TTAGGATTCGGCGCTCT	17	mature-tRNA-Glu-CTC
TAGTGGTTAGGATTCGGCGC	20	mature-tRNA-Glu-CTC;mature-tRNA-Glu-TTC;mature-tRNA-Ala-CGC
TGCCGTGATCGTATAGTGGTTAGTACTCTGCGT	33	mature-tRNA-His-GTG_5_end
TTTCCGTAGTGTAGTGGTTATCACGTTCGCCT	32	mature-tRNA-Val-CAC;mature-tRNA-Val-AAC
GCGTTGGTGGTTCAGTGGTAGAATTCTC	28	mature-tRNA-Gly-GCC_5_end
CTAGTGGTTAGGATTCGGC	19	mature-tRNA-Glu-CTC;mature-tRNA-Glu-TTC;mature-tRNA-Ala-CGC
TCCCTGGTGGTCTAGTGGTTTGGATTCGGC	30	mature-tRNA-Glu-CTC_5_end
GGCGGCCCGGGTTCGACTC	19	mature-tRNA-Glu-TTC
TGGAGGCGTGGGTTCGA	17	mature-tRNA-Leu-CAG;mature-tRNA-Leu-CAA;mature-tRNA-Leu-TAG
TCCCTGGTGGTCTAGGGGTTAGGATTCGGC	30	mature-tRNA-Glu-CTC_5_end
TCCCTGGTGGTCGAGTGGTTAGGATTCGGC	30	mature-tRNA-Glu-CTC_5_end
GCATTGGTGGTTCAGTGGTAAAATTCTCG	29	mature-tRNA-Gly-GCC_5_end
GTGGTTAGTACTCTGCGTT	19	mature-tRNA-His-GTG
CAGGGATTGTGGGTTC	16	mature-tRNA-Arg-CCT
GGTAGCGTGGCCGAGCGGTCTAAGG	25	mature-tRNA-Leu-AAG_5_end;mature-tRNA-Leu-TAG_5_end
GCATTGGTGGCTCAGTGGTAGAATTCT	27	mature-tRNA-Gly-GCC_5_end
GCATTGGTGGTTCAGTGATAGAATTCTCG	29	mature-tRNA-Gly-GCC_5_end
AACATTAGACTGTGAATCTGACAACAGGAAATAAACCTCCTT	42	mature-mt_tRNA-His-GTG
TCCCTGGTGGTCTAGTGATTAGGATTCGGCG	31	mature-tRNA-Glu-CTC_5_end
CGGGAGACCGGGGTTCAATTCCCCGACGGGGAG	33	mature-tRNA-Asp-GTC_3_end
GTTTCCGTAGTGTAGTGGTTATCACTTTCGCC	32	mature-tRNA-Val-CAC_5_end;mature-tRNA-Val-AAC_5_end
TGTGGTTCAGTGGTAGAATTCTCG	24	mature-tRNA-Gly-GCC
CACGCGGGAGACCGGGGTTCGATTCCCCGACGGG	34	mature-tRNA-Asp-GTC
GGGGGTGTAGCTCAGTGGTAGAGCGCGTG	29	mature-tRNA-Ala-AGC_5_end;mature-tRNA-Ala-TGC_5_end
GCATTGGTGGTTCAGTGGTAGAATCCTC	28	mature-tRNA-Gly-GCC_5_end
GCATTGGTGGTTCAGTGTTAGAATTCTCG	29	mature-tRNA-Gly-GCC_5_end
GCCCGGATAGCTCAGTCGGTAGAGCATCAGAC	32	mature-tRNA-Lys-TTT_5_end
ACTCTGAATCCAGCGATCCGAGTTCAAATCTCGGTGGAACCTCC	44	mature-tRNA-Gln-CTG
TCCCTGGTGGTCTAGTGGCTAGGATT	26	mature-tRNA-Glu-TTC_5_end;mature-tRNA-Glu-CTC_5_end
TAGTGGTTAGGATTCGGCG	19	mature-tRNA-Glu-CTC;mature-tRNA-Glu-TTC;mature-tRNA-Ala-CGC
TTGGAGGCGTGGGTTC	16	mature-tRNA-Leu-CAA;mature-tRNA-Leu-CAG;mature-tRNA-Leu-TAG
TCCCTGGTCGTCTAGTGGTTAGGATTCGGC	30	mature-tRNA-Glu-CTC_5_end
TCACGCGGGAGACCGGGGTTCGATTCCCCGACGGGGAGC	39	mature-tRNA-Asp-GTC
TCCCTGGTGGTCTAGTGGCTAGGATTCGGCGCTTT	35	mature-tRNA-Glu-TTC_5_end
TCCCGGGTGGTCTAGTGGTTAGGATTCGGCG	31	mature-tRNA-Glu-CTC_5_end
GCATTGGTGGTTCAGTGGTAGAATTCACGCC	31	mature-tRNA-Gly-GCC_5_end
GCTCTCACCGCCGCGGCCCG	20	mature-tRNA-Glu-CTC;mature-tRNA-Glu-TTC
GCCCGGATAGCTCAG	15	mature-tRNA-Lys-TTT_5_end;mature-tRNA-Lys-CTT_5_end
GCATTGGTGGTTCAGTGGTCGAATTCTCGC	30	mature-tRNA-Gly-GCC_5_end
TCCCTGGGGGTCTAGTGGTTAGGATTCGGCG	31	mature-tRNA-Glu-CTC_5_end
GCATTGGTGGTTCAGTGGTATAATTCTCGCC	31	mature-tRNA-Gly-GCC_5_end
TCCCTGGTGGACTAGTGGTTAGGATTCGGCGCTCT	35	mature-tRNA-Glu-CTC_5_end
CTTCGGAGGCGTGGG	15	mature-tRNA-Leu-TAG;mature-tRNA-Leu-AAG
GCCGTGATCGTATAGTGGTTAGTAC	25	mature-tRNA-His-GTG
CGCGGCCCGGGTTCGATT	18	mature-tRNA-Glu-CTC;mature-tRNA-Glu-TTC
GGCTCGTTGGTCTAGGGGTATGATTC	26	mature-tRNA-Pro-AGG_5_end;mature-tRNA-Pro-CGG_5_end;mature-tRNA-Pro-TGG_5_end
TCCCTGGTGGTCGAGTGGTTAGGATTCGG	29	mature-tRNA-Glu-CTC_5_end
TCCCACATGGTCTAGCGGTTAGGATTCCTGGTG	33	mature-tRNA-Glu-TTC_5_end
TAGGATAAGGTGTTTAGGTAGCACGGAGAATTTTGAAT	38	mature-mt_tRNA-Gln-TTG_5_end
GCATTGGTGGTTCAGTGGTAGAAATCTCGC	30	mature-tRNA-Gly-GCC_5_end
TCAGAAGGCTGCGTGTTCGAATCACGTCGGGGTCACC	37	mature-tRNA-Trp-CCA
ATCCCGGACGAGCCC	15	mature-tRNA-Pro-TGG_3_end;mature-tRNA-Pro-CGG_3_end;mature-tRNA-Pro-AGG_3_end
TGAATCCGACAACAGGAAATAAACCTCCTTATTCACCCC	39	mature-mt_tRNA-His-GTG
GTCAGGATGGCCGAGCG	17	mature-tRNA-Leu-CAG_5_end;mature-tRNA-Leu-CAA_5_end
TTGTAAACCTGAAATGAAGATCTTCTCTTCT	31	mature-mt_tRNA-Thr-TGT
CCCCTGGTGGTCTAGTGGTTAGGATT	26	mature-tRNA-Glu-CTC_5_end
TCCCTGGTGGTCTAGTGGTTGGGATT	26	mature-tRNA-Glu-CTC_5_end
TCCCTCGTGGTCTAGTGGTTAGGATTCGGCGCTCT	35	mature-tRNA-Glu-CTC_5_end
TCCCTGGTGGTCTAGTGGTTAGGATTCGC	29	mature-tRNA-Glu-CTC_5_end
TCCCTGGTGGTCTAGTGGATAGGATTCGGC	30	mature-tRNA-Glu-CTC_5_end;mature-tRNA-Glu-TTC_5_end
GGCCGTGATCGTATAGTGGTTAGTACTCTGCGG	33	mature-tRNA-His-GTG_5_end
TCCATGGTGGTCTAGTGGTTAGGATTCGGC	30	mature-tRNA-Glu-CTC_5_end
CTGCCACGCGGGAGGCCCGGGTTCGTTTCCCGGCCAATGCACC	43	mature-tRNA-Gly-GCC
GGGGATGTAGCTCAGTGGT	19	mature-tRNA-Ala-TGC_5_end;mature-tRNA-Ala-CGC_5_end;mature-tRNA-Ala-AGC_5_end
GTCAGGATGGCCGAGCGGT	19	mature-tRNA-Leu-CAG_5_end;mature-tRNA-Leu-CAA_5_end
TCCCTGGTGGACTAGTGGTTAGGATTCGGC	30	mature-tRNA-Glu-CTC_5_end
ACATTAGACTGTGAATCTGACAACAGGAAATAAACCTCCTT	41	mature-mt_tRNA-His-GTG
TGAATCTGACAACAGGAAATAAACCTCCTTAC	32	mature-mt_tRNA-His-GTG
TCCCTGGTGGTCTAGTGGTTTGGATTCGGCGC	32	mature-tRNA-Glu-CTC_5_end
GCATTGGTGGTTCAGTGGTAGAATTCTCGCCTGCCACGC	39	mature-tRNA-Gly-GCC_5_end
TGCCGTGATCGTATAGTGGTTAGTACTCTGCGTTG	35	mature-tRNA-His-GTG_5_end
TGGTAGAATTCTCGCCTGCCACGCGGGAGGCCCGGG	36	mature-tRNA-Gly-GCC
TTGGTGGTTCAGTGGTAGAATTCTCGCC	28	mature-tRNA-Gly-GCC;mature-tRNA-Gly-CCC
TCGTTTCCCGGGCGGCGCA	19	mature-tRNA-Gly-CCC_3_end
TCCCTGGTGGTCTGGTGGTTAGGATT	26	mature-tRNA-Glu-CTC_5_end
CCAGGCGGCCCGGGTTCGACTCCCGGTATGGGAACC	36	mature-tRNA-Glu-TTC
GCATTGGTGGTTCAGTGGTAGAATACTCG	29	mature-tRNA-Gly-GCC_5_end
TCCCTGGTGGTCTAGAGGTTAGGATTCGG	29	mature-tRNA-Glu-CTC_5_end
GGGGATGTAGCTCAATGGTA	20	mature-tRNA-Ala-TGC_5_end;mature-tRNA-Ala-CGC_5_end;mature-tRNA-Ala-AGC_5_end
GCATTGGTGGTTCAGTGGTAGAATTCAC	28	mature-tRNA-Gly-GCC_5_end
GCCCGGATGATCCTCC	16	mature-tRNA-SeC-TCA_5_end
TCGATCCCCGGCATCTCCACC	21	mature-tRNA-Ala-CGC;mature-tRNA-Ala-TGC;mature-tRNA-Ala-AGC
TCCCTGGTGGTATAGTGGTTAGGATTCGGC	30	mature-tRNA-Glu-CTC_5_end
GGGGATGTAGCTCAGG	16	mature-tRNA-Ala-CGC_5_end;mature-tRNA-Ala-TGC_5_end;mature-tRNA-Ala-AGC_5_end
TCCTGGTGGTCTAGTGGTTAGGATTCGGCGCTCT	34	mature-tRNA-Glu-CTC
TCCCTGGTGGACTAGTGGTTAGGATTCGGCGC	32	mature-tRNA-Glu-CTC_5_end
GTCGGTAGAGCATGAGACT	19	mature-tRNA-Lys-CTT;mature-tRNA-Sup-TCA;mature-tRNA-Lys-TTT
TCCCTGGTGGTATAGTGGTTAGGATTCGG	29	mature-tRNA-Glu-CTC_5_end
ACGCGGGAGACCGGGGTTCGATTCCCCGACGG	32	mature-tRNA-Asp-GTC
GGTTAGGATTCGGCGC	16	mature-tRNA-Glu-CTC;mature-tRNA-Glu-TTC;mature-tRNA-Ala-CGC
GGGGGTATAGCTCAGG	16	mature-tRNA-Cys-GCA_5_end
TGGGTGGTTCAGTGGTAGAATTCTCGC	27	mature-tRNA-Gly-GCC
TCCCACATGGTCTAGCGGTTAGGATT	26	mature-tRNA-Glu-TTC_5_end
TCCCTGGTGGTCTAGGGGTTAGGATTCGGCG	31	mature-tRNA-Glu-CTC_5_end
GCATTGGNGGTTCAGTGGTAGAATTCTCGC	30	mature-tRNA-Gly-GCC_5_end
AGACTGTGAATCTGA	15	mature-mt_tRNA-His-GTG
TGGTGGTCTAGTGGTTAGGATTCGGCGCTCT	31	mature-tRNA-Glu-CTC
CGGCCCGGGTTCGACTCCCGGTATGGGAACC	31	mature-tRNA-Glu-TTC
TCCCTGGTTGTCTAGTGGTTAGGATTCGG	29	mature-tRNA-Glu-CTC_5_end;mature-tRNA-Ala-CGC_5_end
TCCCTGNTGGTCTAGTGGTTAGGATTCGGCGCTC	34	mature-tRNA-Glu-CTC_5_end
CACGCGGGAGACCGGGGTTCGATTCCCCGACGGGGAGCC	39	mature-tRNA-Asp-GTC
TTGGTGGTTCAGTGGTAGAATTCTCGCCG	29	mature-tRNA-Gly-GCC
GCCTTGGTGGTTCAGTGGTAGAATTCTCGC	30	mature-tRNA-Gly-GCC_5_end
GTTTCCGTAGTGTAGTGGTTATCACGT	27	mature-tRNA-Val-CAC_5_end;mature-tRNA-Val-AAC_5_end
GGCTCGTTCGTCTAGGGGTATGATTCTC	28	mature-tRNA-Pro-AGG_5_end;mature-tRNA-Pro-CGG_5_end;mature-tRNA-Pro-TGG_5_end
TCCCTGGTGGTCTTGTGGTTAGGATTCGGCGCTCT	35	mature-tRNA-Glu-CTC_5_end
TCCTGGTGGTCTAGTGGTTAGGATTCGGCGC	31	mature-tRNA-Glu-CTC
CAGGCGGCCCGGGTTCGACTCCCGGTATGGGAAC	34	mature-tRNA-Glu-TTC
TTTCCGTAGTGTAGTGGTTATCACGTTCGCCTGA	34	mature-tRNA-Val-AAC;mature-tRNA-Val-CAC
TCCCTGGTGGTCTAGTGGTTAGGAATCGGC	30	mature-tRNA-Glu-CTC_5_end
TCCCTGGTGGTCTAGTGGTTTGGATTCGGCGCTCT	35	mature-tRNA-Glu-CTC_5_end
GGTTCCATAGTGTAGCGGTTATCACGTCTGCTT	33	mature-tRNA-Val-TAC_5_end
GCATTGGTGGTTCAGTTGTAGAATTCTCG	29	mature-tRNA-Gly-GCC_5_end
GCATTGGCGGTTCAGTGGTAGAATTCT	27	mature-tRNA-Gly-GCC_5_end
ATTGGTGGTTCAGTGGTAGAATTCTCGCCTG	31	mature-tRNA-Gly-GCC
GCATGGGTGGTTCAGTGGTAGAATT	25	mature-tRNA-Gly-GCC_5_end
AGCGGAAGCGTGCTG	15	mature-tRNA-iMet-CAT
TCAGAAGGCTGCGTGTTCGAATCACGTCGGGGTCAC	36	mature-tRNA-Trp-CCA
GCATTGGTGGTTCAGTGGTAGAATTCTCGCCTGCCACGCGGG	42	mature-tRNA-Gly-GCC_5_end
CGTGTGGAGGCGTGGG	16	mature-tRNA-Leu-CAA
TCCCTGGTGGGCTAGTGGTTAGGATTCGGCGCT	33	mature-tRNA-Glu-CTC_5_end
GTTTCCGTAGTGTAGTGGTTACCACGTTCGC	31	mature-tRNA-Val-CAC_5_end;mature-tRNA-Val-AAC_5_end
GGGGATGTAGCTCAA	15	mature-tRNA-Ala-TGC_5_end;mature-tRNA-Ala-CGC_5_end;mature-tRNA-Ala-AGC_5_end
CCTTCCAAGCAGTTGACCCGGG	22	mature-tRNA-Gly-TCC
ACGCGGGAGACCGGGGTTCGATTCCCCGACGGGGA	35	mature-tRNA-Asp-GTC
GTGGTCTAGTGGTTAGGATTCGGCGCTCT	29	mature-tRNA-Glu-CTC
GCATTGGTGGTTTAGTGGTAGAATTCTCG	29	mature-tRNA-Gly-GCC_5_end
TCGAATCCCACTTCTGACACC	21	mature-tRNA-Leu-CAG;mature-tRNA-Leu-CAA
CTGGTGGTCTAGTGGTTAGGATTCGGCG	28	mature-tRNA-Glu-CTC;mature-tRNA-Glu-TTC
TCACTGGTGGTCTAGTGGTTAGGATTCGGC	30	mature-tRNA-Glu-CTC_5_end
TTGGTGGTTCAGTGGTAGAATTC	23	mature-tRNA-Gly-GCC;mature-tRNA-Gly-CCC
TTAGACTGTGAATCTGAA	18	mature-mt_tRNA-His-GTG
TCCCTGGTGGTCTAGTGGTTAGGATTCGCCGCT	33	mature-tRNA-Glu-CTC_5_end
TCCCTGGTGGTCTAGAGGTTAGGATTCGGCG	31	mature-tRNA-Glu-CTC_5_end
TTACAAAAAACATTAGACTGTGAATCTGAC	30	mature-mt_tRNA-His-GTG
TGGGGATTGTGGGTTCGAGTCCCATCTGG	29	mature-tRNA-Arg-CCG
GTTTTCACCCAGGCGGCCCGGGTTCGACTCCC	32	mature-tRNA-Glu-TTC
GGTGGTCTAGTGGTTAGGATTCGGC	25	mature-tRNA-Glu-CTC;mature-tRNA-Glu-TTC
CATTGGTGGTTCAGTGGTAGAATTCTCGCCTGCCACGCGGGAGG	44	mature-tRNA-Gly-GCC
CATGGGTGGTTCAGTGGTAGAATTCTCGC	29	mature-tRNA-Gly-GCC
AAAAAACATTAGACTGTGAATCTGACAACAG	31	mature-mt_tRNA-His-GTG
TCCCTGGNGGTCTAGTGGTTAGGATTCGGC	30	mature-tRNA-Glu-CTC_5_end
CGAATCTGACAACAGGAAATAAACCTCCTTATTCACCCC	39	mature-mt_tRNA-His-GTG
GTTTTCACCCAGGCGGCCCGGGTTCGACTCCCGGTGTG	38	mature-tRNA-Glu-TTC
CGTATGGAGGCGTGG	15	mature-tRNA-Leu-CAA
GTTTTCACCCAGGCGGCCCGGGTTCGACTCCCGGTGTGGGAACC	44	mature-tRNA-Glu-TTC
GCCCGGATAGCTCAGTCGGTAG	22	mature-tRNA-Lys-TTT_5_end;mature-tRNA-Lys-CTT_5_end
GCATTGGTGGTTCAGTGGTAGGATTCTCGCCT	32	mature-tRNA-Gly-GCC_5_end
TCCCCGGTGGTCTAGTGGTTAGGATT	26	mature-tRNA-Glu-CTC_5_end
CTGTCACGCGGGAGACCGGGGTTCATTTCCCCGACGGGGAG	41	mature-tRNA-Asp-GTC_3_end
TTGTAAACCTGAAATGAAGATCTTCT	26	mature-mt_tRNA-Thr-TGT
TCCCTGGTTGTCTAGTGGTTAGGATTCGGCG	31	mature-tRNA-Glu-CTC_5_end
ACCGGGCGGAAACAC	15	mature-tRNA-Val-AAC;mature-tRNA-Val-CAC;mature-tRNA-Gly-ACC
CTGCCACGCGGGAGGCCCGGGTTCGATTCCCGGCCAATGCACC	43	mature-tRNA-Gly-GCC
TCCCTGGTGTTCTAGTGGTTAGGATTCGGCGCTCT	35	mature-tRNA-Glu-CTC_5_end
TCCCACATGGTCTAGCGGTTAGGATTCCTGGG	32	mature-tRNA-Glu-TTC_5_end
TCCCTGGNGGTCTAGTGGTTAGGATTCGGCGCT	33	mature-tRNA-Glu-CTC_5_end
GCCCGGCTAGCTCAGTCGGTAGAGCATGAGACTCTTAAT	39	mature-tRNA-Lys-CTT_5_end
AGCGGTTAGGATTCCTGGT	19	mature-tRNA-Glu-TTC
CTAGTGGTTAGGATTCGG	18	mature-tRNA-Glu-CTC;mature-tRNA-Ala-CGC;mature-tRNA-Glu-TTC
TGGTCTAGTGGTTAGGATTCGGCGC	25	mature-tRNA-Glu-CTC;mature-tRNA-Glu-TTC
AAAAACATTAGACTGTGAATCTGACAACAGGAAATAAACCTCC	43	mature-mt_tRNA-His-GTG
TCCCTGGTGGTCTAGCGGTTAGGATT	26	mature-tRNA-Glu-CTC_5_end
TCGGCTGTTAACCGAAAGGTTGGTGGTTCGAGCCCACCCAGGGA	44	mature-tRNA-Asn-GTT
AGCCGTGATCGTATAGTGGTTAGTACTCTGC	31	mature-tRNA-His-GTG_5_end
GGCTCGTTGGTCTAGGG	17	mature-tRNA-Pro-TGG_5_end;mature-tRNA-Pro-AGG_5_end;mature-tRNA-Pro-CGG_5_end
CGGGGGCGTGGGTTCGAA	18	mature-tRNA-Leu-AAG;mature-tRNA-Leu-TAG
CGGCCCGGGTTCGACTCCCGGTGTGGGAACC	31	mature-tRNA-Glu-TTC
TCGGCTGTTAACCGAAAGGTTGGTGGTTCGAG	32	mature-tRNA-Asn-GTT
GCATTGGAGGTTCAGTGGTAGAATTCTCG	29	mature-tRNA-Gly-GCC_5_end
TCCGTAGTGTAGTGGTTATCACGTTCGC	28	mature-tRNA-Val-CAC;mature-tRNA-Val-AAC
AAAACATTAGACTGTGAATCTGACAACAGGAAATAAACC	39	mature-mt_tRNA-His-GTG
GCATTGGTGGTTCAGTGGTTGAATTCTCG	29	mature-tRNA-Gly-GCC_5_end
GCATCGGTGGTTCAGTGGTAGAATTCTC	28	mature-tRNA-Gly-GCC_5_end
GCCCGGATAGCTCAGTCGGTA	21	mature-tRNA-Lys-TTT_5_end;mature-tRNA-Lys-CTT_5_end
GTTTCCGTAGTGTAGTGGT	19	mature-tRNA-Val-CAC_5_end;mature-tRNA-Val-AAC_5_end;mature-tRNA-Gly-ACC_5_end
GGGGATGTAGCTCAGAG	17	mature-tRNA-Ala-CGC_5_end;mature-tRNA-Ala-AGC_5_end;mature-tRNA-Ala-TGC_5_end
ACGCGGGAGACCGGGGTTCGTTTCCCCGACGGGGAG	36	mature-tRNA-Asp-GTC_3_end
GCATTGTTGGTTCAGTGGTAGAATTCTCGC	30	mature-tRNA-Gly-GCC_5_end
CGCGGGAGACCGGGGTTCGATTCCCCGACGGGG	33	mature-tRNA-Asp-GTC
GCATTGGTGGTTCAGTGGTAGACTTCTCGC	30	mature-tRNA-Gly-GCC_5_end
GCGCCGCTGGTGTAGTGGTATCATGCAAGAT	31	mature-tRNA-Gly-CCC_5_end
GCATTGGTGGTTCAG	15	mature-tRNA-Gly-GCC_5_end;mature-tRNA-Gly-CCC_5_end
TCCCTGGTGGTCTAGTGGTTAGGATTCA	28	mature-tRNA-Glu-CTC_5_end
GCATTCGTGGTTCAGTGGTAGAATTCTCGCC	31	mature-tRNA-Gly-GCC_5_end
TGAATCTGACAACAGGAAATAAGCCTCCTTATTCACCCC	39	mature-mt_tRNA-His-GTG
GCCCGGATAGCTCAGTCGGTAGC	23	mature-tRNA-Lys-TTT_5_end
AGCCGTGATCGTATAGTGGTTAGTACTCTGCGTT	34	mature-tRNA-His-GTG_5_end
TCCCTGGTGTTCTAGTGGTTAGGATTCGGCGCT	33	mature-tRNA-Glu-CTC_5_end
GACGAGGTGGCCGAGTG	17	mature-tRNA-Ser-GCT_5_end
GCATTGGTGGTTCAGTGGTGGAATTCTC	28	mature-tRNA-Gly-GCC_5_end
ACGCGGGAGACCGGGGTTCAATTCCCCGACGGGGAGC	37	mature-tRNA-Asp-GTC
GCCCGACTAGCTCAGTCGGTAGAGCATGAGA	31	mature-tRNA-Lys-CTT_5_end
AAAAAACATTAGACTGTGAATCTGACAACAGGAAATAAACC	41	mature-mt_tRNA-His-GTG
CGCGGGAGACCGGGGTTCGATTCCCCGACGG	31	mature-tRNA-Asp-GTC
GCCGTGATCGTATAGTGGTTAGTACTC	27	mature-tRNA-His-GTG
GCATTGGTGGTTCAGTGGTAGAATTCTCACC	31	mature-tRNA-Gly-GCC_5_end
GGTGGTCTAGTGGTTAGGATTCGGCG	26	mature-tRNA-Glu-CTC;mature-tRNA-Glu-TTC
TCCCTGGTGGTCTAGTGGTTAGGATTCGGCGG	32	mature-tRNA-Glu-CTC_5_end
TCTCGGTGGGACCTC	15	mature-tRNA-Gln-CTG;mature-tRNA-Gln-TTG
CGCGGGAGACCGGGGTTCGATTCCCCGACGGGGAGC	36	mature-tRNA-Asp-GTC
GCATTGGTGTTTCAGTGGTAGAATTCTCG	29	mature-tRNA-Gly-GCC_5_end
GTGGTCTAGTGGTTAGGATTCGGCGCT	27	mature-tRNA-Glu-CTC;mature-tRNA-Glu-TTC
AGTGGTAGAATTCTC	15	mature-tRNA-Gly-GCC;mature-tRNA-Gly-CCC
TCCCTGGTGGTCTAGTGTTTAGGATTCGGCG	31	mature-tRNA-Glu-CTC_5_end
CCGTGATCGTATAGTGGTTAGTACTCTG	28	mature-tRNA-His-GTG
TCACTGGTGGTCTAGTGGTTAGGATTCGG	29	mature-tRNA-Glu-CTC_5_end
TCCCTGGNGGTCTAGTGGTTAGGATTCGGCGCTCT	35	mature-tRNA-Glu-CTC_5_end
AGAAGGCTGCGTGTT	15	mature-tRNA-Trp-CCA
ACATTAGACTGTGAATCTGACAACAGGAAATAAACCTCCT	40	mature-mt_tRNA-His-GTG
GGGGATGTAGCTCAGCG	17	mature-tRNA-Ala-TGC_5_end;mature-tRNA-Ala-CGC_5_end;mature-tRNA-Ala-AGC_5_end
TCCCTGGTGGTCTAGTGGTTAGGAGTCGG	29	mature-tRNA-Glu-CTC_5_end
CCAGGCGGCCCGGGTTCGACTCCCGGTATGGGAA	34	mature-tRNA-Glu-TTC_3_end
GCATTGGTAGTTCAGTGGTAGAATTCTCGCC	31	mature-tRNA-Gly-GCC_5_end;mature-tRNA-Gly-CCC_5_end
AAAAACATTAGACTGTGAATCTGACAACAGGAAATAAACC	40	mature-mt_tRNA-His-GTG
TTTGTGGTTCAGTGGTAGAATTCTCGC	27	mature-tRNA-Gly-GCC
TCCATGGTGGTCTAGTGGTTAGGATTCGG	29	mature-tRNA-Glu-CTC_5_end
AAAAAACATTAGACTGTGAATCTGACAACAGGAAATAAACCTCCT	45	mature-mt_tRNA-His-GTG
CGCGGGAGACCGGGGTTCGATTCCCCGACGGGGAG	35	mature-tRNA-Asp-GTC_3_end
GTTTTCACCCAGGCGGCCCGGGTTCGACTCCCGGTATGG	39	mature-tRNA-Glu-TTC
GTGGTAGAATTCTCG	15	mature-tRNA-Gly-GCC;mature-tRNA-Gly-CCC
GGCCGGTTAGCTCAGTTGGTTAGA	24	mature-tRNA-Ile-AAT_5_end
CAGTGGTAGAATTCTCGC	18	mature-tRNA-Gly-GCC;mature-tRNA-Gly-CCC
AAACATTAGACTGTGAATCTGACAACAGGAAATAAACCTCCTTA	44	mature-mt_tRNA-His-GTG
TCCCTCGTGGTCTAGTGGTTAGGATTCGGCG	31	mature-tRNA-Glu-CTC_5_end
GGTCTAGTGGTTAGGATTCGGCGCTCT	27	mature-tRNA-Glu-CTC
TCCTAAGCCAGGGATTGTGGGTTCGAG	27	mature-tRNA-Arg-CCT
TACAAAAAACATTAGACTGTGAATCTGAC	29	mature-mt_tRNA-His-GTG
CTTTACACGCAGAAGGTCCTGGGTTCGAGCCCCAGTGGAACCACC	45	mature-tRNA-Val-TAC
CAGTGGTAGAATTCTCGCCTGCCACGCGGGAGGCCCGGG	39	mature-tRNA-Gly-GCC
TCCCTGGTGGTCTAGTGGTGAGGATTCGGCGCTC	34	mature-tRNA-Glu-CTC_5_end
TCCCTGGTGGTCTTGTGGTTAGGATTCGGC	30	mature-tRNA-Glu-CTC_5_end
GCATGGGTGGTTCAGTGGTAGAATTCTCGCCT	32	mature-tRNA-Gly-GCC_5_end
AATGGATAAGGCATTGGCTTCCTAAGCCAGGGATTGTGG	39	mature-tRNA-Arg-CCT
TGAATCTGACAACAGGAAATAAACCTCCTTATCCACCCC	39	mature-mt_tRNA-His-GTG
TCCCTGGTGGTCTTGTGGTTAGGATTCGG	29	mature-tRNA-Glu-CTC_5_end
GCCCGGCTAGCTCAGT	16	mature-tRNA-Lys-CTT_5_end;mature-tRNA-Lys-TTT_5_end
GTTTCCGTAGTGTAGTGGTTATCGCGTTCGC	31	mature-tRNA-Val-CAC_5_end;mature-tRNA-Val-AAC_5_end;mature-tRNA-Gly-ACC_5_end
CGCGGGAGACCGGGGTTCGATTCCCCGACGGGGAGCC	37	mature-tRNA-Asp-GTC
GTTTCCGTAGTGTAGTGGTCATCACGTTCGC	31	mature-tRNA-Val-CAC_5_end;mature-tRNA-Val-AAC_5_end
AACCGGGCGGAAACACC	17	mature-tRNA-Val-AAC;mature-tRNA-Val-CAC;mature-tRNA-Gly-ACC
GCCCGGATAGCTCAGTC	17	mature-tRNA-Lys-TTT_5_end;mature-tRNA-Lys-CTT_5_end
TGAATCTGACGACAGGAAATAAACCTCCTTATTCACCCC	39	mature-mt_tRNA-His-GTG
GGTTCAGTGGTAGAATTCTCG	21	mature-tRNA-Gly-GCC;mature-tRNA-Gly-CCC
TCGGGGGCGTGGGTTCGAA	19	mature-tRNA-Leu-AAG;mature-tRNA-Leu-TAG
TCACGCGGGAGACCGGGGTTCGATTCCCCGACGGGGAGCC	40	mature-tRNA-Asp-GTC
TTAGACTGTGAATCTGACAACAG	23	mature-mt_tRNA-His-GTG
AATGGATAAGGCATTGG	17	mature-tRNA-Arg-CCT
GCATTAGTGGTTCAGTGGTAGAATTCTCGCCT	32	mature-tRNA-Gly-GCC_5_end
TCCCTGGTGGTCGAGTGGTTAGGATTCGGCG	31	mature-tRNA-Glu-CTC_5_end
GCATTGGTGGTTCAGTGGTAGAATTCTAG	29	mature-tRNA-Gly-GCC_5_end
GGCCGTGATCGTATAGTGGTTAGTACTCT	29	mature-tRNA-His-GTG_5_end
TGCCGTGATCGTATAGTGGTTAGTACTC	28	mature-tRNA-His-GTG_5_end
TGAATCTGACAACAGGAAATAAACCTCCTTATTCGCCCC	39	mature-mt_tRNA-His-GTG
NCCCTGGTGGTCTAGTGGTTAGGATTCGGCG	31	mature-tRNA-Glu-CTC_5_end
GTTTTCACCCAGGCGGCCCGGGTTCGACTCCCGGTATGGGAACC	44	mature-tRNA-Glu-TTC
TCCCTGGTGGTCTAGTGGTTAGGATTCGGGGCTCT	35	mature-tRNA-Glu-CTC_5_end
GTAGTCGTGGCTGAGTGGTTAAG	23	mature-tRNA-Ser-AGA_5_end;mature-tRNA-Ser-TGA_5_end
TGAATCTGACAACAGGAAATAAACCTCCTA	30	mature-mt_tRNA-His-GTG
GCATTGGTGGTTCAGTGGTGGAATTCT	27	mature-tRNA-Gly-GCC_5_end
TCCCTGGTGGTCTAGTGGTTAGGATTCGGCCCTCT	35	mature-tRNA-Glu-CTC_5_end
TCCCTGGTGGTCTAGTGGTTAGGATTCC	28	mature-tRNA-Glu-CTC_5_end
CTGGGGATTGTGGGTTCGAGTCCCATCTGG	30	mature-tRNA-Arg-CCG
CTGGTGGTCTAGTGGTTAGGATTCGGC	27	mature-tRNA-Glu-CTC;mature-tRNA-Glu-TTC
TAGACTGTGAATCTGA	16	mature-mt_tRNA-His-GTG
GCATGAGACTCTTAAT	16	mature-tRNA-Lys-CTT
AAGAAAGATTGCAAGAACTGCTAATTCATG	30	mature-mt_tRNA-Ser-GCT_5_end
GTTTCCGTAGTGTAGTGGTCAT	22	mature-tRNA-Val-AAC_5_end;mature-tRNA-Val-CAC_5_end
GCATTGGTGGTTCAGTGGTAGAATTCTCGCCTGCCACGCG	40	mature-tRNA-Gly-GCC_5_end
GCACTGGTGGTTCAGTGGTAGAATTCTC	28	mature-tRNA-Gly-GCC_5_end
TGCCGTGATCGTATAGTGGTTAGTAC	26	mature-tRNA-His-GTG_5_end
TCCCTGGTGGTCTAGTGGTTAGGAATCGG	29	mature-tRNA-Glu-CTC_5_end
TACCTGGTGGTCTAGTGGTTAGGATTCGGCGCTCT	35	mature-tRNA-Glu-CTC_5_end
TCCCTGGTGGTCTAGTGGATAGGATTCGG	29	mature-tRNA-Glu-CTC_5_end;mature-tRNA-Glu-TTC_5_end
AACATTAGACTGTGAATCTGACAACAGGAAATAAACCTCCT	41	mature-mt_tRNA-His-GTG
TGGTGGTCTAGTGGTTAGGATTCGGCGCT	29	mature-tRNA-Glu-CTC;mature-tRNA-Glu-TTC
GTGGTTCAGTGGTAGAATTCTCGCC	25	mature-tRNA-Gly-GCC;mature-tRNA-Gly-CCC
GCATTGGTGGTTCATTGGTAGAATTCTCG	29	mature-tRNA-Gly-CCC_5_end;mature-tRNA-Gly-GCC_5_end
TCCCTGGTGGCCTAGTGGTTAGGATTCG	28	mature-tRNA-Glu-CTC_5_end
TCCTGGTGGTCTAGTGGTTAGGATTCGGC	29	mature-tRNA-Glu-CTC
CCCTGGTGGTCTAGTGGTTAGGATTCG	27	mature-tRNA-Glu-CTC;mature-tRNA-Ala-CGC;mature-tRNA-Glu-TTC
AGTCGGTAGAGCATGGGACT	20	mature-tRNA-Lys-CTT
GCATTGGTGGTTCGGTGGTAGAATTCTCGCCT	32	mature-tRNA-Gly-GCC_5_end
TCCCTGGTGGTCTCGTGGTTAGGATTCGGCGCT	33	mature-tRNA-Glu-CTC_5_end
GTCAGGATGGCCGAGC	16	mature-tRNA-Leu-CAG_5_end;mature-tRNA-Leu-CAA_5_end
GCATTGGTGGTTCAGTGGTAGAATTCTCTCC	31	mature-tRNA-Gly-GCC_5_end
TCCCTGGTGGACTAGTGGTTAGGATTCGG	29	mature-tRNA-Glu-CTC_5_end
CGTAGTGTAGTGGTTAT	17	mature-tRNA-Val-CAC;mature-tRNA-Val-AAC;mature-tRNA-Gly-ACC
TCCCTGGTGGTCAAGTGGTTAGGATTCGGCG	31	mature-tRNA-Glu-CTC_5_end
TCCCTGGTGGTATAGTGGTTAGGATTCGGCGCTCT	35	mature-tRNA-Glu-CTC_5_end
GCCCTGGTGGTCTAGTGGTTAGGATTCGGCGCTCT	35	mature-tRNA-Glu-CTC_5_end
GCATTGGTGGTTCAGCGGTAGAATTCT	27	mature-tRNA-Gly-GCC_5_end
GCCCGGCTAGCTCAGTCGGTAGAGCATGGGACTCTTAAT	39	mature-tRNA-Lys-CTT_5_end
GCATTGGTGGTTCAATGGTAGAATTCTCG	29	mature-tRNA-Gly-CCC_5_end;mature-tRNA-Gly-GCC_5_end
GGGGGTGTAGCTCAG	15	mature-tRNA-Ala-TGC_5_end;mature-tRNA-Ala-AGC_5_end;mature-tRNA-Ala-CGC_5_end;mature-tRNA-Cys-GCA_5_end
TTCAAATCTCGGTGGGACCTCC	22	mature-tRNA-Gln-TTG;mature-tRNA-Gln-CTG
GCATTGGGGGTTCAGTGGTAGAATTCTCGC	30	mature-tRNA-Gly-GCC_5_end
ATTGGTGGTTCAGTGGTAGAATTCTCGCC	29	mature-tRNA-Gly-GCC;mature-tRNA-Gly-CCC
AAAACATTAGACTGTGAATCTGACAACAGGAAATAAAC	38	mature-mt_tRNA-His-GTG
TCCCTCGTGGTCTAGTGGTTAGGATTCGG	29	mature-tRNA-Glu-CTC_5_end
GCGTTGGTGGTTCAGTGGTAGAATTCT	27	mature-tRNA-Gly-GCC_5_end
AGTGGTCTGGGGTGCAGGCTTCAAACCTGTA	31	mature-tRNA-SeC-TCA
GTGGTCTAGTGGTTAGGATTCGGC	24	mature-tRNA-Glu-CTC;mature-tRNA-Glu-TTC
TCCCTGGTGGTCTAGTAGTTAGGATT	26	mature-tRNA-Glu-CTC_5_end
TCCCTGGTGGTATAGTGGTTAGGATTCGGCGC	32	mature-tRNA-Glu-CTC_5_end
TAGGATAAGGTGTTTAGGTAGCACGGAGAAT	31	mature-mt_tRNA-Gln-TTG_5_end
GTTCGATCCCCGGCATCTCCACC	23	mature-tRNA-Ala-TGC;mature-tRNA-Ala-CGC;mature-tRNA-Ala-AGC
GCATTGGTAGTTCAATGGTAGAATTCTCG	29	mature-tRNA-Gly-CCC_5_end
GCATTGGTGGTTCAGTGGTAGAATTCTCGCT	31	mature-tRNA-Gly-GCC_5_end
TTCAAATCTCGGTGGAACCTCC	22	mature-tRNA-Gln-CTG;mature-tRNA-Gln-TTG
CGGCCCGGGTTCGACT	16	mature-tRNA-Glu-TTC;mature-tRNA-Glu-CTC
GCGGCCCGGGTTCGACTCC	19	mature-tRNA-Glu-TTC;mature-tRNA-Glu-CTC
GGGGATGTAGCTCAATGGTAG	21	mature-tRNA-Ala-TGC_5_end;mature-tRNA-Ala-AGC_5_end;mature-tRNA-Ala-CGC_5_end
TCTAGTGGTTAGGATTCGGCGCTCT	25	mature-tRNA-Glu-CTC
TCCCTGGTCGTCTAGTGGTTAGGATTCGGCGCTC	34	mature-tRNA-Glu-CTC_5_end
GCATTGGTGGTTCAGTGGTAGAATTCTCGTC	31	mature-tRNA-Gly-GCC_5_end
TCCCTGGTGTTCTAGTGGTTAGGATTCGG	29	mature-tRNA-Glu-CTC_5_end
CTGGGGATTGTGGGTTCGA	19	mature-tRNA-Arg-CCG
TTCAGTGGTAGAATTCTCGC	20	mature-tRNA-Gly-GCC;mature-tRNA-Gly-CCC
TGGGGATTGTGGGTTCGA	18	mature-tRNA-Arg-CCG
AGACTGTGAATCTGAA	16	mature-mt_tRNA-His-GTG
GTTTCCGTAGTGTAGTGGTCATCACGCTCGCCT	33	mature-tRNA-Val-AAC_5_end;mature-tRNA-Val-CAC_5_end
GGTGGTTCAGTGGTAGAATTCTCGC	25	mature-tRNA-Gly-GCC;mature-tRNA-Gly-CCC
GCATTGGTGGTCCAGTGGTAGAATTCT	27	mature-tRNA-Gly-GCC_5_end
AGTCGGTAGAGCATGGGAC	19	mature-tRNA-Lys-CTT
ATGGAGGCGTGGGTTC	16	mature-tRNA-Leu-CAA;mature-tRNA-Leu-CAG
GGTTAGGATTCGGCG	15	mature-tRNA-Glu-CTC;mature-tRNA-Glu-TTC;mature-tRNA-Ala-CGC
TAGACTGTGAATCTGACA	18	mature-mt_tRNA-His-GTG
TGAATCTGACAACAGGAAATAAACCTCCA	29	mature-mt_tRNA-His-GTG
TGAATCTGACAACAGGGAATAAACCTCCTTATTCACCCC	39	mature-mt_tRNA-His-GTG
GTGGTCTAGTGGTTAGGATTCGGCGC	26	mature-tRNA-Glu-CTC;mature-tRNA-Glu-TTC
GTTTCCGTAGTGTAGTGGTTACCACGTTCGCC	32	mature-tRNA-Val-AAC_5_end;mature-tRNA-Val-CAC_5_end
AAGAAAGATTGCAAGAACTGCTAATTCATGC	31	mature-mt_tRNA-Ser-GCT_5_end
TGAATCTGGCAACAGGAAATAAACCTCCTTATTCACCCC	39	mature-mt_tRNA-His-GTG
ATTCCCATTCTTGCGACCCGGGTTCGATTCCC	32	mature-tRNA-Gly-CCC
CCGGATAGCTCAGTCGGTAGA	21	mature-tRNA-Lys-TTT;mature-tRNA-Lys-CTT
GCATTGGTGGTTCAGTGGCAGAATTCTC	28	mature-tRNA-Gly-GCC_5_end
GGGGGTATAGCTCAGTGGTAGAGCATTT	28	mature-tRNA-Cys-GCA_5_end
TCCCTGGNGGTCTAGTGGTTAGGATTCGGCGC	32	mature-tRNA-Glu-CTC_5_end
GCATTGGTGGTTCAGTGGTAGAATTATCGCC	31	mature-tRNA-Gly-GCC_5_end
TCCTGGTGGTCTAGTGGTTAGGATTCGG	28	mature-tRNA-Glu-CTC
TCCTCGTTAGTATAGTGGTTAGTATCCCCGCCG	33	mature-tRNA-Asp-GTC_5_end
GGCCGTGATCGTATAGTGGTTAGTACTCTGCGTTGT	36	mature-tRNA-His-GTG_5_end
TCCCTGTTGGTCTAGTGGTTAGGATTCGGCGCT	33	mature-tRNA-Glu-CTC_5_end
TCACCGCCGCGGCCCGGGTTCGATTCCCGGTCAGGGAAC	39	mature-tRNA-Glu-CTC;mature-tRNA-Glu-TTC
TACCTGGTGGTCTAGTGGTTAGGATTCGGCGCT	33	mature-tRNA-Glu-CTC_5_end
TCCCTGGTGGTCTAGTGGTTAGGAGTCGGCGCTCT	35	mature-tRNA-Glu-CTC_5_end
TCAAATCCCGGACGAGCCCCC	21	mature-tRNA-Pro-CGG;mature-tRNA-Pro-TGG;mature-tRNA-Pro-AGG
GGGGCGTGGGTTCGAA	16	mature-tRNA-Leu-AAG;mature-tRNA-Leu-CAG;mature-tRNA-Leu-CAA;mature-tRNA-Leu-TAG;mature-tRNA-Lys-CTT
ACAAAAAACATTAGACTGTGAATCTGACAACAG	33	mature-mt_tRNA-His-GTG
GACGAGGTGGCCGAGTGGTTAC	22	mature-tRNA-Ser-GCT_5_end
TCCCTGGTGGTCTAGTGGTTTGGATTCGG	29	mature-tRNA-Glu-CTC_5_end
GTGGTTAGTACTCTG	15	mature-tRNA-His-GTG
TCCCTGGTGGTCTAGTGGTTAGGATC	26	mature-tRNA-Glu-CTC_5_end
CTGGGGATTGTGGGTT	16	mature-tRNA-Arg-CCG
TCCCTGGTGGTCTAGTGGTTAGGAGTCGGC	30	mature-tRNA-Glu-CTC_5_end
GGCGGCCCGGGTTCGACTCCC	21	mature-tRNA-Glu-TTC
GCCCGACTAGCTCAGTCGGTAGAGCATGAGACT	33	mature-tRNA-Lys-CTT_5_end
GCATTGGTGGTTCAGTGGTAGAATTCTCGAC	31	mature-tRNA-Gly-GCC_5_end
CACGCGGGAGACCGGGGTTCGATTCCCCGACGGGGAGC	38	mature-tRNA-Asp-GTC
GCATTGGTGGTTCAGTGGTAGGATTCTCGCCTG	33	mature-tRNA-Gly-GCC_5_end
GTTCAGTGGTAGAATTCTCG	20	mature-tRNA-Gly-GCC;mature-tRNA-Gly-CCC
GCATTGGTGGCTCAGTGGTAGAATTCTC	28	mature-tRNA-Gly-GCC_5_end
AAAAAACATTAGACTGTGAATCTGACAACAGGAAATAAACCTCC	44	mature-mt_tRNA-His-GTG
GGGGGTGTAGCTCAGTGGTAG	21	mature-tRNA-Ala-TGC_5_end;mature-tRNA-Ala-AGC_5_end;mature-tRNA-Ala-CGC_5_end;mature-tRNA-Cys-GCA_5_end
ATTGGTGGTTCAGTGGTAGAATTCT	25	mature-tRNA-Gly-GCC;mature-tRNA-Gly-CCC
TTAGGATTCGGCGCT	15	mature-tRNA-Glu-CTC;mature-tRNA-Glu-TTC;mature-tRNA-Ala-CGC
GTTTCCGTAGTGTGGTGGTTATCACGTTCGC	31	mature-tRNA-Val-AAC_5_end;mature-tRNA-Val-CAC_5_end
TCCCTGGNGGTCTAGTGGTTAGGATTCGG	29	mature-tRNA-Glu-CTC_5_end
CATTTGTGGTTCAGTGGTAGAATTCTCGCCTGC	33	mature-tRNA-Gly-GCC
TCCCTGGTGGTCTAGTGGTTTGGATTCGGCG	31	mature-tRNA-Glu-CTC_5_end
GCCCGGATAGCTCAGTCGGTAGAGC	25	mature-tRNA-Lys-TTT_5_end;mature-tRNA-Lys-CTT_5_end
AGCGGAAGCGTGCGG	15	mature-tRNA-iMet-CAT
TCCCTGGTGGTCTAGTGGTTCGGATTCGGCGCTCT	35	mature-tRNA-Glu-CTC_5_end
TCCCTGGTGGTCTAGTGGTTAGGAGTCGGCGCT	33	mature-tRNA-Glu-CTC_5_end
TTGGTGGTTCAGTGGTAGAATTCTCGCCT	29	mature-tRNA-Gly-GCC;mature-tRNA-Gly-CCC
GGATTGGTGGTTCAGTGGTAGAATTCTCGC	30	mature-tRNA-Gly-GCC_5_end
CCTGACACGCGAAAGGTCCCCG	22	mature-tRNA-Val-CAC;mature-tRNA-Val-AAC
GGGGGTATAGCTCAGGGGTAGAG	23	mature-tRNA-Cys-GCA_5_end
TCCCTGGTGGTCTAGTGGTTAGGATTCGGCC	31	mature-tRNA-Glu-CTC_5_end
TCCCTGGTGGTCTAGTGGTTAGGCTTCGGCGCTC	34	mature-tRNA-Glu-CTC_5_end
CCCGGCTAGCTCAGTCGGTAGAGCATGAG	29	mature-tRNA-Lys-CTT
GCATTGGTGGTTCAGTGGTAGAATTCC	27	mature-tRNA-Gly-GCC_5_end
TCCCTGGTGGTCTAGTGGTTAGGAGTCGGCGC	32	mature-tRNA-Glu-CTC_5_end
TCCCTGGTGTTCTAGTGGTTAGGATTCGGCGC	32	mature-tRNA-Glu-CTC_5_end
CCAGGCGGCCCGGGTTCGACTCCCGGTGTGGGAACC	36	mature-tRNA-Glu-TTC
GCACTGGTGGTTCAGTGGTAGAATTCT	27	mature-tRNA-Gly-GCC_5_end
GGGGGTATAGCTCAGTGGTAGAGCATTTGA	30	mature-tRNA-Cys-GCA_5_end
AGTGGTCTGGGGTGCAGGCTTCAAACCTGT	30	mature-tRNA-SeC-TCA
GGCCGTGATCGTATAG	16	mature-tRNA-His-GTG_5_end
GCATTGGCGGTTCAGTGGTAGAATTCTC	28	mature-tRNA-Gly-GCC_5_end
TCCCTGGTGGTCTAGTGGTTAGGATTCGGGGCT	33	mature-tRNA-Glu-CTC_5_end
TCCCTGGTGGTCTAGTGGTTAGGATTCGGCCCT	33	mature-tRNA-Glu-CTC_5_end
GGTTAGTACTCTGCGTT	17	mature-tRNA-His-GTG
AGCCGTGATCGTATAGTGGTTAGTACTCTGCG	32	mature-tRNA-His-GTG_5_end
CAGGCGGCCCGGGTTCGACTCCCGGTATGGGAA	33	mature-tRNA-Glu-TTC_3_end
GCATTGGTGGTTCAGTGGTAGAATTCCC	28	mature-tRNA-Gly-GCC_5_end
TCGTGGGTTCGAGCCCCACGTTGGGC	26	mature-tRNA-Lys-CTT
GTTTTCACCCAGGCGGCCCGGGTTCGACTCCCGGTGGG	38	mature-tRNA-Glu-TTC
CATATGTCTGCGTGG	15	mature-tRNA-Leu-TAA
GCATTGGTGGTTCAGTGGTAGAATTCCCGCCT	32	mature-tRNA-Gly-GCC_5_end
CGGCCCGGGTTCGACTCC	18	mature-tRNA-Glu-TTC;mature-tRNA-Glu-CTC
GTATTGGTGGTTCAGTGGTAGAATTCTCGCC	31	mature-tRNA-Gly-GCC_5_end
TCCCTGGTGGTCTAGTGGTTAGGAATCGGCG	31	mature-tRNA-Glu-CTC_5_end
TCCCTGGTGGTCTAGTGGTCAGGATT	26	mature-tRNA-Glu-CTC_5_end
ACCGCCGCGGCCCGGGTTCGTTTCCCGGTCAGGGAAC	37	mature-tRNA-Glu-CTC;mature-tRNA-Glu-TTC
TCCCTGGTGGTCTAGTGGGTAGGATTCGGCGC	32	mature-tRNA-Glu-CTC_5_end;mature-tRNA-Glu-TTC_5_end
ATGGTTAGCACTCTGG	16	mature-tRNA-Gln-TTG;mature-tRNA-Gln-CTG
AGACTGTGAATCTGACAACAGGAAATAAACCTCCTTATTCACC	43	mature-mt_tRNA-His-GTG_3_end
CAAAAAACATTAGACTGTGAATCTGACAACAGGAAATAAACCTCC	45	mature-mt_tRNA-His-GTG
GCATTGGTGATTCAGTGGTAGAATTCTCGCC	31	mature-tRNA-Gly-GCC_5_end
TCACGCGGGAGACCGGGGTTCAATTCCCCGACGGGGAG	38	mature-tRNA-Asp-GTC_3_end
TCCCTGGTGGTCTAGTGGTTAGGATTCCGCGCTCT	35	mature-tRNA-Glu-CTC_5_end
GCATTGGTGGTTCCGTGGTAGAATTCTCGC	30	mature-tRNA-Gly-GCC_5_end
GTGGTTAGTACTCTGCGTG	19	mature-tRNA-His-GTG
TTCAGTGGTAGAATTCTCG	19	mature-tRNA-Gly-GCC;mature-tRNA-Gly-CCC
GGGGGCGTGGGTTCGA	16	mature-tRNA-Leu-AAG;mature-tRNA-Leu-CAA;mature-tRNA-Leu-TAG;mature-tRNA-Leu-CAG
GGTAGCGTGGCCGAGCG	17	mature-tRNA-Leu-TAG_5_end;mature-tRNA-Leu-AAG_5_end
GCCGTGATCGTATAGTGGTTAGTACTCG	28	mature-tRNA-His-GTG
GCATTGGTGGTTCAGTGGTAGAATCCTCGCCT	32	mature-tRNA-Gly-GCC_5_end
CCAGGCGGCCCGGGTTCGACTCCCGGTGTGGGAAC	35	mature-tRNA-Glu-TTC
GTCAGGATGGCCGAGCGGTCT	21	mature-tRNA-Leu-CAG_5_end;mature-tRNA-Leu-CAA_5_end
TCCCTGGTGGTCTGGTGGTTAGGATTCG	28	mature-tRNA-Glu-CTC_5_end
GGGGCGTGGGTTCGA	15	mature-tRNA-Leu-AAG;mature-tRNA-Leu-CAA;mature-tRNA-Leu-TAG;mature-tRNA-Leu-CAG;mature-tRNA-Lys-CTT
GCATTGGTTGTTCAGTGGTAGAATTCTCG	29	mature-tRNA-Gly-GCC_5_end
ACATTAGACTGTGAATCTGACAACAGGAAATAAAC	35	mature-mt_tRNA-His-GTG
CTAGTGGTTAGGATTCGGCGCT	22	mature-tRNA-Glu-CTC;mature-tRNA-Glu-TTC;mature-tRNA-Ala-CGC
ATCTCGGTGGGACCTC	16	mature-tRNA-Gln-TTG;mature-tRNA-Gln-CTG
GGGGGTATAGCTCAGGG	17	mature-tRNA-Cys-GCA_5_end
TCCCTGGTCGTCTAGTGGTTAGGATTCGGCGCT	33	mature-tRNA-Glu-CTC_5_end
TAGTCGTGGCCGAGTGG	17	mature-tRNA-Ser-AGA;mature-tRNA-Ser-TGA
CATTGGTGGTTCAGTGGTAGAATTCTCGCCT	31	mature-tRNA-Gly-GCC;mature-tRNA-Gly-CCC
GCCCGGCTAGCTCAGTCGGTAGAGCATGGGACTCT	35	mature-tRNA-Lys-CTT_5_end
CCGGATGATCCTCAGTGGTCTGGGGTGCAGGCTT	34	mature-tRNA-SeC-TCA
CAGGCGGCCCGGGTTCGACTCCCGGTGTGGGAA	33	mature-tRNA-Glu-TTC_3_end
CCCCTGGTGGTCTAGTGGTTAGGATTCG	28	mature-tRNA-Glu-CTC_5_end
TGAATCTGACAACAGGAAATAGACCTCCTTATTCACCCC	39	mature-mt_tRNA-His-GTG
TCCGTAGTGTAGTGGTTAT	19	mature-tRNA-Val-AAC;mature-tRNA-Val-CAC;mature-tRNA-Gly-ACC
TCCCTGGTGGGCTAGTGGTTAGGATTCGGCGC	32	mature-tRNA-Glu-CTC_5_end
TCCCTGGTGGTCTAGTGGTTAGGATTCCGCGCT	33	mature-tRNA-Glu-CTC_5_end
TCCTCGTTAGTATAGTGGTGAGTATCCCCGCCGG	34	mature-tRNA-Asp-GTC_5_end
TCCCCGGTGGTCTAGTGGTTAGGATTCG	28	mature-tRNA-Glu-CTC_5_end
TCGGGGGCGTGGGTTCG	17	mature-tRNA-Leu-AAG;mature-tRNA-Leu-TAG
GGGGGATTAGCTCAAATGGTAG	22	mature-tRNA-Ala-AGC_5_end
TGGGGATTGTGGGTT	15	mature-tRNA-Arg-CCG
ACATTAGACTGTGAATCTGACAACAGGAAATAAACC	36	mature-mt_tRNA-His-GTG
TCCATGGTGGTCTAGTGGTTAGGATTCGGCG	31	mature-tRNA-Glu-CTC_5_end
TTCAAATCCCGGACGAGCCCCC	22	mature-tRNA-Pro-TGG;mature-tRNA-Pro-CGG;mature-tRNA-Pro-AGG
GCATTGATGGTTCAGTGGTAGAATTCTCGCC	31	mature-tRNA-Gly-GCC_5_end
TCGGTAGAGCATGAGACTCTTAATCTCAGGGTCGTGGGT	39	mature-tRNA-Lys-CTT
GTCTAGTGGTTAGGATTCGGCGCTCT	26	mature-tRNA-Glu-CTC
AAAAACATTAGACTGTGAATCTGAC	25	mature-mt_tRNA-His-GTG
TCCCTGTTGGTCTAGTGGTTAGGATTCGG	29	mature-tRNA-Glu-CTC_5_end
TCCCTGGTGTTCTAGTGGTTAGGATTCGGC	30	mature-tRNA-Glu-CTC_5_end
TCTTCGGGGGCGTGG	15	mature-tRNA-Leu-AAG;mature-tRNA-Leu-TAG
GCATTGGTGGTTCAGTGGCAGAATTCT	27	mature-tRNA-Gly-GCC_5_end
TTACAAAAAACATTAGACTGTGAATCTGACAACAG	35	mature-mt_tRNA-His-GTG
TCGTGGGTTCGAGCCCCACGTTGGGCGCC	29	mature-tRNA-Lys-CTT
TCCCTGGTGGTCTAGTGGTTCGGATTCGGCGCT	33	mature-tRNA-Glu-CTC_5_end
ATTCCCATTCTTGCGACCCGGGTTCGTTTCCCGGGCGGCGCACC	44	mature-tRNA-Gly-CCC
TACAAAAAACATTAGACTGTGAATCTGACAACAG	34	mature-mt_tRNA-His-GTG
TCCCTGGTGGGCTAGTGGTTAGGATTCGGCGCTCT	35	mature-tRNA-Glu-CTC_5_end
TGGTAGAATTCTCGCCTG	18	mature-tRNA-Gly-GCC;mature-tRNA-Gly-CCC
GGGGGTATAGCTCAGTGGTAGAGCATTG	28	mature-tRNA-Cys-GCA_5_end
TACCTGGTGGTCTAGTGGTTAGGATTCGG	29	mature-tRNA-Glu-CTC_5_end
CGCGGCCCGGGTTCGATTCCCGGTCAGGGAACC	33	mature-tRNA-Glu-CTC;mature-tRNA-Glu-TTC
ACATTAGACTGTGAATCTGAC	21	mature-mt_tRNA-His-GTG
ATGGTTAGCACTCTGGAC	18	mature-tRNA-Gln-CTG;mature-tRNA-Gln-TTG
TGAATCTGACAACAGGAAATAAACCTCCTTACTCACCCC	39	mature-mt_tRNA-His-GTG
CCGGCTAGCTCAGTCGGTAGAGCATGAGA	29	mature-tRNA-Lys-CTT
TGTGTGAGGTCCCGGG	16	mature-tRNA-Ala-CGC
TCCCTGGTGGTCTAGTGGTTCGGATTCGGC	30	mature-tRNA-Glu-CTC_5_end
TGAATCTGACAACAGGAAGTAAACCTCCTTATTCACCCC	39	mature-mt_tRNA-His-GTG
TACCTGGTGGTCTAGTGGTTAGGATTCGGC	30	mature-tRNA-Glu-CTC_5_end
GGTTCAGTGGTAGAATTCTCGC	22	mature-tRNA-Gly-GCC;mature-tRNA-Gly-CCC
TCCCTGGTGGTCCAGTGGTTAGGATT	26	mature-tRNA-Glu-CTC_5_end
CTGGTGGTCTAGTGGTTAGGATTCGGCGC	29	mature-tRNA-Glu-CTC;mature-tRNA-Glu-TTC
TGGTGGTTCAGTGGTAGAATTCTCG	25	mature-tRNA-Gly-GCC;mature-tRNA-Gly-CCC
GTTTCCGTAGTGTAGTGGTCATCACGCTCG	30	mature-tRNA-Val-AAC_5_end;mature-tRNA-Val-CAC_5_end
TCTCCCCTGGAGGCGTGGGTTCGAA	25	mature-tRNA-Leu-CAG;mature-tRNA-Leu-CAA
ACATTGGTGGTTCAGTGGTAGAATTCT	27	mature-tRNA-Gly-GCC_5_end
GGCTCGTTCGTCTAGGGGTATGATTCTCGCTT	32	mature-tRNA-Pro-CGG_5_end;mature-tRNA-Pro-TGG_5_end;mature-tRNA-Pro-AGG_5_end
TCCCTGGTGGTCTAGTGGTTAGGTTTCGGC	30	mature-tRNA-Glu-CTC_5_end
GCTTTGGTGGTTCAGTGGTAGAATTCTCGC	30	mature-tRNA-Gly-GCC_5_end
TCACGCGGGAGACCGGGGTTCAATTCCCCGACGGGGAGC	39	mature-tRNA-Asp-GTC
GTTTCCGTAGTGTAG	15	mature-tRNA-Val-AAC_5_end;mature-tRNA-Val-CAC_5_end;mature-tRNA-Gly-ACC_5_end
TCCCTGGTGGTCTAGTGGTTGGGATTCG	28	mature-tRNA-Glu-CTC_5_end
GCAATGGTGGTTCAGTGGTAGAATTCTCG	29	mature-tRNA-Gly-GCC_5_end
GCGTTGGTGGTTCAGTGGTAGAATTCTCGCCT	32	mature-tRNA-Gly-GCC_5_end
TCCCACATGGTCTAGCGGTTAGGAG	25	mature-tRNA-Glu-TTC_5_end
GCATTGGTGGTTCAGTGGTAGAATTCTA	28	mature-tRNA-Gly-GCC_5_end
GCCCGGCTAGCTCAGTCGGTAGAGCATGAGACTCTTAATC	40	mature-tRNA-Lys-CTT_5_end
GGGGGCGTGGGTTCGAA	17	mature-tRNA-Leu-AAG;mature-tRNA-Leu-CAA;mature-tRNA-Leu-TAG;mature-tRNA-Leu-CAG
GTTTCCGTAGTGTAGTGGTTATCACTTTCGC	31	mature-tRNA-Val-CAC_5_end;mature-tRNA-Val-AAC_5_end
ACGCGGGAGACCGGGGTTCATTTCCCCGACGGGGAG	36	mature-tRNA-Asp-GTC_3_end
TTCGACTCCTGGCTGG	16	mature-tRNA-Arg-ACG
GGGGATGTAGCTCAGCGG	18	mature-tRNA-Ala-TGC_5_end;mature-tRNA-Ala-CGC_5_end;mature-tRNA-Ala-AGC_5_end
TGGGGATTGTGGGTTCGAG	19	mature-tRNA-Arg-CCG
TGAATCTGACAACGGGAAATAAACCTCCTTATTCACCCC	39	mature-mt_tRNA-His-GTG
CTCACCGCCGCGGCCCGGGTTCGATTCCCGGTCAGGGAACC	41	mature-tRNA-Glu-CTC;mature-tRNA-Glu-TTC
AGTGGTAGAATTCTCGCC	18	mature-tRNA-Gly-GCC;mature-tRNA-Gly-CCC
TCCCTGGTGGTCTAGTGGTTCGGATTCGGCGC	32	mature-tRNA-Glu-CTC_5_end
TGGATCTGACAACAGGAAATAAACCTCCTTATTCACCCC	39	mature-mt_tRNA-His-GTG
GACGAGGTGGCCGAGTGGT	19	mature-tRNA-Ser-GCT_5_end
GCATTCGTGGTTCAGTGGTAGAATTCTC	28	mature-tRNA-Gly-GCC_5_end
AGTGGTAGAATTCTCGCCTGCCACGCGGGAGGCCCGG	37	mature-tRNA-Gly-GCC
TTGTAAACCTGAAATGAAGATCTTCTCTTC	30	mature-mt_tRNA-Thr-TGT
ACGCGGGAGACCGGGGTTCGATTCCCCGACG	31	mature-tRNA-Asp-GTC
TGTGGTCTAGTGGTTAGGATTCGGCGCTC	29	mature-tRNA-Glu-CTC
GTTTCCGTAGTGTAGTGGTTATCATGTTCGCC	32	mature-tRNA-Val-CAC_5_end;mature-tRNA-Val-AAC_5_end
GGTTAGTACTCTGCGTG	17	mature-tRNA-His-GTG
GCATTGGTGGTTCAGTGGTATAATTCT	27	mature-tRNA-Gly-GCC_5_end
GCCCGGCTAGCTCAGTCGGTAGAGCATGAGACTCT	35	mature-tRNA-Lys-CTT_5_end
GCGTTGGTGGTATAGTG	17	mature-tRNA-Gly-TCC_5_end
AAAAAACATTAGACTGTGAATCTGACAACAGGAAA	35	mature-mt_tRNA-His-GTG
AGGCGGCCCGGGTTCGACTCCCGGTGTGGGAACC	34	mature-tRNA-Glu-TTC
GCCCGGCTAACTCAGTCGGTAGAGCATGAGAC	32	mature-tRNA-Lys-CTT_5_end
TCCCTGGTGGTCTAGTGGGTAGGATTCGG	29	mature-tRNA-Glu-CTC_5_end;mature-tRNA-Glu-TTC_5_end
GACGAAGTGGCCGAGTGGTTAA	22	mature-tRNA-Ser-GCT_5_end
TCCCTGGTGGTCTAGTAGTTAGGATTCG	28	mature-tRNA-Glu-CTC_5_end
GTGGTTCAGTGGTAGAATTCTCG	23	mature-tRNA-Gly-GCC;mature-tRNA-Gly-CCC
GCATTGGTGGTTCAGTGATAGAATTCTCGCC	31	mature-tRNA-Gly-GCC_5_end
CCCTGGTGGTCTAGTGGTTAGGATT	25	mature-tRNA-Glu-CTC;mature-tRNA-Ala-CGC;mature-tRNA-Glu-TTC
AAGAAAGATTGCAAGAACTGCTAATTCATGCT	32	mature-mt_tRNA-Ser-GCT_5_end
ACTGTGAATCTGACAACAGGAAATAAACCTCCTTATTCACCCC	43	mature-mt_tRNA-His-GTG
CATTGGTGGTTCAGTGGTAGAATTCTCGCCG	31	mature-tRNA-Gly-GCC
GAGAAAGACATATAGGATAG	20	mature-mt_tRNA-Ser-TGA_5_end
GTTTACAAAAAACATTAGACTGTGAATCTGACAACAGG	38	mature-mt_tRNA-His-GTG
GCATTGGTGGTTCAGTGGTAGAATGCTCGC	30	mature-tRNA-Gly-GCC_5_end
TTGGTGGTTCAGTGGTAGAAT	21	mature-tRNA-Gly-GCC;mature-tRNA-Gly-CCC
GTTTCCGTAGTGTAGTGGTTATCACGTCCGCC	32	mature-tRNA-Val-CAC_5_end;mature-tRNA-Val-AAC_5_end
GGCCGTGATCGTATAGTGGTTAG	23	mature-tRNA-His-GTG_5_end
ACAAAAAACATTAGACTGTGAATCTGACAACAGGAAATAAAC	42	mature-mt_tRNA-His-GTG
TCCCTGGTGGTCTAGTGGTTAGGGTTCG	28	mature-tRNA-Glu-CTC_5_end
TCCCTGGNGGTCTAGTGGTTAGGATTCGGCG	31	mature-tRNA-Glu-CTC_5_end
TGGTCTAGTGGTTAGGATTCGGCGCT	26	mature-tRNA-Glu-CTC;mature-tRNA-Glu-TTC
GCAGTGGTGGTTCAGTGGTAGAATTCTCGCC	31	mature-tRNA-Gly-GCC_5_end
GCATTGGTGGTTAAGTGGTAGAATTCTCG	29	mature-tRNA-Gly-GCC_5_end
TCCCTGGCGGTCTAGTGGTTAGGATTCG	28	mature-tRNA-Glu-CTC_5_end
GGGGATGTAGCTCAGCGGTC	20	mature-tRNA-Ala-TGC_5_end
TCCCTGGTGGTCTAGTGGTTAGGTTTCGGCGCTCT	35	mature-tRNA-Glu-CTC_5_end
TCCCTGGTGTTCTAGTGGTTAGGATTCGGCG	31	mature-tRNA-Glu-CTC_5_end
TTCCCGGGCGGCGCACC	17	mature-tRNA-Gly-CCC
GCGGGAGACCGGGGTTCGATTCCCCGACGGGG	32	mature-tRNA-Asp-GTC
TCCCTGGTGGTCTAGTGGTTAGGATTCCGCGC	32	mature-tRNA-Glu-CTC_5_end
GAGAAAGACATATAGGATATGAGATT	26	mature-mt_tRNA-Ser-TGA_5_end
GCATTGGTGGTTCAGTGGTAGAATTCCCGCCTG	33	mature-tRNA-Gly-GCC_5_end
CTTCGGGGGCGTGGGT	16	mature-tRNA-Leu-AAG;mature-tRNA-Leu-TAG
CCAGGCGGCCCGGGTTCGACTCCCGGTATGGGAAC	35	mature-tRNA-Glu-TTC
TCCCTAGTGGTCTAGTGGTTAGGAT	25	mature-tRNA-Glu-CTC_5_end
TCCCTGGTGGTCTAGTGGTTAGGATTCGCC	30	mature-tRNA-Glu-CTC_5_end
TCCCATATGGTCTAGCGGTTAGGATT	26	mature-tRNA-Glu-TTC_5_end
GCATTGGTGGTACAGTGGTAGAATTCTCG	29	mature-tRNA-Gly-GCC_5_end
GCATTGGTGGTTCAGTGGTATAATTCTC	28	mature-tRNA-Gly-GCC_5_end
GCATTGGTGGTTCAGGGGTAGAATTCTCGC	30	mature-tRNA-Gly-GCC_5_end
GGGGATGTAGCTCAGATG	18	mature-tRNA-Ala-CGC_5_end
GTTTCCGTAGTGTAGTGGTTATCACGTCCGC	31	mature-tRNA-Val-CAC_5_end;mature-tRNA-Val-AAC_5_end
GGGGATTGTGGGTTC	15	mature-tRNA-Arg-CCG;mature-tRNA-Arg-CCT
GCATTGGTGGTTCAGTGGTAGAATTTTCG	29	mature-tRNA-Gly-GCC_5_end
TACCTGGTGGTCTAGTGGTTAGGATTCGGCGC	32	mature-tRNA-Glu-CTC_5_end
TCCCTGGTGGTCTAGTGGTGAGGATTCGGCGCT	33	mature-tRNA-Glu-CTC_5_end
CGCGGGAGACCGGGGTTCGATTCCCCGACGGGGA	34	mature-tRNA-Asp-GTC
GCATTGGTGGTTCAGTGGTAGAATCCTCGCCTG	33	mature-tRNA-Gly-GCC_5_end
GTTCGAAACCGGGCGGAAACACC	23	mature-tRNA-Val-AAC;mature-tRNA-Val-CAC;mature-tRNA-Gly-ACC
TCCCTGGTGGTCTAGTGGGTAGGATTCGGC	30	mature-tRNA-Glu-CTC_5_end;mature-tRNA-Glu-TTC_5_end
GCATTGGTGGTTCGGTGGTAGAATTCTCGCCTG	33	mature-tRNA-Gly-GCC_5_end
AGTAAGGTCAGCTAATTAAGCTATCGGGCCCATACCCCGAAAACG	45	mature-mt_tRNA-Met-CAT_5_end
GATTTTTCATGTCATTGGTCGCAGTTGAATGCG	33	mature-mt_tRNA-Glu-TTC
TCCCTGGTGGTCTAGTGGTTAGGATGCGGC	30	mature-tRNA-Glu-CTC_5_end
GCATTGGTGGTTCAGCGGTAGAATTCTC	28	mature-tRNA-Gly-GCC_5_end
TAGGATAAGGTGTTTAGGTAGCACGGAGAATTTTGAATTC	40	mature-mt_tRNA-Gln-TTG_5_end
TCCCTGGTGGTCTAGTGGTTAGGATTCGGCGCTCTCACC	39	mature-tRNA-Glu-CTC_5_end
ATTGTGCTCTGCACGCGTGGGTTCGAATCCCATCCTCGTCGCC	43	mature-tRNA-Ser-GCT
TTAGACTGTGAATCTGACAACAGGAAATAAACCTCCT	37	mature-mt_tRNA-His-GTG
CGCGGGAGACCGGGGTTCGATTCCCCGACGGG	32	mature-tRNA-Asp-GTC
AGCCGTGATCGTATAGTGGTTAGTACTCTG	30	mature-tRNA-His-GTG_5_end
GTTCAAGTCACGTCGGGGTCACC	23	mature-tRNA-Trp-CCA
GCATTGGTGGTTCAGTGGTAGAGTTCTC	28	mature-tRNA-Gly-GCC_5_end
AGGCGGCCCGGGTTCGACTCCCGGTATGGGAA	32	mature-tRNA-Glu-TTC_3_end
CGGGGGCGTGGGTTCG	16	mature-tRNA-Leu-AAG;mature-tRNA-Leu-TAG
GCATTGGAGGTTCAGTGGTAGAATTCTCGCC	31	mature-tRNA-Gly-GCC_5_end
GTTAGGATTCGGCGC	15	mature-tRNA-Glu-CTC;mature-tRNA-Glu-TTC;mature-tRNA-Ala-CGC
GTGGTTCAGTGGTAGAATTCTCGCCT	26	mature-tRNA-Gly-GCC;mature-tRNA-Gly-CCC
TCTAGTGGTTAGGATTCGG	19	mature-tRNA-Glu-CTC;mature-tRNA-Ala-CGC;mature-tRNA-Glu-TTC
CCTGTCACGCGGGAGACCGGGGTTCGATTCCCCGACGGGGAGC	43	mature-tRNA-Asp-GTC
TGGTTAGCACTCTGGAC	17	mature-tRNA-Gln-TTG;mature-tRNA-Gln-CTG
GCCGTGATCGTATAGTGGTTAGTACTCTGCGTTGG	35	mature-tRNA-His-GTG
TAGACTGTGAATCTGACAACAGGAAATAAACCTCCTTATTCACC	44	mature-mt_tRNA-His-GTG_3_end
TCACTGGTGGTCTAGTGGTTAGGATTCGGCG	31	mature-tRNA-Glu-CTC_5_end
GGTAGCGTGGCCGAGCGGT	19	mature-tRNA-Leu-AAG_5_end;mature-tRNA-Leu-TAG_5_end
GTTTCCGTAGCGTAGTGGTTATCACGTTCGC	31	mature-tRNA-Val-CAC_5_end;mature-tRNA-Val-AAC_5_end
GCATTGGTGGTTCAGTAGTAGAATTCTCGCC	31	mature-tRNA-Gly-GCC_5_end
CGTGATCGTATAGTGGTTAGTAC	23	mature-tRNA-His-GTG
GTCTCCGTAGTGTAGTGGTTATCACGTTCGC	31	mature-tRNA-Val-CAC_5_end;mature-tRNA-Val-AAC_5_end
GTCGGTAGAGCATGAGACTCTTAATCTCAGGGTCGTGGGT	40	mature-tRNA-Lys-CTT
GAGAAAGACATATAGGATATGAGATG	26	mature-mt_tRNA-Ser-TGA_5_end
AGTGGTCTGGGGTGCAGGCTTCAAACCTGTAGCG	34	mature-tRNA-SeC-TCA
GGGGGTATAGCTCAGGGGTAG	21	mature-tRNA-Cys-GCA_5_end
GCAGCGATGGCCGAGTGGTTAAG	23	mature-tRNA-Ser-TGA_5_end
GCATTGGTGGTGCAGTGGTAGAATTCTCGC	30	mature-tRNA-Gly-GCC_5_end
TCACGCGGGAGACCGGGGTTCAATTCCCCGACGGGGAGCC	40	mature-tRNA-Asp-GTC
NCATTGGTGGTTCAGTGGTAGAATTCTCG	29	mature-tRNA-Gly-GCC_5_end
AACATTAGACTGTGAATCTGACAACAGGAAATAAACC	37	mature-mt_tRNA-His-GTG
TCCCTGGTGGTCTAGTGGTGAGGATTCGGCGCTCT	35	mature-tRNA-Glu-CTC_5_end
GCATTGGTGGTTCAGTGGTGGAATTCTCGCCT	32	mature-tRNA-Gly-GCC_5_end
GCCCTGGTGGTCTAGTGGTTAGGATTCGGCGCT	33	mature-tRNA-Glu-CTC_5_end
GTTTCCGTAGTGTAGTGGTTATCACATT	28	mature-tRNA-Val-AAC_5_end;mature-tRNA-Val-CAC_5_end
CCATTGGTGGTTCAGTGGTAGAATTCTCGC	30	mature-tRNA-Gly-GCC_5_end
ACTCTGAATCCAGCGATCCGAGTTCAAATCTCGGTGGAACCTC	43	mature-tRNA-Gln-CTG
GCGGCCCGGGTTCGACTCCCGGTATGGGAACC	32	mature-tRNA-Glu-TTC
TGGTTAGGATTCGGCGCTCTCACCGC	26	mature-tRNA-Glu-CTC
GCATTGGTGGTTCAGTGGTAGAGTTCT	27	mature-tRNA-Gly-GCC_5_end
TTCAGTGGTAGAATTCTCGCCTGCCACGCGGGAGGCCCGGG	41	mature-tRNA-Gly-GCC
TTGTGGTTCAGTGGTAGAATTCTCGCCTGC	30	mature-tRNA-Gly-GCC
AGTCGGTAGAGCATGAGACTCTTAATCTCAGGGTCGTGGGT	41	mature-tRNA-Lys-CTT
GTCAGGATGGCCGAGCGGTCTAAG	24	mature-tRNA-Leu-CAG_5_end;mature-tRNA-Leu-CAA_5_end
AGTGGTCTGGGGTGCAGGCTTCAAACCTG	29	mature-tRNA-SeC-TCA
GTGGTTAGTACTCTGCGTTG	20	mature-tRNA-His-GTG
GGCTCGTTGGTCTAGGGGTATGATTCTCGGTT	32	mature-tRNA-Pro-TGG_5_end;mature-tRNA-Pro-CGG_5_end;mature-tRNA-Pro-AGG_5_end
GCATTGGTGGTTCAGTGGAAGAATTCTCG	29	mature-tRNA-Gly-GCC_5_end
GCATTGGTGGCTCAGTGGTAGAATTCTCGCCT	32	mature-tRNA-Gly-GCC_5_end
GCCCGGATAGCTCAGTCG	18	mature-tRNA-Lys-TTT_5_end;mature-tRNA-Lys-CTT_5_end
TGAATCTGACAACAGGAAATAAACCTCCCTATTCACCCC	39	mature-mt_tRNA-His-GTG
TCGAGCCCCAGTGGAACCAC	20	mature-tRNA-Val-TAC
TAGTCGTGGCCGAGTG	16	mature-tRNA-Ser-AGA;mature-tRNA-Ser-TGA
GCATTGGTGGTTCAGTGGTAGAACTCT	27	mature-tRNA-Gly-GCC_5_end
CTGGGGATTGTGGGTTCGAG	20	mature-tRNA-Arg-CCG
GGCGGCCCGGGTTCGACTCCCGGTATGGGAACC	33	mature-tRNA-Glu-TTC
GCATTGGTGGTTCAGTGGTAGAATTCTCCC	30	mature-tRNA-Gly-GCC_5_end
ACATTAGACTGTGAATCTGACAACAGGAAATAAACCTCC	39	mature-mt_tRNA-His-GTG
ACCAGGATGGCCGAG	15	mature-tRNA-Leu-TAA_5_end
TTGTAAACCTGAAATGAAGATCTTCTCTT	29	mature-mt_tRNA-Thr-TGT
GGTAGCGTGGCTGAGCGGTCTAAG	24	mature-tRNA-Leu-AAG_5_end;mature-tRNA-Leu-TAG_5_end
CCCGGCTAGCTCAGTCGGTAGAGCATGAGAC	31	mature-tRNA-Lys-CTT
TCCCATATGGTCTAGCGGTTAGGATTCCTGGG	32	mature-tRNA-Glu-TTC_5_end
GCATTAGTGGTTCAGTGGTAGAATTCTCGCCTG	33	mature-tRNA-Gly-GCC_5_end
TCCCTGGTGGTCTAGTGGTTAGGATGCGGCGCT	33	mature-tRNA-Glu-CTC_5_end
AAAAAACATTAGACTGTGAATCTGACAACAGGAAATAAAC	40	mature-mt_tRNA-His-GTG
CTTTACACGCAGAAGGTCCTGGGTTCGAGCCCCAGTGGAACCAC	44	mature-tRNA-Val-TAC
TCGAAACCGGGCGGAAACAC	20	mature-tRNA-Val-CAC;mature-tRNA-Gly-ACC;mature-tRNA-Val-AAC
GGGGATGTAGCTCAC	15	mature-tRNA-Ala-TGC_5_end;mature-tRNA-Ala-CGC_5_end;mature-tRNA-Ala-AGC_5_end
CCGGCTCGAAGGACC	15	mature-tRNA-Tyr-GTA
CGCCGCGGCCCGGGTTCGATTCCCGGTCAGGGAAC	35	mature-tRNA-Glu-CTC;mature-tRNA-Glu-TTC
TGGTTAGCACTCTGGACTCTGAATC	25	mature-tRNA-Gln-CTG;mature-tRNA-Gln-TTG
TTAGACTGTGAATCTGA	17	mature-mt_tRNA-His-GTG
CCCACCGCTGCCACC	15	mature-tRNA-Leu-TAG;mature-tRNA-Leu-AAG
TAGACTGTGAATCTGACAA	19	mature-mt_tRNA-His-GTG
TCGGTAGAGCATGGGA	16	mature-tRNA-Lys-CTT
GCATTGGTGGTTCAGTGGTAGAATTAT	27	mature-tRNA-Gly-GCC_5_end
GTCACGTCGGGGTCACC	17	mature-tRNA-Trp-CCA
CAGTGGTAGAATTCTCGCCTGCCACGCGGGAGGCCCGG	38	mature-tRNA-Gly-GCC
CCTGCCACGCGGGAGGCCCGGG	22	mature-tRNA-Gly-GCC
GTCACGTCGGGGTCAC	16	mature-tRNA-Trp-CCA
TCAGTGGTAGAATTCTCG	18	mature-tRNA-Gly-GCC;mature-tRNA-Gly-CCC
CAGTGGTCTGGGGTG	15	mature-tRNA-SeC-TCA
CTGTCACGCGGGAGACCGGGGTTCGATTCCCCGACGG	37	mature-tRNA-Asp-GTC
CTGTCACGCGGGAGACCGGGGTTCGATTCCCCGACGGG	38	mature-tRNA-Asp-GTC
CAGTGGTAGAATTCTCGCCTGCCACGCGGGAGG	33	mature-tRNA-Gly-GCC
TCACGCGGGAGACCGGGGTTCAATTCCCCGACGGG	35	mature-tRNA-Asp-GTC
AACATTAGACTGTGAATCTGACAACAGGAAATAAACCTCC	40	mature-mt_tRNA-His-GTG
TCCTGGTGGTCTAGTGGTTAGGATTCGGCG	30	mature-tRNA-Glu-CTC
TCCCTGGTGGTCTAGTGGCTAGGATTCG	28	mature-tRNA-Glu-TTC_5_end;mature-tRNA-Glu-CTC_5_end
TGGTTAGGATTCGGCGCTCTC	21	mature-tRNA-Glu-CTC
CTCCTGGCTGGCTCG	15	mature-tRNA-Arg-ACG_3_end
TCCCTGGTGGTCTAGTGGTTAGGATTAG	28	mature-tRNA-Glu-CTC_5_end
TCCCTGGTGGTCTAGTGGTTAGGATTCGGGGC	32	mature-tRNA-Glu-CTC_5_end
GGCCGTGATCGTATAGTGGTTAGTACTCTGCGTGG	35	mature-tRNA-His-GTG_5_end
GCATTGGTGTTTCAGTGGTAGAATTCTCGCC	31	mature-tRNA-Gly-GCC_5_end
CCGAATGGAGGCGTGGG	17	mature-tRNA-Leu-CAA
GCATTGGTGGTTCAGTGGTAGAATCCT	27	mature-tRNA-Gly-GCC_5_end
TCCCTGGTCGTCTAGTGGTTAGGATTCGGCG	31	mature-tRNA-Glu-CTC_5_end
ATCCCACTCCTGACACC	17	mature-tRNA-Leu-CAG;mature-tRNA-Leu-CAA
GTCAGGATGGCCGAGCGG	18	mature-tRNA-Leu-CAG_5_end;mature-tRNA-Leu-CAA_5_end
CAGGCGGCCCGGGTTCGACTCCCGGTGTGG	30	mature-tRNA-Glu-TTC
TTAGACTGTGAATCTGACAACA	22	mature-mt_tRNA-His-GTG
TGGTTAGGATTCGGCGCTCTCAC	23	mature-tRNA-Glu-CTC
GTTCAAATCTCGGTGGAACCTCC	23	mature-tRNA-Gln-CTG;mature-tRNA-Gln-TTG
TCCCTGGTGGTCCAGTGGTTAGGATTCG	28	mature-tRNA-Glu-CTC_5_end
GCATTGGTGGATCAGTGGTAGAATTCTCG	29	mature-tRNA-Gly-GCC_5_end
GGGGGCGTGGGTTCG	15	mature-tRNA-Leu-AAG;mature-tRNA-Leu-CAG;mature-tRNA-Leu-CAA;mature-tRNA-Leu-TAG
TCCCTGTTGGTCTAGTGGTTAGGATTCGGCGC	32	mature-tRNA-Glu-CTC_5_end
GTTTCCGTAGTGTAGTGGTTATCACCTTCGC	31	mature-tRNA-Val-CAC_5_end;mature-tRNA-Val-AAC_5_end
TCCTAAGCCAGGGATTGTGGGTTC	24	mature-tRNA-Arg-CCT
GCATTGGTGGTTCAGTGGTAGAATTCTCGG	30	mature-tRNA-Gly-GCC_5_end
GCCCGGCTAACTCAGTCGGTAGAGCATGAGACT	33	mature-tRNA-Lys-CTT_5_end
AGGCTGCGTGTTCGAAT	17	mature-tRNA-Trp-CCA
TAGACTGTGAATCTG	15	mature-mt_tRNA-His-GTG
GGGGATGTAGCTCAATG	17	mature-tRNA-Ala-TGC_5_end;mature-tRNA-Ala-AGC_5_end;mature-tRNA-Ala-CGC_5_end
TCCCTGGTGGTCTAGTGGTTAGGATGCGGCGC	32	mature-tRNA-Glu-CTC_5_end
GAGAAAGACATATAGGATAT	20	mature-mt_tRNA-Ser-TGA_5_end
AGGGATTGTGGGTTCGAGTCCCATCTGGGGTG	32	mature-tRNA-Arg-CCT_3_end
TCCCTGGTGGTCTAGTGGTTAGGTTTCGGCGCT	33	mature-tRNA-Glu-CTC_5_end
GTTTCCGTAGTGTAGTGGTTATCATGTTCGC	31	mature-tRNA-Val-AAC_5_end;mature-tRNA-Val-CAC_5_end
TCTTCGGGGGCGTGGGTTC	19	mature-tRNA-Leu-AAG;mature-tRNA-Leu-TAG
CATTTGTGGTTCAGTGGTAGAATTCTC	27	mature-tRNA-Gly-GCC
GTTTCCATAGTGTAGTGGTTATC	23	mature-tRNA-Val-CAC_5_end;mature-tRNA-Val-AAC_5_end
GCATTGGTGGTTCAGTGTTAGAATTCTCGCC	31	mature-tRNA-Gly-GCC_5_end
CCTGGTGGTCTAGTGGTTAGGATT	24	mature-tRNA-Glu-CTC;mature-tRNA-Ala-CGC;mature-tRNA-Glu-TTC
GTTTTCACCCAGGCGGCCCGG	21	mature-tRNA-Glu-TTC
TCTCCCCTGGAGGCGTGGGTTCGAATCCCACTTCTGA	37	mature-tRNA-Leu-CAG;mature-tRNA-Leu-CAA
GCCCGGCTAACTCAGTCGGTAGAGCATGAGA	31	mature-tRNA-Lys-CTT_5_end
TAGAATTCTCGCCTGCCAC	19	mature-tRNA-Gly-GCC;mature-tRNA-Gly-CCC
GGGGGTATAGCTCAGTGGTAGAGCATTTGACC	32	mature-tRNA-Cys-GCA_5_end
TCCCTGTTGGTCTAGTGGTTAGGATTCGGCGCTCT	35	mature-tRNA-Glu-CTC_5_end
CGGGGGCGTGGGTTCGAAT	19	mature-tRNA-Leu-AAG;mature-tRNA-Leu-TAG
GCATTGGTGGTTCAGAGGTAGAATTCTCG	29	mature-tRNA-Gly-GCC_5_end
GGCTCGTTGGTCTAG	15	mature-tRNA-Pro-TGG_5_end;mature-tRNA-Pro-AGG_5_end;mature-tRNA-Pro-CGG_5_end
TCGAACCCTGCTCGCTGCGC	20	mature-tRNA-Ser-TGA
CGCGGGAGACCGGGGTTCGATTCCCCGACG	30	mature-tRNA-Asp-GTC
GCATTTGTAGTTCAATGGTAGAATTCTCGCCTC	33	mature-tRNA-Gly-CCC_5_end
GGGGTATAGCTCAGTGGTAGAGCATTTGAC	30	mature-tRNA-Cys-GCA
CATGGGTGGTTCAGTGGTAGAATTCTCG	28	mature-tRNA-Gly-GCC
TCGATTCCCGGCCAATGCAC	20	mature-tRNA-Gly-CCC;mature-tRNA-Gly-GCC;mature-tRNA-Gly-TCC
CATTGGTGGTTCAGTGGTAGAATTC	25	mature-tRNA-Gly-GCC;mature-tRNA-Gly-CCC
ACCGCCGCGGCCCGGGTTCGTTTCCCGGTCAGGGAA	36	mature-tRNA-Glu-CTC_3_end;mature-tRNA-Glu-TTC_3_end
GCCCGGATGATCCTCAGTGGTCTGGGGTGCAGGC	34	mature-tRNA-SeC-TCA_5_end
CAAGTTCTGGTCTCC	15	mature-tRNA-Leu-CAA
CAGTCGGTAGAGCATGAGAC	20	mature-tRNA-Lys-CTT;mature-tRNA-Sup-TCA;mature-tRNA-Lys-TTT
GGTGGTTCAGTGGTAGAATTCTCG	24	mature-tRNA-Gly-GCC;mature-tRNA-Gly-CCC
TCCCTGNTGGTCTAGTGGTTAGGATTCGGCGCT	33	mature-tRNA-Glu-CTC_5_end
GCATTGGTGGTTCAGTGGTAGAACTCTC	28	mature-tRNA-Gly-GCC_5_end
TCCCTGGTGGTCTAGTGGTTAGGATTCGCCGC	32	mature-tRNA-Glu-CTC_5_end
TCCCTGGTGGTCTAGTGGTTAGGTTTCGGCGC	32	mature-tRNA-Glu-CTC_5_end
CTGTGAATCTGACAA	15	mature-mt_tRNA-His-GTG
AGTGGTTAGTACTCTG	16	mature-tRNA-His-GTG
GGTTCCATGGTGTAATGGTTAGCACTCG	28	mature-tRNA-Gln-CTG_5_end
GTTTCCGTAGTGTAGTGGTTATCGCGTTCGCC	32	mature-tRNA-Val-AAC_5_end;mature-tRNA-Val-CAC_5_end;mature-tRNA-Gly-ACC_5_end
GAGAAAGACATATAGGATATGAGATGG	27	mature-mt_tRNA-Ser-TGA_5_end
GCCGTGATCGTATAGTGGTTAGTACTCTGCGGT	33	mature-tRNA-His-GTG
GTTTCCATAGTGTAGTGGTTATCACGTTCGCCT	33	mature-tRNA-Val-CAC_5_end;mature-tRNA-Val-AAC_5_end
GATTTTTCATGTCATTGGTCGCAGTTGAATGCT	33	mature-mt_tRNA-Glu-TTC
TCATTGGTGGTTCAGTGGTAGAATTCTCG	29	mature-tRNA-Gly-GCC_5_end
GTTTCCGTAGTGTAGG	16	mature-tRNA-Val-CAC_5_end;mature-tRNA-Gly-ACC_5_end;mature-tRNA-Val-AAC_5_end
GCATAGGTGGTTCAGTGGTAGAATTCTCGCC	31	mature-tRNA-Gly-GCC_5_end
ACATTGGTGGTTCAGTGGTAGAATTCTC	28	mature-tRNA-Gly-GCC_5_end
TCACGCGGGAGACCGGGGTTCGATTCCCCGACGGGG	36	mature-tRNA-Asp-GTC
TCCCATATGGTCTAGCGGTTAGGATTCCTGGTG	33	mature-tRNA-Glu-TTC_5_end
GCATTGGTGGTTCAGTGGTAGAATACTCGCC	31	mature-tRNA-Gly-GCC_5_end
CCTTGGAGGCGTGGG	15	mature-tRNA-Leu-CAG;mature-tRNA-Leu-CAA
TCCCTGGTGGTCTCGTGGTTAGGATTCGGCGC	32	mature-tRNA-Glu-CTC_5_end
AGGCGGCCCGGGTTCGACTC	20	mature-tRNA-Glu-TTC
TGAATCTGACAGCAGGAAATAAACCTCCTTATTCACCCC	39	mature-mt_tRNA-His-GTG
TTGGTGGTTCAGTGGTAGAATT	22	mature-tRNA-Gly-GCC;mature-tRNA-Gly-CCC
TGGAGGCGTGGGTTCGAAT	19	mature-tRNA-Leu-CAG;mature-tRNA-Leu-CAA;mature-tRNA-Leu-TAG
CCCCGGCATCTCCACC	16	mature-tRNA-Ala-CGC;mature-tRNA-Ala-TGC;mature-tRNA-Ala-AGC
GGTAGCGTGGCCGAGC	16	mature-tRNA-Leu-TAG_5_end;mature-tRNA-Leu-AAG_5_end
GTTTCCGTAGCGTAGTGGTTATCACGTTCGCC	32	mature-tRNA-Val-CAC_5_end;mature-tRNA-Val-AAC_5_end
GGGGTATAGCTCAGGGGTAGAGCATTTGAC	30	mature-tRNA-Cys-GCA
TCGGTAGAGCATGAG	15	mature-tRNA-Lys-CTT;mature-tRNA-Sup-TCA;mature-tRNA-Lys-TTT
TCCCTGGTGGTCTTGTGGTTAGGATTCGGCG	31	mature-tRNA-Glu-CTC_5_end
TCCCTGGTCGTCTAGTGGTTAGGATTCGGCGCTCT	35	mature-tRNA-Glu-CTC_5_end
GCCCGGATGATCCTCAGTG	19	mature-tRNA-SeC-TCA_5_end
GCGTTGGTGGTTCAGTGGTAGAATTCTCGCCTG	33	mature-tRNA-Gly-GCC_5_end
TCCCTGGTGGTCTAGTGGTTAGGACTCG	28	mature-tRNA-Glu-CTC_5_end
GCATTGGTGGCTCAGTGGTAGAATTCTCGCCTG	33	mature-tRNA-Gly-GCC_5_end
GCTGGGGATTGTGGGTTC	18	mature-tRNA-Arg-CCG
TCCCTGGTCGTCTAGTGGTTAGGATTCGGCGC	32	mature-tRNA-Glu-CTC_5_end
CGGGAGACCGGGGTTCGATTCCCCGACGGGGAGCC	35	mature-tRNA-Asp-GTC
TGGACTCTGAATCCAG	16	mature-tRNA-Gln-CTG;mature-tRNA-Gln-TTG
ATTGGTGGTTCAGTGGTAGAATTCTC	26	mature-tRNA-Gly-GCC;mature-tRNA-Gly-CCC
GTTTCTGTAGTGTAGTGGTTATCACGCTCGCCT	33	mature-tRNA-Val-AAC_5_end;mature-tRNA-Val-CAC_5_end
GTTTCCGTGGTGTAGTGGTTATCACGTTCGC	31	mature-tRNA-Val-AAC_5_end;mature-tRNA-Val-CAC_5_end
ATCTCGGTGGAACCTC	16	mature-tRNA-Gln-CTG;mature-tRNA-Gln-TTG
GCCCTGGTGGTCTAGTGGTTAGGATTCGGCGC	32	mature-tRNA-Glu-CTC_5_end
GTTTCTGTAGTGTAGTGGTTATCACGTTCGC	31	mature-tRNA-Val-CAC_5_end;mature-tRNA-Val-AAC_5_end
GCATTGGTGGTTCAGTGGTAGAGTTCTCGCCT	32	mature-tRNA-Gly-GCC_5_end
TCCCTGGTGGTCTAGTGGTTAGGATTCGGCCC	32	mature-tRNA-Glu-CTC_5_end
ATCCCACCGCTGCCAC	16	mature-tRNA-Leu-TAG;mature-tRNA-Leu-AAG
GCATGGGTGGTTCAGTGGTAGAATCCTCGC	30	mature-tRNA-Gly-GCC_5_end
GGTCTAGTGGTTAGGATTCGGCGCT	25	mature-tRNA-Glu-CTC;mature-tRNA-Glu-TTC
TCCCTGGTGGTCTAGTGGATAGGATTCGGCG	31	mature-tRNA-Glu-CTC_5_end;mature-tRNA-Glu-TTC_5_end
GTTTCTGTAGTGTAGTGGTTATCACGCTCGCCTG	34	mature-tRNA-Val-AAC_5_end
GGGGATGTAGCTCAGTGGTCGA	22	mature-tRNA-Ala-AGC_5_end;mature-tRNA-Ala-TGC_5_end;mature-tRNA-Ala-CGC_5_end
TCCCTGGTGGTCTCGTGGTTAGGATTCGG	29	mature-tRNA-Glu-CTC_5_end
TGGGGATTGTGGGTTCGAGTCCCATCTGGGTC	32	mature-tRNA-Arg-CCG
GTTTCCGTAGTGTAGTGGTCATCACGTTCGCC	32	mature-tRNA-Val-CAC_5_end;mature-tRNA-Val-AAC_5_end
AGTGGTTAGTACTCTGCGTT	20	mature-tRNA-His-GTG
GCGCCGCTGGTGTAGTGGTATCATGC	26	mature-tRNA-Gly-CCC_5_end
GGCCGTGATCGTATAGTAGTTAGTACTCTGCGTT	34	mature-tRNA-His-GTG_5_end
GCATTGGTGGTTCAGTGGTAGAAATCTCG	29	mature-tRNA-Gly-GCC_5_end
TAGACTGTGAATCTGAA	17	mature-mt_tRNA-His-GTG
CAGTGGTAGAATTCTCG	17	mature-tRNA-Gly-GCC;mature-tRNA-Gly-CCC
TGTGAATCTGACAACAGGAAATAAACCTCCTT	32	mature-mt_tRNA-His-GTG
TCCCTGGTGGTCTCGTGGTTAGGATTCGGCGCTCT	35	mature-tRNA-Glu-CTC_5_end
TCCCTGGTGGTCTAGTGGTTAGGATTCGGCGCTCTCACCGC	41	mature-tRNA-Glu-CTC_5_end
GGCCGTGATCGTATAGTGGTTAGTACTCTGCGTTGG	36	mature-tRNA-His-GTG_5_end
TCCCTGGTGGTCTATTGGTTAGGATT	26	mature-tRNA-Glu-CTC_5_end
CAGTCGGTAGAGCATGG	17	mature-tRNA-Lys-CTT
GGGGGTGTAGCTCAGTGGTA	20	mature-tRNA-Ala-AGC_5_end;mature-tRNA-Ala-TGC_5_end;mature-tRNA-Ala-CGC_5_end;mature-tRNA-Cys-GCA_5_end
GCATAGGTGGTTCAGTGGTAGAATTCTC	28	mature-tRNA-Gly-GCC_5_end
TAGGATAAGGTGTTTAGGTAG	21	mature-mt_tRNA-Gln-TTG_5_end
TCGGCTGTTAACCGAAAGGTTGGTGGTTCGAGCCCACCCAGGG	43	mature-tRNA-Asn-GTT
GCCCGGATAGCTCAGTCGGTAGAGCATCAGACT	33	mature-tRNA-Lys-TTT_5_end
GTTTCCGTAGTGTAGTGGTTATCACGTTCGCCC	33	mature-tRNA-Val-CAC_5_end;mature-tRNA-Val-AAC_5_end
GGGGATGTAACTCAGTGGTAGAG	23	mature-tRNA-Ala-TGC_5_end;mature-tRNA-Ala-AGC_5_end;mature-tRNA-Ala-CGC_5_end
CATTGGTGGTTCAGTGGTAGAATT	24	mature-tRNA-Gly-GCC;mature-tRNA-Gly-CCC
ATTCCCATTCTTGCGACCC	19	mature-tRNA-Gly-CCC
GTGGTTAGTACTCTGCG	17	mature-tRNA-His-GTG
TGGTTCAGTGGTAGAATTCTCGCC	24	mature-tRNA-Gly-GCC;mature-tRNA-Gly-CCC
CACTATGAAGCTAAGAGCGTTAACCT	26	mature-mt_tRNA-Lys-TTT_5_end
GGGGGATTAGCTCAAAGG	18	mature-tRNA-Ala-AGC_5_end
CATAATCTGAAGGTCGTGAGTTCGATCCTCACACGGGGCACC	42	mature-tRNA-Met-CAT
GCATTTGTGGTTCAATGGTAGAATTCTCGC	30	mature-tRNA-Gly-CCC_5_end
TCAAATCTCGGTGGGACCTCC	21	mature-tRNA-Gln-TTG;mature-tRNA-Gln-CTG
CTGGGGATTGTGGGTTCGAGTCCCATCTGGGTC	33	mature-tRNA-Arg-CCG
ACGCGGGAGACCGGGGTTCGATTCCCCGACGGGG	34	mature-tRNA-Asp-GTC
CCGTATGGAGGCGTGGG	17	mature-tRNA-Leu-CAA
GTTTCCATAGTGTAGTGGTTATCACGTT	28	mature-tRNA-Val-CAC_5_end;mature-tRNA-Val-AAC_5_end
GCCCGGCTAGCTCAGTCGGTAGAGCATGGGAC	32	mature-tRNA-Lys-CTT_5_end
TCCGGGTGCCCCCTCC	16	mature-tRNA-Cys-GCA
GCATTGGTGGTCCAGTGGTAGAATTCTCGCCT	32	mature-tRNA-Gly-GCC_5_end
TCAGTGGTAGAATTCTCGCCTGCCACGCGGGAGGCCCGGG	40	mature-tRNA-Gly-GCC
GGGGATGTAGCTCAGTGGTAGAGC	24	mature-tRNA-Ala-CGC_5_end;mature-tRNA-Ala-TGC_5_end;mature-tRNA-Ala-AGC_5_end
CTAGTGGTTAGGATTCGGCG	20	mature-tRNA-Glu-CTC;mature-tRNA-Glu-TTC;mature-tRNA-Ala-CGC
TCGGTAGAGCATGAGACT	18	mature-tRNA-Lys-CTT;mature-tRNA-Sup-TCA;mature-tRNA-Lys-TTT
TCCCTGGTGGTCTAGTGGTCAGGATTCG	28	mature-tRNA-Glu-CTC_5_end
GCCCTGGTGGTCTAGTGGTTAGGATTCGGC	30	mature-tRNA-Glu-CTC_5_end
GCATTGGTGGTTCAGGGGTAGAATTCTCG	29	mature-tRNA-Gly-GCC_5_end
TCTAGTGGTTAGGATTCGGC	20	mature-tRNA-Glu-CTC;mature-tRNA-Glu-TTC;mature-tRNA-Ala-CGC
TCGGGGGCGTGGGTTCGAAT	20	mature-tRNA-Leu-AAG;mature-tRNA-Leu-TAG
CCTCACACGCGAAAGGTCCCC	21	mature-tRNA-Val-CAC;mature-tRNA-Val-AAC
GCGTTGGTGGTATAGTGGTGAGCAT	25	mature-tRNA-Gly-TCC_5_end
GTCACGGTGGCCGAGTGGTTAAG	23	mature-tRNA-Ser-CGA_5_end
TCCCTGGTGGTATAGTGGTTAGGATTCGGCG	31	mature-tRNA-Glu-CTC_5_end
AAAACATTAGACTGTGAATCTGACAACAG	29	mature-mt_tRNA-His-GTG
CCTTCGGAGCTGGGGATTGTGGG	23	mature-tRNA-Arg-CCG
CGCGGCCCGGGTTCGATTC	19	mature-tRNA-Glu-CTC;mature-tRNA-Glu-TTC
TCCCTGGTGGTCTAGTGGTTCGGATTCGG	29	mature-tRNA-Glu-CTC_5_end
GCCCGGCTAGCTCAGTCGGTAGAGCATG	28	mature-tRNA-Lys-CTT_5_end
TCCCTGGTGGGCTAGTGGTTAGGATTCGGC	30	mature-tRNA-Glu-CTC_5_end
TCNCTGGTGGTCTAGTGGTTAGGATTCGGCGCTC	34	mature-tRNA-Glu-CTC_5_end
TCAGGATGGCCGAGC	15	mature-tRNA-Leu-CAG;mature-tRNA-Leu-CAA
TCTTCGGGGGCGTGGGTT	18	mature-tRNA-Leu-AAG;mature-tRNA-Leu-TAG
GCATTGGTGGTCCAGTGGTAGAATTCTCGCCTG	33	mature-tRNA-Gly-GCC_5_end
GTTTCCCTAGTGTAGTGGTTATCACGTTCGC	31	mature-tRNA-Val-CAC_5_end;mature-tRNA-Val-AAC_5_end
GCATTGGTGGTTCAGTGGTAGAATTCTCGCCCG	33	mature-tRNA-Gly-GCC_5_end
TCTCCCCTGGAGGCGTGGGTTCGAATCCCACTTCTGACAC	40	mature-tRNA-Leu-CAG;mature-tRNA-Leu-CAA
AGTGGTAGAGCATTTGACG	19	mature-tRNA-Cys-GCA
GTAGTCGTGGCCGAGTGGTTCAG	23	mature-tRNA-Ser-AGA_5_end;mature-tRNA-Ser-TGA_5_end
TCACGCGGGAGACCGGGGTTCGATTCCCCGACGG	34	mature-tRNA-Asp-GTC
GGCTCGTTGGTCTAGGGGTATGATTCTCGGT	31	mature-tRNA-Pro-TGG_5_end;mature-tRNA-Pro-CGG_5_end;mature-tRNA-Pro-AGG_5_end
GCATGTGTGGTTCAGTGGTAGAATTCTCG	29	mature-tRNA-Gly-GCC_5_end
TCCGTAGTGTAGTGGTTATCACGTTCGCCT	30	mature-tRNA-Val-CAC;mature-tRNA-Val-AAC
GTTCAGTGGTAGAATTCTCGCCTGCCACGCGGGAGGCCCGGG	42	mature-tRNA-Gly-GCC
ACCCAGGCGGCCCGGGTTCGACTCCCGGTGTGGGAACC	38	mature-tRNA-Glu-TTC
GCGGGAGACCGGGGTTCGATTCCCCGACGGG	31	mature-tRNA-Asp-GTC
TTCCGTAGTGTAGTGGTTAT	20	mature-tRNA-Val-AAC;mature-tRNA-Val-CAC;mature-tRNA-Gly-ACC
GTTCGACTCCTGGCTGGCTCGCC	23	mature-tRNA-Arg-ACG
CGGGAGACCGGGGTTCGATTCCCCGACGGGGA	32	mature-tRNA-Asp-GTC
TGGTCTAGTGGTTAGGATTCGGCGCTCT	28	mature-tRNA-Glu-CTC
GATCGAAACCATCCTCTGCTACC	23	mature-tRNA-iMet-CAT
GCGGGAGACCGGGGTTCGATTCCCCGACGGGGAGCC	36	mature-tRNA-Asp-GTC
TGACCAATGAACACTCTGACC	21	mature-mt_tRNA-Val-TAC
TAGCGGTTAGGATTCCTGGT	20	mature-tRNA-Glu-TTC
GTCTAGTGGTTAGGATTCGGCGCT	24	mature-tRNA-Glu-CTC;mature-tRNA-Glu-TTC;mature-tRNA-Ala-CGC
AAGAAAGATTGCAAGAACTGCTAATTCATGCTTCCAG	37	mature-mt_tRNA-Ser-GCT_5_end
TCCCACATGGTCTAGCGGTTAGGATTCCTGGTTTTCAC	38	mature-tRNA-Glu-TTC_5_end
GTTCAGTGGTAGAATTCTCGCC	22	mature-tRNA-Gly-GCC;mature-tRNA-Gly-CCC
AGTGGTTAGTACTCTGCGTG	20	mature-tRNA-His-GTG
TCACGCGGGAGACCGGGGTTCGATTCCCCGACGGGGA	37	mature-tRNA-Asp-GTC
GCCGTGATCGTATAGTGGTTAGTACTCTGCGG	32	mature-tRNA-His-GTG
TCCCTGGTGGTCTAGTGGGTAGGATTCGGCG	31	mature-tRNA-Glu-CTC_5_end;mature-tRNA-Glu-TTC_5_end
TCCCTGGTGGTCTAGTGGTTACGATTCGGCGCTC	34	mature-tRNA-Glu-CTC_5_end
TCCCTGGTGGGCTAGTGGTTAGGATTCGG	29	mature-tRNA-Glu-CTC_5_end
TTCAAATCTCGCTGGGGCCTCC	22	mature-tRNA-Thr-TGT
GCTGGGGATTGTGGGTTCGAGTCCCATCTGG	31	mature-tRNA-Arg-CCG
GGGGGTATAGCTCAGT	16	mature-tRNA-Cys-GCA_5_end;mature-tRNA-Ala-AGC_5_end;mature-tRNA-Ala-TGC_5_end
GCATTGGTGGTTCAGTGGTAGAATTCGCGC	30	mature-tRNA-Gly-GCC_5_end
GCATTGTTGGTTCAGTGGTAGAATTCTCG	29	mature-tRNA-Gly-GCC_5_end
GGTTAGCACTCTGGACT	17	mature-tRNA-Gln-TTG;mature-tRNA-Gln-CTG
CAGAGTGGTTCATTTCCACCTTTCGGGCGCC	31	mature-tRNA-SeC-TCA
TCCCCGGCATCTCCAC	16	mature-tRNA-Ala-CGC;mature-tRNA-Ala-TGC;mature-tRNA-Ala-AGC
[truncated: 393,859 more rows]
