# Supplementary material for: Conserved shifts in sperm small non-coding RNA profiles during mouse and human aging
Source: EMBO J. 2026 Jan 20;45(4):1362–80. doi: 10.1038/s44318-025-00687-8 (PMC12909834; doi:10.1038/s44318-025-00687-8)
Supplement: Supplementary file 13 — Dataset EV1 [file 44318_2025_687_MOESM13_ESM.zip › Dataset_EV1/Data/sncrna_category_m.reads]

sp.10.1.c	sp.10.1.p	sp.10.2.c	sp.10.2.p	sp.10.3.c	sp.10.3.p	sp.10.4.c	sp.10.4.p	sp.30.1.c	sp.30.1.p	sp.30.2.c	sp.30.2.p	sp.30.3.c	sp.30.3.p	sp.30.4.c	sp.30.4.p	sp.50.1.c	sp.50.1.p	sp.50.2.c	sp.50.2.p	sp.50.3.c	sp.50.3.p	sp.50.4.c	sp.50.4.p	sp.70.1.c	sp.70.1.p	sp.70.2.c	sp.70.2.p	sp.70.3.c	sp.70.3.p	sp.70.4.c	sp.70.4.p	sp.90.1.c	sp.90.1.p	sp.90.2.c	sp.90.2.p	sp.90.3.c	sp.90.3.p	sp.90.4.c	sp.90.4.p	sph.10.1.c	sph.10.1.p	sph.10.2.c	sph.10.2.p	sph.10.3.c	sph.10.3.p	sph.10.4.c	sph.10.4.p	sph.30.1.c	sph.30.1.p	sph.30.2.c	sph.30.2.p	sph.30.3.c	sph.30.3.p	sph.30.4.c	sph.30.4.p	sph.50.1.c	sph.50.1.p	sph.50.2.c	sph.50.2.p	sph.50.3.c	sph.50.3.p	sph.50.4.c	sph.50.4.p	sph.70.1.c	sph.70.1.p	sph.70.2.c	sph.70.2.p	sph.70.3.c	sph.70.3.p	sph.70.4.c	sph.70.4.p	sph.90.1.c	sph.90.1.p	sph.90.2.c	sph.90.2.p	sph.90.3.c	sph.90.3.p	sph.90.5.c
total	8948125	14588699	14223865	11541586	10526255	13262220	8097820	18570057	9720325	7942528	11215378	11468866	12076976	13547464	10375247	12156548	9054549	9673713	10960763	15340852	11001503	13524788	11892557	10813047	11263515	11678684	18678704	14168453	8514019	14873204	9575453	11078762	7992783	11077487	14211469	14362185	14726462	11146696	9194753	30898476	17811192	16287565	25659631	15719150	20612880	17747852	14531776	12121236	14955269	15912190	17203479	16255538	15371877	21462195	12481858	14487901	9888475	17743844	13603951	12294454	15554789	11865891	15327437	14997180	13996387	13828936	16140857	11701007	16338285	18426326	11815516	12296360	13015185	12479583	11323252	9989257	9269794	9648132	9112195
pirna	1609496	153064	2817149	150986	1646985	137223	1598380	240704	1926208	155381	2566583	197979	2503425	273961	2130265	189432	1620016	134432	2277542	189918	2489156	191232	2631852	190640	4037171	233049	1683361	270426	1118387	278672	3532700	180856	1637654	166308	2726346	274494	1807918	227144	3373794	662984	3249497	613847	4126653	662824	3558807	785558	2219607	380202	3111285	862657	2699468	678522	2783828	915898	1888429	590548	1507408	745465	2307163	577667	2960795	618049	3205204	676469	2309621	524731	1378396	455858	1520558	787978	1708444	486493	1884933	443751	915969	324253	600986	521282	1558301
rsrna	2954149	10461116	4414594	8589769	3286257	10032937	2149856	13745574	2795258	5376273	2814445	8198813	3132574	9552604	3406354	8813203	3120095	6578778	3682046	10629888	3567008	9942351	3229029	7623493	2593874	8230614	10714025	9618057	3846439	9153465	2362796	7813585	1883201	7489707	4723782	9405430	7778860	7142040	2184954	20447499	2574208	8338688	5473281	7469607	3968115	8758894	2555802	6638266	2171818	7289365	3671345	7580316	2829127	10088601	2751527	7645608	2298376	8932159	2708798	6317004	3254752	5479840	2966187	7178961	4236364	6791863	8107077	5787794	8789528	9065137	3417797	5573361	4611242	6477194	5764000	5666495	5402372	4919669	2823199
ysrna	2385	2751	4555	3383	2641	2387	1512	3924	2250	1311	3087	2052	3025	2227	4775	1694	2301	3148	2835	1336	3410	2086	4222	2499	3021	990	3371	1254	4298	1297	3788	1634	2419	1176	5153	956	6078	1353	1634	2347	1546	1746	3126	1943	1990	2142	722	1102	1251	2294	2244	1253	1726	3740	1364	2176	1925	1548	1756	1806	1753	1895	1367	2082	3247	1159	2633	1021	3592	1756	2154	985	1721	891	2580	1064	5526	1553	2485
tsrna	2880872	1274485	3548965	777896	2887374	744977	2243841	1207421	3145877	796556	4031427	1006466	3729416	1423427	2832946	835347	2238842	792791	2615125	812927	2637910	884718	3119322	867663	2180240	602551	2657688	758757	1396687	673950	1131868	448181	2038148	641060	2809524	791994	2043844	918108	1520370	1517454	9908514	3504946	10451859	3244454	9424572	3013777	5071218	1810988	6787847	3607920	6503924	3371792	6346170	4278577	3066106	1814914	4482154	3559815	4215212	1808784	5909115	2587226	4523554	2218692	3914448	2327964	2310489	1685799	1718625	1949643	4124546	2731335	4634868	2178840	1810891	1424085	1069413	1612320	2959619
mirna	237466	12571	1183049	13611	756067	12623	577710	16687	527222	4945	497086	9711	1136323	10074	673794	10031	332367	12836	749076	14741	757119	13698	1409036	12740	865995	18618	603483	17339	646239	24077	989842	22478	1192967	10620	1526077	14675	786479	12056	667667	33799	211165	19100	275452	51669	257358	44512	108791	34497	206970	35286	223505	52606	195072	47797	254593	52761	96177	16045	205498	46431	224758	23910	292812	45838	372575	14675	343574	24369	602751	57755	124590	7469	106306	11884	173698	13298	66348	9984	110559
