# Supplementary material for: Conserved shifts in sperm small non-coding RNA profiles during mouse and human aging
Source: EMBO J. 2026 Jan 20;45(4):1362–80. doi: 10.1038/s44318-025-00687-8 (PMC12909834; doi:10.1038/s44318-025-00687-8)
Supplement: Supplementary file 13 — Dataset EV1 [file 44318_2025_687_MOESM13_ESM.zip › Dataset_EV1/Data/cohort1_age.idx]

id	age
sph.1.P	52
sph.2.P	68
sph.3.P	41
sph.4.P	64
sph.5.P	41
sph.6.P	49
sph.7.P	34
sph.8.P	54
sph.9.P	36
sph.10.P	57
sph.11.P	37
sph.12.P	43
sph.13.P	46
sph.14.P	60
sph.15.P	38
sph.16.P	52
