# Supplementary material for: Conserved shifts in sperm small non-coding RNA profiles during mouse and human aging
Source: EMBO J. 2026 Jan 20;45(4):1362–80. doi: 10.1038/s44318-025-00687-8 (PMC12909834; doi:10.1038/s44318-025-00687-8)
Supplement: Supplementary file 13 — Dataset EV1 [file 44318_2025_687_MOESM13_ESM.zip › Dataset_EV1/Data/sncrna_category_cohort1.reads]

sph.1.P	sph.2.P	sph.3.P	sph.4.P	sph.5.P	sph.6.P	sph.7.P	sph.8.P	sph.9.P	sph.10.P	sph.11.P	sph.12.P	sph.13.P	sph.14.P	sph.15.P	sph.16.P
total	11944508	13099553	10740473	11636557	9752483	12719643	11795627	14051715	11108690	15962943	17442556	11912399	13521472	10502997	12405461	16046839
pirna	1569	994	4005	1227	2528	1624	2732	764	1486	2903	5700	1118	2181	2094	2569	7715
rsrna	3876782	4948124	6363700	9260760	4464582	6317273	7851678	5927882	4981357	5998583	5320963	4258868	6849089	7803058	5944504	9893540
ysrna	781	511	1931	768	1641	4084	2582	680	1640	1613	5095	1151	1885	2042	2075	8532
tsrna	198548	102977	707004	65815	341267	245756	124513	54350	151157	254312	293157	127272	146241	82823	203108	441988
mirna	7326	23867	6640	5547	3665	8482	6979	53155	11031	22112	26354	8836	161922	7310	5623	11836
