# Supplementary material for: Conserved shifts in sperm small non-coding RNA profiles during mouse and human aging
Source: EMBO J. 2026 Jan 20;45(4):1362–80. doi: 10.1038/s44318-025-00687-8 (PMC12909834; doi:10.1038/s44318-025-00687-8)
Supplement: Supplementary file 13 — Dataset EV1 [file 44318_2025_687_MOESM13_ESM.zip › Dataset_EV1/Data/sncrna_m.expr]

sp.10.1.c	sp.10.1.p	sp.10.2.c	sp.10.2.p	sp.10.3.c	sp.10.3.p	sp.10.4.c	sp.10.4.p	sp.30.1.c	sp.30.1.p	sp.30.2.c	sp.30.2.p	sp.30.3.c	sp.30.3.p	sp.30.4.c	sp.30.4.p	sp.50.1.c	sp.50.1.p	sp.50.2.c	sp.50.2.p	sp.50.3.c	sp.50.3.p	sp.50.4.c	sp.50.4.p	sp.70.1.c	sp.70.1.p	sp.70.2.c	sp.70.2.p	sp.70.3.c	sp.70.3.p	sp.70.4.c	sp.70.4.p	sp.90.1.c	sp.90.1.p	sp.90.2.c	sp.90.2.p	sp.90.3.c	sp.90.3.p	sp.90.4.c	sp.90.4.p	sph.10.1.c	sph.10.1.p	sph.10.2.c	sph.10.2.p	sph.10.3.c	sph.10.3.p	sph.10.4.c	sph.10.4.p	sph.30.1.c	sph.30.1.p
4.5S-rRNA	255.696025703709	664.555489149512	356.161985508158	572.884870415556	206.056189974497	463.421659420519	269.45523610058	517.122806892838	264.600206268823	553.224363829753	278.18946450133	569.454730746702	288.814020993335	363.019971855987	388.328104381515	441.408202394298	477.881338982207	684.225384813463	350.249339393617	1116.56119229884	369.949451452224	620.564255794619	347.107859142487	645.239033918931	258.711423565379	515.982793951784	470.696468020479	704.80524585147	852.124008649734	782.884441039066	388.806670556474	711.722122020493	364.203557133979	798.917660657151	498.04844242351	624.835287945393	604.965401737362	668.718335908685	420.022158289624	843.633841358389	271.963830382604	583.635429850932	574.287291972359	457.467483928838	261.244425815315	419.092969673175	202.246442554578	393.194225407376	314.471107139564
5S-rRNA	13466.9553677446	85226.3111330215	13071.8338510665	132997.579362143	30309.5450376226	100634.282948104	28572.8751688726	101139.431074444	13200.0730428252	74102.4771961773	9531.91234392635	71844.5049405931	11710.5474085566	103579.902482118	14282.9370712813	96812.762965276	13399.7839097232	85243.1739498577	10275.1058480144	47784.8948676384	12696.6288151719	90863.7532802732	10366.0634126034	97023.8083677986	11037.4070616499	76454.6758864269	24387.2380010947	58963.106275611	10961.2158488253	38180.7443776069	9321.75219282054	76483.9067758654	9198.04778886153	48407.5494739917	17610.705832029	49966.4918673586	11786.7414454334	43953.0242862997	29703.7886716478	25498.5067871956	7753.1026559031	42920.7803621966	13828.4919218051	69417.9392651638	14238.33059718	45720.6314319051	31988.7259478814	114547.889340658	11083.5184576085
5.8S-rRNA	14164.4199203744	26987.1220182142	13342.1541894555	16634.022395189	11992.4892566255	19941.2315585173	11683.5148225078	27687.2601952703	13637.0954674869	26623.3874151907	11066.8583796284	22463.6855989075	12314.589347532	24766.1850217871	18368.0446354675	15140.9758757173	14601.3898649176	20179.1184005562	16030.5445889123	20879.7399257877	13640.7725380796	23542.8459211338	14927.4878396631	20352.5426274389	10917.817395369	31214.5615036763	25029.5737862755	26946.5551390826	24870.3931715445	26898.7771565562	12988.5238849796	19252.6926745064	13952.837203262	31388.7075651725	15954.9304860743	36314.9478996406	23901.6676239004	26311.4738214804	11037.9256517277	30134.9490505616	6706.17665566684	21733.8810313267	8463.41087289993	16420.862451214	8250.61806016432	19262.8944618199	7843.43221365372	20507.1496009153	6078.0585090111
12S-rRNA	186.296011734302	8.22554499205173	448.120113625938	14.9892744376726	160.930929376117	10.4808998795074	296.623041756917	26.2788638720926	176.125798262918	11.3314048121706	220.233326063553	12.9045016307628	416.826198876275	11.5888848274481	207.031215738767	4.85335146128654	165.220818839238	8.89007147514093	344.2278607794	13.8844961153396	399.58176623685	15.2312923500169	625.096856798752	20.9006767472665	311.803198202337	14.8989389557933	187.7003886351	27.4553615698199	346.604817301911	25.0786582366516	400.398811419157	22.5656982251266	455.285724634336	27.7138668725136	472.364961004383	25.3443330523872	271.484080833536	21.2619057701044	449.604247117894	38.0277655118006	21.727911304308	14.7965641272959	41.1151664651764	25.4466685539613	28.4288270246564	27.9470439577702	16.8596047723279	52.1398972844023	35.8402112325763
16S-rRNA	11742.2365020605	1387.44380153432	16465.0044133574	1483.50495330538	5708.96296926115	1430.30352384442	13045.3628260445	2334.51087414541	8444.16210363337	1256.90460266555	9902.11832360889	1335.44153362678	13977.4228250516	1584.65082468571	12249.9252306957	1162.99462643507	6967.76835599432	927.255129442025	9492.95226983742	1131.94495325292	12046.899410017	1462.05618897686	16106.5446228259	1509.56525020191	11686.7603052866	3078.51466826228	7502.39417038784	2040.94264913749	13004.9040294601	2612.01285210638	15847.2920288993	2461.46636239681	16343.1185358091	2756.76243176814	16106.5685750009	3890.84251456168	8051.6284223597	2179.12105972927	6727.85881252058	3094.52155504369	511.81302183481	507.380937543457	571.793101779211	661.040832360528	521.95520470696	836.326559405611	335.265283472578	746.871028664074	688.586744912445
18S-rRNA	17479.3043235315	245841.59286582	19088.2717179894	256190.960237181	45798.8144881537	246846.983385889	31075.2770498727	233954.316887665	28589.0646660477	210107.915263251	15549.0077998263	230953.173574441	23582.7246820727	232840.183225436	16392.0916774319	241359.389195025	41688.9897000944	233263.897740196	32903.2750730948	213635.592077937	31863.8280605841	225849.381151113	23641.0050420612	230696.213564965	23209.2734816796	210071.528607162	156154.945225322	195357.884167029	77715.4713890115	170474.297266413	16220.3292105345	205134.743394614	26231.6642401026	198992.515179661	57397.7257382752	175678.422189938	101998.429765411	182175.417720193	51281.7473182803	207937.440021314	38116.146297227	171168.55711704	49592.8409882434	125081.063543512	53395.9349688156	147716.016563582	36182.9139122431	156094.559993717	30675.1419850756
28S-rRNA	258821.149682196	346107.559008517	233624.54578977	324810.645607978	206061.035002477	378942.364098922	170067.252668002	364935.121093059	209917.466751369	352085.381379833	190814.611865958	371069.554740634	183790.958928791	331122.931937667	242871.422723719	350951.849159811	253666.858503941	319600.240362723	248157.267883632	389885.842064052	238393.244995706	376142.531772032	188003.891845967	337484.614651171	160674.709449049	372567.234458951	351875.001606107	380347.522767659	306437.418098315	356049.577481758	175883.167094027	382170.408570922	153113.627631327	380872.033521682	207373.424942911	377279.083927689	366029.124986029	373667.138674994	131921.10761431	385238.967773038	87716.6446804908	272391.545329213	134433.266012282	259115.155717707	112029.663006819	275843.578141175	97047.1881757605	249032.276906414	93058.5066707927
45S-rRNA	14025.6198924356	10847.0261810186	13969.1989483871	11540.5283121401	11958.3840596679	8236.02684920021	10475.4119009808	9606.9172000926	13339.7803056997	12156.3310824967	13582.2439511178	16626.9271957663	13302.0882048619	10852.7322899695	23555.6801683854	19101.5574487099	13620.777799093	20160.7180200612	18376.0929781987	18465.3368665573	14818.2480157484	16624.290155232	17499.6008007361	17294.3851996574	12193.4405023654	10837.8649512222	7988.1880455946	14447.8017465986	17588.9905812989	20409.9264691051	15705.2621949061	19038.4990669535	15953.892405186	12875.4834016054	16978.4699949034	11094.6210482597	15579.2341704341	11755.4116484382	6088.47241464779	8977.9508866392	3429.97818450332	2645.94492792508	5797.97893430346	4012.55793093138	3780.40332064224	3692.05242414688	2260.15044547893	6281.7851248833	3286.80146107703
mature-tRNA-Ala-AGC	363.528672207865	17.5875861171719	486.488025582358	17.3944898040876	492.114241959747	21.2317394825301	654.119256787629	62.3218334763323	386.38317134458	13.8507538154099	431.319390215827	21.6673557786794	661.557992663064	23.171864490653	579.522588715237	11.054124904537	306.545361894888	15.3312383776529	417.49921971673	13.6530878467506	440.310746631619	17.9862338692481	489.567550527612	21.1716456980165	443.93956948608	14.6531920891087	267.713969877139	32.9753714114025	266.925643459335	17.9093892613858	300.778459254095	8.9468480322982	372.477271058153	20.1155731439811	396.44810821457	17.0343161573256	290.332464104413	24.9894677310658	120.711236071268	22.8991876492549	420.552425688298	37.2854997048362	508.983546957476	79.225657875903	303.635882031041	56.1065079875582	232.998361659304	169.229441618	257.380191556568
mature-tRNA-Ala-CGC	2353.91213242998	108.893877377277	1992.40783007994	108.397580713777	2769.42749344377	84.5529632293839	2672.75266676711	134.829957710954	2490.46302464167	131.017479573254	3579.82405942983	142.352347651459	2870.31952369534	136.078604822275	3703.1764159446	94.0332732614555	2113.60830892847	107.749733737191	1881.37449920229	68.6467739862167	2266.29579612895	88.3459319288406	2750.93068715164	107.896506877294	1949.77500362897	79.5543401979195	975.408679317366	98.4574674454579	1102.7541752021	66.9519492908186	1028.10906178538	48.0811845222417	2017.55258462541	76.8802527143566	1350.16935969111	68.2632900216785	842.493600974898	101.303561162877	1103.56308646899	87.5658074527689	5193.15832427162	342.868317025903	3257.84380921144	449.023006969206	3702.64659766127	310.770565361938	2439.55590837624	609.484049316423	3108.13332745804
mature-tRNA-Ala-TGC	646.695257386324	52.7737257448385	962.229323745691	39.4763769901294	1136.38706263529	51.8653739720801	1047.56712300348	110.987812261427	912.143369691857	43.0203078918954	979.00579008572	58.1661691748774	1482.679935772	51.2125368998951	1435.62558076931	34.0261067533316	656.561690703756	50.3312430294345	904.979881418839	28.7558996071405	965.545344122526	38.8109595507153	1072.75247871421	48.4581265576669	943.081267259821	30.5513874679716	450.963300237533	56.7726060142205	488.501376377008	36.0144323980226	584.958225997245	19.244027446388	783.963483057153	39.4575051182637	846.446627016531	33.0332745330881	326.999112210387	45.470873162774	215.454401004573	41.5512402618174	619.7911964567	148.900096484649	1083.65432067203	386.37267282264	587.040724052146	226.296680860309	439.079848189237	673.846297522794	561.870201064254
mature-tRNA-Arg-ACG	47.0891946636865	83.6263740858592	44.7515495964001	73.7333673205745	100.471630223665	134.140438026213	75.1930766551986	345.399586010964	36.586225254814	153.641258803242	35.7357549607334	171.119795104416	47.6534854420511	189.400761648084	70.2508576422325	166.412372986147	56.804596231132	149.683994139582	35.6033608244244	120.267114238505	50.7312500846475	97.6725106522927	38.2558603671187	244.981826121721	41.9282968061036	42.2992864607005	230.448536472338	47.8760807548996	96.6887670793312	60.7804478443246	46.7100616545243	69.8634017049919	33.7742185669247	46.2740330907181	65.6504967924146	65.8820367513718	71.0204528419657	39.8100028923369	125.98815868137	82.5940412077282	71.7498301068227	743.562957384974	197.39917538175	1220.45721301724	113.5159182026	1094.78149806523	88.1461426325316	1012.43800549713	86.5173337905189
mature-tRNA-Arg-CCG	192.018998393518	475.699032518253	252.157905041984	201.32934936325	386.750083481732	362.801250469378	281.546144517907	434.464471487621	190.750823660732	1382.78266063399	184.073153842875	758.548404000884	250.190113816571	965.526832180547	230.264397560848	791.413812539547	216.953931112417	1031.56874718115	174.684006943677	677.174253424777	198.71284859896	461.049001285639	247.809617393467	839.828033670805	190.642086417961	122.111361177338	483.344026437809	147.387297681688	248.607619973599	160.238506780382	135.086037182784	133.541996840441	215.386805822202	160.290867414243	255.887691835376	144.315088546764	212.757144248225	87.0841009748539	128.700575208491	188.750409567126	179.233371915816	1003.55086840789	395.388382631067	1883.58912536619	260.642860192268	1174.63397824142	167.360823618531	1391.72275830617	139.221835461468
mature-tRNA-Arg-CCT	210.42397150241	1362.52314205674	331.16456040605	662.905427382337	662.123423762772	1077.75998286863	406.072251544243	1485.32015814491	251.562576354186	1526.53789826111	238.585806024549	1237.12231008715	377.542358285717	1818.92492941852	329.715523881022	1099.59340431182	294.458619639697	1609.74178167163	301.318439236393	1353.87786806104	332.299141308238	878.759060770491	388.195742934005	1505.18998021557	271.316724841224	314.795742397003	1218.68679968375	299.55140480051	332.862776087298	313.842262904482	236.784620007012	387.349236313588	371.95680152958	473.936913670041	442.771961153347	497.429882709351	320.769510015372	318.072727559808	203.459516530787	427.419786011453	413.611845855123	4301.43486764289	914.745032771516	8106.43196356037	626.55339768145	5077.26118067696	309.643501248574	5546.26772385258	249.044667802365
mature-tRNA-Arg-TCG	11.9421666550255	38.8177177416574	16.8681297242346	38.5744212277238	30.9787289021594	66.2784963603379	18.6321750792189	111.237676868736	13.013968154357	48.6948236128346	9.16598620215921	52.4140747655435	19.5611881649843	50.7962228207434	15.444451587514	43.2038766268187	21.388144235566	55.6570160805887	18.3089443681977	50.9463229291307	16.3586739011933	33.8171659326564	19.1523151833538	76.8164607071439	12.3824578739408	22.7097505164109	72.3149743151345	24.3075231996041	29.3504160608521	36.6074451745569	11.9952549503402	41.5073453152979	14.5906626014994	33.2530293197365	23.1467978433475	27.4275815274626	36.436450248539	13.1967356066766	23.8995000735746	47.9693561585368	27.0066147173081	190.60430457223	43.6253350642494	355.036372831864	27.3202968241216	239.487572918683	17.9799083057707	247.366687687625	15.3470994069047
mature-tRNA-Arg-TCT	11.7454774044842	14.4474843164562	19.4138512985043	14.4382236548772	31.8413338837032	21.2317394825301	27.8037792887468	56.9540524296721	20.6433426865871	23.7468473513723	11.3067967927608	17.2510516732866	25.5353658068046	33.6904382990056	9.71253985567765	12.256768944605	20.591859406802	15.5700298323922	22.5741583866014	22.5828395971749	20.3717619310743	18.466093516586	25.5580023707265	28.985354451895	17.8177061068414	8.41618798830416	43.3183158745917	13.887895876847	32.4265191327386	10.3494848857045	14.3773876807708	9.01725301076059	23.2221993265675	11.3319925358522	31.15934038909	13.3767946868809	20.6797803844535	10.6758092263394	17.9254407377773	28.3104577714448	30.2085340498266	142.87341293803	64.5473038953678	142.4148252291	45.4832124380484	124.939626496773	19.4511668773314	86.2766800349403	15.351780031506
mature-tRNA-Asn-GTT	49.2516588670811	25.0193660174907	71.6429746767141	17.7618569926178	34.2676478956666	22.0928321201126	75.3363250850229	50.1344718543406	35.5955176395851	30.9725064865997	52.4280144637122	38.4519271565297	59.5281467811147	32.183145125907	74.2729305625206	33.233118480674	37.9190614573956	24.6720158019987	52.828439042063	18.768188363984	55.769652564745	22.7730002126466	62.8788241250389	26.251619918049	65.4458221967121	17.3820954484255	64.8380101745817	12.7748597535666	69.7484936315035	22.3220228808803	70.5794284615046	24.9125308405398	72.0550026192379	20.4017391309058	80.1908655607665	23.9469133700757	48.0386938831608	9.41983167029943	26.1855864969945	27.4123552242512	34.8432603500091	28.8563698748094	145.606926303812	60.3607701434238	48.3129965342058	47.0789366510381	25.5570963934484	53.4541196953842	21.5061327215177
mature-tRNA-Asp-GTC	997.063630648879	3822.64107306621	685.759461299724	1540.31950201645	666.723350327348	1954.52646691127	777.895779357901	2746.80470824618	537.153850308503	2306.9078258207	806.221600377624	2019.29728710755	691.629262159666	2315.98179555967	1046.65267246168	2212.67172226853	813.243155456997	2617.71255773249	590.339376921114	982.279211089449	732.755333521247	1643.8971169086	687.224791102536	2360.15990682367	614.175059916909	866.19348549888	2104.1010125756	1197.76096938741	1027.57111535692	1840.06620227894	709.266705188778	1704.61284392606	453.390264692536	2261.79457488869	980.237159156453	1243.75225635932	611.616693812811	863.574282460022	527.69117343337	993.822802134319	1079.45217815854	2838.37270948727	896.219435111908	3329.87470696571	809.037844299292	2467.33407513202	648.58624300292	3898.1296956845	916.98049697401
mature-tRNA-Cys-GCA	1037.13459523643	73.3314190662238	1304.53431609482	85.3712825949571	1587.00221493779	98.426960192185	1456.68834328251	144.400741473222	1098.6628533511	142.55788585196	1186.5493967301	110.496539064978	1282.5901119618	137.485510203238	1176.6457222657	92.1799510847981	1443.07574016111	101.007751625462	1460.67750940331	90.901079027423	1562.79101137363	89.3411416134582	1384.79218556615	134.859304689973	973.926878066039	83.0025026792402	676.971485816147	147.030166243273	1312.11358584001	97.733480963483	1131.68431822494	87.1017898931307	1146.52555937025	94.9818311680257	970.28252322121	108.7891570816	572.279343130753	96.0849744175314	833.402485091225	152.188412140456	3743.4153761298	441.311515871157	7936.37523470232	801.935219143529	3081.42772868226	511.031419464169	2602.26141663621	559.20122337359	2486.86332556104
mature-tRNA-Gln-CTG	240.371027449885	153.708702880223	351.117646293746	122.512625214594	551.069682427416	185.733610210055	975.852760372545	338.008655546938	305.648216494819	193.085878954408	227.274551067293	210.087902326176	423.504195089897	236.913713149561	318.061825419674	158.925050104684	394.175347662264	129.139659198076	331.833650631804	140.087395406722	325.84911352567	148.770538954104	399.802161974082	181.227363572913	346.287104869128	133.094619222508	439.876342598501	184.790816612089	387.547878387398	109.121074383166	408.70964538179	114.732133427905	335.377552474526	161.798429553562	384.879283063559	156.820149580304	282.754948201408	168.515405820702	808.073909108815	278.238318291168	662.781019933983	742.945922241907	1206.24922470631	830.444394257959	1289.17113959815	629.283476107419	570.367310919188	1343.79447772488	571.797805843546
mature-tRNA-Gln-TTG	105.560662149892	53.1459316557289	159.692179305695	46.728413235408	266.212437376826	68.637075844014	483.751182416996	127.414794688029	146.434404199448	62.2194847786498	99.6381932022264	63.7552134622551	200.168485885871	80.1256973260826	140.069918335438	49.7501428859574	190.629041821962	42.0459031604514	159.320113024978	47.8167705418187	150.630327510705	47.3537921629529	200.139465381583	60.7025938202248	145.454593881217	39.7450603167275	183.536288170742	56.118335572698	175.034845470747	33.5045495240972	174.812617220303	34.2917376508314	165.179012116305	47.8068717209959	174.72859420796	50.0160664968457	117.602585060825	56.1942301108777	400.73289625072	89.6063611681042	315.432566220161	262.5905099995	614.564566419525	318.77487014247	682.581958464805	252.369131768735	278.960396857205	564.578562780231	275.10437960026
mature-tRNA-Glu-CTC	212390.520919187	74614.8021835257	130812.636368526	57331.1458234596	176522.472617279	44157.1923855885	125523.771829949	47725.8782781335	187787.559572339	84327.404322654	207877.550805688	72933.4103301931	153882.337764023	86942.3974848724	157567.006356572	56030.5762787265	149512.674789214	68848.6964622581	117375.635254589	43015.7549267798	117308.798625061	54190.2298209776	124024.842596928	64338.7317191907	82058.4258111256	41312.6316287006	71377.4221166522	40091.4320003744	64249.1131391649	32907.5752608517	50156.8865723637	31639.8014507397	114457.715166294	46973.7044150898	79930.9571726892	43259.8591370324	81231.7473131021	72684.2492160906	61735.9966058903	33858.340456662	277217.660109441	157835.53097102	188093.67601584	135741.52610033	240856.401434443	111152.160836139	201405.422847145	102824.820835103	315795.009103481
mature-tRNA-Glu-TTC	21219.0442131732	1348.64527673098	14486.8247835592	1232.64428303008	15131.041381764	1067.55430086366	14702.7545685135	1382.10076576502	20123.6080069339	2158.73459936182	26274.9735229611	2303.98105619161	18258.7147643582	2471.68326116238	20596.3858017067	1730.33166981285	15908.1264014364	1527.73500723042	12579.3076631618	988.939206244868	14318.8880646581	1448.17279206151	15045.3018640146	1689.32309274157	11491.6107449584	1205.28391726328	7468.8136821484	1487.32398660602	8231.64947130139	1500.63698447221	7024.37263281434	952.196644354306	13473.2758289572	1298.10578879488	9413.45894643263	1435.39719060853	7375.81776260992	1788.43757827432	6944.70857455333	1415.45621861738	33399.301966988	4479.71381848668	20688.2663277582	4795.88082052783	23945.6461202898	4095.72211893586	20263.5417721826	3634.57406488909	24978.8873740753
mature-tRNA-Gly-ACC	58.2412516588671	3.09897407575549	83.7887592437077	4.07742921986632	69.4511010801087	6.91060772630826	79.7906103124051	8.57724884743219	53.3665283825386	2.88699013714525	46.4201919899624	2.8416061361254	76.221067260546	4.7278221222806	59.2371439446213	1.95861522530903	47.3706641821696	2.53367037041517	100.936403788678	4.72920278482577	76.1086916942167	4.00154146593647	85.2247334193984	5.46839387639765	70.5978551100611	3.68962804370766	51.3745493263344	10.8445149234006	81.7580980263258	5.50923661102208	75.4940784524763	3.59065390158214	74.3170432626533	4.98488510977264	88.6312315778193	4.77991336276479	62.5961619294573	3.81099475575543	117.046102271589	16.8998626340018	296.630904882728	30.982531765798	276.363288310732	29.2789368381878	138.924303639278	31.3339326922492	120.555808182014	18.0055895289886	105.717255904926
mature-tRNA-Gly-CCC	6327.18474540756	185.500434274502	7747.02515807061	274.37996822967	5640.13317176907	271.945420902383	10150.3392271006	353.662350094025	9387.0781069563	336.368974714348	10369.5345801096	310.002750053929	10931.0849007235	406.031711913019	7150.72807423284	231.055724042713	5887.70793553605	164.123124181997	8287.10191069728	182.301478431576	8282.39923217764	254.654638579178	9483.69724021504	298.853782842154	7730.71106133387	393.781525384196	4132.19675198022	505.108073549032	6256.37786338038	391.922278481489	3895.95458303644	208.625295858869	9971.10142987743	258.208382460751	8543.29767035343	383.102571092073	3340.26462024619	275.929297793714	6901.90698977993	521.0053078346	19025.3543951466	1888.74764275691	14047.9872839948	2104.7798386045	14491.5489732633	1987.3064075585	9872.65286775684	785.122903307881	7955.95117680598
mature-tRNA-Gly-GCC	57747.7393308654	1774.20001605352	68226.2521473594	2797.01507227863	51164.1291228457	2512.10129224217	94460.7548698292	3326.56975689412	83136.1255925085	3295.81085518364	90671.2604782469	3009.89478820312	96170.2532157057	4192.14031496965	61439.9984887107	2355.59387418205	53085.0945751136	1542.49666079612	74878.0390562226	1694.3335350605	74473.4978484304	2500.02735717558	84743.513106559	2876.38442707222	67205.8970934029	4198.60491130679	35695.6537241556	5459.73720631321	56468.43400279	4291.7356609914	34649.4228523705	2293.10729845086	89295.3968598922	2554.62633357187	73493.2412687246	3924.82898667577	30631.8890443611	3022.50819435643	59292.0962640323	5669.26504724699	177608.90961144	25049.0235956081	126291.294290241	26309.0625129221	135146.831980781	24118.8747798889	90224.1068125465	7791.97764980403	77792.6301425939
mature-tRNA-Gly-TCC	94.6388209820493	15.8184084817981	112.531298630857	15.9172231615308	83.1026799179765	19.6980596008813	122.387259781028	38.0321934391478	85.1998261375005	17.298018968268	105.242997605609	16.5081709037319	128.502366817654	17.273343557141	131.494700800858	11.2564849824144	89.9282780401321	13.6659005699259	113.111651077576	20.5979433215313	108.909664434032	16.5000737904358	124.885674291912	24.1985445915476	130.665249702247	17.5122470990738	146.269248658793	31.8898612290276	179.648412811858	20.4542343398235	122.981126845905	17.2690775377249	118.9535609812	24.6626333210772	113.760934918128	17.3204843134941	137.306570987655	32.6428566814776	58.0439735575279	41.041182743123	168.918509216003	92.3612584201506	194.468501904801	119.115855501093	107.698681601018	73.8252719258646	107.623459100939	93.9780398632615	75.3968383985604
mature-tRNA-His-GTG	2013.64196409862	197.20744118444	1522.51163801119	157.084130378615	1903.95824535887	136.477904905815	1977.77550007286	201.125392345322	1605.21690375579	299.149087041305	1628.05301791879	192.957176411338	2032.48147549519	345.083035467007	1527.09617419229	183.769273974816	1764.79800374375	176.974446109782	1363.09306204322	92.7588637189121	1465.91152136213	137.74707596156	1800.44964257897	179.597850633591	1636.84604672698	295.238744365375	1263.71615503945	245.686667415278	1040.02821699129	211.991982359685	1027.2767251847	203.813386369343	1804.62800003453	271.488470264059	1522.83201687313	374.177048965739	647.482742290714	304.215706609385	2469.83687326892	293.930354364403	4494.00298419106	1184.5232850951	4098.44786933998	1439.58165676897	5382.70246564284	1143.09100616796	3072.93685231592	804.868414409224	2973.29991189059
mature-tRNA-Ile-AAT	19.4141230704757	3.0845793720194	30.83550075876	3.03251216947134	13.1974762154251	4.71263483790798	39.7872513837057	17.470059461853	17.0951074166759	5.91751140191133	15.9976774746246	6.36505823679516	30.4852804211915	5.45710990632638	25.1637382705202	4.75628443206081	15.252002059959	4.49155355342876	20.3617211684989	4.0310668533925	21.707942996516	4.65811367985953	28.9819926866863	8.57852555343559	24.8261754878473	4.01671969204749	21.8045106341425	3.52896678275321	33.3802402837015	4.0952843785374	27.4650191484413	3.00845888737388	26.4776361375005	4.24283955377244	28.2243869370577	4.38651918214394	15.9719286275278	2.06339169920845	22.2974994543083	7.58451646611956	29.3034851345154	13.1977984431681	37.5426287307093	22.7385068531059	16.0870290808465	15.9934847326877	11.7466715699444	20.1151103732326	9.13457323970569
mature-tRNA-Ile-TAT	4.99434239016554	1.53680598934833	8.2867771874944	1.25632647020955	9.36990411119624	2.99195760589102	17.5355836509085	8.48085711314726	5.5450820831608	2.59111456704969	4.15233441084197	1.65665899313847	9.05524694261213	2.88467273284505	6.86248722560533	1.48068349666369	6.12178475150999	0.258432310323864	6.94842138270849	1.56314655796171	6.93905187318496	1.26804205729509	8.86436785629869	3.12122938150551	5.98214678100042	2.11924562733267	9.85828567121145	5.24263305245816	10.9995056388763	2.99195788614208	8.7348347905838	1.39275489445481	8.83421957032988	2.80839869186937	11.3851706674377	2.71128661829659	13.5246334116097	5.34508162777562	23.3176464881656	6.40290479051459	31.3078428439826	15.9532747835542	40.6338657013423	12.1037078976917	25.2837061099662	12.3254352132303	7.77193372647638	10.7076539059218	13.4648196565371
mature-tRNA-iMet-CAT	654.215268561849	47.7767071621671	910.230798731568	46.7006874098586	862.699982092397	44.1102620828187	869.246290977078	99.0303906983161	713.865019945321	39.5340123446842	534.801412845827	34.877031434494	836.467672039756	50.6367833861747	756.415726777396	25.8297009973555	1193.98547625067	42.5896447413728	719.657928923379	43.1527531847644	752.169953505444	39.8527503721315	1137.43411109991	52.5291344798557	450.74739102314	26.0303301296619	567.865950442814	65.4976234878995	796.216217041564	45.2491608398567	352.150441342044	37.1882706750086	796.968965628117	63.1912273966108	537.875430048787	44.8399738619159	305.368662208207	33.1936925524837	301.258772258483	78.9359319857717	941.711256607643	224.711305833622	2298.94186709076	418.534081041278	2365.17167906668	253.551810100738	1357.64547980921	374.714261812904	1250.32856313049
mature-tRNA-Leu-AAG	442.10602779912	70.8212569194827	484.777520034112	56.6689881269351	470.693518255068	47.7242874873136	409.573193773139	138.091660138685	264.902665291541	65.4212361605776	284.312307619057	81.1283347455625	354.482777807955	86.5158231828481	436.901405817134	59.4609588182435	383.230572831402	91.6804126812528	386.639141818868	51.3680726468126	391.980986597922	64.3270711526125	396.69097234514	105.388425667622	325.043292435798	34.8746485477302	279.185857862515	46.9084380630687	359.276858555284	44.5156268951868	253.08149912072	53.1034063192259	424.953361050838	57.9526746454318	337.837699959096	62.6123392784594	266.038102023419	43.346476839415	169.956713355976	52.6174818460302	368.910738820849	276.335351539656	1924.2151221894	723.673990005821	876.90123844897	530.954957253419	844.772173752197	574.351493527558	590.580483707782
mature-tRNA-Leu-CAA	227.568345323741	45.1767494825961	432.848596355491	51.5674362258359	405.3530909141	59.6891018245814	304.65730282965	116.966253792328	236.341891860612	41.1745479524907	225.571532230122	48.5174384285247	371.680791615385	58.7600749483446	272.727964934232	37.6504909123873	345.4153265944	47.3613389191927	374.094394705916	51.8165483898808	392.699070299758	46.088707638153	417.122238724607	73.0682110232204	331.258048664205	26.8857347283307	277.41967536934	50.0372200126577	429.688963578775	33.7620596073314	363.195349609047	33.4143833038385	383.752442672346	53.6800449416009	295.302336443896	44.3853076673222	189.657909686658	43.3249457955972	196.433770434073	58.0475231205578	405.735337646127	228.102236276571	1505.05437899711	444.702798815458	855.964814232655	315.131093047204	439.844379654627	474.906189434807	380.94801236942
mature-tRNA-Leu-CAG	268.73674652511	101.590278886417	396.381714815207	101.713923892262	503.378457010589	136.15970780156	395.205129281708	216.543223319131	242.633862550892	105.574698634994	220.861927257378	126.050823158977	344.155689305005	140.774686686748	315.775614787773	101.840588298586	378.902361674778	141.326293223708	335.686484599658	129.64468987772	353.005402989028	101.135781204112	347.33321017507	190.431059811356	306.278279915284	40.3564305704307	378.143472909041	95.2757509941276	402.610095185364	52.5986196383778	338.611656284042	58.3657271453254	326.999994870372	95.8773411334177	295.103905162795	75.8248135642313	242.644838930084	77.843694669703	289.925134476152	112.73500997266	516.255734035094	565.793597753869	2113.09468947546	1328.07244666537	1188.78487625213	836.744638168044	698.395020677445	1083.6526902042	592.119740540943
mature-tRNA-Leu-TAA	55.8787455472515	4.40889211573972	121.597751384733	7.33001512963643	77.5042975873186	10.0473374744198	102.617741565014	24.1603997230595	63.1696985440302	14.442504955601	64.8707515698535	11.2304041219071	140.8986819217	17.8882187839731	84.4606398286229	11.4530868466936	74.1693484678254	8.7370795474292	131.883154484774	12.7430992750598	133.941698693351	9.13359972814361	161.453083638783	19.2628405295936	128.842550482687	9.56272127921262	100.558368503511	18.9618443170895	161.318643991751	9.05050451805811	148.619600555713	6.20105387226479	165.141478256072	13.6429859949283	154.806656511019	18.2061434245555	93.8623275570195	15.860305152307	117.047189848384	32.1044960275711	84.6495843736904	46.0762551062728	339.831854947563	55.8478034753788	166.153395352809	60.4980253385029	124.104582949806	37.5110261032786	67.4451258616612
mature-tRNA-Leu-TAG	216.763847174687	30.8204316231351	250.665343069552	29.7758037760148	244.81641381479	28.2275516467077	210.552963637127	66.5609157796338	138.508743277617	27.6498867866755	143.988013600612	33.1044063118359	195.219399293333	41.4675396074129	210.352582449362	23.5083183153639	200.238576211803	35.2749766299662	209.760032216735	34.6291066493569	214.306172529335	33.943600446824	215.678596285055	50.569464832623	177.425075564777	21.0828548833071	189.235827068088	36.5135135077909	223.459684550857	25.6091424551159	132.504436082554	29.8742765662806	236.075469582998	41.2738015400063	193.101782792476	42.2212915374645	182.601903973948	45.7023318838156	88.3112357667465	52.4598688945047	216.123659775269	175.296307336302	1025.14802336791	336.925342655296	467.513515821176	265.957818444734	409.108287933973	258.148591447275	321.429858600337
mature-tRNA-Lys-CTT	1488.0223510512	255.855576977769	1826.98021951136	265.567487865186	1468.03492790171	346.884609062434	2443.34524600448	507.973131154094	1916.19210263031	264.996232937422	1819.14064777843	369.626779142768	2229.29067673895	336.880024187553	1902.34121655128	308.748832316543	1641.0635140414	260.94220492173	1889.70421128529	327.454433430425	1807.55665839477	285.878787896712	2377.25915461242	441.348308205818	1638.06769023702	223.762369116246	1499.72610519445	314.186030048587	2957.83460196647	327.422389957134	1153.63837094705	293.457879138481	2080.75209848685	286.634504739207	2345.97704150078	283.43598136356	863.419197360507	177.319808488542	1591.45547466039	410.285283973229	4211.93483288485	1080.02393236804	4368.65752278355	1732.96902186187	4276.05167254649	1266.13181133131	1515.68810309215	1293.75915129447	1569.00353982265
mature-tRNA-Lys-TTT	267.616958860096	33.1304388417363	564.796558460025	28.6061205106473	366.355365702237	44.7617367228111	731.656174130815	150.688282755406	364.865372299795	48.3334777038243	306.064583824103	56.1825380120406	606.006834823552	59.2199396137904	416.513457462748	46.3774749213346	391.792015262163	35.725682579171	480.292293520077	29.7076068526051	506.554422609347	32.2274922165139	797.251591899034	72.6289268880455	378.516830669644	25.5336988311354	382.410899599887	26.173640834324	584.044973355122	36.7990649492873	356.266173516804	35.7106687552273	596.864696564388	24.7890157758705	581.476833957137	34.7426244683521	234.646312196371	16.2245386435586	429.508003096984	39.7987266426991	722.305952347266	156.568523287551	1142.87107246398	267.627702515721	1272.16090133936	218.493483042342	396.086479725534	360.099415604151	342.427140561631
mature-tRNA-Met-CAT	49.1711950827687	161.02463968857	79.3553650853689	89.2425009872993	86.4238990980173	219.453455002255	73.0455851080908	268.543602208652	44.9089922404858	137.487711721004	41.8898052299263	150.845776731544	67.0598335212391	177.81925827594	56.9412949879651	63.6693903565387	55.9884318920799	109.368553729059	66.2417388278535	129.898261191751	62.5505442301838	111.794728316629	73.9958614451039	154.812977322673	66.8796552408373	72.0115382863343	197.926472843084	101.265819211173	109.760149701334	149.732364324459	88.5399364395606	89.2699021786008	65.1137407333591	107.066702041718	109.896450535831	120.520658938734	103.836209946422	56.5414181924402	60.5421374560034	204.646662832173	234.219023634128	731.601071123891	146.356352513409	423.01523937363	85.0356670198439	556.86682534878	33.6366318886281	409.364193552539	39.0451017631311
mature-tRNA-Phe-GAA	8.36711601592512	3.88725547082711	9.12480538869006	4.98891573480456	11.4846163236593	10.5826927920062	24.2151591415961	28.458717170335	4.97719983642522	8.04277932668289	5.79650547667676	8.38182257949478	9.59263312272873	10.213719704293	7.96607541006012	6.33238975406505	6.40341114725869	5.31130084177606	9.96189772555068	4.50431305901393	9.92228061929356	4.93686111752731	9.37056681754815	9.87788178484751	8.77789926146501	5.89792480043128	15.0267384717912	3.54661161666697	11.1686384538254	4.39582486732516	12.7931284295375	5.09984779887861	13.7536575182887	3.81043101201563	14.1449135201998	4.47355329290077	9.2425458334799	4.83371933710222	11.279258942573	8.77745556123868	11.8768019568819	30.7860628645227	21.2220510887316	47.6240763654523	12.1593877226278	32.2951757767644	11.3716313821518	54.3838928637311	6.17909313433279
mature-tRNA-Pro-AGG	208.517426835231	338.57645565242	204.573088959998	153.595874951675	399.049804512621	278.681095623508	224.287524296663	302.870906642882	216.736580309815	487.937845481942	248.107553753427	543.303932577118	257.687851660879	559.489953248815	316.894624291836	456.325266021242	270.498287656293	645.798567726787	154.98829780372	320.600185700247	178.504700675899	356.416677289138	176.339705582239	714.589513945514	175.336917472032	36.0854014031033	468.584972490597	65.8476969927486	248.49603929707	54.9424320408703	179.784705747081	45.0275942384176	162.196321356404	60.1408965769944	207.782882965864	50.3057160174444	147.600285798449	38.1350671086751	235.657227551409	77.2361717775336	356.181102309155	1136.53330009734	441.386316116549	2154.12538209763	349.47324197298	1622.64932116856	268.025738904866	1888.94927876992	295.590804819358
mature-tRNA-Pro-CGG	104.482223929594	170.316763681258	104.92788001011	77.232019932096	204.464930784975	139.642533452167	130.089332684599	152.135235772297	108.677436196835	246.235203703405	124.18752181157	274.354936224732	129.878539130988	280.925640400299	158.73646188857	230.384480857559	135.55285856866	325.121284867558	77.9507776967717	161.017784409888	89.2523503379493	179.613166579765	88.8429628716516	359.329798529499	87.9352493426785	18.0422725711219	235.076266533267	32.9944278320294	124.835286367108	27.5381148540691	90.7278224852652	22.4682144087941	81.3483864130929	30.3868557913902	105.368417578788	25.1528580087222	74.1053757514873	19.0675335543375	117.909638246944	38.6180858887668	179.479846155159	570.661728748281	221.482530282684	1083.55222769679	175.50046378769	815.226541217495	134.357287092782	956.519615656357	148.581078682035
mature-tRNA-Pro-TGG	210.463085842006	332.02206721792	207.616565539676	151.028636792205	401.295617482191	271.30676462915	227.579768382108	296.26295708193	218.197436814098	475.295774846497	248.48649773552	527.595317619022	259.57077334591	540.992764402253	318.734580487578	446.728791758976	271.422684884692	636.362687212242	157.88773099099	312.856156880987	180.379899001073	347.029469149535	184.607061374606	695.870460934832	180.197744664965	35.3344606292969	457.779618971423	63.1635648577865	247.289793457121	54.263358453229	185.105602836754	43.7241995089343	166.682868783001	58.7552032333687	209.696126417332	49.3866358078524	145.874820442276	37.2827966242194	249.144267388151	75.4555014299087	360.791686485666	1106.22735811031	464.926405216038	2090.35094136769	351.273087506452	1568.559395244	274.714529043112	1872.64483588967	300.17581094663
mature-tRNA-SeC-TCA	499.434239016554	54.9055128219453	802.313576513838	63.2495395346879	444.032564288059	64.3180402677681	546.69034382093	119.331890042125	562.326876930555	61.9450129731995	548.086743041563	70.6259886548504	821.480476569631	84.2962195729031	687.887237768894	45.0785864539835	479.979731734844	49.3088848097933	655.337589180607	51.9527859339234	740.353386260041	73.1989292549355	783.431183050037	94.7004114566412	676.254259882461	103.179433573166	401.152028534742	106.998272853077	638.124016401655	88.9519164801343	752.862553865598	107.773774723205	629.943287588316	109.140277032146	646.801537546893	121.360364039316	321.665855654943	78.5883099350695	183.582963022498	118.743720564082	604.395258891151	313.060914875858	1574.26270081592	578.148309546	699.223010079135	459.323190209159	566.207461496792	340.559329098122	638.637793810329
mature-tRNA-Ser-AGA	743.777048264301	23.2721231687623	917.614164645123	37.5329699055225	465.820940115929	24.9302153033203	658.524146004727	55.0563738172694	376.702425073236	21.033605421347	467.970852163877	25.109718781264	798.783569661809	38.8338363549074	358.207375689465	9.85394867029687	510.637249850876	21.0053781831237	669.62217867497	22.9830781236922	664.039268089097	35.1236559123884	668.07583936743	32.9037689376547	787.988474290663	41.5543395129109	600.558261429701	59.4489744222605	611.949538754846	30.7687570210158	506.910743543935	32.8655855230034	751.504200727081	47.3473812246406	514.045381233988	45.2389382256251	692.359101595482	43.2585584104922	382.170135510981	50.183704853275	452.563758787172	64.849472588444	631.297854595025	103.197691987162	475.35327426347	131.906666789874	607.951154765942	109.453359376882	455.050323735401
mature-tRNA-Ser-CGA	9.85010826290424	1.31128896414958	13.0864571619598	1.13675884752754	8.14724705035172	1.84735285645993	23.876796471149	3.28054997354074	8.86904501649893	1.43153414127089	8.98141819205737	2.40913094633768	11.6709679641659	1.99446922316974	9.81374226560582	0.981364117510991	10.8133491795119	0.867298833446889	12.8567691865977	1.15573763438954	9.19056241678978	1.00038536648412	13.0922223034121	1.36224322339485	14.103057526891	1.08060120472478	8.38762689317203	0.896357562819314	12.4547525675007	0.683780038248652	9.23089487254546	0.696828761191909	12.3799182337366	0.531709041951482	12.9965452551035	0.710894616661741	10.5436051103109	1.029004469127	11.9807459754493	1.57677679637015	7.98262126420287	5.61471281925813	19.1008202729026	11.6074978608894	20.0044826341588	8.30748419583395	9.82742921443325	13.0943742040828	8.31011464922497
mature-tRNA-Ser-GCT	372.434448557659	208.215962232136	591.620491336215	263.113752304059	332.709971400085	276.804335925659	313.541175279273	442.589917736925	237.138161532665	399.123553609128	331.172966261146	448.652900818616	555.822086588563	449.984587521325	359.45264724782	508.947112288785	244.064061059253	375.072115536196	362.270400336181	319.230639862766	436.802135126446	289.299913610476	473.57603583485	509.050779118966	536.489719239509	61.8622783183448	342.809651033605	76.3047313634029	351.190195840531	81.9110663714422	355.004614403099	101.84441185757	489.282644105314	51.2562100050309	378.701174382465	53.8601891007531	186.607618313211	43.1831997571298	78.2837777153992	76.8973201137817	67.5322572458935	857.077162853993	156.314406859553	872.925062741942	99.1477173495407	851.056229227064	80.0115553666668	1177.56968018773	81.2502937927763
mature-tRNA-Ser-GGA	1.14549137389118	0.431155650000045	1.26477578351594	0.556249375085885	2.04536181196446	1.13706453369044	3.78990888905903	3.19331276150633	0.805528621728183	0.770535527227603	0.746296736498761	0.861462676432003	1.04330752996445	0.931539659378316	1.16141813298517	0.659726757957933	0.636144329220594	0.477582909478501	1.46340177230363	0.52148342217238	1.16893119058369	0.493907926689867	1.27895119611367	1.17358224744607	1.35925596938434	0.524031646031351	1.65589646904839	0.338075017787757	1.48695933142738	0.310625740089358	1.70853535597741	0.496445360952785	1.6314717914899	0.432408541756808	1.84921066217715	0.400356909481392	1.13197589482117	0.459328934780315	1.24310027686442	0.996489276687951	1.44179008344865	3.45723869712876	2.83324417252922	5.2534647229653	1.9007533154028	3.31476733071698	1.42996974354683	6.73033674123662	0.756255203433653
mature-tRNA-Ser-TGA	232.785080673325	10.9625950881569	287.239790310158	14.1410374622691	143.827030601102	11.5764932266242	207.306410861195	30.6148764109879	120.309763305239	14.626325522554	161.808188720879	15.5272543946367	248.168084460878	21.5686123986009	161.841930124651	10.9200407878947	161.950639396838	10.7146035860274	203.465762374389	11.8428885175348	208.383345439255	16.6930527857442	215.284231978035	19.2212241378401	242.707538454914	13.409045060214	195.596546741144	19.0430105530928	198.323494462486	12.8613848098903	173.53121570332	13.6089212856093	230.31402203713	17.4904290115619	164.557935565985	16.3101923558289	203.562810945358	13.676698458449	112.295566830343	17.6804836588057	140.308408331121	39.4288526246864	199.143549648083	47.0197179872957	145.354749069514	58.8758572023251	178.366360725626	67.1317677504175	135.607055947974
mature-tRNA-Sup-TCA	10.9598379548788	0.811587105882437	29.5334636542178	0.947010228923477	26.8984553385796	1.40172610618735	51.4484145115599	1.9526057459059	24.6833310614614	0.679884288730238	15.4939048866654	0.970453399664797	36.2019432679174	1.05111923530485	18.1807719854766	0.789697864887302	28.7258923663675	0.939659880337571	30.7022421705496	1.43864239091805	30.8476032774795	1.01591241208365	53.7731288569817	1.59252059109703	17.5007535391927	0.474368516178706	19.6196695445251	0.846246234504219	39.5864749655832	0.606459778269699	13.5252086768114	0.510887407816866	42.6709945709773	0.456782300895501	35.9646142140549	0.619682868588589	11.4610012914168	0.460226061606058	41.4877920048532	1.59846071372582	46.1120176572124	4.89146167643844	76.8479484369826	4.9939087037149	108.339057909424	4.34362423125908	26.5266957046406	4.51521610502427	20.5205269126219
mature-tRNA-Sup-TTA	0.455961444436684	0.205638624801293	0.838028201195667	0.501664156035401	1.47345850922289	0.455429030735427	0.552000414926486	0.825522506473728	0.457803622821253	0.606859679940694	0.446708082420405	0.290351286692163	0.997766328259657	0.794244590721924	0.82214910160693	0.0551143301535929	1.14638509328295	0.645047046568365	2.01263360953977	1.48296848180271	1.24710232774558	0.61590614211476	1.23858981714361	1.75251249717124	0.62147562284065	1.0720385961295	5.25197037224852	2.9699784443651	4.95183297100934	0.801441303434015	0.243330524414876	0.716686575630021	1.64398307823445	1.73324509430704	1.17510723205321	2.75445553723197	6.19904495730203	2.14233885987381	2.16536539915754	4.13127171709051	0.585586860216879	0.0951646240552225	3.50044004919634	3.24190557377466	2.31117631306251	3.71481574220926	1.27995366842979	2.0220710165201	1.15678293717084
mature-tRNA-Thr-AGT	5.51623943563596	7.55379215103417	6.36254632619193	6.41592931855293	10.171708741618	11.0388758443157	15.4597163187129	32.0731379553655	5.87943304364823	10.9222151939534	2.57860234403156	10.6200560718034	4.39017184434249	13.2401163789769	6.02491680439029	8.23013243562235	8.87951459537079	5.65966759609263	6.64369807101933	4.47432776223902	8.60064302123083	5.25553524387961	7.42313028224292	9.28045536100971	6.69418028031214	4.51677603401205	21.9249686702032	7.17227208926762	12.5040829718609	6.79611467710656	8.13642968118584	6.14057780102145	7.67066990308632	5.23584455571918	6.15418434223795	6.75732835915983	10.7452828792143	5.86362093305496	18.5649358933296	12.9715135464934	7.98205981946632	20.7753583792298	23.5303461690466	31.6976426842418	11.5005763386776	37.2647912547389	9.38288616615065	46.2065089731773	9.45753633719327
mature-tRNA-Thr-CGT	9.01194384298387	13.2705459205101	16.9616345486969	10.3564622747688	26.2230014378333	18.4742825861734	14.0716884297255	31.3181591203516	12.0170879060114	21.18846795378	10.9965085438939	13.6194807751699	15.2612707022023	20.4244868264643	20.4795124395593	11.4177149631622	18.5818200332231	14.145550937887	14.9323546180134	16.0382226489115	13.7672098076054	11.4182935806461	12.2000676557615	16.9887359224463	13.2294403656407	10.6184909190111	36.3884989022793	10.4520938171584	24.608824575092	20.0286367348959	13.5983122678374	13.0908128543604	11.8006456574637	13.9580394000914	16.9482831085231	17.625451837586	15.2039233863504	12.6764020477458	16.3451916544142	19.9880408341175	14.2797854292964	40.7169518586726	66.4892647910642	53.6663878135904	38.4812796659176	51.1188621586432	24.3769240593854	135.705632659904	30.9770422718575
mature-tRNA-Thr-TGT	138.00433051617	70.6341257709135	176.11950057175	74.3494005070014	201.813465472763	114.260659225982	219.767789355654	332.483093616783	144.894332236834	79.8473735314499	138.65248233274	63.5049707617126	155.922310353188	114.55575744656	203.158536852183	32.7033628296454	242.257234457509	73.0288359805589	170.973498833977	140.598449160451	188.775115545576	85.0993006322909	176.441449891726	130.405425963653	144.960964672218	62.4034351815667	831.863388380693	97.9457672619587	469.005295853815	53.7745599401447	166.435990025746	60.2007697249927	148.403878849207	88.022671568019	144.042111339792	75.6980918989694	376.805372532792	113.345694544823	393.460270221506	188.991198141941	102.927417771927	396.291895074555	480.508079013295	440.669501849655	352.21764256135	461.524019920833	211.399487578118	1192.47410082602	291.643032298516
mature-tRNA-Trp-CCA	185.848990710344	129.620879833082	328.110538169478	201.445451257739	505.782920896368	250.712173376705	469.262097700369	407.860891326289	254.518238844895	220.584680343588	192.146889743707	168.892024721537	394.883619873054	349.733352308594	271.511608350143	96.9847690314718	451.485766988505	172.115918675694	380.904139611449	395.414804862207	362.223234407153	220.927677387623	381.667289885598	408.580486147892	242.809638021523	144.023076572669	848.934701251222	255.567774406987	723.395143938485	171.919917187985	325.624281169779	126.367910060709	407.867947872474	271.270911895451	345.276762029316	278.091390690205	590.841167416858	233.791250788575	1741.7542374439	532.615265555492	669.550920567248	1392.10495859878	1654.87570729291	913.408167744439	1441.23480076535	1045.02787154186	548.178006597404	1558.25693023385	813.225091437673
mature-tRNA-Tyr-GTA	59.6281343856953	42.6357415421348	86.8617636626894	53.5333705437017	101.450135874535	130.797860388381	346.608099463806	137.678091133484	60.5607322800421	106.137491740665	35.7116808724592	151.540701582877	78.6248146887102	160.342186552406	55.416512011714	129.081874229428	83.4122163345739	62.5034048456885	83.516996033944	87.819763856662	73.0172959094771	103.258550152505	77.6897684829259	203.03620246911	139.200773470804	38.0179821630588	86.3507446769326	39.5244279668359	105.141884226474	48.8126162997563	204.207571171829	60.2955456575383	102.13588933917	31.0539746063345	120.60540680207	45.8843831909977	78.7032214526476	39.2941549675348	166.667881127421	71.2070718309861	83.3032398954545	221.402032777766	249.77405170012	318.251304936972	202.12216827537	231.25615426588	130.80851232499	255.996995685919	103.892480971088
mature-tRNA-Val-AAC	1631.87595166585	111.465045649376	1554.08744388392	114.979864985627	1520.81533270855	205.952698718616	1485.60476770291	257.724572412459	1459.57671168402	87.5678373434755	1487.73764022934	113.573565163286	1454.21751272835	107.357362233995	1302.47501577553	61.6071272864632	1238.71106114728	76.3233310725675	1995.35835233368	110.16206922536	1577.89894708023	109.945531124037	1736.00933760502	156.078115631977	1324.63622590284	98.8099344069931	1225.21134228585	307.185971538318	1593.19940441758	210.253957385376	860.910705738935	91.262904645844	1359.72289001215	167.703198387865	1564.71509032599	112.386799083844	811.976427196159	73.644243998401	1260.18284558596	347.297064101155	6750.98106853264	949.978096787334	4937.11737319995	771.533448055397	2928.00763406181	712.706529218296	2240.55407955641	470.224323658082	2138.62886719055
mature-tRNA-Val-CAC	3220.69930851435	234.288198008609	2873.74423196508	231.87021263802	2891.77965002748	410.055028494475	2737.71335989192	522.397427213067	2845.72172226752	166.958177547501	2965.02088471739	230.740336490112	2686.73548742665	200.319410333919	2443.1399078981	121.173379153358	2447.97062780267	154.66140043642	3734.8029512179	205.262393509826	2979.30837268326	220.794588425342	3274.4480434275	306.337334888122	2488.28540646503	194.624668327356	2348.33208984949	628.595796591202	2964.35091347576	438.887949092879	1431.32340579605	184.257952287449	2509.84043980676	341.57386056964	2861.09831432627	220.006913989759	1370.35019001849	137.242461802134	2038.35383071193	669.382852409938	12790.3258804913	1946.44257751235	8865.35780658732	1541.38105431909	5446.3267626843	1386.66808805933	4067.12572503182	949.681204128028	4002.4408788635
mature-tRNA-Val-TAC	82.2585737235454	39.8459108656639	108.942260067851	30.2384784898713	78.881805542427	64.3753459073971	137.19865346476	114.367984977106	78.3214553011345	66.9471986752832	82.5830391093372	47.1031748038559	118.364067296317	78.6073319700277	109.681244215198	36.6469165424264	79.0486638263264	30.9746629861771	92.1140252736055	38.6510475428614	105.952795722548	44.8354532433336	110.900456478788	58.6976085464162	98.3209948226642	36.9219682628625	145.707646526226	48.591755218442	130.767854758135	65.6375048711764	132.129519094292	42.2240318909279	110.882529902288	55.4169009631878	124.684506577047	56.1460529856704	76.5805120062103	30.817203591091	109.413488323177	112.39454010612	222.733548658619	240.829123321994	242.681198338355	195.936167031932	159.504154683868	189.515891838629	71.2968600672072	113.344051712218	104.288996740881
mature-mt_tRNA-Ala-TGC	6.81707061535238	0.616915874403879	16.2403116171308	0.346572819368153	6.27003620945911	0.678619416658749	23.2161248335972	2.90790706781352	8.43593192614444	1.25904497913007	7.57887964186316	0.871925785862351	17.4712610176587	1.7715492729857	6.93959382364584	0.329040777036376	5.08031929585891	0.930356317165911	12.3166608018073	0.52148342217238	13.9071906811278	1.25695131043829	18.3307929489007	1.01728957619439	16.1583661938569	2.82566083644356	8.24468335704661	2.25853874096205	16.5609214637646	2.68940034709401	20.6778728901912	2.43709540831367	41.2872462570296	1.26382454793222	29.7646921651801	3.13322798724567	13.5130895662516	1.61482828633705	49.2672288206111	4.43387563839718	3.76167973485435	0.92094797472796	8.45686362364291	1.46318344185277	5.57903602019708	2.14110417418401	16.8596047723279	6.18748781064901	2.13971410343739
mature-mt_tRNA-Arg-TCG	5.58776279946916	0.685462082670977	8.01469923962298	0.693145638736305	2.37501371570421	2.78987982404153	10.6201422111136	2.69250654427178	5.2467381491874	0.377713493739021	5.34979739425635	0.523155471517411	7.45219664260325	0.664330977369639	3.56618015937355	0.904862136850033	1.98795102881436	1.03372924129546	4.92666432072293	0.391112566629285	4.54483355592413	0.517568186651059	5.29743098981994	0.554885223378757	9.14456987894099	1.02751303143402	3.96173096377565	1.55274538441141	14.0944012457571	2.08428526899786	9.60790053483631	1.71499306510962	12.3861738771089	0.812458637956425	11.3288781054232	2.15844594676924	8.28440666875724	0.269138047722841	16.9661980044488	2.20075579132123	2.86336815638167	1.96468901275298	6.50827753524593	2.67190019816593	4.80282231303923	1.35227632053727	2.27088554076253	3.79499252386473	1.33732131464837
mature-mt_tRNA-Asn-GTT	5.14074177551163	0.137092416534195	13.7796583418079	0.259929614526115	4.56002633415208	0.377010787032639	12.9664526996155	2.20785536630286	8.95031801920203	0	6.41975687310762	0.0871925785862351	10.5986796694802	0.295258212164284	8.6744922795573	0.493561165554564	5.08031929585891	0.103372924129546	10.7656738860242	0.195556283314642	10.1804271652701	0.221814937136168	14.7991722890208	0.462404352815631	16.7798418166975	0.256878257858505	8.35175716687839	0.564634685240513	19.2623483692014	0.605115078096152	19.7379695770007	0.451313964502532	16.2646727679208	0.270819545985475	20.1245909201927	0.417763731632756	8.4202166141467	0.448563412871402	7.72179524561454	1.26219817443423	3.14409052465439	0.675361848133837	1.51989714894965	2.35381684124142	1.55242741431571	2.36648356094022	4.06006808802998	1.31999739960512	0.86925885452144
mature-mt_tRNA-Asp-GTC	0.111755255989383	0.0685462082670977	0.281217517179754	0	0.855004937653515	0.226206472219583	1.85235038565935	0.376950916198049	0.102877218611518	0	0.0891632899042725	0	0.0828021849178139	0	0.481916237753183	0	0.11044172382302	0.103372924129546	0.182469048915664	0	0.0908966711184826	0	0.084086206187618	0	0.532693391006271	0.256878257858505	0.107073809831774	0.705793356550641	0.469813374858571	0.336175043386751	0.939903313190509	0.0902627929005064	0.625564337227722	0	1.05548553777234	0.0696272886054594	0.611144754252583	0	0	0.614917059339755	0.561444736545426	0.368379189891184	0.272802052375578	0	0.194053426789464	1.12689693378106	0.137629426712881	2.47499512425961	0
mature-mt_tRNA-Cys-GCA	1.67632883984075	0.411277249602586	3.09339268897729	1.29964807263057	5.51003182043376	0.98022804628486	8.27383172261176	1.77705431921938	3.08631655834553	0.755426987478042	2.40740882741536	0.435962892931176	3.31208739671255	0.442887318246426	1.54213196081019	0	2.98192654322153	0.620237544777274	4.10555360060244	0.0651854277715475	3.72676351585779	0	5.21334478363232	0.369923482252505	6.2147562284065	0.17125217190567	2.03440238680371	0.141158671310128	2.4665202180075	0.201705026032051	3.75961325276204	0.270788378701519	8.38256211885147	0.0902731819951583	4.57377066368016	0.278509154421838	4.07429836168389	0.0897126825742803	4.8940955782064	0.226548390283068	3.76167973485435	3.008430050778	3.50745495911457	5.21656705356206	4.51174217285503	1.12689693378106	22.7088554076253	6.68248683550093	1.13672311745111
mature-mt_tRNA-Gln-TTG	164.95075784033	14.8745271939602	301.887004692466	8.49103407451974	154.755893715286	9.50067183322249	274.394837129005	27.5174168824576	320.874044849323	23.5441411097323	257.146928083922	11.7709981091417	414.342133328741	16.3868307751178	188.140099218843	8.88410097998215	139.487897188474	13.4384801368409	195.24188233976	8.34373475475808	217.333940644292	9.98167217112756	258.312825408363	9.43304879743887	249.566853686438	16.61146067485	200.97754105424	16.7978818859053	201.432484470613	30.3902239221623	177.015123984213	17.3304562368972	324.292552418851	55.7888264730078	461.03608289896	35.5795444773898	98.6659253254448	9.77868240059655	46.9833175507814	28.836373677459	9.03926025838136	10.8057895701414	11.9643185827575	19.7847848007049	10.7214518301179	18.2557303272531	12.7995366842979	35.1449307644864	6.1516780473825
mature-mt_tRNA-Glu-TTC	24.3626458056855	21.1122321462661	32.6915363721464	23.4803085121923	36.670211770473	54.1387490178869	78.9101264290883	72.0514751247129	18.0035132570156	17.500725209908	16.5843719221947	37.9287716850123	26.7451057284539	27.3113846251963	19.6621825003299	41.3768777123243	30.3714740513304	17.2632783296341	31.475910937952	19.881555470322	27.0872079933078	37.856415937906	30.6914652584806	43.8359326469218	45.6340671628706	21.4065214882088	16.4358298091773	59.1454832789437	40.2864968941225	59.5702176881323	29.9724723206307	35.292752024098	53.548307266693	28.52632551047	59.5997500328784	41.6371185860647	26.9582741598084	30.2331740275325	59.707966054118	66.119765906901	34.0796955083074	81.8415766874913	56.0413359022973	142.119643873874	38.8591987145901	118.436867740389	44.9360078217556	192.389620992447	18.4550341421475
mature-mt_tRNA-Gly-TCC	31.5149821890061	24.8137273926894	45.8384553002999	13.516339955358	69.8254032417037	31.6689061107416	109.535652805323	76.2517853337769	42.0767824121107	13.8494947704308	28.6214160592715	15.1715086740049	33.8660936313859	13.7295068656392	23.8066621450072	12.9971106929368	43.1827140148007	13.9553447574887	46.0734348512052	11.2118935767062	40.9035020033172	13.1610196034126	49.4426892383194	8.78568270349699	102.987388927879	20.3790084567748	35.3343572444855	30.1373763247124	82.9220606625379	31.3987490523226	66.2109667291981	12.9075793847724	114.978725182455	18.5060023090074	124.265830647064	30.4271251205858	37.2798300094076	22.8767340564415	127.899031110461	47.7693462939726	55.6953178653063	92.5859697259842	76.0338291692503	147.145360913281	97.5118469617055	174.049231422484	65.3739776886184	224.06955858297	54.3621114404562
mature-mt_tRNA-His-GTG	3663.4121673535	258.441825415686	5261.39203374048	347.525894621415	1775.46525331184	453.041044410363	5901.50559039346	626.761673375585	3288.12771177918	454.347784483731	3094.02589908249	332.406883121662	4465.27342606295	489.267216358722	3543.81924594181	375.627192851128	2082.85691534719	193.686746753806	2822.49237575888	274.256605826065	2874.63722002348	330.750470913112	3742.62069965273	186.102030260296	4217.57062515565	856.575107263798	2081.03303098545	626.580050764893	5965.22042057928	851.710902371809	6050.05319330584	702.24452876594	5108.94265489254	761.45429012916	4225.90585111222	1195.12943190747	3161.22569018954	856.965149134775	11560.6879271254	1103.45248095731	342.986589555601	194.54534793875	609.946417390024	240.280167820779	371.887383034297	343.140116336332	314.71239303441	327.221580373487	282.241663456538
mature-mt_tRNA-Ile-GAT	10.7285045749808	0.274184833068391	31.0745356483628	0.259929614526115	3.70502139649856	0.829423731471805	30.6255263762346	1.02315248682328	13.2711612008858	0.881331485391049	11.8587175572682	0.523155471517411	23.2674139619057	0.811960083451781	10.9876902207726	0.246780582777282	4.19678550527475	0.516864620647729	13.1377715219278	0.456297994400833	15.3615374190236	0.221814937136168	17.7421895055874	0.184961741126252	26.0131939274729	0.428130429764175	17.6136417173269	0.635214020895577	23.2557620554993	0.874055112805553	39.3715054525358	0.451313964502532	29.2764109822574	0.270819545985475	51.5076942432904	0.905154751870972	18.4701525729669	0.179425365148561	24.5792355705477	1.13274195141534	1.57204526232719	1.04374103802502	1.55886887071759	4.64401701109793	2.66823461835513	2.25379386756211	0.894591273633725	5.93998829822305	0.267464262929674
mature-mt_tRNA-Leu-TAA	3.12914716770273	2.33057108108132	5.76495910218495	1.1263616629465	3.6100208478704	2.56367335182194	12.3490025710623	6.83896662245032	4.52659761890678	1.13314048121706	7.66804293176744	2.70296993617329	8.44582286161701	2.2882511442732	4.04809639712674	1.56294369092278	5.52208619115099	1.44722093781364	6.47765123650607	2.21630454423262	8.27159707178192	2.66177924563402	8.32453441257418	3.14434959914629	10.2099566609535	2.05502606286804	10.6538440782615	2.61143541923737	10.1009875594593	3.89963050328631	9.81676793776754	2.8884093728162	19.5176073215049	4.15256637177728	14.2842376111857	3.55099171887843	4.34591825246281	2.60166779465413	8.59185668174012	4.20732724811411	1.68433420963628	2.88563698748094	1.79269920132523	8.46101729419212	1.55242741431571	5.91620890235055	3.9224386613171	18.4799635944717	2.27344623490223
mature-mt_tRNA-Leu-TAG	1.67632883984075	0.137092416534195	4.21826275769631	0.173286409684076	0.760004389025347	0.301608629626111	4.19866087416119	0.484651177968921	2.77768490251098	0.503617991652028	1.78326579808545	0.784733207276116	3.72609832130162	0.442887318246426	1.060215723057	0.658081554072752	0.552208619115099	0.516864620647729	4.10555360060244	0.195556283314642	2.636003462436	0.0739383123787227	3.44753445369234	0.369923482252505	5.32693391006271	0	1.76671786222427	0.211738006965192	2.58397356172214	0.201705026032051	5.63941987914305	0.0902627929005064	4.25383749314851	0.270819545985475	6.47364463167038	0	2.78410388048399	0	4.676580219175	0.226548390283068	0.449155789236341	0.306982658242653	1.83167092309317	0.636166713849031	0.824727063855221	1.97206963411685	0.550517706851523	1.40249723708044	1.27045524891595
mature-mt_tRNA-Lys-TTT	14.4164280226304	0.0685462082670977	29.8090568210539	0	7.22004169574079	0.603217259252222	24.8214951678353	0.86160209416697	16.7689866336774	0.125904497913007	15.3360858635349	0.523155471517411	30.5540062346733	0.73814553041071	16.0960023409563	0.41130097129547	7.84136239143441	0.413491696518183	20.61900252747	0.130370855543095	19.0883009348814	0.221814937136168	28.841568722353	0.0924808705631262	20.5974777855758	0.256878257858505	10.439696458598	0.846952027860769	17.7354549009111	0.806820104128203	20.991173994588	0.270788378701519	26.6490407659009	0.451365909975791	29.3424979500712	0.835527463265513	17.3157680371565	0.269138047722841	10.3319795539913	0.841465449622823	0.449155789236341	0.491172253188245	0.116915165303819	0.445316699694322	0.194053426789464	1.35227632053727	1.16985012705949	4.37249138619197	0.468062460126929
mature-mt_tRNA-Met-CAT	21.3452538939722	1.16528554054066	24.3956196153436	1.21300486778853	6.27003620945911	1.88505393516319	21.4872644736485	5.16961256500182	13.6826700753318	0.503617991652028	15.2469225736306	0.435962892931176	19.8725243802753	0.885774636492852	24.5777281254123	0.329040777036376	9.05622135348762	0.930356317165911	18.7943120383134	0.52148342217238	18.270230894815	0.517568186651059	19.5079998355274	1.84961741126252	23.5272914361103	0.941886945481186	10.0649381241868	1.55274538441141	20.3194284626332	1.41193518222435	26.8394612766623	1.3539418935076	20.2682845261782	2.1665563678838	19.9134938126382	1.67105492653103	14.2600442658936	1.88396633405989	11.4195563491483	3.07458529669878	5.89516973372697	4.91172253188245	6.15753203933447	8.65186730834683	7.32551686130225	8.9588306235594	3.78480923460422	26.3174481546271	7.75646362496054
mature-mt_tRNA-Phe-GAA	0.156457358385137	0	0.773348172244323	0	0.190001097256337	0.377010787032639	4.93960102842493	0.700051701510663	0.102877218611518	0.125904497913007	0.178326579808545	0	0.331208739671255	0.073814553041071	0	0.0822601942590939	0.22088344764604	0.103372924129546	0.182469048915664	0	0.454483355592413	0	0.168172412375236	0	1.95320910035633	0	0.267684524579435	0	1.05708009343179	0	1.56650552198418	0.0902627929005064	1.00090293956435	0	1.05548553777234	0	0.47533480886312	0	0.326273038547093	0	0.112288947309085	0.552568784836776	0.116915165303819	0.572550042464128	0.145540070092098	0.619793313579581	0.344073566782202	3.95999219881537	0
mature-mt_tRNA-Pro-TGG	4.91723126353286	4.24986491256006	8.29591675680274	4.50544665178598	9.88005705732951	4.97654238883083	16.9181335223554	9.47762303583667	3.39494821418008	5.03617991652028	3.5665315961709	3.66208830062188	6.70697697834292	2.65732390947856	6.45767758589265	2.05650485647735	8.61445445819554	4.65178158582956	5.20036789409642	2.34667539977571	6.8172503338862	4.36236043034464	6.22237925788373	4.16163917534068	16.9574062803663	2.14065214882088	5.78198573091581	2.82317342620256	9.39626749717143	2.35322530370726	4.49064916302132	3.15919775151772	15.1386569609109	4.60393228175307	12.1029008331229	1.74068221513649	4.54963317054701	1.61482828633705	12.942163862368	2.03893551254761	7.46721499605417	5.52568784836776	10.4833931555758	17.2401179453087	9.46010455598635	11.5506935712558	11.1479835637433	30.9374390532451	4.88122279846655
mature-mt_tRNA-Ser-GCT	179.255430606971	38.8657000874444	212.248921091419	27.8124687542943	488.207819400157	24.581103314528	477.288949371559	59.827495413719	229.724829159519	23.4182366118193	216.666794467382	22.5828778538349	269.852320647155	29.3781921103463	83.6606588739526	15.3003961321915	488.483744469217	23.3622808532773	644.29821172121	18.3171052038048	564.650120988014	25.3608411459019	287.154394130716	17.3864036658677	895.723936977045	54.2013124081446	129.452236086615	45.6648301688265	353.886924612219	59.1668076360682	544.621753143167	51.6303175390897	1056.32793984273	35.5676337060924	561.79976890496	38.503890598819	243.575137056002	32.8348418221866	381.630697420583	48.7402679666143	92.4699481090317	89.5775396752062	133.010486393978	153.188944694847	147.286550933203	208.983036369697	142.102383081049	122.099759463474	262.248709802545
mature-mt_tRNA-Ser-TGA	103.37361179018	2.39911728934842	194.110391233325	1.73286409684076	49.4952858352757	2.86528198144805	183.012218103144	6.30046531359597	111.518904974885	2.01447196660811	85.6859215980059	2.00542930748341	159.642612521545	1.62392016690356	72.2874356629775	1.3161631081455	56.4357208735631	0.103372924129546	103.003778112892	1.30370855543095	129.98223969943	0.887259748544672	117.55251625029	0.924808705631262	150.219536263768	0.941886945481186	73.4526335445971	0.705793356550641	195.442363941166	1.2102301561923	189.024999652758	1.89551865091063	216.069922078455	1.71519045790801	236.358394758487	1.25329119489827	130.784977410053	0.448563412871402	74.9340411863157	1.65056684349092	7.13034815412691	4.66613640528833	6.82005130938945	12.6597176055957	7.03443672111806	11.4943487245668	19.8874521600113	29.2874423037387	4.3462942726072
mature-mt_tRNA-Thr-TGT	124.160089404205	7.95136015898333	153.193242483671	5.54516510989044	35.6252057355631	12.5921602868901	148.311520878459	23.4786570660499	126.127470017721	9.19102834764951	87.2908608162828	8.80645043720975	138.61085755242	9.1530045770928	98.8892119869532	3.94848932443651	48.7048002059517	4.13491696518183	73.6262612374704	5.80150307166773	89.1696343672315	5.98900330267654	102.332912930331	6.0112565866032	130.687445260205	7.70634773575516	63.0129370859991	9.17531363515833	237.843021022152	13.1108266920833	205.107789678462	6.49892108883646	139.876185804119	7.31212774160782	204.623462922798	11.209993465479	99.1412601343079	2.60166779465413	39.8053107027454	14.9521937586825	6.00745868103606	22.9009063049019	4.24791767270543	31.490252335527	3.83255517909191	32.9617353130959	4.40414165481219	23.3474540055156	2.67464262929674
mature-mt_tRNA-Trp-TCA	1.89983935181952	0.342731041335489	3.30430582686211	0.259929614526115	6.93504004985629	0.377010787032639	50.0134604128025	1.07700261770871	3.90933430723767	0.125904497913007	2.67489869712818	0.610348050103646	3.89170269113725	0.442887318246426	3.37341366427228	0.575821359813658	3.75501860998267	1.34384801368409	8.48481077457838	0.0651854277715475	7.72621704507102	0.295753249514891	6.72689649500944	0.369923482252505	49.8068320590863	0.856260859528351	4.28295239327097	0.0705793356550641	8.45664074745429	0.1344700173547	88.8730799472359	1.98578144381114	22.0198646704158	0.180546363990317	11.8918037255684	0	7.26583207833626	0.358850730297121	16.7486826454174	0.258912446037792	2.80722368272713	0.92094797472796	5.4950127692795	1.01786674215845	6.4037630840523	1.63400055398253	4.19769751474286	13.6124731834278	3.94509787821269
mature-mt_tRNA-Tyr-GTA	3.16602640217923	0.457203209141542	5.60114989842775	0.0866432048420382	8.45504882790698	1.10614964915376	13.9136211968159	1.56165379567763	5.38356484994072	1.42649796135437	3.86344535155213	0.668767077756423	5.29933983474009	0.861415833989299	4.62639588243056	0.137374524412687	3.38724766965202	0.654350609740024	5.23047528716751	0.499972231007769	4.60573432557351	0.271353606429912	5.77419977890373	0.154443053840421	8.72995685627444	0.542013124081446	4.06880477360742	0.305608523386428	9.0439074660275	0.761772648314378	13.6808148919952	1.08315351480608	15.5552828095045	0.993005001946741	5.18384130451257	0.928131757110774	4.50413683884154	0.239532862473328	110.859965460736	1.03564978415117	3.31252394561801	1.12539842511757	7.63845746651618	2.0357334843169	5.64355878460458	1.74669024736064	8.78557445421675	4.92276530215236	3.34330328662092
mature-mt_tRNA-Val-TAC	33.0348536704617	10.7617546979343	54.2749808156925	7.19138600188917	109.820634214163	12.139747342451	277.235107720349	19.2244967261005	60.3889273249608	6.16932039773735	32.722927394868	6.27786565820893	58.292738182141	5.6099060311214	28.4330580274378	5.59369320961839	73.6646297899542	8.57995270275229	71.3453981260246	5.0844633661807	61.8097363605682	4.28842211796592	80.6386717339257	5.36389049266132	200.026368322855	8.56260859528351	49.7357846668591	7.34025090812667	155.155867047043	8.87502114541023	224.323590748135	8.66522811844861	197.428104829069	5.14557137372402	126.165704615054	8.35527463265513	46.6507162412805	8.88155557485375	263.519857466536	11.2626914026439	87.2485120591592	28.9791629381065	142.714445114195	61.3264712150466	227.964263120922	38.370840595245	80.5820293403917	100.319802369989	72.1484849252795
mmu-let-7a-1	334.915974016903	6.53588095826777	1194.92486746746	13.3967723326759	1011.75584288999	10.6890098339494	980.865220516139	7.41354751899792	897.926766851931	9.18851025769125	709.756728663091	8.15686572674229	1399.70303824401	9.46228755433489	544.797632287694	7.90109165858597	738.195795284779	11.7710748706314	1111.29854737303	6.90118123817373	1056.34930063647	8.30253309700677	1557.73564928047	12.0650543736654	1109.30468863405	17.6552426626151	459.5131439526	9.09908795265086	2022.50194649554	16.6668863010283	1377.71027647465	11.3568646027417	2211.9329400035	11.3455335131515	1654.03309116039	14.6600256158795	777.941775831833	9.92042843906392	1329.84105173896	10.8652607979759	86.8633609698891	17.9277872413709	70.902032846848	51.742619670911	74.8415553770264	36.6190793116823	45.9138648985506	40.8910444446424	165.140459860668
mmu-let-7a-2	333.724662988056	6.44402903918986	1192.90994395686	13.3681800750781	1010.20353392541	10.6641271220052	978.786883383429	7.41354751899792	896.367148217781	9.12555800873475	709.548978197614	8.18651120346161	1396.74948430799	9.36337605325986	543.351883574434	7.84679993037497	736.962161229676	11.5994758165763	1109.18555578658	6.86858852428796	1054.74406542452	8.45040972176422	1555.50063792	11.9577765638122	1107.25559472332	17.426621013121	458.799497010071	9.12237913341704	2019.56561290267	16.599651292351	1373.0253806269	11.221470413391	2209.30556978714	11.2706067720955	1651.20438991916	14.4859573943658	776.130750210064	9.87557209777678	1329.46039986066	10.8328967422212	85.6096548731831	17.8663907097224	69.4861901950188	51.8698530136808	73.5641986951848	36.656830358964	45.5353839750902	40.5890950394828	164.461100632827
mmu-let-7b	222.263323321925	5.23830123577161	627.707026184515	12.9739534930468	607.944610880128	7.47159977741283	475.006853696427	6.30746583061107	496.850671145255	7.99619466245508	464.851028650127	8.3652559895634	651.825423847824	9.17514894300513	413.414736053995	5.91862097694181	567.840540705009	11.8010530186289	474.797238111982	7.15931553214906	506.608960612018	6.71729567960695	679.430840651005	10.5844356359498	539.158513128451	12.0981096842761	169.670765166577	7.61903928396417	789.506107515146	12.2959383869138	590.80442460529	7.63081651180881	802.680368027006	8.31145186629422	549.437218629545	11.3109530339569	304.260453053829	7.38066239538604	541.780730814629	7.450529275295	58.5974257085096	12.5224365950343	48.6180023399401	31.5233330046472	42.2197189330166	23.665962506336	24.8028871350618	33.1154347625935	100.040995584901
mmu-let-7c-1	294.20912202277	6.00464784419776	853.450872881597	13.8447177017093	773.332965997879	9.05278301822772	639.693151984114	7.88312066031892	655.788772494747	8.84227288843048	588.275312700116	8.58585321338657	912.355046495083	10.4624747480414	523.901744218716	7.06532808491358	691.189588791225	12.227983195284	671.609266617662	7.46047220845361	703.08302420133	8.07554247800409	968.016382011034	12.5709247356457	747.027015989236	15.4435208624533	253.401413716926	8.9226396135132	1153.73127544113	14.9019673232479	851.460500093312	8.94233489265317	1172.10863850551	10.25503347465	828.898828122554	12.957638409476	429.570931565233	8.93358893074683	763.792132317203	9.17941713371236	78.4967115058891	15.1944136523784	65.9498961617959	42.252920800425	59.1232278070799	30.4690392955722	33.3421049154625	39.2319727130138	133.209907491467
mmu-let-7c-2	295.029405601732	6.0272680929259	854.347253717608	13.9746825089723	773.768068510596	9.10933463628261	640.424212936321	7.99512893256063	655.985267982295	9.0311296353	589.151787839875	8.49866063480034	915.550382811061	10.1856701741374	524.528235327795	7.10645818204313	691.971516195892	12.8482207400612	675.076178547059	7.65602849176825	702.128609154586	7.92766585324665	969.418099068182	12.2472416886748	749.767723485963	15.5145905137942	253.338775538174	8.99321894916827	1159.59454635936	14.7170710493852	856.694717210768	8.98746628910342	1176.3311977818	10.180106733594	832.360820686447	12.9924520537787	430.504624939785	9.02330161332111	765.731281742968	9.29819321833219	77.4675833038013	15.4399997789725	64.7745090332749	42.1148726235197	57.4335075933106	30.9665642918366	32.4936194997776	41.748217756011	132.385448900986
mmu-let-7d	70.0515471118251	0.82803819586654	201.68920332132	1.17054969741594	71.0072100666381	1.01566706026593	131.429199463559	0.451264096819951	107.652779099464	1.42397987139611	116.375034350157	1.16140514676865	168.947922062609	0.681308324569085	133.628625901629	0.575821359813658	90.8615106064366	1.07301095246468	125.537793308732	0.657069111937199	139.799080180226	0.720159162568759	205.257792752223	0.626095493712364	152.011161702186	1.69025893670896	70.4850829051095	1.00434394637156	391.948855176386	1.81870698472232	219.912311198227	1.85851090582143	260.762740587352	1.58248888037512	180.105237537372	1.17113099434383	105.891693469891	0.910583728128945	106.578175618203	1.34925748441444	22.5599724038683	2.36622232973437	15.1393447551915	6.11038128651994	8.93713057078875	5.44234874169562	4.49153634077486	9.57658113413517	21.7595551106436
mmu-let-7e	66.2652790389048	1.01105657193969	201.490241927915	2.7717161228968	155.234696480372	1.91219871182954	157.265782642736	1.66881555613965	159.34652390738	1.78910291534383	141.609137025966	1.53458938311774	236.695841740515	1.66894704425862	106.739627499953	1.28079122461409	127.607680956832	2.18116869913341	180.560422664006	1.13487829750264	187.823427398965	1.49577205942156	246.460033784156	2.46369039180168	189.769357079029	2.44291223223439	69.3201198541398	1.39676505261372	346.903148794946	2.9738044337992	235.451001639296	1.57598836404284	283.059104694823	1.79011719896399	221.312800246055	2.20022231993252	106.963912988741	1.65878750079844	217.469680805999	1.85737315976361	15.3998676787045	3.29883564547555	12.6272275700301	10.4903891113705	10.165973895933	7.69839640312529	5.78869368754377	8.74828276588295	24.8367314556495
mmu-let-7f-1	215.211566668995	4.09426501979375	856.66940736572	8.16005703202316	703.868564840962	6.41219946585112	745.072130524018	4.08291692373373	638.97451988488	4.95560103785596	463.374484569312	4.68136954429496	1057.59256290648	5.02898549868817	318.46181589701	4.32524101414316	449.481249701117	6.21478019866829	887.731994570086	3.47242773739034	795.000464936473	4.52280656820647	1211.81760995554	6.35066138156988	878.327058649098	11.6203161246593	380.077761283652	5.06124415982465	1641.65830496737	9.83648176949634	1103.11647918903	7.36454127275232	1956.47498499584	6.64049526756384	1404.21233019613	8.73126199112461	637.477623613873	6.32833262878973	1130.07603358133	6.81651742305996	49.5289703238278	10.8223666336865	38.2788045549057	36.7061832223753	50.1206042047497	25.4785762243228	38.1914777656909	25.1822503909667	116.133651624722
mmu-let-7f-2	216.875602430677	4.01406595612124	860.164941104264	7.90012741749704	706.585580531727	6.43105000520275	747.971676327703	4.0549148556733	641.210041845309	4.94301058806466	464.747599233838	4.68136954429496	1063.19827082541	4.89981003086629	321.104644544848	4.40750120840225	450.872815421287	6.2354547834942	892.123112232242	3.50502045127611	797.209254044652	4.55238189315796	1216.7324487072	6.41539799096406	882.229925560538	11.4781768219775	381.369071430223	5.06124415982465	1646.97894143765	9.86673752340115	1109.883783044	7.36454127275232	1961.29183039249	6.77590504055658	1408.372350529	8.73822471998515	640.327595317871	6.28347628750259	1132.8221649891	6.82493207755619	50.4385107970314	10.9206010843241	39.5173258726908	36.2824961909518	51.1039699450053	25.7569197669667	38.5500024222779	25.829874115148	117.143997877939
mmu-let-7g	403.25766571209	2.65959288076339	1492.90997910905	11.9567622682013	594.727184549491	5.97109684502293	1141.64182458983	3.312860052072	1058.37716331501	3.93199746982321	866.504900681903	5.27166330132378	1665.67276444037	7.57115870542265	747.364375999916	5.18156963638033	611.117130185059	7.01075171446579	1275.66575429101	4.68292113110797	1300.86679974545	5.18825137961497	2055.91194559757	6.59666049726779	1460.10636999196	20.1983374154143	642.714291098569	9.92486617981512	3205.24654690106	13.6063487060354	2436.97817742931	19.791019971365	2328.94600041062	8.6120615623381	2364.24890347367	11.4244455143838	1183.45261747187	8.14680870457039	1228.57895149549	11.2312982685619	96.8711133988113	9.36358504171741	69.0083968861438	28.6090532885048	66.9096215570071	24.1533454301963	59.113903214583	24.3259020779729	136.390726238358
mmu-let-7i	103.554655304882	2.08723204173313	348.789868295291	5.5902195764083	244.050709392847	3.01231618839078	420.457604639273	1.85998352078295	334.938389405704	1.68712027203429	253.179161683182	2.88171472227507	430.951423601405	3.01975336491021	343.705552262997	2.92188210008302	173.571317577496	2.26696822616094	409.09195828794	2.17523772473654	368.486015047217	2.46436395158283	579.454023218051	3.20353735630669	525.83762706402	9.57214014866743	214.64926046261	3.87833449424577	812.853483178743	5.72707803913669	758.464377612213	7.94493103110257	1273.75283427562	5.39382262421071	955.742154452858	5.57993090884152	524.529924431272	4.73324113261903	546.488850760863	5.02095960978787	47.8148795431547	6.09053593953424	47.5197792205196	18.0773133407341	31.1712870787585	13.9932426752263	22.6338473700668	5.05394004373811	72.9522150353832
mmu-let-7j	73.6254801983656	1.46209062233719	273.957886973758	4.42660133537973	184.207963800991	2.23039581608509	336.349783028025	1.22509047764366	271.068097002929	1.34717812766918	203.710476811392	2.20422838666002	342.574995594924	1.99299293210892	277.651221219119	2.17331433232526	116.000255783032	1.17845133507682	326.729991333633	1.55336874379598	288.662376404388	1.86102732257245	465.370062973001	2.36566066900477	392.287842649475	6.60091496610406	168.813103949824	2.95515678387753	641.584191907488	4.48793682921313	572.956705024817	5.16573963769598	894.914825036536	3.7084223163611	791.567008308571	4.37120117865074	430.931068168308	3.14712090470575	385.915749993502	3.79986378616214	38.9648261609891	4.53843161945939	38.5278338570029	14.5440434120166	24.4196832271861	10.8463829876427	15.7262264433473	3.72899265388447	50.8723714698813
mmu-let-7k	6.42704477194943	0.173421906915757	15.7130287724187	0.536321437972216	18.3683560772563	0.0610757474992875	13.7296210585071	0.221862539247995	12.754717563456	0.216555736410372	13.3209955116983	0.217109520679725	19.6580667213382	0.28049530155607	11.9785100055931	0.0189198446795916	16.6060175940293	0.386614736244501	14.1185426598495	0.168178403650593	14.97522656677	0.283183736410508	21.8052349885731	0.480900526928256	18.5643646765685	0.154126954715103	5.36921619401432	0.143981844736331	23.806618237521	0.299868138700982	18.0847840828	0.121854770415684	22.393952144078	0.178740900350413	14.4432640988768	0.272938971333401	8.56145895735174	0.175836857845589	14.4897856418764	0.200333505121741	1.52993690708629	0.481962773440965	1.24553622770335	0.802842392877477	1.2652283426673	0.707127825947613	1.21389154360761	1.18964765639412	2.08956455413808
mmu-mir-100	156.624991269121	1.64510899841034	456.755600534735	1.06831071570233	192.677262711192	1.16873343980118	343.63198984418	1.13085274859415	155.087407056863	1.57380622391259	161.207228146925	1.13350352162106	267.602585282938	1.91917837906785	131.257598011883	0.822601942590939	151.379157592499	0.878669855101139	238.745240636989	0.912595988801665	237.285759954799	0.739383123787227	340.269127993248	1.98833871710721	699.95911578224	14.3851824400763	173.985839702797	1.58803505223894	432.287031541743	2.48769532106196	1028.58527946406	15.3898061895363	718.544466927227	2.52764909586443	433.523093214361	2.71546425561292	325.264819207764	3.76793266811977	286.41334900459	2.73476271127417	81.437559035914	1.01304277220076	64.7125439956639	2.29020016985651	60.5044030722539	1.99066343352424	31.2074725071457	2.92874423037387	53.6265847173996
mmu-mir-101a	23.6552350352728	0.754008290938075	92.9775416175561	2.46933133799809	109.614483023639	0.678619416658749	212.217609183706	0.538501308854356	61.2973331653005	0.482214227006817	57.2579898778267	0.625170788463306	136.154116725909	0.418528515742873	58.9383558772143	0.493561165554564	33.2981797326405	0.447604761480933	126.040495538495	0.174045092150032	97.8048181234873	0.234384450240551	179.622431071804	0.848049583063867	286.470963993034	5.23774767773492	100.712019420619	0.729084537316812	147.423913430308	0.829007656991728	352.028253911329	4.19721986987355	391.603275104554	0.872941669893181	442.248440326612	1.04440932908189	205.921829696773	1.03169584960422	184.561782138139	0.614917059339755	24.1606513477593	1.47351675956474	21.01238322562	4.73944201817528	28.4690931107152	2.66680159379287	29.1203222510449	2.76374455542323	24.4843472892397
mmu-mir-101b	20.2466997275966	1.23383174880776	82.5021891026103	1.64622089199873	102.86944407104	0.829423731471805	200.98001684404	0.646201570625227	52.6556468019331	0.608118724919824	52.0419374184267	0.625170788463306	114.956757386949	0.861415833989299	50.9385463305115	0.740341748331846	31.2550078419146	0.861096457999116	105.649579322169	0.239230519921579	87.0790109315064	0.382261074997996	156.078293339271	0.755568712500741	248.072648724665	4.16742160332448	83.7675890147411	0.799663872971876	121.231817781943	0.829007656991728	305.764124162063	4.19721986987355	335.615266922673	0.692395305902864	370.96798367572	0.870341107568243	173.361395289649	0.941983167029943	146.061563589582	0.582553003585031	20.4831883233868	1.53491329121327	20.9344397820842	4.80305868956019	26.4315321294259	2.66680159379287	31.5632445751985	2.2687455305713	22.2777671200699
mmu-mir-101c	3.03639030523154	0.137092416534195	15.4669634448865	0.649824036315286	14.8514357670416	0	31.6134465819196	0.107700261770871	10.4245485619051	0.0415484843112923	10.6255892578922	0.0584190276527775	22.5495190186682	0.123270303578589	8.96364202220921	0	6.57128256746968	0.0341130649627501	23.3104209989761	0.0436742366069368	17.1794708413932	0.0495386692937442	33.5226478208177	0.154443053840421	54.3498188620515	1.38457380985734	18.6934810894803	0.164449852076299	30.616563106096	0.0894225615408758	75.1222944752588	0.722102343204051	77.6325342499602	0.241029395927073	94.993698399511	0.174068221513649	43.4252300382807	0.269138047722841	27.6244505969872	0.129456223018896	5.15574701569665	0.184189594945592	5.94981276231135	0	5.74058549799931	0.751076806365075	4.20939601601346	0.16499967495064	3.18750535346439
mmu-mir-103-1	11.3431584829224	0.228258873529435	33.5935415585004	0.491266971454356	7.96389599149935	0.125921602868901	49.066291915602	0.0360795876932419	19.9756695377984	0.104500733267796	20.849052078316	0.130788867879353	37.9648017848177	0.258350935643749	27.854758542134	0.287910679906829	12.3882481612281	0.103372924129546	28.0089990085544	0.0762669504927106	31.5111489766444	0.123476981672467	47.4246202898166	0.200683489121984	87.2729338931941	1.88377389096237	16.1772465584336	0.164449852076299	65.2065728300583	0.179517473168525	132.68301771206	1.9253053725678	45.8325967313262	0.315956136983054	56.2102341425788	0.208881865816378	38.5584806452493	0.343599574259494	42.3611161713643	0.312960419148181	4.03285754260579	0.0509591212682804	3.12436293413572	0.55155654090711	1.39087793651348	0.243973186163599	1.13544277038127	0.742498537277882	5.23761892882034
mmu-mir-103-2	11.3431584829224	0.228258873529435	33.5935415585004	0.491266971454356	7.96389599149935	0.125921602868901	49.3132719670232	0.0360795876932419	19.9756695377984	0.104500733267796	21.2057052379331	0.130788867879353	37.9648017848177	0.258350935643749	27.854758542134	0.287910679906829	12.3882481612281	0.103372924129546	28.1002335330123	0.0762669504927106	31.5111489766444	0.123476981672467	47.4246202898166	0.200683489121984	87.9831917478691	1.79814780500954	16.1772465584336	0.164449852076299	65.0891194863436	0.179517473168525	133.205186219388	1.9253053725678	45.8325967313262	0.315956136983054	56.4213312501333	0.208881865816378	38.5584806452493	0.343599574259494	42.3611161713643	0.312960419148181	4.03285754260579	0.0509591212682804	2.89053260352809	0.55155654090711	1.77898479009241	0.243973186163599	0.997813343668386	0.742498537277882	5.23761892882034
mmu-mir-105	0	0	0.0703043792949385	0	0	0	0	0	0	0	0	0	0	0	0	0	0	0	0.091234524457832	0	0	0	0.084086206187618	0	0	0	0	0	0.117453343714643	0	0.313301104396836	0	0	0	0	0	0	0	0	0	0	0	0	0	0	0	0	0	0
mmu-mir-106a	1.28518544387791	0.102819312400647	2.87052780661234	0	6.58638803639091	0	3.76644578417401	0.0269250654427178	1.49171966986701	0	1.29286770361195	0	2.89807647212349	0.0369072765205355	0.771065980405093	0	1.1044172382302	0.0516864620647729	2.64580120927713	0.0325927138857737	2.72690013355448	0.0369691561893613	2.73280170109759	0	8.16796532876282	0.256878257858505	1.82025476714016	0	5.93139385758947	0.0336175043386751	19.9290832506828	0.315919775151772	2.41843172772237	0	3.51828512590781	0.0696272886054594	3.83663095725233	0.0897126825742803	2.59169550285908	0.016182027877362	0.449155789236341	0	0.233830330607638	0.0636166713849031	0.946010455598635	0	1.23866484041593	0	1.0698570517187
mmu-mir-106b	43.4727945798701	0.411277249602586	72.2025975359018	1.03971845810446	79.2304575558924	0.0754021574065277	99.0390006199199	0.430801047083485	74.002669663823	0.629522489565035	66.6049775584916	0.435962892931176	110.513592144259	0.811960083451781	96.7687805408392	1.3161631081455	32.2489833563218	0.413491696518183	60.5185971086137	0.391112566629285	77.2621704507102	0.221814937136168	127.69919875095	0.369923482252505	96.3287215403007	2.14065214882088	20.2546172368276	0.211738006965192	78.9674065796658	0.672350086773502	110.31645186917	1.08315351480608	135.997686913307	0.451365909975791	96.4361953011332	0.905154751870972	34.631536074313	0.448563412871402	97.6643962050965	0.679645170849203	15.102863413072	0.429775721539714	17.6931616826446	0.190850014154709	14.0688734422361	0.507103620201476	15.0243163671116	0.329999349901281	23.8711854664734
mmu-mir-107	9.38744150310819	0.09116645699524	27.3012996116035	0.491266971454356	6.58638803639091	0.0505194454623736	41.1629302701221	0.0360795876932419	16.220651058478	0.0415484843112923	17.0596122573845	0.0871925785862351	31.4648302687693	0.147629106082142	22.0717636890958	0.246780582777282	9.13021730844905	0.103372924129546	22.6261620655423	0.108859664378484	26.6027287362463	0.0495386692937442	39.9409479391186	0.154443053840421	70.3155276128278	1.37001737524536	13.8483911945925	0.164449852076299	54.6944985675977	0.112282464491175	104.95586997294	1.56425420096578	37.4500346124748	0.270819545985475	47.2386070715139	0.208881865816378	32.209365698292	0.298743232972353	31.7572424185837	0.215868251884009	3.49948504288764	0.0202608554440151	1.9746971419815	0.55155654090711	1.09979779632929	0.131283492785493	0.825776560277285	0.742498537277882	4.50209220576373
mmu-mir-10a	3340.42047915066	14.5317961526247	11645.521804376	25.328408071473	12960.2759955939	18.9636425877417	7579.83877142243	16.693540574485	7465.59400020061	28.0137507856441	5975.01038306511	31.5637134482171	14936.133846751	43.3291426351087	9884.23022603703	25.8297009973555	6886.83334752509	24.5510694807671	8611.52001918115	26.8563962418776	10247.7815985689	33.4940555075614	17912.3942815662	45.408107446495	6289.42208537921	50.4765776691963	4238.45412401203	47.1117065497553	7782.45855453224	46.1568334570009	8357.22027981339	39.8058916691233	16406.0715773217	40.9840246258019	11010.1918387184	59.7053999791814	4632.47723723458	46.0674625018929	5328.47375019209	41.3288991987825	1151.43893794419	16.3007791526849	865.8542283792	19.9438264791671	1737.85371088368	18.8191787941437	558.12173267741	20.9549587187313	1324.44959699488
mmu-mir-10b	2912.28609345533	14.737434777426	11404.5886965322	25.4150512763151	12747.6011173965	17.9834145414569	7186.72803297678	16.8550909671414	7316.52491043252	27.8878462877311	5880.31896918677	30.6045950837685	14669.8146953343	43.3291426351087	9538.11798408269	25.0893592490237	6216.26764624058	24.2409507083785	8401.46803648615	26.4000982474767	10056.6258992067	32.8286106961529	16898.7771090776	45.5930691876212	6294.60075296211	51.2472124427718	4154.18703567442	45.6295405009989	7622.8981870959	44.6776632660992	8260.6191059577	40.0766800478248	14017.9171635211	39.4493805318842	10772.1446670995	59.0787543817323	4527.36033950313	44.0040708026845	5069.64896175025	40.8110743067069	1120.16646611861	15.9323999627937	850.557827585284	20.3255265074765	1690.36689681403	18.6501442540765	537.614948097191	20.4599596938794	1283.92876116103
mmu-mir-1187	0.122930781588322	0	0.233410539259196	0	0.653603774561798	0.0188505393516319	0.106201422111136	0.0145395353390676	0.388875886351537	0.0214037646452112	0.459190943007003	0.196183301819029	0.789104822266766	0	0.112768399634245	0	0.270582223366398	0.0103372924129546	0.668749064275909	0	0.187247142504074	0	0.478450513207547	0.0231202176407815	0.253029360727979	0	0.110821393175886	0.0494055349585449	0.440450038929911	0.00470645060741452	0.321655800514085	0.0866522811844861	0.25523024958891	0.00722185455961266	0.197727624076019	0.147609851843574	0.154823337743988	0.00538276095445682	0.493759865001268	0.0666699548547313	0.034248128929271	0	0.131724419575636	0.0127233342769806	0.024256678348683	0	0.00963405986990166	0.315149379155723	0.0113672311745111
mmu-mir-1188	0	0	0.0703043792949385	0	0.0950005486281683	0	0	0	0.41150887444607	0	0	0	0	0	0	0	0	0	0.091234524457832	0	0.0908966711184826	0	0.252258618562854	0	0.0887822318343785	0	0.0535369049158871	0	0	0	0.104433701465612	0.270788378701519	0	0	0.422194215108938	0	0.135809945389463	0	0	0.032364055754724	0	0	0.428688939447337	0	0.145540070092098	0	0.206444140069321	0	0.200598197197255
mmu-mir-1190	0	0	0	0	0	0	0.246980051421247	0	0.102877218611518	0	0	0.0871925785862351	0	0	0	0	0.11044172382302	0	0	0	0.272690013355448	0	0	0	0	0	0.107073809831774	0	0	0	0	0.180525585801013	0.375338602336633	0	0	0	0.0679049726947314	0	0	0.032364055754724	0	0	0.389717217679397	0	0.0485133566973659	0	0.344073566782202	0.247499512425961	0.133732131464837
mmu-mir-1191a	0.726409163930991	0	2.10913137884815	0.259929614526115	0.475002743140842	0	1.72886035994873	0	1.23452662333821	0	1.60493921827691	0.0871925785862351	1.65604369835628	0	0.86744922795573	0	0.662650342938119	0	2.09839406253014	0.0651854277715475	1.77248508681041	0.147876624757445	2.77484480419139	0.277442611689379	1.28734236159849	0.0856260859528351	0.535369049158871	0.0705793356550641	2.23161353057821	0.201705026032051	2.76749308883872	0.0902627929005064	2.50225734891089	0	1.37213119910405	0	1.01857459042097	0.179425365148561	2.28391126982965	0.0647281115094479	0.505300262890883	0	1.07172234861834	0	0.679186993763123	0.0563448466890528	0.275258853425762	0	0.401196394394511
mmu-mir-1191b	0.0558776279946916	0	0.117408313422547	0	0.253651464837209	0	0.0407517084845057	0.107700261770871	0	0	0.445816449521363	0	0.0687258134817855	0	0	0.0822601942590939	0	0	0.121341917528917	0	0.242694111886349	0	0.280007066604768	0	0.34003594792567	0	0.107073809831774	0	0.117453343714643	0	0.469951656595255	0	0.35406941487089	0	0.0703657025181563	0	0.0679049726947314	0	0.0358900342401802	0	0.0561444736545426	0	0.0650827753524593	0	0.0485133566973659	0	0	0	0
mmu-mir-1192	0.111755255989383	0	0.0703043792949385	0	0.126350729675464	0	0	0.24232558898446	0	0.125904497913007	0.267489869712818	0	0.248406554753442	0.184536382602678	0.481916237753183	0	0.22088344764604	0	0.593024408975908	0.162963569428869	0.120892572587582	0.0739383123787227	0.084086206187618	0.277442611689379	0.872729338931941	0.17125217190567	0.160610714747661	0	0.0387596034258322	0.0672350086773502	0.383271684378796	0	0.125112867445544	0.135409772992737	0.879571281476954	0.0696272886054594	0.249211249789664	0	0.108757679515698	0.194184334528344	0	0	0.311773774143517	0.318083356924516	0.41236353192761	0	0.137629426712881	0	0.133732131464837
mmu-mir-1193	0.33526576796815	0	0.234113583052145	0	1.04500603490985	0	1.11141023139561	0.0538501308854356	0	0	0.0891632899042725	0	0	0	0.0963832475506366	0	0.11044172382302	0	0.091234524457832	0.0651854277715475	0.454483355592413	0	0.42043103093809	0	0.266346695503136	0	0	0	0	0.0672350086773502	0.208867402931224	0	0.500451469782177	0	0.140731405036313	0	0.0679049726947314	0	0.108757679515698	0	0	0	0.116915165303819	0	0.339593496881561	0.0563448466890528	0	0	0
mmu-mir-1194	16.5397778864287	4.18131870429296	27.6999254422058	4.24551703725987	22.3251289276196	4.14711865735902	22.1047146022016	4.84651177968921	21.5013386898072	6.29522489565035	22.5583123457809	4.9699769794154	34.3629067408928	4.35505862942319	28.3366747798872	5.75821359813658	17.5602340878601	4.85852743408865	31.7496145113255	7.04002619932713	29.5868664490661	4.65811367985953	35.232120392612	6.38118006885571	57.708450692346	9.84699988457604	8.88712621603726	7.12851290116147	12.2151477463229	11.4971864838269	66.2109667291981	8.03338856814507	26.899266500792	6.31912273966108	22.2355619957374	11.6277571971117	13.7168044843357	12.0214994649536	37.8476724714628	8.47938260773768	1.85276763059991	3.49960230396625	3.0397942978993	5.78911709602618	3.73552846569718	6.36696767586297	3.2342915277527	1.56749691203108	10.4979723199897
mmu-mir-1195	2.34686037577705	0	2.32004451673297	0.0866432048420382	2.85001645884505	0.226206472219583	2.03758542422529	0.24232558898446	1.7489127163958	0.251808995826014	3.03155185674527	0.610348050103646	2.60826882491114	0.147629106082142	3.66256340692419	0	2.09839275263738	0.310118772388637	3.1475910937952	0.0651854277715475	2.40876178463979	0.0739383123787227	3.36344824750472	0.0924808705631262	18.2447486419648	0.941886945481186	1.2313488130654	0.494055349585449	2.58397356172214	0.739585095450852	27.0483286795935	0.631839550303545	3.12782168613861	0.586775682968529	5.34779339137988	0.487391020238216	3.25943868934711	0.538276095445682	15.5523481707448	0.566370975707669	1.60011749915446	0	5.70935723900316	0	3.10485482863142	0.338069080134317	1.65155312055457	0	2.84180779362778
mmu-mir-1197	0	0	0	0	0.190001097256337	0	0	0	0	0	0	0	0	0	0	0	0	0	0	0	0	0	0	0	0	0	0	0	0.117453343714643	0	0	0	0.125112867445544	0	0.0703657025181563	0	0	0	0	0	0	0	0	0	0	0	0	0	0
mmu-mir-1198	7.15233638332053	0	13.6390495832181	0.346572819368153	7.7900449875098	0.0754021574065277	12.2255125453517	0.269250654427178	7.92154583308686	0.251808995826014	8.29218596109734	0.261577735758705	12.1719211829186	0.369072765205355	13.9755708948423	0.0822601942590939	9.38754652495668	0.103372924129546	8.75851434795187	0.130370855543095	11.9983605876397	0.221814937136168	16.8172412375236	0.369923482252505	8.74504983568628	0.256878257858505	3.64050953428032	0.705793356550641	39.46432348812	0.941290121482903	15.0384530110481	0.902627929005064	17.2655757074851	0.361092727980633	12.9001442426536	0.557018308843675	7.06211716025207	0.269138047722841	10.440737233507	0.32364055754724	2.30192341983625	0.429775721539714	2.88390741082754	0.0636166713849031	1.60094077101308	1.52131086060443	0.481702993495083	1.15499772465448	1.93911590624014
mmu-mir-1199	0.447021023957533	0	0.210913137884815	0	0	0	0	0.0538501308854356	0	0	0	0	0	0	0	0	0	0	0.364938097831328	0.0651854277715475	0.0908966711184826	0.0739383123787227	0	0	0.0887822318343785	0	0.267684524579435	0	0	0	0	0	0	0	0	0	0	0	0.217515359031395	0.0647281115094479	0.112288947309085	0.184189594945592	0.350745495911457	0	0.194053426789464	0	0.137629426712881	0	0.133732131464837
mmu-mir-122	97.674093734721	203.10241509541	173.229990582728	130.831239311478	1429.56825575668	287.357621876277	3116.88824893613	143.779849464113	220.363002265871	99.4645533512756	160.672248407499	98.6148063810319	219.425790032207	81.122193792137	99.7566612149089	130.875969066218	378.704670989135	253.470409965646	363.660814488918	40.6105215016741	344.861970223523	68.4668772626972	187.007722561262	62.7945111123627	79.0161863325969	9.7613737986232	44.8103894145975	11.6455903830856	504.462111254391	13.245296709438	168.03382565817	18.6843981304048	300.395994736752	9.47868410949162	148.401266610792	9.12117480731518	97.5794457623291	13.9951784815877	75.8041026224413	8.02628582717154	124.247720197503	641.041186942309	158.030331768995	2069.32308680813	174.114437186846	1574.72577526565	994.234978573851	1860.9488339308	410.223313268387
mmu-mir-1224	0.111755255989383	0	0.4569784654171	0	0	0	0.246980051421247	0.430801047083485	0	0.125904497913007	0	0	0	0.073814553041071	0.337341366427228	0	0.552208619115099	0	0.364938097831328	0.0977781416573212	0.318138348914689	0	0.252258618562854	0.138721305844689	0.0887822318343785	0	0.0803053573738306	0	0.0587266718573214	0	0.208867402931224	0.180525585801013	0.125112867445544	0	0.140731405036313	0.0696272886054594	0.271619890778926	0.179425365148561	0	0.0647281115094479	0	0	1.13017993127025	0	1.06729384734205	0	0.963405986990165	0.0824998374753202	0.133732131464837
mmu-mir-1231	0.33526576796815	0	0	0	0	0	0	0	0	0	0	0.0871925785862351	0.0828021849178139	0	0.0963832475506366	0	0	0.103372924129546	0.091234524457832	0	0.272690013355448	0.0739383123787227	0.42043103093809	0	0	0	0.107073809831774	0	0.234906687429286	0	0.417734805862448	0.270788378701519	0.250225734891089	0	0.492559917627094	0	0.0679049726947314	0	0.435030718062791	0	0.112288947309085	0	1.05223648773437	0	0.388106853578927	0	0.412888280138642	0.16499967495064	0.133732131464837
mmu-mir-124-1	0.14863449046588	0	0.609538968487117	0	0	0	0.37047007713187	0	0.136826700753318	0	0.148902694140135	0	0.496813109506883	0.0243588025035534	0.2573432709602	0	0.11044172382302	0	0.212576441986749	0	0.211789243706065	0	0.700438097542858	0	0.266346695503136	0	0.0358697262936444	0	0.156212947140475	0	0.765499031742937	0.0297867216571671	0.334051356079603	0.0297901500584022	0.398973533277946	0	0.271619890778926	0	0.435030718062791	0	0	0	0.194858608839698	0	0	0	0	0	0.200598197197255
mmu-mir-124-2	0.372145002444646	0	0.609538968487117	0	0.0950005486281683	0	0.37047007713187	0	0.136826700753318	0	0.416392563852953	0.0871925785862351	0.496813109506883	0.0243588025035534	0.2573432709602	0	0.22088344764604	0	0.212576441986749	0	0.211789243706065	0	0.700438097542858	0	0.266346695503136	0	0.142943536125419	0.0705793356550641	0.508572978284404	0	0.869932733208549	0.0297867216571671	0.334051356079603	0.0297901500584022	0.398973533277946	0	0.95066961772624	0	0.870061436125582	0	0	0	0.272802052375578	0.127233342769806	0	0	0.412888280138642	0.0824998374753202	0.267464262929674
mmu-mir-124-3	0.14863449046588	0	0.609538968487117	0	0	0	0.37047007713187	0	0.136826700753318	0	0.148902694140135	0	0.496813109506883	0.0243588025035534	0.2573432709602	0	0.11044172382302	0	0.212576441986749	0	0.211789243706065	0	0.700438097542858	0	0.266346695503136	0	0.0358697262936444	0	0.156212947140475	0	0.765499031742937	0.0297867216571671	0.334051356079603	0.0297901500584022	0.398973533277946	0	0.271619890778926	0	0.435030718062791	0	0	0	0.194858608839698	0	0	0	0	0	0.200598197197255
mmu-mir-1247	1.3410630718726	0.0685462082670977	1.26547882730889	0	1.61500932667886	0.377010787032639	1.97584041136997	0	1.02877218611518	0.125904497913007	0.802469609138453	0.523155471517411	1.98725243802753	0.073814553041071	2.31319794121528	0	1.21485896205322	0.103372924129546	1.82469048915664	0	2.45421012019903	0	1.8498965361276	0	1.15416901384692	0.256878257858505	0.910127383570081	0	1.29198678086107	0.0672350086773502	0.626602208793673	0	1.87669301168316	0	1.89987396799022	0	0.95066961772624	0.0897126825742803	1.19633447467267	0.0970921672641719	1.79662315694536	0.0613965316485306	2.41624674961226	0	3.83255517909191	0.0563448466890528	4.19769751474286	0	3.54390148381818
mmu-mir-1249	0.949919675909758	0	0.773348172244323	0	0.0475002743140842	0.150804314813055	0.74094015426374	0.188475458099025	0.771579139586382	0	0.71330631923418	0.34877031434494	1.69744479081518	0.073814553041071	0.385532990202546	0.164520388518188	0.552208619115099	0	1.27728334240965	0.0651854277715475	1.18165672454027	0	1.8498965361276	0	0.887822318343785	0	0.535369049158871	0.282317342620256	3.40614696772464	0.0672350086773502	0.939903313190509	0.0902627929005064	1.50135440934653	0	1.1258512402905	0.0696272886054594	0.95066961772624	0	0.326273038547093	0.16182027877362	0.112288947309085	0	0.818406157126733	0.381700028309419	0.485133566973659	0.619793313579581	0.688147133564404	0	1.0698570517187
mmu-mir-1251	0	0.0685462082670977	0.140608758589877	0	0	0	0	0	0	0	0	0	0	0	0	0	0	0.103372924129546	0.273703573373496	0.130370855543095	0	0	0.084086206187618	0	0.177564463668757	0	0	0	0	0	0	0	0	0	0	0	0.0679049726947314	0	0	0	0	0.0613965316485306	0.116915165303819	0	0.194053426789464	0	0.0688147133564404	0	0
mmu-mir-1258	0.223510511978767	0	0	0	1.61500932667886	0	0.617450128553117	0	0	0	0	0	0	0	0	0	0.22088344764604	0	0.091234524457832	0.130370855543095	0	0	0	0	0	0	0	0.0705793356550641	0	0	0.104433701465612	0	0	0	0	0	0	0.0897126825742803	0	0	0.22457789461817	0	0.194858608839698	0	0.0485133566973659	0	0.619332420207964	0	0
mmu-mir-125a	64.3710274498847	0.616915874403879	59.0556786077483	0.519859229052229	37.6202172567547	0.301608629626111	55.076551466938	0.700051701510663	82.0960204519911	0.629522489565035	154.4308181142	1.30788867879353	95.2225126554859	1.10721829561607	246.162814244326	1.48068349666369	100.833293850417	0.72361046890682	30.6548002178315	1.17333769988786	55.9923494089853	0.961198060923395	68.3620856305334	1.38721305844689	73.3341234951966	2.14065214882088	28.6957810349155	1.34100737744622	182.522496132555	1.27746516486965	175.866353268091	1.62473027220912	180.287641989029	1.53464409391769	49.1856260601912	1.18366390629281	41.1504134530072	0.269138047722841	62.5356657215262	0.938557616886995	28.2406702482349	0.92094797472796	29.2677630477227	5.34380039633186	23.8200581384067	1.070552087092	10.2533922901096	7.83748456015542	46.6056478154957
mmu-mir-125b-1	99.1827896905776	0.377004145469037	152.771416207901	1.68954249441974	62.1303588028221	0.791722652768541	136.641713448805	1.18470287947958	125.561645315357	1.19609273017357	183.765540492706	0.741136917982999	199.139254727342	0.701238253890175	251.897617473589	0.329040777036376	172.565193473468	1.137102165425	71.8471880105427	0.456297994400833	112.302837166885	1.18301299805956	172.166507169148	1.57217479957315	153.50447884164	2.95409996537281	65.2882555449243	1.69390405572154	410.93049005411	2.65578284275533	310.411423877283	2.70788378701519	176.721925266831	2.43737591386927	128.757273438798	1.07922297338462	75.2726622321098	1.21112121475278	142.58131784508	2.78330879490626	65.4083118075421	0.736758379782368	67.2585665787633	1.68584179169993	58.7981883172075	0.760655430302213	15.2768663651298	1.40249723708044	43.462942726072
mmu-mir-125b-2	97.7299713627157	0.377004145469037	152.208981173542	1.68954249441974	61.1803533165404	0.791722652768541	137.876613705911	1.13085274859415	124.224241473408	1.07018823226056	182.249764564333	0.741136917982999	199.304859097178	0.701238253890175	250.162719017677	0.329040777036376	171.681659682884	1.137102165425	71.3910153882535	0.456297994400833	112.121043824648	1.18301299805956	172.250593375336	1.57217479957315	155.102559014659	2.95409996537281	66.0913091186626	1.69390405572154	409.403596585819	2.65578284275533	313.857736025648	2.8884093728162	181.726439964653	2.43737591386927	131.642267242042	1.07922297338462	78.0567661125938	1.21112121475278	134.968280278981	2.78330879490626	67.0926460171784	0.736758379782368	66.7519341957801	1.68584179169993	59.8654821645495	0.760655430302213	14.8639780849911	1.40249723708044	44.5996658435231
mmu-mir-1264	0	0	0	0	0	0	0	0	0	0	0	0	0	0	0	0	0	0	0	0	0	0	0	0	0.177564463668757	0	0	0	0.117453343714643	0	0.208867402931224	0	0	0.0902731819951583	0	0	0	0	0	0	0	0	0	0	0	0	0	0	0
mmu-mir-126a	13.6341412307048	0.548369666136782	31.8478838206071	1.38629127747261	46.5502688278025	0.829423731471805	87.3074481774107	0.807751963281534	31.4804288951244	1.00723598330406	28.2647628996544	0.435962892931176	51.2545524641268	0.295258212164284	12.3370556864815	0.246780582777282	41.6365298812785	1.137102165425	70.615521930362	0.26074171108619	53.1745526043123	0.221814937136168	54.6560340219517	0.184961741126252	140.009579602815	2.74003475049072	30.9978679462986	0.423476013930385	147.403946361877	0.874055112805553	239.048742654786	3.61051171602026	783.581888811444	2.52764909586443	66.3548574746214	0.696272886054594	98.5301153800553	1.3456902386142	32.736061534225	0.712009226603927	8.36552657452685	1.47351675956474	6.27444720463829	1.46318344185277	8.8294309189206	1.29593147384822	11.7673159839513	1.40249723708044	24.4061139923327
mmu-mir-126b	0	0	0	0	0	0	0	0	0	0	0	0	0	0	0	0	0	0	0	0	0	0	0	0	0	0	0	0	0	0	0	0	0	0	0	0	0	0	0.108757679515698	0	0	0	0	0	0	0	0	0	0
mmu-mir-127	151.428371865614	0.754008290938075	208.382180230198	1.90615050652484	332.216918552705	2.1866625647893	241.052530187137	0.86160209416697	82.8161609822717	0.503617991652028	92.6406582105391	0.784733207276116	120.642783425255	0.959589189533923	141.972523642088	1.23390291388641	55.1104201876869	0.72361046890682	73.1700886151813	0.325927138857737	64.2639464807672	0.887259748544672	111.582395610969	1.01728957619439	134.23873453358	3.33941735216057	22.5390369695885	0.846952027860769	72.7036197593639	1.0757601388376	155.397347780831	2.97867216571671	145.631377706614	0.361092727980633	70.4360682206744	1.39254577210919	49.4348201217645	0.986839508317083	148.562990218443	1.68293089924565	65.5767452285058	2.76284392418388	76.4625181086977	9.54250070773547	84.3647272967193	5.52179497552718	60.0752447601725	6.18748781064901	87.9288764381303
mmu-mir-128-1	23.915624781728	0.102819312400647	64.2230504859263	0.0866432048420382	26.2201514213745	0.150804314813055	28.5879409520093	0.107700261770871	37.3958689652867	0.251808995826014	32.0987843655381	0.0871925785862351	58.6239469218122	0.0369072765205355	43.2278865264605	0.041130097129547	14.5783075446386	0.103372924129546	36.356957996446	0.26074171108619	47.9934423505588	0.110907468568084	67.2689649500944	0.184961741126252	47.3209295677238	0.470943472740593	15.8201554026446	0.105869003482596	49.9763977505805	0.1344700173547	82.3459736056352	0.902627929005064	63.8075623972276	0.0451365909975791	58.1572531312562	0.0348136443027297	26.7885117280716	0.179425365148561	20.9358533067718	0.372186641179325	7.63564841701779	0	7.42411299679251	0.381700028309419	2.74100465340117	0.619793313579581	3.5783650945349	0.907498212228522	7.65616452636191
mmu-mir-128-2	22.0157854299085	0.102819312400647	61.0593534176541	0	25.3651464837209	0.0754021574065277	26.73559056635	0.0538501308854356	35.7498334675024	0.125904497913007	30.0480286977398	0.0871925785862351	55.7258704496887	0.0369072765205355	41.9749043083023	0.041130097129547	14.1365406493465	0.103372924129546	34.6235020317472	0.130370855543095	46.4481989415446	0.110907468568084	62.728309815963	0.184961741126252	44.1247692216861	0.470943472740593	14.8029542092428	0.105869003482596	46.4527974391413	0.1344700173547	78.1686255470107	0.902627929005064	59.0532734342969	0.0451365909975791	55.7648192456389	0.0348136443027297	25.5662222195664	0.179425365148561	19.6307611525834	0.339822585424602	6.96191473316328	0	7.07336750088105	0.381700028309419	2.59546458330908	0.450758773512423	3.37192095446558	0.907498212228522	6.98750386903773
mmu-mir-129-1	1.84396172382482	0.137092416534195	2.24974013743803	0	3.75252167081265	0.0377010787032639	2.0993304370806	0.0538501308854356	1.18308801403245	0	1.20370441370768	0.0435962892931176	1.44903823606174	0	0.915640851731048	0	1.43574240969926	0	1.53547704662531	0	2.54510679131751	0.110907468568084	1.80785343303379	0.0462404352815631	8.21235644468001	0.599382601669846	0.695979763906532	0	1.17453343714643	0.100852513016025	13.0542126832015	0.13539418935076	0.938346505841582	0.0451365909975791	2.14615392680377	0.0696272886054594	1.86738674910511	0.179425365148561	36.9776110353372	0.275094473915154	0.0842167104818139	0	0.682005130938945	0.318083356924516	1.16432056073678	0.225379386756211	0.997813343668386	0	2.64120959643053
mmu-mir-129-2	1.84396172382482	0.137092416534195	2.24974013743803	0	3.94252276806899	0.0377010787032639	2.0993304370806	0.0538501308854356	1.18308801403245	0	1.20370441370768	0.0435962892931176	1.44903823606174	0	0.915640851731048	0	1.32530068587624	0	1.53547704662531	0	2.54510679131751	0.110907468568084	1.89193963922141	0.0462404352815631	8.47870314018315	0.599382601669846	0.428295239327097	0	1.05708009343179	0.100852513016025	13.1586463846671	0.13539418935076	0.938346505841582	0.0451365909975791	2.07578822428561	0.0696272886054594	1.79948177641038	0.179425365148561	36.9776110353372	0.275094473915154	0.0842167104818139	0	0.682005130938945	0	1.16432056073678	0.225379386756211	0.997813343668386	0	2.70807566216295
mmu-mir-1291	2.45861563176643	0.137092416534195	2.95278393038742	0.173286409684076	1.33000768079436	0.226206472219583	2.0993304370806	0.215400523541742	1.13164940472669	0.251808995826014	1.15912276875554	0.17438515717247	1.24203277376721	0.221443659123213	1.73489845591146	0	1.6566258573453	0.310118772388637	3.19320835602412	0.0651854277715475	1.36345006677724	0	2.01806894850283	0	3.55128927337514	0.0856260859528351	1.39195952781306	0.494055349585449	6.57738724802	0.470645060741452	4.17734805862448	0.180525585801013	2.75248308380197	0.0902731819951583	3.23682231583519	0.278509154421838	2.64829393509453	0.448563412871402	0.978819115641279	0.16182027877362	0.22457789461817	0.184189594945592	0.194858608839698	0.508933371079225	0.582160280368391	0.225379386756211	0.344073566782202	1.31999739960512	0.86925885452144
mmu-mir-1298	0	0	0.0703043792949385	0	0	0	0.123490025710623	0	0	0	0	0	0	0	0	0	0.11044172382302	0	0	0	0	0	0.252258618562854	0	0.0887822318343785	0	0	0	0.234906687429286	0	0.417734805862448	0	0	0	0	0	0.135809945389463	0	0	0	0	0	0.311773774143517	0	0.0970267133947318	0	0	0	0
mmu-mir-129b	0	0	0	0	0	0	0.493960102842493	0	0	0	0	0	0	0	0	0	0	0	0	0	0	0	0	0	0	0	0	0	0	0	0	0	0	0	0	0	0.0679049726947314	0	0	0	0	0	0	0	0	0	0	0	0
mmu-mir-1306	1.11755255989383	0.0685462082670977	1.19517444801395	0	0.57000329176901	0.0754021574065277	0.493960102842493	0.107700261770871	1.23452662333821	0	1.60493921827691	0	0.414010924589069	0	0.674682732854456	0	0.662650342938119	0.310118772388637	1.00357976903615	0.0651854277715475	1.36345006677724	0.0739383123787227	1.8498965361276	0	0.976604550178164	0.17125217190567	0.749516668822419	0.282317342620256	1.87925349943429	0.1344700173547	0.939903313190509	0	2.37714448146534	0.180546363990317	1.1258512402905	0	0.47533480886312	0	0.435030718062791	0.16182027877362	0.168433420963628	0	1.32503854010995	0	0.436620210276293	0	0	0	0.334330328662092
mmu-mir-130a	0.6705315359363	0	1.19517444801395	0	2.0900120698197	0	1.72886035994873	0	0.823017748892141	0.125904497913007	1.15912276875554	0	1.65604369835628	0.073814553041071	0.530107861528502	0	0.552208619115099	0	1.00357976903615	0	0.590828362270137	0	1.76581032993998	0	1.15416901384692	0	0.963664288485968	0	1.99670684314893	0	2.29754143224347	0	1.1260158070099	0	1.37213119910405	0	0.679049726947314	0	0.543788397578489	0	0.112288947309085	0	0.389717217679397	0	0.194053426789464	0	0.275258853425762	0	0.668660657324185
mmu-mir-130b	5.58776279946916	0.205638624801293	12.584483893794	0	7.22004169574079	0.0754021574065277	6.42148133695241	0.161550392656307	6.06975589807954	0	5.79561384377771	0.0871925785862351	8.77703160128827	0	7.51789330894966	0	5.08031929585891	0	2.73703573373496	0	8.18070040066344	0.0739383123787227	8.57679303113704	0.277442611689379	7.54648970592217	0.34250434381134	1.12427500323363	0.141158671310128	8.221734060025	0.201705026032051	12.0098756685454	0.270788378701519	3.87849889081187	0.180546363990317	4.36267355612569	0.208881865816378	2.58038896239979	0.0897126825742803	11.7458293876954	0.032364055754724	2.18963447252716	0.0613965316485306	4.44277628154512	0	2.81377468844722	0	1.78918254726745	0	5.0818209956638
mmu-mir-130c	0	0	0	0	0	0	0	0	0	0	0	0	0.0828021849178139	0	0	0	0.11044172382302	0	0	0	0.0908966711184826	0	0	0	0	0	0	0	0.234906687429286	0	0	0	0	0	0	0	0	0	0	0	0	0	0.233830330607638	0	0	0	0	0	0
mmu-mir-132	0.33526576796815	0	0.9139569308342	0.0866432048420382	0	0	0.864430179974363	0.107700261770871	0.41150887444607	0	0.802469609138453	0	0.828021849178139	0	1.8312817034621	0	0.441766895292079	0	0.821110720120488	0	0.454483355592413	0	0.924948268063798	0	0.887822318343785	0.0856260859528351	0.37475833441121	0	0.939626749717143	0	1.14877071612173	0	1.37624154190099	0	0.351828512590781	0	0.543239781557851	0	0.435030718062791	0.0647281115094479	0.168433420963628	0	0.623547548287035	0	0	0	0.344073566782202	0.0824998374753202	0.601794591591766
mmu-mir-133a-1	0.428022630439338	0	0.492130655064569	0	2.81866627779775	0.0248827119441541	4.32215089987182	0.0360795876932419	1.88573941714912	0	2.00617402284613	0.0287735509334576	1.49043932852065	0	1.20479059438296	0	3.75501860998267	0.0341130649627501	4.44768306731931	0.0977781416573212	4.35576847999769	0	2.62096704686805	0.0305186872858316	4.97890756127195	0.128439128929253	1.29826994421026	0.0705793356550641	5.50034008615672	0.1344700173547	2.39362043759183	0.0297867216571671	54.7781667536827	0.0604830319367561	1.65359400917667	0.0814639276683875	2.0595578218312	0.149820179899048	1.64985399825313	0.0809101393868099	0.449155789236341	0	0.143026218888339	0	0.428372939637741	0	0.527808851443898	0	1.92774867506562
mmu-mir-133a-2	0.428022630439338	0	0.562435034359508	0	2.81866627779775	0.0248827119441541	4.32215089987182	0.0360795876932419	1.88573941714912	0	2.00617402284613	0.0287735509334576	1.49043932852065	0	1.20479059438296	0	3.75501860998267	0.0341130649627501	4.44768306731931	0.0977781416573212	4.53756182223465	0	2.70505325305567	0.0305186872858316	4.97890756127195	0.128439128929253	1.29826994421026	0.0705793356550641	5.50034008615672	0.201705026032051	2.49805413905744	0.0297867216571671	55.2786182234648	0.0604830319367561	1.72395971169483	0.0814639276683875	2.19536776722067	0.149820179899048	1.86736935728453	0.0809101393868099	0.561444736545426	0	0.805545488943313	0	0.719453079821937	0	0.527808851443898	0	2.06148080653046
mmu-mir-133b	0.372145002444646	0	0.281217517179754	0	1.58365914563157	0.100284869350682	3.33423069418683	0.0360795876932419	1.37135332409153	0	1.33744934856409	0.0287735509334576	1.49043932852065	0	1.060215723057	0	2.65060137175248	0.0341130649627501	3.39848603605424	0.0977781416573212	2.81052507098348	0	2.49483773758663	0.0305186872858316	3.78034743150784	0.0856260859528351	0.869974704883165	0.141158671310128	4.20835330529565	0.0672350086773502	1.76701822879816	0.0297867216571671	36.2614623717421	0.150756213931914	1.40731405036313	0.0466502833656578	1.41446058123126	0.0601074973247678	1.37795979946389	0.032364055754724	0.280722368272713	0	0.493771714799796	0	0.695196401473254	0	0.458994138087457	0	1.15878891914281
mmu-mir-133c	0	0	0	0	0	0	0	0	0	0	0	0	0	0	0	0	0	0	0.022808631114458	0	0.0227241677796207	0	0	0	0.199760021627352	0	0.0133842262289718	0	0.0587266718573214	0	0.026108425366403	0	0.437895036059405	0	0.0703657025181563	0	0.101857459042097	0	0	0	0	0	0.194858608839698	0.190850014154709	0	0	0	0	0
mmu-mir-134	3.68792344764965	0	6.88982917090397	0	10.5450608977267	0	4.69262097700369	0	1.95466715361883	0	2.05075566779827	0	3.560493951466	0	2.40958118876592	0	1.43574240969926	0	1.73345596469881	0.0651854277715475	2.36331344908055	0	2.27032756706569	0	2.92981365053449	0.17125217190567	0.428295239327097	0.0705793356550641	1.644346812005	0	5.53498617767744	0	2.75248308380197	0	2.11097107554469	0	0.95066961772624	0	2.82769966740814	0.032364055754724	0.898311578472682	0.429775721539714	1.48092542718171	0	2.18310105138147	0.112689693378106	1.16985012705949	0	2.80837476076157
mmu-mir-135a-1	0.167632883984075	0	0.210913137884815	0	0.158650916209041	0	0.349476772761064	0	0.205754437223035	0	0.178326579808545	0	0.524137830529762	0	0.128189719242347	0	0.294879402607463	0	0.547407146746992	0	0.318138348914689	0.0739383123787227	0.392682582896176	0	0.547786370418115	0	0.357091155788967	0	0.548507115147382	0	0.661065330277325	0	1.29241592071247	0	1.2785448147549	0	0.871220799673404	0	0.779792562127553	0	0.186961097269627	0	0.292287913259548	0	0.0160094077101308	0	0.0227088554076253	0	0
mmu-mir-135a-2	0.391143395962841	0	0.984261310129139	0	1.01365585386256	0	0.966926901314181	0	0.41150887444607	0	0.445816449521363	0	0.772544385283203	0	0.417339461894257	0	0.405321126430483	0	1.45975239132531	0.0651854277715475	0.863518375625585	0.0739383123787227	0.64494120145903	0	1.61317315243066	0	0.785386395116064	0	2.19285392715238	0	1.70540234493345	0	2.29331886027683	0	3.67097870037221	0	1.41446058123126	0	0.997307921158948	0	0.299250044578712	0	0.409203078563367	0	0.0645227644074967	0	0.366782422189827	0	0.133732131464837
mmu-mir-135b	0.33526576796815	0	0.281217517179754	0	1.67865969425973	0	0.287731759905752	0	0.102877218611518	0	0.178326579808545	0	0.358533460694134	0	0.128189719242347	0	0.184437678784443	0	0.45617262228916	0	0.363586684473931	0.0739383123787227	0.22451017052094	0	0.414613022666548	0	0.30355425087308	0	0.431053771432739	0	0.661065330277325	0	0.541738716039207	0.180546363990317	1.24336196349582	0	0.837268313326038	0	0.616656042854006	0	0.243105570924169	0	0.155886887071759	0.508933371079225	0.210062834499594	0	0.0227088554076253	0	0.0668660657324184
mmu-mir-136	0.894042047915066	0	0.984261310129139	0	3.42001975061406	0.0754021574065277	2.34631048850184	0	0.823017748892141	0	0.178326579808545	0	0.993626219013766	0	0.28914974265191	0.0822601942590939	0.441766895292079	0	0.821110720120488	0	0.908966711184826	0	0.672689649500944	0	2.04199133219071	0.0856260859528351	0.267684524579435	0.0705793356550641	0.117453343714643	0	2.92414364103714	0	2.50225734891089	0.0902731819951583	1.75914256295391	0	1.01857459042097	0	0.108757679515698	0.032364055754724	0.112288947309085	0	0.389717217679397	0	0.485133566973659	0	0.0688147133564404	0.907498212228522	0.133732131464837
mmu-mir-137	0	0	0.0703043792949385	0	0	0	0.123490025710623	0	0.308631655834553	0	0.445816449521363	0	0	0	0	0	0	0	0	0	0	0	0.168172412375236	0	0.443911159171893	0	0	0	0	0	0	0	0	0	0	0	0.0679049726947314	0	0.217515359031395	0	0	0	0	0	0	0	0	0	0
mmu-mir-138-1	0	0.0685462082670977	0.0703043792949385	0	0	0	0.246980051421247	0	0.102877218611518	0	0.0445816449521363	0	0.0828021849178139	0	0.0481916237753183	0	0	0	0	0	0	0	0.084086206187618	0	0.443911159171893	0	0.0803053573738306	0	0	0.0672350086773502	0.469951656595255	0.0451313964502532	0	0	0.0703657025181563	0	0.169762431736829	0	0.326273038547093	0	0	0	0.155886887071759	0.0636166713849031	0.339593496881561	0	0	0	0.200598197197255
mmu-mir-138-2	0.111755255989383	0	0.210913137884815	0	0	0	0.246980051421247	0	0	0	0.312071514664954	0	0.0828021849178139	0	0.0481916237753183	0	0	0	0	0	0.272690013355448	0	0.168172412375236	0	0.355128927337514	0	0.294452977037379	0	0	0	0.574385358060867	0.0451313964502532	0.125112867445544	0	0.0703657025181563	0	0.169762431736829	0	0.326273038547093	0	0	0	0	0	0	0	0	0	0.200598197197255
mmu-mir-139	3.79967870363903	0.0685462082670977	12.1507058735442	0.433216024210191	6.08003511220277	0.0754021574065277	7.4094015426374	0.0538501308854356	10.5963535169863	0.125904497913007	7.75720622167171	0.0871925785862351	13.1655474019324	0.147629106082142	10.7949237256713	0	10.7128472108329	0.516864620647729	11.0393774593977	0.0651854277715475	9.18056378296675	0	18.7512239798388	0	8.52309425610034	0.17125217190567	7.12040835381298	0.141158671310128	30.0680559909486	0.268940034709401	14.0985496978576	0.0902627929005064	23.6463319472079	0	14.2842376111857	0.208881865816378	9.23507628648347	0	5.11161093723779	0.129456223018896	1.34746736770902	0.245586126594123	1.13017993127025	0	1.01878049064468	0.563448466890529	1.65155312055457	0.989998049703842	3.47703541808576
mmu-mir-140	81.4695816162604	0.274184833068391	176.323383271706	1.03971845810446	122.360706633081	0.527815101845694	258.958583915177	0.753901832396099	136.209437441649	0.629522489565035	113.148214888522	0.697540628689881	249.400180972455	0.664330977369639	165.393652796892	0.246780582777282	67.3694515320421	0.72361046890682	182.65151796458	0.52148342217238	211.516553692709	0.739383123787227	378.976531287594	1.01728957619439	268.211122371658	4.79506081335877	73.5597073544289	0.705793356550641	295.160252754898	1.0757601388376	349.644032506869	3.70077450892076	548.745036616157	1.26382454793222	376.526874174654	0.557018308843675	150.002084682662	1.07655219089136	110.389044708433	1.10037789566061	20.3242994629444	0.368379189891184	23.7727502784432	1.52680011323768	17.9984553347228	0.39441392682337	14.5887192315654	1.07249788717916	23.2025248091492
mmu-mir-141	30.1180414891388	0.0685462082670977	188.398160415611	0.216608012105095	70.9815599185085	0.301608629626111	119.291364836462	0.215400523541742	138.455247123939	0.125904497913007	113.816939562804	0.261577735758705	202.782550863726	0.553609147808033	227.673615866687	0.370170874165923	33.7951674898441	0.103372924129546	246.94175031428	0.52148342217238	231.998300595837	0.431060361167953	330.402452559193	0.369923482252505	159.956283629045	0.513756515717011	155.283792708531	0.529345017412981	172.166634817235	0.986337577296728	242.756139056815	0.932414650662231	259.462817894593	0.842248788014827	582.886258978576	1.12587325675028	359.681096518634	0.433312256833774	122.642772459467	0.604236920940696	57.9315522509667	0.214887860769857	31.9634370424111	0.0636166713849031	22.6557375776699	0.450758773512423	5.47076971183701	0.302774403534425	15.4460611841887
mmu-mir-142a	8.32576657120905	0	15.0099849794694	0.173286409684076	15.6750905236478	0	20.3141092293975	0.107700261770871	10.3391604704575	0	9.45130872985288	0	23.4744194242002	0	8.81906715088325	0	8.44879187246101	0.103372924129546	22.5349275410845	0.0651854277715475	29.4505214423884	0.0739383123787227	39.6886893205557	0	28.8986164620902	0.0856260859528351	24.9481976908034	0.317607010447788	612.871547503007	0.201705026032051	101.03960616798	0.451313964502532	39.2228839441781	0.180546363990317	87.2534711225138	0.208881865816378	30.3535227945449	0.224281706435701	21.0989898260454	0.178002306650982	4.80035249746339	0	3.23465290673899	0	1.989047624592	1.01420724040295	3.44073566782202	0	2.00598197197255
mmu-mir-142b	0	0	0.0703043792949385	0	0.760004389025347	0	0	0	0.102877218611518	0	0	0	0	0	0	0	0.883533790584158	0	0.091234524457832	0	0.181793342236965	0	0.084086206187618	0	0.266346695503136	0	0	0	0.352360031143929	0	0	0	0	0.0451365909975791	0.140731405036313	0	0.23766740443156	0	0	0.032364055754724	0	0	0.0194858608839698	0	0.194053426789464	0	0	0	0
mmu-mir-143	1252.10588810505	8.01990636725043	1686.2505373891	15.6824200764089	2912.14681764787	7.69102005546583	5683.01098320289	9.31607264318036	2464.4237718389	18.256152197386	2703.87676634706	16.1306270384535	4024.68300011526	19.708485661966	2804.07782099067	15.6294369092279	1577.99134998331	16.9531595572455	2942.67835186291	9.51707245464593	2831.06771865626	14.8616007881233	6563.76925500546	17.2939227953046	7173.51554998595	158.322632926792	1726.93994187177	17.644833913766	3108.63764809545	23.9356630891367	7080.50052566704	93.8733046165267	9876.7850947536	36.7411850720294	5470.37044516651	26.0406059384418	3660.14593321872	28.8874837889183	3266.86317729253	20.6159035157592	622.193057039641	9.14808321563107	753.907957600793	27.1007020099687	623.639200344639	29.0739408915513	259.775542920563	24.7499512425961	675.882192423286
mmu-mir-144	0.111755255989383	0	0	1.21300486778853	0.57000329176901	0	0.864430179974363	0.107700261770871	0.514386093057588	0	0.178326579808545	0	0.993626219013766	0	1.44574871325955	0	0.11044172382302	0	0.364938097831328	0	0.818070040066344	0	0.084086206187618	0	0.887822318343785	0	0.267684524579435	0	0.587266718573214	0	2.50640883517469	0.0902627929005064	0.375338602336633	0	0.492559917627094	0	1.42600442658936	0	0.326273038547093	0	0.0561444736545426	0	0	0	0	0	0	0	0
mmu-mir-145a	22.0157854299085	0.205638624801293	42.1123231976681	0.0866432048420382	16.910097655814	0	60.4483675853501	0.161550392656307	18.5178993500732	0.125904497913007	29.0226508638407	0	46.6176301087292	0.221443659123213	16.7706850738108	0	20.2660563215241	0.103372924129546	31.2022073645785	0.391112566629285	40.4490186477248	0	92.8311716311303	0.554885223378757	66.2315449484464	1.19876520333969	25.1891137629249	0.282317342620256	59.19648523218	0.470645060741452	71.5893023546771	0.631839550303545	65.058691071683	0.361092727980633	52.7742768886172	0.487391020238216	46.3790963505016	0.179425365148561	27.6244505969872	0.485460836320859	13.137806835163	0.0613965316485306	13.601130897011	0.381700028309419	15.1846806462755	0.619793313579581	7.91369203599065	0.247499512425961	10.7988696157856
mmu-mir-145b	0	0	0	0	0	0	0.0617450128553117	0	0	0	0.312071514664954	0	0	0	0	0	0.16566258573453	0	0.045617262228916	0	0	0	0.084086206187618	0	0.177564463668757	0	0.0267684524579435	0	0.117453343714643	0	0.678819059526479	0	0.125112867445544	0	0.0703657025181563	0	0.135809945389463	0	0.217515359031395	0	0	0	0.428688939447337	0	0	0	0.275258853425762	0	0
mmu-mir-146a	12.684221554795	0.342731041335489	43.377802024977	0.389894421789172	24.3201404488111	0.226206472219583	374.483502967465	0.888527159609688	27.9826034623328	0.566570240608532	33.6591419388629	0.0871925785862351	52.1653764982227	0.110721829561607	26.5535847002004	0.164520388518188	24.6837252744449	0.310118772388637	53.0528759722293	0.0977781416573212	60.5826313004687	0.110907468568084	85.9361027237456	0.323683046970942	63.3461224138291	0.470943472740593	41.5178697622704	0.705793356550641	549.270561881527	2.52131282540063	143.805206918148	0.767233739654304	83.2626132850097	0.225682954987896	126.447167425127	0.417763731632756	59.7224234850163	0.13456902386142	29.6908465077855	0.453096780566135	16.450330780781	0.214887860769857	10.0547042161284	0.795208392311289	13.8263066587493	1.12689693378106	3.750401877926	0.577498862327241	6.75347263897426
mmu-mir-146b	22.6304393378501	0.342731041335489	70.866814329298	0.389894421789172	49.0202830921349	0.150804314813055	113.672568666629	0.350025850755332	37.5501847932039	0.314761244782518	44.8937164668012	0	79.4900975211013	0.184536382602678	43.9989525068656	0.0822601942590939	23.5793080362147	0.206745848259091	67.1029927387354	0.162963569428869	53.0382075976346	0.332722405704252	97.0354819405112	0.0462404352815631	66.7198472235355	0.899073902504768	34.0762399789621	0.282317342620256	128.082871320818	0.840437608466878	90.8573202750826	0.406182568052279	110.412105520693	0.496502500973371	105.33745666968	0.417763731632756	45.9377140279858	0.0448563412871402	39.2615223051669	0.32364055754724	13.867684992672	0.399077455715449	12.7827247398842	0.540741706771677	12.5164460279204	0.619793313579581	6.91587869232226	0.907498212228522	7.68959755922812
mmu-mir-147	1.00579730390445	0	1.26547882730889	0	0.950005486281683	0	1.48188030852748	0	0.823017748892141	0.251808995826014	0.891632899042725	0.0871925785862351	1.57324151343846	0	0.0963832475506366	0	0.883533790584158	0	1.27728334240965	0	2.27241677796207	0	1.17720688662665	0	2.75224918686573	0.0856260859528351	0.803053573738306	0	1.05708009343179	0.0672350086773502	10.4433701465612	0	2.00180587912871	0	2.251702480581	0	1.49390939928409	0	1.08757679515698	0.032364055754724	0.22457789461817	0	0.116915165303819	0	0	0	0.275258853425762	0	0
mmu-mir-148a	3826.89110847245	32.0110792607346	17401.2126802385	48.0869786873312	10772.0172083994	39.9254423467564	12816.412318377	26.3057889375353	10244.4105521163	40.8560095727708	7077.51446273144	41.0241082248236	16761.1494798036	57.5015368189943	15926.3842104193	50.6311495664723	4175.56191920768	43.8301198309274	14974.4748609198	33.6682734440043	12094.0593298934	37.1170328141188	25580.1447914019	48.7836592220491	9074.46121392833	78.0053643030328	6454.00772987248	50.5348043290259	7924.40092041138	45.8878934222915	12786.2180515115	79.1153379772938	31397.928606344	50.8689380542717	26282.9620217305	73.5612304116679	11190.5812815054	51.7938230306093	20881.4200881742	62.9966345265702	3615.87253677351	83.069507320462	2169.13992254994	240.216551149394	3085.41698200349	144.017428137219	1282.36218339727	133.154737685167	2010.72946263956
mmu-mir-148b	44.8697352797374	0.411277249602586	206.870636075356	1.1263616629465	134.283275485916	0.414711865735902	237.903534531516	0.538501308854356	112.084729677248	0.440665742695525	93.0418930151084	0.305174025051823	221.827053394823	0.811960083451781	125.025457225259	0.329040777036376	56.9691543996283	0.878669855101139	178.424622446448	0.391112566629285	173.006361039942	0.332722405704252	318.125866455801	0.924808705631262	273.478572186391	4.06723908275967	90.7718222848866	0.741083024378173	179.879795898976	0.437027556402776	356.727770477282	2.7981465799157	426.050600898335	0.902731819951583	388.524226454	1.39254577210919	194.321623211332	1.55472078901228	206.857106438857	1.18128803504742	31.7777720884711	0.613965316485306	25.3834515391122	2.79913354093574	28.6146331808073	1.46496601391537	15.2424590084515	1.07249788717916	25.6431362083825
mmu-mir-149	1.00579730390445	0.0685462082670977	2.67156641320766	0.259929614526115	1.94751124687745	0	1.97584041136997	0	2.36617602806491	0.251808995826014	1.87242908798972	0	2.31846117769879	0	1.73489845591146	0	3.20280999086757	0	2.60018394704821	0	2.45421012019903	0	2.69075859800378	0.0924808705631262	2.4859024913626	0.0856260859528351	1.01720119340185	0.141158671310128	5.28540046715893	0	3.4463121483652	0.270788378701519	37.9091988359999	0.180546363990317	2.39243388561731	0.0696272886054594	1.90133923545248	0.538276095445682	2.06639591079826	0.032364055754724	0.561444736545426	0.0613965316485306	5.9431875696108	0	2.03756098128937	0	2.06444140069321	0.0824998374753202	2.94210689222641
mmu-mir-150	3.68792344764965	0	7.94439486032805	0.259929614526115	8.55004937653515	0	3.33423069418683	0.215400523541742	8.64168636336748	0.125904497913007	11.1454112380341	0	15.8980195042203	0.147629106082142	2.69873093141783	0	4.74899412438985	0	14.8712274866266	0	35.6314950784452	0.221814937136168	23.0396204954073	0.0924808705631262	18.0227930623788	0.256878257858505	15.7130815928129	0.282317342620256	765.208534300898	3.09281039915811	112.683963881395	0.99289072190557	29.4015238497029	0.54163909197095	74.1654504541367	0.557018308843675	17.3157680371565	0.358850730297121	10.2232218744756	0.809101393868099	0.842167104818139	0.0613965316485306	1.48092542718171	0	1.69796748440781	0.225379386756211	1.03222070034661	0.247499512425961	2.67464262929674
mmu-mir-151	156.141091010687	0.754008290938075	280.818891349152	2.19467237864883	237.992524406828	1.20643451850444	207.463243193847	0.700051701510663	250.231345145353	1.17468896552836	257.466132661779	2.07779914770998	314.758429593633	1.47629106082142	452.085622636261	2.30328543925463	162.75465514627	0.930356317165911	214.599111393979	0.868921752194728	238.694658357135	1.47876624757445	387.686180524508	1.01728957619439	221.074859846149	3.28204787457217	77.4009802821438	0.894240182749662	237.725567678437	1.50135774376523	312.666147491925	3.06893495861722	556.345643313474	1.56443424397609	272.995705088615	1.18366390629281	142.419136381841	1.97367901663417	295.848077702577	2.12534754141272	48.0411417719825	1.04374103802502	42.5571201705901	1.71765012739238	39.1017654980769	2.53551810100738	31.2191710084163	7.91998439763074	65.7848414495253
mmu-mir-152	70.6293217852902	0.479823457869684	260.337116529157	0.519859229052229	100.083077979775	0.603217259252222	270.257921267699	0.61927650518251	121.137924915062	0.377713493739021	98.3916904093647	0.261577735758705	224.559525497111	0.442887318246426	136.254105564908	0.699211651202298	67.6267807485497	0.465178158582956	192.839677310786	0.814817847144344	155.508751849634	0.628475655219143	297.69291835221	0.971049140912825	213.284219002683	3.38223039513699	97.7583883764098	0.741083024378173	212.590552123504	1.0757601388376	322.943468053156	3.29459194086848	404.406074830256	0.677048864963687	367.238601442258	0.591831953146405	208.174237641057	1.37529542386372	155.577860547206	1.22983411867951	51.9336381304519	0.613965316485306	32.2814462920375	0.508933371079225	31.4769212259519	1.63400055398253	14.9672001550258	1.07249788717916	21.6311722644374
mmu-mir-153	0	0	0	0	0	0	0	0	0	0	0	0	0	0	0	0	0	0	0	0	0	0	0	0	0	0	0	0	0	0	0	0	0	0	0	0	0	0	0	0	0	0	0	0	0	0	0	0	0
mmu-mir-154	0	0	0.0703043792949385	0	0.855004937653515	0	0	0	0	0	0	0	0	0.147629106082142	0	0	0	0	0	0	0	0	0.084086206187618	0	0	0	0	0	0.234906687429286	0	0.313301104396836	0	0	0	0	0	0	0	0.108757679515698	0	0	0	0	0	0	0	0	0	0
mmu-mir-155	0.447021023957533	0.342731041335489	1.40608758589877	0.346572819368153	1.42500822942252	0	0.246980051421247	0	1.02877218611518	0.251808995826014	0.891632899042725	0.0871925785862351	1.73884588327409	0.073814553041071	1.73489845591146	0	0.993975514407178	0.206745848259091	1.91592501361447	0	1.99972676460662	0	3.11118962894187	0.184961741126252	2.57468472319698	0	2.19501310155137	0	27.3666290855118	0.1344700173547	3.23744474543398	0	2.2520316140198	0	6.40327892915222	0	2.24086409892614	0	3.04521502643954	0	0.22457789461817	0.245586126594123	1.44195370541377	0	2.76526133174986	0.78882785364674	0.550517706851523	1.48499707455576	0.86925885452144
mmu-mir-15a	0.726409163930991	0	2.17943575814309	0.0866432048420382	0.997505760595768	0	2.71678056563371	0	0.8744563581979	0	2.05075566779827	0	2.85667537966458	0	1.01202409928168	0	0.938754652495668	0	2.46333216036146	0	2.27241677796207	0	4.83495685578804	0	5.54888948964866	0	1.07073809831774	0	5.05049377972964	0	7.93696131138652	0.0451313964502532	3.00270881869306	0	5.10151343256633	0	2.51248398970506	0	1.25071331443052	0	0.252650131445442	0	0	0	0.0970267133947318	0	0	0	0.86925885452144
mmu-mir-15b	2.84975902772927	0	9.56139558411163	0.0866432048420382	3.37251947629998	0	10.496652185403	0	3.75501847932039	0	3.03155185674527	0	8.81843269374718	0	2.26500631743996	0	1.71184671925681	0	9.1234524457832	0.130370855543095	9.08966711184826	0	13.5799222993003	0.0924808705631262	27.0341895935683	0.428130429764175	4.9789321571775	0	31.1251360843804	0.1344700173547	31.8522789470117	0.496445360952785	21.8947518029703	0	15.8674659178442	0.0696272886054594	10.3215558495992	0	8.21120480343518	0.0647281115094479	0.533372499718155	0	0.389717217679397	0	0.0485133566973659	0.112689693378106	0.275258853425762	0	2.74150869502916
mmu-mir-16-1	6.74219459383949	0	22.2281356016807	0.173286409684076	10.0225578802718	0	25.4179519920176	0.0538501308854356	11.2136168286554	0.0629522489565035	8.51509418585803	0.0435962892931176	23.7228259789537	0.184536382602678	8.80268199879964	0.041130097129547	5.0250984339474	0.206745848259091	18.8855465627712	0.0651854277715475	17.2703675125117	0.0369691561893613	32.0645930055244	0	40.1002706526337	0.856260859528351	10.8321219716314	0.0705793356550641	41.3635440559858	0.0672350086773502	59.3528055539513	0.676970946753798	38.3058066258023	0.135409772992737	35.1948134285062	0.0696272886054594	18.1530363504826	0.179425365148561	12.6158908238209	0.113274195141534	9.46034381079043	0.245586126594123	8.5932646498307	0.699783385233934	3.74377573633573	0	2.20207082740609	0	4.58032550267066
mmu-mir-16-2	5.73639728993504	0	19.626873567768	0.0866432048420382	4.70252715709433	0	21.7132512206989	0	8.33305470753293	0.0629522489565035	7.6234612868153	0.0435962892931176	19.4171123632274	0.184536382602678	6.39310081003373	0.041130097129547	3.25803085277908	0	15.6923382067471	0	15.2706407479051	0.0369691561893613	29.1215757889577	0	28.1146693549926	0.34250434381134	9.60077315856603	0	37.8399437445465	0	44.5232199458344	0.315919775151772	30.423695976733	0.0451365909975791	25.9065406961096	0.0696272886054594	15.0294076065249	0.0897126825742803	5.38350513602704	0.0485460836320859	1.93698434108172	0	1.46143956629774	0	0.323584089171431	0	0.619332420207964	0	1.437620413247
mmu-mir-1668	0.223510511978767	0	0.4569784654171	0.0866432048420382	0.760004389025347	0.150804314813055	1.23490025710623	0.107700261770871	0.514386093057588	0.125904497913007	0.802469609138453	0	0.165604369835628	0	0.674682732854456	0	1.54618413352228	0.310118772388637	1.00357976903615	0.0651854277715475	0.363586684473931	0.0739383123787227	0.504517237125708	0.138721305844689	0.710257854675028	0.0856260859528351	0.0803053573738306	0.0705793356550641	0.704720062287857	0.1344700173547	0.417734805862448	0.0902627929005064	0.625564337227722	0.0902731819951583	0.422194215108938	0.208881865816378	0.339524863473657	0.269138047722841	0.543788397578489	0.0970921672641719	0.505300262890883	0	5.63141379546728	0.254466685539613	4.4147154594603	0.0563448466890528	3.78480923460422	0	3.00897295795883
mmu-mir-17	1.39694069986729	0.171365520667744	3.35140976098972	0	10.3864099815176	0.0754021574065277	3.68370746694789	0.0269250654427178	1.59459688847852	0	1.82784744303759	0	4.47131798556195	0.110721829561607	1.20479059438296	0	2.31927620028342	0.0516864620647729	3.39118727409762	0.0325927138857737	3.52951773953068	0.0369691561893613	3.43323979864044	0.0924808705631262	11.7636457180552	0.34250434381134	2.18591182771567	0	7.10592729473589	0.0336175043386751	28.2148531249644	0.526232082609952	4.17001187195999	0	5.03114773004817	0.208881865816378	4.90070187937877	0.0897126825742803	4.45906486014361	0.016182027877362	0.617589210199969	0	0.350745495911457	0.0636166713849031	1.56843682202584	0.225379386756211	1.03222070034661	0	1.827449576467
mmu-mir-181a-1	7.20821401131522	0.0342731041335489	14.5178543244048	0.216608012105095	4.22752441395349	0	23.1543798207419	0.0807751963281534	11.3164940472669	0.0629522489565035	15.4252491534391	0.130788867879353	21.8597768183029	0.073814553041071	15.9514274696304	0	7.17871204849629	0.0516864620647729	12.3394694329218	0.0977781416573212	14.8161573923127	0.0739383123787227	22.6612325675631	0.184961741126252	31.4733011852872	0.556569558693428	6.58503930465411	0.211738006965192	55.731611592598	0.403410052064101	51.4074895464476	0.744668041429178	24.4595655856039	0.135409772992737	30.6794462979161	0.139254577210919	14.3619017249357	0.13456902386142	10.6582525925384	0.0970921672641719	4.09854657678161	0.276284392418388	4.55969144684894	0.477125035386773	2.35289779982225	0.253551810100738	2.27088554076253	0	2.60777656356432
mmu-mir-181a-2	7.09645875532584	0.0342731041335489	14.236636807225	0.129964807263057	4.75002743140842	0.0754021574065277	22.6604197178994	0.0807751963281534	12.9625295450512	0.0629522489565035	16.9410250818118	0.305174025051823	21.9425790032207	0.073814553041071	17.7345175493171	0	9.00100049157611	0.0516864620647729	12.202617646235	0.162963569428869	15.1342957412274	0.0739383123787227	22.1146722273435	0.184961741126252	30.496696635109	0.642195644646263	6.10320716041113	0.282317342620256	53.9698114368784	0.605115078096152	49.4754660693337	0.744668041429178	42.3507056303168	0.135409772992737	30.15170352903	0.208881865816378	15.0749039382304	0.13456902386142	11.854587067211	0.129456223018896	4.12661881360888	0.337680924066919	4.55969144684894	0.731591720926386	3.51721836055903	0.253551810100738	1.78918254726745	0	3.74449968101543
mmu-mir-181b-1	4.04218760913599	0.0226202487281422	6.80757304712889	0.144694152086204	8.45504882790698	0.0248827119441541	8.10958998841664	0.0985457395203472	3.18919377695705	0	3.99719028640854	0	4.81660309666923	0	5.33288508697672	0.0551143301535929	2.63182627870256	0.0692598591667956	4.11285236255907	0.0436742366069368	5.22655858931275	0	6.85302580429087	0.122999557848958	7.93091676976503	0.0282566083644356	2.06117083926165	0.117867490543957	6.77353433202345	0.0786649601524998	11.8970872709625	0.0830417694684659	8.46638774003998	0.0297901500584022	7.43554378509358	0.16223158245072	5.03651182476823	0.104963838611908	6.23507776663495	0.0809101393868099	2.4422846039726	0.0613965316485306	1.78607400862468	0.106239841212788	2.2801277647762	0.169034540067159	1.37629426712881	0.220274566059105	2.42924416805876
mmu-mir-181b-2	3.81867709715723	0.0226202487281422	6.20998582312192	0.144694152086204	8.36004827927881	0.0248827119441541	7.73911991128477	0.0985457395203472	2.88056212112249	0	3.86344535155213	0	4.40259217208016	0	5.04373534432481	0.0551143301535929	2.19005938341048	0.0692598591667956	4.02161783810123	0.0436742366069368	5.09021358263503	0	6.93711201047849	0.122999557848958	7.57578784242752	0.0282566083644356	2.00763393434577	0.047288154888893	6.77353433202345	0.0786649601524998	11.6882198680313	0.0830417694684659	8.09104913770335	0.0297901500584022	6.34487539606215	0.0229770052398016	4.9686068520735	0.104963838611908	5.90880472808786	0.0809101393868099	2.21770670935443	0.0613965316485306	1.39635679094528	0.106239841212788	2.1345876946841	0.169034540067159	1.37629426712881	0.220274566059105	2.42924416805876
mmu-mir-181c	1.89983935181952	0	2.67156641320766	0	3.46752002492814	0	5.18658107984618	0.0538501308854356	2.26329880945339	0.125904497913007	1.87242908798972	0	4.55412017047976	0.073814553041071	3.80713827825015	0	0.496987757203589	0	2.05277680030122	0.0651854277715475	2.49965845575827	0.147876624757445	7.60980165997943	0.0924808705631262	4.70545828722206	0.0856260859528351	1.17781190814952	0	3.75850699886857	0	8.40691296798178	0.270788378701519	3.62827315592079	0	3.90529648975767	0.0696272886054594	3.02177128491555	0.0897126825742803	1.63136519273547	0	0.926383815299953	0	2.14344469723668	0	1.11580720403942	0	0.344073566782202	0	1.53791951184562
mmu-mir-181d	4.76859677306698	0.0226202487281422	8.42457377091248	0.144694152086204	12.6350729675464	0.0248827119441541	8.60355009125913	0.0716206740776294	2.98343933973401	0.125904497913007	3.99719028640854	0	4.94080637404595	0	6.77863380023627	0.0551143301535929	2.68704714061407	0.0692598591667956	4.40936456704702	0.0436742366069368	5.77193861602365	0	7.90410338163609	0.122999557848958	9.7065614064526	0.199508780270106	1.98086548188782	0.117867490543957	5.59900089487703	0.0450474558138247	13.8552191734428	0.0604760712433393	10.3430807517231	0.0297901500584022	6.62633820613478	0.092604293845261	5.54579911997872	0.0601074973247678	6.56135080518204	0.0647281115094479	2.69493473541805	0.0613965316485306	1.64967298243689	0.169856512597691	2.32864112147356	0.225379386756211	1.65155312055457	0.220274566059105	2.5629762995236
mmu-mir-182	473.842285394985	2.05638624801293	1319.96472126247	3.89894421789172	1671.15465091811	3.24229276848069	929.509423523862	1.83090445010481	884.846957277663	1.51085397495608	579.026404638346	2.96454767193199	1871.24657695768	4.20742952334105	1059.4446570766	3.12588738184557	548.784925676585	1.96408555846137	1044.45283599326	2.4770462553188	907.239674433575	2.88359418277018	1936.67350091322	3.97667743421443	673.768357391099	3.59629561001907	402.115692823228	1.97622139834179	584.682745011492	3.02557539048076	785.341435021403	2.43709540831367	1956.13968251109	2.79846864184991	1444.36159273894	3.34210985306205	611.484279116057	2.60166779465413	894.423156337098	2.62148851613264	168.321132016319	4.78892946858539	140.687915582262	5.59826708187148	201.233403580674	3.77510472816654	105.492955575423	1.56749691203108	243.125015003074
mmu-mir-183	237.926940001397	0.685462082670977	665.571558785183	2.33936653073503	907.540241044892	1.50804314813055	461.235246029178	1.07700261770871	530.537816379596	0.755426987478042	352.640811571398	1.39508125737976	936.078700495886	2.06680748514999	751.018264914561	1.15164271962732	313.43361220973	1.137102165425	504.526920251811	1.43407941097404	464.481989415446	2.14421105898296	1004.99833635441	2.58946437576753	325.742008600335	2.05502606286804	189.78832792682	1.83506272703167	266.149276857381	1.0757601388376	407.500303118819	1.26367910060709	919.079124254969	0.812458637956425	707.843784481393	2.64583696700746	313.720973849659	1.52511560376277	655.047503723047	2.00657145679289	82.9253875877594	2.27167167099563	68.5902303115738	0.763400056618838	106.098711097139	1.070552087092	60.625762467024	0.824998374753202	169.304878434484
mmu-mir-1839	7.71111266326744	0.0685462082670977	45.3463246452353	0.0866432048420382	22.4201294762477	0.150804314813055	51.4953407213299	0	26.5423224017715	0.377713493739021	21.4883528669297	0	60.7768037296754	0.147629106082142	20.1440987380831	0.0822601942590939	17.2289089163911	0.103372924129546	50.5439265496389	0.0651854277715475	48.9933057328621	0.0739383123787227	91.4857923321284	0	68.717447439809	1.62689563310387	31.4261631856257	0.282317342620256	75.9923133833739	0.1344700173547	81.3538534417118	0.451313964502532	119.357675543049	0.180546363990317	116.807066180139	0.278509154421838	63.3553395241844	0.358850730297121	52.0949284880192	0.194184334528344	3.08794605099984	0.184189594945592	1.75372747955729	0.0636166713849031	3.15336818532878	0.112689693378106	1.44510898048525	0.0824998374753202	4.54689246980446
mmu-mir-184	389.914088146958	1.71365520667744	802.805707168902	3.55237139852357	858.139955758244	1.13103236109792	648.446125006483	2.74635667515722	632.283385586387	2.51808995826014	507.606609425023	4.7083992436567	872.403820294087	3.76454220509462	464.470869946518	1.97424466221825	365.230780682726	2.4809501791091	606.253415022294	1.89037740537488	770.34928772914	3.32722405704252	998.019181240838	3.5142730813988	644.203874190251	8.64823468123635	134.431168243793	2.11738006965192	259.689342953075	2.82387036444871	669.211158991642	7.49181181074203	732.660951761108	3.06928818783538	528.938985828981	4.17763731632756	184.497810811585	2.87080584237697	623.616534343011	4.17496319235939	55.0215841814518	1.04374103802502	95.5196900532202	1.59041678462258	55.547793418484	4.05682896161181	62.6213891543608	1.40249723708044	95.9528043260205
mmu-mir-1843a	3.07326953970804	0.514096562003233	10.0535262391762	0.47653762663121	6.74503895259995	0.640918337955486	9.07651688973082	0.565426374297074	6.89277364697168	0.314761244782518	7.22222648224607	0.305174025051823	10.1018665599733	0.553609147808033	14.3129122612695	0.246780582777282	5.74296963879703	0.103372924129546	10.1726494770483	0.325927138857737	10.9530488697772	0.184845780946807	14.2105688457074	0.647366093941883	17.0017973962835	0.642195644646263	5.96936489812141	0.776372692205705	22.3161353057821	1.10937764317628	25.5340400083422	0.315919775151772	23.1458804774257	0.315956136983054	23.5373274923233	0.661459241751864	13.5809945389463	0.358850730297121	19.0869727550049	0.517824892075583	1.51590078867265	0.798154911430898	2.61110535845196	2.32200850554896	2.32864112147356	1.66217297732706	3.16547681439626	4.66124081735559	2.87524082649399
mmu-mir-1843b	4.6378431235594	0.651188978537428	9.63169996340657	0.129964807263057	6.74503895259995	0.49011402314243	9.94094706970518	0.673126636067945	10.1848446425402	0.566570240608532	9.18381886014007	0.479559182224293	11.9235146281652	0.627423700849103	16.047810717181	0.658081554072752	8.50401273437252	0.516864620647729	11.5411673439157	0.456297994400833	11.7711189098435	0.628475655219143	18.1626205365255	1.20225131732064	18.5998775693023	0.727821730599098	6.93302918660738	0.846952027860769	23.9604821177871	0.773202599789528	27.1005455303263	0.947759325455317	22.3952032727524	0.586775682968529	24.311350220023	1.21847755059554	14.9390939928409	0.179425365148561	26.264979603041	0.388368669056687	3.25637947196347	1.5963098228618	5.84575826519095	2.57647519108858	3.10485482863142	2.90175960448622	3.99125337467354	6.55873707928795	5.14868706139622
mmu-mir-185	3.3526576796815	0.0685462082670977	9.70200434270151	0.519859229052229	4.46502578552391	0	11.9785324939305	0.107700261770871	4.1150887444607	0	5.61728726396917	0.17438515717247	7.45219664260325	0.147629106082142	7.99980954670284	0	3.53413516233663	0	8.57604529903621	0	7.81711371618951	0.221814937136168	12.6129309281427	0	12.5182946886474	0.256878257858505	5.56783811125226	0.211738006965192	17.9703615883404	0.1344700173547	19.9468369799319	0.180525585801013	24.5221220193267	0.361092727980633	21.5319049705558	0.0696272886054594	11.883370221578	0.179425365148561	7.50427988658314	0.0970921672641719	0.729878157509054	0	1.71475575778935	0.318083356924516	1.21283391743415	1.070552087092	1.16985012705949	0	0
mmu-mir-186	1.00579730390445	0	2.81217517179754	0.0866432048420382	2.28001316707604	0	2.0993304370806	0	2.77768490251098	0	2.5857354072239	0.0871925785862351	4.55412017047976	0	5.0119288726331	0	0.993975514407178	0	5.38283694301209	0	5.54469693822744	0	6.47463787644659	0	8.96700541527223	0.256878257858505	3.21221429495323	0	9.86608087203	0	17.0226933388948	0.0902627929005064	7.88211064906929	0	10.6252210802416	0.139254577210919	6.38306743330475	0	2.71894198789244	0.0647281115094479	0.842167104818139	0	1.01326476596643	0	0.145540070092098	0.0563448466890528	0.688147133564404	0	1.60478557757804
mmu-mir-187	2.12334986379828	0	6.04617661936471	0	1.71000987530703	0	4.44564092558244	0	2.88056212112249	0.125904497913007	4.01234804569226	0	3.39488958163037	0	5.20469536773438	0	1.76706758116832	0	7.75493457891572	0	5.63559360934592	0	10.4266895672646	0.0924808705631262	5.85962730106898	0	2.40916072121492	0.0705793356550641	4.933040436015	0	6.68375689379918	0	8.63278785374256	0	7.10693595433378	0.0696272886054594	4.07429836168389	0	1.84888055176686	0.129456223018896	1.01060052578177	0	0.818406157126733	0	0.194053426789464	0	0	0	0.468062460126929
mmu-mir-188	0	0	0.140608758589877	0	0.285001645884505	0	0.123490025710623	0	0	0	0	0	0.0828021849178139	0	0	0	0.22088344764604	0	0.364938097831328	0	0	0	0	0.184961741126252	0.266346695503136	0.0856260859528351	0	0	0.117453343714643	0	0	0	0.125112867445544	0	0.140731405036313	0	0	0	0	0	0	0	0	0	0.0970267133947318	0	0.412888280138642	0	0.334330328662092
mmu-mir-1892	0.111755255989383	0	0.210913137884815	0.173286409684076	0.760004389025347	0.0754021574065277	0	0.0538501308854356	0	0.125904497913007	0.178326579808545	0	0.248406554753442	0	0	0	0	0	0.182469048915664	0	0.181793342236965	0	0.042043103093809	0.0924808705631262	0	0.0856260859528351	0.0535369049158871	0	0.117453343714643	0	0.313301104396836	0.180525585801013	0.250225734891089	0.0902731819951583	0.0703657025181563	0.0696272886054594	0	0	0.326273038547093	0.032364055754724	0.168433420963628	0	1.48092542718171	0	0.921753777249952	0	0.0688147133564404	0.16499967495064	0.200598197197255
mmu-mir-1893	0.223510511978767	0	0.0703043792949385	0	0	0.150804314813055	0	0	0	0	0.0891632899042725	0.17438515717247	0.0828021849178139	0	0	0.246780582777282	0.22088344764604	0	0.091234524457832	0.195556283314642	0.0908966711184826	0.369691561893613	0.084086206187618	0.184961741126252	0.177564463668757	0.0856260859528351	0.107073809831774	0	0	0.268940034709401	0.626602208793673	0.180525585801013	0	0	0.0703657025181563	0.208881865816378	0.203714918084194	0	0	0.129456223018896	0	0	0.155886887071759	0	0	0.112689693378106	0.412888280138642	0	0.401196394394511
mmu-mir-1894	0.111755255989383	0	0.0703043792949385	0	0	0	0	0.0538501308854356	0	0	0.0891632899042725	0.0871925785862351	0.414010924589069	0	0	0	0	0	0.729876195662656	0.0977781416573212	0	0	0.084086206187618	0	0	0	0.107073809831774	0	0	0	0	0	0	0	0	0	0	0.0897126825742803	0	0	0.0561444736545426	0	0.0389717217679397	0	0.178044019079333	0.450758773512423	0.412888280138642	0	0
mmu-mir-1895	9.83446252706573	0.0685462082670977	12.7953970316788	0.0866432048420382	15.8650916209041	0.301608629626111	13.7073928538792	0.430801047083485	9.31038828434234	0	12.750350456311	0.0871925785862351	11.1782949639049	0.516701871287497	13.4936546570891	0.164520388518188	12.8112399634703	0.413491696518183	14.2325858154218	0.195556283314642	15.4069857545828	0.591506499029781	13.7060516085817	0.369923482252505	9.4996988062785	0.256878257858505	4.71124763259806	0.141158671310128	8.69154743488357	0.268940034709401	9.5034668333707	0	14.2628668887921	0.361092727980633	10.9770495928324	0.139254577210919	5.56820776096798	0.179425365148561	13.1596792213994	0.129456223018896	18.9206876215809	0.245586126594123	45.1097679463902	0.318083356924516	24.9843786991434	0.563448466890529	22.6400406942689	0.577498862327241	25.9440335041784
mmu-mir-1896	0	0	0	0	0	0	0	0	0.308631655834553	0	0	0	0	0.073814553041071	0	0	0	0	0.182469048915664	0	0.0908966711184826	0	0.168172412375236	0.0924808705631262	0	0	0.160610714747661	0	0	0	0	0	0	0.0902731819951583	0.0703657025181563	0	0	0	0	0	0.336866841927256	0	0.428688939447337	0	0.0485133566973659	0	0	0	0.0668660657324184
mmu-mir-1897	0.447021023957533	0	0	0	0.0950005486281683	0	0.123490025710623	0.0538501308854356	0	0	0.0891632899042725	0	0	0	0	0	0.386546033380569	0	0.091234524457832	0.0651854277715475	0	0	0	0	0	0	0.160610714747661	0	0	0	0.104433701465612	0	0	0.0902731819951583	0.0703657025181563	0	0.0679049726947314	0	0	0.0647281115094479	0	0	0.155886887071759	0	0.0485133566973659	0	0.0688147133564404	0	0
mmu-mir-1898	0	0	0	0	0	0	0	0	0	0	0	0.261577735758705	0	0.073814553041071	0	0	0	0	0	0	0	0	0	0.0924808705631262	0	0.0856260859528351	0	0	0.352360031143929	0	0	0	0	0	0	0	0	0	0	0.129456223018896	0	0	0	0	0	0	0.275258853425762	0	0.133732131464837
mmu-mir-1899	0	0	0	0	0	0	0	0	0	0.125904497913007	0	0	0	0	0	0	0	0	0	0	0	0	0	0	0	0	0	0	0	0	0	0	0	0	0	0	0	0	0.217515359031395	0	0	0	0	0	0.436620210276293	0	0	0	0
mmu-mir-18a	0.894042047915066	0	1.89821824096334	0	1.23500713216619	0	2.16107544993591	0	0.720140530280623	0	1.42661263846836	0.0871925785862351	2.27706008523988	0	1.54213196081019	0	0.331325171469059	0	1.1404315557229	0	1.77248508681041	0.0739383123787227	2.94301721656663	0	3.95080931662984	0	0.481832144242984	0	2.70142690543679	0	9.34681628117229	0.180525585801013	3.56571672219801	0	3.58865082842597	0	2.13900663988404	0	2.50142662886105	0	0.954456052127224	0	0.701490991822914	0	0.388106853578927	0	0	0	1.60478557757804
mmu-mir-18b	1.45281832786198	0	0.984261310129139	0	5.51003182043376	0	1.91409539851466	0	0.308631655834553	0	0.178326579808545	0	0.207005462294535	0	0.963832475506366	0	0	0	0.136851786686748	0	0.0454483355592413	0	0.168172412375236	0	0.221955579585946	0	0	0	0.234906687429286	0	0.0866799722164581	0	0.0625564337227722	0	0.422194215108938	0	0.101857459042097	0	0	0	0.449155789236341	0	0.350745495911457	0	0.388106853578927	0	0.206444140069321	0	0.468062460126929
mmu-mir-1900	0	0	0.0703043792949385	0	0	0	0.123490025710623	0	0.102877218611518	0	0	0	0	0.073814553041071	0	0	0.331325171469059	0	0	0.0651854277715475	0.0908966711184826	0	0.336344824750472	0	0	0.0856260859528351	0.107073809831774	0	0.117453343714643	0	0	0	0.125112867445544	0	0.0703657025181563	0	0.0679049726947314	0	0	0.032364055754724	0	0	0.0389717217679397	0	0	0	0.0688147133564404	0	0
mmu-mir-1901	0	0	0	0	0	0	0	0	0	0	0	0	0	0	0	0	0.11044172382302	0	0	0	0	0	0	0	0	0	0	0	0	0	0	0	0	0	0	0	0	0	0	0	0	0	0	0	0	0	0	0	0
mmu-mir-1902	0.111755255989383	0	0.140608758589877	0.0866432048420382	0	0	0.123490025710623	0.269250654427178	0	0	0	0.0871925785862351	0	0.073814553041071	0	0.164520388518188	0.331325171469059	0.206745848259091	0	0.130370855543095	0.454483355592413	0	0.168172412375236	0	0	0	0.0535369049158871	0.141158671310128	0	0.268940034709401	0	0.451313964502532	0.375338602336633	0.361092727980633	0	0.696272886054594	0.0679049726947314	0.0897126825742803	0.326273038547093	0.291276501792516	0	0	0.0389717217679397	0.445316699694322	0.145540070092098	0.450758773512423	0.206444140069321	0	0
mmu-mir-1903	0	0.137092416534195	0.210913137884815	0	0	0	0.123490025710623	0.0538501308854356	0	0	0	0	0.0828021849178139	0.073814553041071	0	0	0	0.206745848259091	0.182469048915664	0	0	0	0	0.0924808705631262	0	0	0	0	0.234906687429286	0.0672350086773502	0.104433701465612	0.180525585801013	0	0	0	0.139254577210919	0	0.179425365148561	0.326273038547093	0.0970921672641719	0	0	0.0389717217679397	0	0.436620210276293	0	0	0	0
mmu-mir-1904	0	0	0.0703043792949385	0	0	0	0	0	0	0	0	0	0.165604369835628	0	0	0	0.331325171469059	0	0	0	0	0	0.084086206187618	0	0	0	0	0	0	0	0.208867402931224	0	0	0	0.0703657025181563	0	0	0	0	0.032364055754724	0	0	0	0.699783385233934	0	0	0	0	0
mmu-mir-1905	0	0	0	0	0	0	0	0	0	0	0	0	0.0828021849178139	0	0	0	0	0	0.091234524457832	0	0	0	0	0	0	0	0	0	0.117453343714643	0	0	0	0	0	0	0.0696272886054594	0.0679049726947314	0	0	0	0	0	0	0	0	0	0	0	0
mmu-mir-1906-1	0.223510511978767	0	0.0703043792949385	0	0.237501371570421	0	0.185235038565935	0	0.291142528670595	0	0.178326579808545	0.0435962892931176	0	0	0.0963832475506366	0	0.0552208619115099	0	0.501789884518076	0	0.0454483355592413	0.0369691561893613	0.042043103093809	0	0.0443911159171893	0.128439128929253	0.0803053573738306	0	0	0.0336175043386751	0.208867402931224	0.0451313964502532	0.125112867445544	0	0.140731405036313	0.0348136443027297	0.101857459042097	0.0448563412871402	0.217515359031395	0.0647281115094479	0.112288947309085	0	0.435314132147886	0.0318083356924516	0.169796748440781	0	0.297967708833387	0.0412499187376601	0.133732131464837
mmu-mir-1906-2	0.223510511978767	0	0.0703043792949385	0	0.237501371570421	0	0.185235038565935	0	0.291142528670595	0	0.178326579808545	0.0435962892931176	0	0	0.0963832475506366	0	0.0552208619115099	0	0.501789884518076	0	0.0454483355592413	0.0369691561893613	0.042043103093809	0	0.0443911159171893	0.128439128929253	0.0803053573738306	0	0	0.0336175043386751	0.208867402931224	0.0451313964502532	0.125112867445544	0	0.140731405036313	0.0348136443027297	0.101857459042097	0.0448563412871402	0.217515359031395	0.0647281115094479	0.112288947309085	0	0.435314132147886	0.0318083356924516	0.169796748440781	0	0.297967708833387	0.0412499187376601	0.133732131464837
mmu-mir-1907	0.223510511978767	0	0.0703043792949385	0	0	0	0.246980051421247	0	0	0	0	0.17438515717247	0	0	0	0	0.11044172382302	0	0	0	0.0908966711184826	0	0	0	0	0	0.0535369049158871	0.282317342620256	0	0	0	0.180525585801013	0.250225734891089	0.0902731819951583	0.140731405036313	0.0696272886054594	0.0679049726947314	0	0	0.0970921672641719	0	0	0.740462713590854	0.0636166713849031	0.388106853578927	0	0	0	0
mmu-mir-190a	0.223510511978767	0	0	0	0	0	0.246980051421247	0	0	0	0	0	0	0	0	0	0.11044172382302	0	0.091234524457832	0	0.0908966711184826	0	0.084086206187618	0	0.0887822318343785	0	0.160610714747661	0	0	0	0.417734805862448	0	0.563007903504949	0	0.0703657025181563	0	0.339524863473657	0	0	0	0	0	0	0	0	0	0	0	0
mmu-mir-190b	0.223510511978767	0	4.21826275769631	0	1.33000768079436	0	4.69262097700369	0.0538501308854356	1.95466715361883	0	1.69410250818118	0.0871925785862351	4.30571361572632	0.073814553041071	0.86744922795573	0	0.883533790584158	0	2.46333216036146	0.0651854277715475	2.90869347579144	0	5.80194822694564	0	2.4859024913626	0.256878257858505	1.07073809831774	0	2.11416018686357	0	5.95272098353989	0.0902627929005064	2.94015238497029	0	5.13669628382541	0.0696272886054594	1.76552929006302	0	2.17515359031395	0.032364055754724	0.168433420963628	0	0.233830330607638	0	0.485133566973659	0	0.206444140069321	0	0.133732131464837
mmu-mir-191	405.783334497451	1.16528554054066	661.423600406781	2.16608012105095	175.561013864855	0.98022804628486	397.884862839628	0.86160209416697	402.867188082703	1.13314048121706	477.647744017188	1.30788867879353	652.315612782538	1.7715492729857	786.294533518094	0.740341748331846	266.495879584947	1.34384801368409	392.764627790967	1.2385231276594	439.576301528982	1.25695131043829	652.340787603541	1.38721305844689	475.606415936766	4.70943472740593	220.197289919044	1.27042804179115	802.676150945869	2.15152027767521	878.078561922867	6.76970946753798	507.207564624237	3.2498345518257	517.750839128594	2.08881865816378	307.27000144366	1.52511560376277	198.70028047518	2.03893551254761	97.7475286325587	0.798154911430898	80.0868882331161	0.699783385233934	36.6760976632086	0.450758773512423	26.4248499288731	0.989998049703842	53.8940489803293
mmu-mir-1912	0.111755255989383	0	0	0	0	0	0.246980051421247	0	0	0	0	0	0.165604369835628	0	0	0	0	0	0	0	0.181793342236965	0	0.084086206187618	0.0924808705631262	0	0	0.0535369049158871	0	0	0.1344700173547	0	0	0	0	0.0703657025181563	0	0	0.0897126825742803	0	0	0	0	0.155886887071759	0.254466685539613	0.0485133566973659	0	0.0688147133564404	0	0
mmu-mir-192	33.2471886568415	4.69541526629619	73.186858846031	3.94226582031274	116.233171246564	6.52228661566465	493.960102842493	2.47710602073004	66.5615604416519	1.63675847286909	51.8930347242866	2.79016251475952	98.5760011446574	3.3216548868482	74.793400099294	5.59369320961839	48.2630333106596	4.96190035821819	79.2371844916271	0.717039705487022	83.443144086767	2.58784093325529	125.83500755977	2.86690698745691	98.9477973794149	2.14065214882088	27.5982744841398	0.917531363515833	77.8715668828082	0.874055112805553	152.995372647122	2.25656982251266	142.503556020475	0.993005001946741	132.111606477838	0.870341107568243	70.2137417663523	1.61482828633705	55.9558261108265	0.841465449622823	21.1383943309353	14.6737710639988	31.040976388164	53.5970456417809	24.2809350270316	34.7929428304901	203.897995675133	35.681179708076	39.3841127163945
mmu-mir-1927	0.223510511978767	0	0.351521896474692	0.173286409684076	0	0.150804314813055	0	0.0538501308854356	0.102877218611518	0.881331485391049	0	0	0.165604369835628	0	0.28914974265191	0.329040777036376	0	0	0.273703573373496	0.26074171108619	0.181793342236965	0	0.336344824750472	0.0924808705631262	0.177564463668757	0.256878257858505	0.160610714747661	0.211738006965192	0.117453343714643	0.0672350086773502	0	0	0.500451469782177	0	0.351828512590781	0.139254577210919	0.0679049726947314	0.269138047722841	0	0.16182027877362	0	0.245586126594123	0.155886887071759	0	0.776213707157855	0	0.137629426712881	0.329999349901281	0
mmu-mir-1928	0.33526576796815	0	0	0	0	0	0.246980051421247	0	0	0	0	0	0	0	0.0963832475506366	0	0.441766895292079	0	0.091234524457832	0	0.0908966711184826	0	0	0	0.0887822318343785	0	0	0	0.234906687429286	0.0672350086773502	0.522168507328061	0	0	0	0.633291322663407	0	0.135809945389463	0	0.217515359031395	0.0647281115094479	0.112288947309085	0	0.272802052375578	0	0.751957028809172	0	0.137629426712881	0	0
mmu-mir-1929	0	0	0.0703043792949385	0	0.380002194512673	0	0.123490025710623	0.0538501308854356	0	0	0.178326579808545	0	0	0	0.192766495101273	0	0	0	0.091234524457832	0	0.0908966711184826	0	0.084086206187618	0	0.532693391006271	0	0	0	0	0	0	0	0.250225734891089	0	0.211097107554469	0	0	0	0	0.032364055754724	0	0	0	0	0	0	1.03222070034661	0	0
mmu-mir-1930	1.11755255989383	0	0.9139569308342	0	0	0	0.123490025710623	0.107700261770871	0.720140530280623	0.125904497913007	0.178326579808545	0	0.662417479342511	0.073814553041071	0.385532990202546	0	0.441766895292079	0	0.182469048915664	0	0.454483355592413	0.221814937136168	0.252258618562854	0.0924808705631262	0.532693391006271	0.0856260859528351	0.0535369049158871	0.0705793356550641	0	0.336175043386751	0.104433701465612	0	0.500451469782177	0.180546363990317	0.351828512590781	0.139254577210919	0.339524863473657	0.269138047722841	0.652546077094186	0.0970921672641719	0.336866841927256	0	0.662519270054975	0	2.23161440807883	0.112689693378106	0.0688147133564404	0	0.601794591591766
mmu-mir-1931	0.371027449884752	0.0226202487281422	0.705152924328233	0	0.0313501810472955	0.0603217259252222	0.172886035994873	0.0716206740776294	0.545249258641043	0	0.689232230960027	0.0871925785862351	0.818085586988001	0	1.15370747318112	0.41130097129547	0.331325171469059	0	0.504526920251811	0.0215111911646107	0.52538275906483	0.0517568186651059	0.406136375886195	0.122999557848958	0.834552979243158	0.0856260859528351	0.124205619404858	0.107986383552248	0.743479665713689	0.0672350086773502	0.539922236577215	0	0.659344811438018	0.0749267410559814	0.632587665638225	0.0334210985306205	0.0726583207833626	0	0.209902321465297	0.129456223018896	0.205488773575626	0	0.889724407962063	0.106239841212788	0.18435075544999	0	0.28902179609705	0	0.322963097487581
mmu-mir-1932	0.223510511978767	0	0	0	0.0950005486281683	0	0.37047007713187	0.0538501308854356	0	0	0	0	0	0	0	0.164520388518188	0	0	0	0	0.0908966711184826	0	0.084086206187618	0.0924808705631262	0	0	0	0	0.234906687429286	0.0672350086773502	0	0	0	0	0	0.139254577210919	0.203714918084194	0.0897126825742803	0.326273038547093	0.032364055754724	0.0561444736545426	0	0.0779434435358794	0	0	0	0	0.0824998374753202	0.0668660657324184
mmu-mir-1933	0.447021023957533	0	0.421826275769631	0	0.285001645884505	0	0.123490025710623	0	0.102877218611518	0	0	0	0.165604369835628	0	0	0	0.441766895292079	0	0.45617262228916	0	0.363586684473931	0	0.588603443313326	0	0.355128927337514	0	0.160610714747661	0	0.234906687429286	0	0	0	0.250225734891089	0	0.140731405036313	0	0.135809945389463	0.0897126825742803	0	0.032364055754724	0	0	0.311773774143517	0	0	0	0	0	0
mmu-mir-1934	11.0436543968709	0.237169880604158	12.0311884287428	0.559715103279567	8.06364656755893	0.478049677957386	11.7698343504795	0.717822244702857	11.1796673465136	0.35630972909381	10.3741487803621	0.788220910419565	11.3894405354453	0.867320998232584	22.2279045501278	0.226215534212508	10.3793132048874	0.516864620647729	10.6324714803157	0.250963896920458	9.19601621705689	0.766740299367354	8.11011458679576	0.416163917534068	10.2978510704696	0.485499907352575	4.91736471652423	0.931647230646846	6.22620175031322	0.991716377990916	5.38773465861093	0.506374268171841	9.25459880494691	0.345746287041456	9.82094110045907	0.416371185860647	5.90365832607995	0.64323993405759	5.52162738901197	0.672848719140711	3.39168765347092	0.542131374456526	12.5633139463307	0.620262546002806	10.9446132709257	0.185374545606984	7.63361615262993	0.701248618540221	7.97511565990555
mmu-mir-1936	0.111755255989383	0	0.281217517179754	0	0	0	0	0	0	0	0.178326579808545	0	0	0	0	0	0	0	0	0	0	0	0	0	0	0	0.0535369049158871	0	0.234906687429286	0	0	0	0.250225734891089	0	0.0703657025181563	0	0	0	0.326273038547093	0	0	0	0	0	0.388106853578927	0	0.412888280138642	0	0.601794591591766
mmu-mir-1938	0.223510511978767	0	0.0703043792949385	0	0.190001097256337	0	0.123490025710623	0	0.102877218611518	0	0	0.0871925785862351	0.0828021849178139	0.147629106082142	0	0	0.22088344764604	0.103372924129546	0.182469048915664	0.130370855543095	0.0908966711184826	0	0	0	0.0887822318343785	0.0856260859528351	0	0.0705793356550641	0	0.1344700173547	0.208867402931224	0	0.125112867445544	0	0.351828512590781	0	0.0679049726947314	0	0	0	0	0	1.01326476596643	0	0.582160280368391	0	0.0688147133564404	0	0.200598197197255
mmu-mir-193a	0.447021023957533	0	2.07397918920068	0	0.665003840397178	0	0.679195141408428	0.0538501308854356	0.205754437223035	0	0.445816449521363	0	0.910824034095952	0	0.674682732854456	0	0.331325171469059	0	0.638641671204824	0.0651854277715475	0.272690013355448	0	1.47150860828332	0	1.37612459343287	0	0.535369049158871	0	0.8221734060025	0.0672350086773502	0.939903313190509	0	0.87579007211881	0	0.56292562014525	0	0.407429836168389	0	0.761303756609884	0	1.48782855184538	0.245586126594123	0.779434435358794	0	0.824727063855221	0	0.206444140069321	0	0.668660657324185
mmu-mir-193b	0.33526576796815	0	0.4569784654171	0.0866432048420382	0	0	0.185235038565935	0	0.617263311669106	0	0.534979739425635	0	0.165604369835628	0	0.481916237753183	0	0.22088344764604	0	0.45617262228916	0	0.636276697829378	0	0.462474134031899	0	1.02099566609535	0	0.160610714747661	0	1.05708009343179	0.0672350086773502	0.313301104396836	0	0.500451469782177	0	0.281462810072625	0	0.407429836168389	0.179425365148561	0.543788397578489	0.032364055754724	0.0280722368272713	0	0	0	0.145540070092098	0	0.206444140069321	0	0.200598197197255
mmu-mir-194-1	1.67632883984075	0.137092416534195	3.44491458545198	0.216608012105095	3.32501920198589	0.0754021574065277	9.75571203113924	0.0807751963281534	1.90322854431308	0.188856746869511	2.31824553751109	0	3.85030159867835	0	4.24086289222801	0.041130097129547	0.662650342938119	0.206745848259091	3.19320835602412	0	2.77234846911372	0	5.33947409291374	0	4.5278938235533	0.17125217190567	1.57933869501867	0	4.28704704558446	0.0336175043386751	9.86898478850035	0.225656982251266	4.37895036059405	0.0451365909975791	3.34237086961242	0.0348136443027297	3.02177128491555	0.179425365148561	2.61018430837674	0.0485460836320859	0.757950394336325	0.153491329121327	0.701490991822914	0.190850014154709	1.38263066587493	0.450758773512423	2.13325611404965	1.2374975621298	1.03642401885249
mmu-mir-194-2	2.23510511978767	0.137092416534195	4.00734961981149	0.216608012105095	4.18002413963941	0.301608629626111	10.9906122882455	0.0807751963281534	2.52049185598218	0.188856746869511	2.67489869712818	0	4.67832344785648	0.073814553041071	4.72277912998119	0.205650485647735	0.993975514407178	0.310118772388637	3.46691192939762	0	3.09048681802841	0.0739383123787227	5.75990512385183	0.0924808705631262	6.12597399657212	0.17125217190567	1.73994940976633	0.0705793356550641	4.63940707672839	0.168087521693376	10.7044544002252	0.406182568052279	5.12962756526732	0.225682954987896	3.83493078723952	0.0348136443027297	3.15758123030501	0.0897126825742803	4.676580219175	0.0809101393868099	0.982528288954496	0.46047398736398	1.20812337480613	1.20871675631316	0.946010455598635	1.070552087092	2.40851496747541	1.73249658698172	1.83881680764151
mmu-mir-1941	0.111755255989383	0	0.492130655064569	0	0	0	0.37047007713187	0	0	0	0.0891632899042725	0	0.248406554753442	0	0	0	0.22088344764604	0	0	0	0.0908966711184826	0	0.168172412375236	0	0.177564463668757	0	0.160610714747661	0	0	0	0.417734805862448	0	0.500451469782177	0	0	0	0	0	0	0	0.112288947309085	0	0.662519270054975	0	0	0	0.481702993495083	0.329999349901281	0.668660657324185
mmu-mir-1942	0.111755255989383	0	0	0	0	0	0	0	0	0	0	0	0	0	0	0	0	0	0	0	0	0	0.168172412375236	0	0	0	0	0	0	0	0	0	0.375338602336633	0	0	0	0	0	0.108757679515698	0	0.0561444736545426	0	0.116915165303819	0	0	0	0	0	0
mmu-mir-1943	0	0	0.0703043792949385	0	0.0950005486281683	0	0	0	0	0	0	0.0871925785862351	0.0828021849178139	0	0.481916237753183	0	0.441766895292079	0	0.501789884518076	0.0651854277715475	0.0908966711184826	0	0	0	0.266346695503136	0	0.107073809831774	0	0.234906687429286	0	0.417734805862448	0	1.00090293956435	0	0	0	0.135809945389463	0	0	0.032364055754724	0	0.122793063297061	0.311773774143517	0	0	0	0.0688147133564404	0	0.534928525859348
mmu-mir-1945	0.447021023957533	0	0.0703043792949385	0	0.0950005486281683	0	0.123490025710623	0	0.308631655834553	0	0.445816449521363	0	0.0828021849178139	0	0.0963832475506366	0	0.331325171469059	0	0.273703573373496	0	0.0908966711184826	0	0.084086206187618	0	0.710257854675028	0	0.214147619663548	0	0	0	0.313301104396836	0	0.750677204673266	0	0.211097107554469	0	0.203714918084194	0	0.217515359031395	0	0	0	0.467660661215276	0	0.24256678348683	0	0	0	0
mmu-mir-1946a	2.96151428371866	0.479823457869684	4.18311056804884	0.693145638736305	4.22752441395349	0.226206472219583	3.21074066847621	0.0807751963281534	5.19529953988164	0.440665742695525	3.83402146588372	0.34877031434494	5.29933983474009	0.405980041725891	4.14447964467738	0.329040777036376	2.54015964792946	0.310118772388637	7.0405682524109	0.651854277715475	6.22642197161606	0.55453734284042	5.33947409291374	0.508644788097194	11.2309523270489	0.513756515717011	1.75761658838857	0.494055349585449	5.40285381087357	1.17661265185363	10.5478038480268	0.390837893259193	6.94376414322771	0.270819545985475	5.01918556062009	0.696272886054594	2.54643647605243	0.358850730297121	7.99368944440378	0.728191254481289	1.96505657790899	0.0306982658242653	7.59948574474824	0.508933371079225	4.65728224294713	0.957862393713898	2.64936646422295	0.866248293490862	1.63821861044425
mmu-mir-1946b	0.391143395962841	0.0685462082670977	0.738195982596854	0	1.1875068578521	0.0754021574065277	0.493960102842493	0.0807751963281534	0.668701920974865	0.0629522489565035	1.15912276875554	0.0871925785862351	0.745219664260325	0.184536382602678	0.722874356629775	0	1.27007982396473	0.103372924129546	1.24717594933856	0.195556283314642	1.09076005342179	0.184845780946807	0.966991371157607	0.138721305844689	1.02099566609535	0	0.579804680239057	0.0705793356550641	0.939626749717143	0.100852513016025	0.992120163923315	0.21031230745818	1.06345937328713	0.451365909975791	1.21943762463965	0.348136443027297	0.95066961772624	0.269138047722841	1.46822867346192	0.210366362405706	0.505300262890883	0.092094797472796	4.36483283800924	0	2.0700649302766	0.112689693378106	2.20207082740609	0.288749431163621	0.902691887387649
mmu-mir-1947	0.111755255989383	0	0.843652551539262	0	0.760004389025347	0	0.123490025710623	0	0.823017748892141	0	1.06995947885127	0.0871925785862351	0.579615294424697	0	0.963832475506366	0.0822601942590939	0.662650342938119	0	0.91234524457832	0	0.454483355592413	0	1.09312068043903	0	0.62147562284065	0	0.0535369049158871	0.0705793356550641	0.469813374858571	0	0.731035910259285	0.0902627929005064	0.750677204673266	0	0.703657025181563	0	0.271619890778926	0	1.63136519273547	0.032364055754724	0.112288947309085	0	0.233830330607638	0	0.194053426789464	0	0.0688147133564404	0	0
mmu-mir-1948	0	0	0.0703043792949385	0	0	0	0.123490025710623	0	0.102877218611518	0	0	0	0.0828021849178139	0	0.192766495101273	0	0	0	0.364938097831328	0	0.0908966711184826	0	0.168172412375236	0	0.266346695503136	0	0	0	0.117453343714643	0	0.313301104396836	0	0	0	0.56292562014525	0	0.203714918084194	0	0.326273038547093	0	0	0	0	0	0.0485133566973659	0	0	0	0.468062460126929
mmu-mir-1949	0	0	0.0703043792949385	0	0.760004389025347	0	0	0	0.205754437223035	0	0	0	0	0	0	0	0	0	0.091234524457832	0.0651854277715475	0.272690013355448	0	0.336344824750472	0.0924808705631262	0.0887822318343785	0	0.0535369049158871	0	1.17453343714643	0	0.104433701465612	0	0	0.0902731819951583	0.351828512590781	0	0	0	0.108757679515698	0.129456223018896	0	0	0.311773774143517	0	0	0	0	0	0
mmu-mir-1950	0	0	0	0	0	0	0	0	0	0	0	0	0	0	0	0	0	0	0	0	0	0	0	0	0	0	0	0	0	0	0.104433701465612	0	0.250225734891089	0	0.0703657025181563	0	0	0	0	0	0	0	0.0389717217679397	0	0.194053426789464	0	0.275258853425762	0	0
mmu-mir-1951	0	0	0	0	0	0	0.123490025710623	0	0	0	0	0	0	0	0.192766495101273	0	0	0	0	0	0	0	0	0.0924808705631262	0	0	0.0535369049158871	0	0	0	0.104433701465612	0.0902627929005064	0	0	0	0	0.0679049726947314	0	0	0	0	0.122793063297061	0	0	0.582160280368391	0	0	0	0.0668660657324184
mmu-mir-1952	0	0	0	0	0.57000329176901	0	0	0	0	0	0	0	0	0	0	0	0	0	0	0	0	0	0	0	0	0	0	0	0	0	0	0	0	0	0	0	0	0	0	0	0.0561444736545426	0	0	0	0	0	0	0	0
mmu-mir-1953	0	0	0	0	0.380002194512673	0	0	0	0	0.125904497913007	0	0	0	0	0	0	0	0	0.547407146746992	0	0	0	0	0	0	0	0.107073809831774	0	0.234906687429286	0	0.208867402931224	0	0.250225734891089	0	0.0703657025181563	0	0.271619890778926	0	0	0	0	0	0.233830330607638	0	0	0	0.412888280138642	0	0.0668660657324184
mmu-mir-1954	9.62995040860516	0.457203209141542	14.0608758589877	1.02498911328131	11.0837140084484	0.929708600822487	9.11726859821532	1.57080831792816	9.20751106573083	0.629522489565035	11.4129011077469	1.16227707255451	10.3643494861628	1.35302075724283	13.7991895518246	1.00110656413317	9.77409255833725	2.13671834175771	13.2134961772278	0.554076136058154	12.2256022654359	1.0595360163871	15.7098259020327	1.55645305157741	13.4656011023202	1.58408259012745	5.13044159808946	3.64683427329716	14.3492750016179	4.07914797645484	19.9290832506828	1.74477978676679	14.4092489437033	2.10607333594704	13.967591949854	2.5991866836418	6.94871585585187	2.45184761475508	26.9534157143754	2.45416634788072	4.72568034750285	0.992781916756741	21.6682773029745	3.62615026893948	16.1549477802228	2.35690493700308	8.92320388092963	2.17222072072518	8.00186208619852
mmu-mir-1955	0	0	0	0	0	0	0.123490025710623	0	0.102877218611518	0	0.0891632899042725	0	0.0828021849178139	0	0.28914974265191	0	0	0	0	0.0651854277715475	0	0	0	0	0	0.17125217190567	0	0	0.352360031143929	0	0	0	0.250225734891089	0.0902731819951583	0.422194215108938	0	0.135809945389463	0	0	0.0647281115094479	0	0	0.311773774143517	0	0	0	0	0	0
mmu-mir-1956	0	0	0.281217517179754	0	0	0	0.246980051421247	0.0538501308854356	0.102877218611518	0.251808995826014	0.178326579808545	0.0871925785862351	0.248406554753442	0.073814553041071	0	0.0822601942590939	0.22088344764604	0	0.091234524457832	0.130370855543095	0.181793342236965	0.221814937136168	0.168172412375236	0	0.0887822318343785	0	0.481832144242984	0.0705793356550641	0.352360031143929	0.0672350086773502	0	0	0	0	0.211097107554469	0.348136443027297	0.135809945389463	0	0.108757679515698	0.0647281115094479	0.449155789236341	0	0.857377878894673	0.445316699694322	0.727700350460489	0.676138160268634	0.206444140069321	0	0.601794591591766
mmu-mir-1957a	0	0	0.0703043792949385	0	0.285001645884505	0	0.123490025710623	0	0.41150887444607	0	0	0.0871925785862351	0.0828021849178139	0	0	0	0.11044172382302	0	0	0	0	0	0.336344824750472	0	0	0.34250434381134	0.0535369049158871	0	0.117453343714643	0.0672350086773502	0	0	0.125112867445544	0	0.0703657025181563	0	0	0.0897126825742803	0.761303756609884	0	0.0561444736545426	0	0.233830330607638	0	0.0485133566973659	0.225379386756211	0	0	0.0668660657324184
mmu-mir-1957b	0	0	0	0	0.475002743140842	0	0	0	0	0	0	0	0.0828021849178139	0	0	0	0	0	0	0	0	0	0.084086206187618	0	0	0.0856260859528351	0.107073809831774	0	0	0.1344700173547	0	0.0902627929005064	0	0	0.0703657025181563	0	0.203714918084194	0	0.217515359031395	0.032364055754724	0.0561444736545426	0	0.233830330607638	0	0.485133566973659	0	0	0	0
mmu-mir-1958	0	0	0	0	0	0	0.37047007713187	0	0	0	0	0	0	0	0	0	0.11044172382302	0	0	0	0	0	0.084086206187618	0.0924808705631262	0	0	0	0	0.352360031143929	0	0.104433701465612	0	0.250225734891089	0	0.211097107554469	0.208881865816378	0	0	0	0	0	0	0.0779434435358794	0	0	0	0	0.824998374753202	0
mmu-mir-195a	0.930921282391562	0	4.19506231252898	0	5.13002962592109	0	3.37498240267134	0.0538501308854356	2.67480768389946	0	3.29904172645808	0	4.01590596851397	0	2.82692065066017	0.0822601942590939	2.26405533837191	0	4.65296074734943	0	3.54497017362082	0	6.92281735542659	0.0924808705631262	11.3348275382951	0.256878257858505	2.85512313916426	0.0705793356550641	6.47990097273685	0	19.7202158477515	0.361051171602026	9.71751641449543	0	8.77249213293854	0.0696272886054594	6.33757110159928	0.179425365148561	5.60102049505843	0.0970921672641719	0.898311578472682	0.0613965316485306	1.01326476596643	0	1.75472811174373	0.0563448466890528	0.825776560277285	0	2.40717836636706
mmu-mir-195b	0.111755255989383	0	0	0	0.190001097256337	0	0	0	0	0	0	0	0.0414010924589069	0	0	0	0.0552208619115099	0	0.091234524457832	0	0.0908966711184826	0	0.084086206187618	0	0.266346695503136	0	0	0	0.0587266718573214	0	0.26108425366403	0	0	0	0	0	0	0	0	0	0	0	0	0	0.0485133566973659	0	0.137629426712881	0	0
mmu-mir-1960	0	0	0.281217517179754	0.346572819368153	0	0	0.246980051421247	0	0	0.125904497913007	0	0	0.165604369835628	0	0	0	0.331325171469059	0	0.182469048915664	0.0651854277715475	0.272690013355448	0	0.756775855688562	0	0.177564463668757	0	0.0535369049158871	0	0.117453343714643	0.201705026032051	0	0	1.1260158070099	0.0902731819951583	0.0703657025181563	0	0.339524863473657	0	0.217515359031395	0.0647281115094479	0	0	0.272802052375578	0	0.582160280368391	0	0.550517706851523	0.329999349901281	0
mmu-mir-1961	0.0558776279946916	0	0.134984408246282	0.0147293448231465	0.0950005486281683	0.0188505393516319	0.102496721339817	0	0.0853880914475596	0	0.0962963530966143	0.00697540628689881	0.399934553153041	0	0.136864211521904	0.00658081554072752	0.174497923640371	0	0.250894942259038	0.0052148342217238	0.189065075926444	0	0.132856205776436	0.0073984696450501	0.303635232873575	0	0.0845883097671016	0	0.303029626783779	0	0.287192679030433	0	0.406616819198019	0	0.339866343162695	0.00557018308843675	0.107289856857676	0.00717701460594243	0.24470477891032	0.00258912446037792	0.042108355240907	0.0104374103802502	0.0358539840265045	0.0267190019816593	0.0160094077101308	0	0.154833105051991	0	0.178532395505557
mmu-mir-1962	0.223510511978767	0	0	0	0.0950005486281683	0	0	0	0	0.125904497913007	0.0891632899042725	0	0.248406554753442	0.073814553041071	0	0	0.11044172382302	0.206745848259091	0.091234524457832	0.0651854277715475	0.0908966711184826	0	0.504517237125708	0.231202176407815	0	0	0.0535369049158871	0	1.40944012457571	0	0	0	0.250225734891089	0.180546363990317	0.105548553777234	0.0696272886054594	0.203714918084194	0.179425365148561	1.19633447467267	0.032364055754724	0.0561444736545426	0	0.935321322430552	0	0.630673637065757	0.0563448466890528	0	0	0.0668660657324184
mmu-mir-1963	0	0.0685462082670977	0	0	0.285001645884505	0	0	0	0	0	0	0	0	0	0	0	0	0	0	0	0.0908966711184826	0	0	0	0	0	0	0	0.234906687429286	0	0.208867402931224	0	0	0	0	0	0.203714918084194	0	0	0	0	0	0.0389717217679397	0	0	0	0	0	0.267464262929674
mmu-mir-1964	0.782286791925683	0	2.32004451673297	0.173286409684076	0.285001645884505	0.150804314813055	1.97584041136997	0.0538501308854356	1.33740384194973	0	1.87242908798972	0	1.49043932852065	0	0.771065980405093	0	1.1044172382302	0	1.45975239132531	0	1.5452434090142	0	2.43849997944092	0	2.21955579585946	0	0.535369049158871	0	5.16794712344429	0	1.77537292491541	0.0902627929005064	2.00180587912871	0	1.82950826547206	0.139254577210919	0.543239781557851	0	1.63136519273547	0.0647281115094479	0.336866841927256	0	0.857377878894673	0.254466685539613	0.0970267133947318	0.619793313579581	0.344073566782202	0	0.267464262929674
mmu-mir-1966	0	0	0	0	0	0	0	0.0538501308854356	0.308631655834553	0	0.178326579808545	0	0	0.221443659123213	0	0	0	0	0.182469048915664	0.0651854277715475	0.0908966711184826	0	0.084086206187618	0	0.0887822318343785	0.0856260859528351	0.0535369049158871	0.141158671310128	0.117453343714643	0	0	0	0	0	0.211097107554469	0.139254577210919	0	0	0.108757679515698	0.0647281115094479	0	0	0.233830330607638	0	0.0485133566973659	0	0	0	0.0668660657324184
mmu-mir-1967	0	0	0.210913137884815	0	0	0	0	0	0.102877218611518	0	0.0891632899042725	0	0.165604369835628	0	0	0	0	0	0	0.195556283314642	0	0	0.252258618562854	0	0.266346695503136	0.17125217190567	0	0.141158671310128	0.117453343714643	0	0.104433701465612	0.0902627929005064	0	0	0	0.139254577210919	0.135809945389463	0.179425365148561	0	0	0	0	0.194858608839698	0	0.194053426789464	0	0	0	0.133732131464837
mmu-mir-1968	0.447021023957533	0	0.210913137884815	0	1.8050104239352	0	0.74094015426374	0	0.823017748892141	0	0.0891632899042725	0	0.165604369835628	0	0.481916237753183	0	0.22088344764604	0	0.273703573373496	0	0.0908966711184826	0.0739383123787227	0.168172412375236	0.0924808705631262	0.0887822318343785	0	0	0	0.117453343714643	0	0.208867402931224	0	0.250225734891089	0	0	0	0.203714918084194	0	0.108757679515698	0	0.0561444736545426	0	0.233830330607638	0	0	0	0	0	0.468062460126929
mmu-mir-1969	0.111755255989383	0	0.140608758589877	0	0.285001645884505	0	0	0.0538501308854356	0.102877218611518	0	0.0891632899042725	0	0.165604369835628	0.073814553041071	0.0963832475506366	0	0	0	0.638641671204824	0	0.454483355592413	0	0.504517237125708	0.184961741126252	0.799040086509407	0	0.214147619663548	0	0.8221734060025	0.0672350086773502	0.835469611724897	0	0.500451469782177	0	0.422194215108938	0.139254577210919	0.339524863473657	0	1.19633447467267	0.032364055754724	0.0561444736545426	0	0.155886887071759	0	0	0	0	0	0
mmu-mir-196a-1	3.46441293567088	0	8.81124785703464	0	3.43616984388085	0	9.44698696686269	0.116854784021395	5.33212624063496	0	6.47949627734348	0	9.72925672784313	0.110721829561607	3.08426392162037	0	3.66335197920957	0.206745848259091	9.92905329674586	0.0651854277715475	9.27146045408523	0.147876624757445	18.1769151915774	0.0619621832772946	13.1246773320762	0.185808606517652	5.29105231283712	0.141158671310128	14.622941292473	0.235322530370726	13.0542126832015	0.195870260594099	10.0715858293663	0.0902731819951583	14.2258340780957	0.371113448267099	9.75590742705206	0.508670910196169	6.52546077094186	0.361506502780267	0.926383815299953	0.0411356762045155	1.81881025490975	0.169856512597691	1.09155052569073	0	0.424586781409237	0	0.668660657324185
mmu-mir-196a-2	3.12914716770273	0	8.38942158126501	0	3.05616764936818	0	8.76779182545426	0.116854784021395	5.43500345924648	0	6.07826147277426	0	9.19104252587734	0.184536382602678	3.08426392162037	0	3.38724766965202	0	9.38164614999886	0.0651854277715475	9.13511544740751	0.0739383123787227	17.7985272637331	0.0619621832772946	12.148072781898	0.185808606517652	5.07690469317357	0.0705793356550641	14.5642146206157	0.168087521693376	12.8453452802703	0.195870260594099	9.19579575724751	0	13.3110799453596	0.301486159661639	9.89171737244153	0.149820179899048	6.52546077094186	0.264414335516095	0.701805920681782	0.0411356762045155	0.883488932479193	0.169856512597691	0.460876888624976	0	0.527808851443898	0	0.735526723056603
mmu-mir-196b	3.24090242369211	0	9.09246537421439	0.259929614526115	2.91366682642592	0	8.58255678688832	0.0899297185786775	6.10370538022134	0	7.2373842415298	0	10.22606983735	0.073814553041071	3.27703041672165	0	3.44246853156353	0	10.3396086568061	0.0651854277715475	10.0440821585923	0.147876624757445	19.354122078204	0.0619621832772946	13.790544070834	0.142995563541235	5.42489457512684	0.211738006965192	15.0927546673316	0.0672350086773502	13.7852485934608	0.241001657044352	10.8848194677624	0	15.1054053595726	0.440740736872558	9.89171737244153	0.149820179899048	6.41670309142616	0.248232307638733	1.12288947309085	0.47091139774423	2.13058402905326	2.4600566824542	0.630673637065757	0.732483006957687	0.390179424731017	0	0.802392788789022
mmu-mir-1970	0.223510511978767	0.137092416534195	0.351521896474692	0.173286409684076	0.57000329176901	0.150804314813055	0.493960102842493	0.0538501308854356	0.102877218611518	0.377713493739021	0.178326579808545	0.261577735758705	0	0.369072765205355	0	0.164520388518188	0.883533790584158	0	0.091234524457832	0.195556283314642	0.272690013355448	0.295753249514891	0.336344824750472	0.554885223378757	0.443911159171893	0	0.321221429495323	0.282317342620256	0.117453343714643	0.403410052064101	0.104433701465612	0.361051171602026	0.87579007211881	0.180546363990317	0.422194215108938	0.139254577210919	0.611144754252583	0.0897126825742803	0.761303756609884	0.16182027877362	0.112288947309085	0.0613965316485306	0.896349600662613	0	0.194053426789464	0	0.0688147133564404	0.0824998374753202	0
mmu-mir-1971	0.33526576796815	0	0.105456568942408	0	0.237501371570421	0	0.987920205684987	0.0807751963281534	0.154315827917276	0	0	0.261577735758705	0.165604369835628	0	0.192766495101273	0	0.11044172382302	0.103372924129546	0.091234524457832	0	0.318138348914689	0.0739383123787227	0.378387927844281	0.184961741126252	0.266346695503136	0.0428130429764175	0.214147619663548	0.0352896678275321	1.11580676528911	0	0.104433701465612	0	0	0	0.281462810072625	0	0.305572377126291	0	0.271894198789244	0.0485460836320859	0.112288947309085	0	0.389717217679397	0.0636166713849031	0.630673637065757	0	0.309666210103982	0	0.133732131464837
mmu-mir-1981	6.87294824334707	0	9.70200434270151	0.0866432048420382	5.93753428926052	0.226206472219583	9.26175192829675	0.0538501308854356	9.41326550295386	0	7.1330631923418	0.0871925785862351	6.45857042358948	0.073814553041071	11.4696064585258	0	7.06827032467327	0.206745848259091	9.1234524457832	0.0651854277715475	11.0439455408956	0.221814937136168	7.82001717544848	0.369923482252505	27.3449274049886	0.214065214882088	6.37089168499056	0.0705793356550641	14.622941292473	0.403410052064101	39.3715054525358	0.902627929005064	18.5167043819406	0.270819545985475	17.1692314144301	0.348136443027297	12.1210376260096	0.358850730297121	55.3032800337323	0.582553003585031	1.40361184136356	0	1.98755781016492	0	0.582160280368391	0	0.894591273633725	0	0.936124920253858
mmu-mir-1982	0	0	0.421826275769631	0	0.190001097256337	0	0.246980051421247	0.161550392656307	0.514386093057588	0	0.445816449521363	0	0.248406554753442	0	0.28914974265191	0	0.331325171469059	0	0.821110720120488	0	1.36345006677724	0.0739383123787227	0.252258618562854	0	0.355128927337514	0	0.107073809831774	0	0.469813374858571	0	0.313301104396836	0	0.125112867445544	0.0902731819951583	0.422194215108938	0	0.543239781557851	0	0.761303756609884	0	1.51590078867265	0	2.88390741082754	0	1.60094077101308	0.0563448466890528	0.963405986990165	0	1.93911590624014
mmu-mir-1983	0.223510511978767	0	0.351521896474692	0	1.8050104239352	0	0.37047007713187	0	0.102877218611518	0	0.71330631923418	0	0.248406554753442	0	0	0	0.11044172382302	0	0.182469048915664	0	0.272690013355448	0	0.252258618562854	0	0.443911159171893	0	0	0	0.234906687429286	0	0.208867402931224	0	0.500451469782177	0	0.492559917627094	0	0	0	0	0	0.112288947309085	0	0.0779434435358794	0	0	0	0	0	0
mmu-mir-199a-1	13.1502409722707	0.159712665262338	45.8855592344275	0.0580509472441656	16.4350949126731	0.201323760275429	58.7812522382567	0.0716206740776294	20.9530031146078	0.0415484843112923	28.2941867853228	0.305174025051823	51.8614924795744	0.33216548868482	19.9031406192065	0.232796349753236	17.3757964090757	0.310118772388637	54.1321803965655	0.358519852743511	39.737297712867	0.394091204978592	73.2668340374572	0.154443053840421	113.315425957172	2.21172180016173	28.3745596054202	0.69379486948928	73.5845198372238	0.425597604927627	174.526468878287	2.58783427245752	75.7345720508114	0.37643916891981	85.7173878365424	0.348136443027297	74.6051563505206	0.971588352279456	68.2269550905826	0.485460836320859	12.7633231958872	0.143053918741076	9.38555975337292	0.211843515711727	7.71362371488118	0.206785587348824	1.53663254924931	0.522223971218777	10.3421743868332
mmu-mir-199a-2	13.1502409722707	0.159712665262338	45.8855592344275	0.0580509472441656	16.4350949126731	0.201323760275429	58.7812522382567	0.0716206740776294	20.9530031146078	0.0415484843112923	28.2941867853228	0.305174025051823	51.7786902946565	0.33216548868482	19.7103741241052	0.232796349753236	17.0444712376066	0.310118772388637	54.0409458721076	0.358519852743511	39.737297712867	0.394091204978592	73.3509202436448	0.154443053840421	113.182252609421	2.21172180016173	28.3745596054202	0.552636198179152	73.7019731809384	0.425597604927627	174.630902579753	2.58783427245752	75.7345720508114	0.37643916891981	85.6822049852834	0.348136443027297	74.5372513778259	0.971588352279456	68.444470449614	0.453096780566135	12.7071787222326	0.143053918741076	9.2686445880691	0.211843515711727	7.61659700148645	0.206785587348824	1.53663254924931	0.522223971218777	10.3421743868332
mmu-mir-199b	13.4296291122442	0.228258873529435	45.7097982861901	0.188015754507223	18.0026039650379	0.201323760275429	58.7812522382567	0.0985457395203472	21.4673892076654	0.0415484843112923	28.5170950100835	0.479559182224293	52.1098990343278	0.369072765205355	19.9513322429818	0.191666252623689	17.4862381328987	0.36180523445341	54.8164393299992	0.391112566629285	41.0098511085258	0.541967829736037	73.4770495529263	0.154443053840421	112.383212522911	2.04046962825606	28.2139488906725	0.587925866006684	73.7019731809384	0.358362596250277	170.923506177723	2.40730868665651	74.3583305089104	0.37643916891981	85.506290728988	0.348136443027297	73.620534246447	0.837019328418035	67.0849994556678	0.469278808443497	12.7633231958872	0.143053918741076	21.0186187011029	0.688968551098501	15.7910976049926	1.1364755577182	6.1128109874526	0.934723158595378	12.3481563588057
mmu-mir-19a	1.89983935181952	0	6.51510682926195	0.0285922575978726	2.02636170223883	0	5.63978947420417	0	3.36099873203828	0	2.88264916260513	0	7.70060319735669	0	4.465435859021	0	1.69307162620689	0	4.86553718933618	0.108859664378484	4.93841614186716	0	8.00248424287561	0	10.9495126521339	0.256878257858505	2.53390170966894	0.047288154888893	7.43832025744833	0.0221875528635256	22.6965763395215	0.300575100358686	7.77826696908949	0	9.10039630667315	0.0696272886054594	6.60919099237821	0	3.9511664968053	0.032364055754724	1.49737311236665	0	0.545604104751156	0	0.622426366427205	0	0.297967708833387	0	0.891324656213138
mmu-mir-19b-1	1.28518544387791	0	4.68719296759355	0.0285922575978726	1.45635841046982	0	4.15790916567669	0.0269250654427178	1.56064740633672	0	1.90185297365813	0	5.05093327998665	0	1.71851330382785	0	0.809537835622735	0	2.31097050451688	0.0436742366069368	2.8932410417013	0	5.39581185105945	0	7.97530788568222	0.17125217190567	1.78438504084652	0.047288154888893	5.61779342987137	0.156657570218226	14.8118318788678	0.390837893259193	5.21345318645583	0	5.89875684209704	0	3.79113462554686	0	3.02672622092187	0.0485460836320859	1.02014508630304	0	0.487146522099246	0	0.282832869545643	0	0.332375065511607	0	0.891324656213138
mmu-mir-19b-2	1.28518544387791	0	4.68719296759355	0.0285922575978726	1.45635841046982	0	4.15790916567669	0.0269250654427178	1.56064740633672	0	1.90185297365813	0	5.05093327998665	0	1.71851330382785	0	0.809537835622735	0	2.31097050451688	0.0436742366069368	2.8932410417013	0	5.35376874796564	0	7.88652565384784	0.17125217190567	1.78438504084652	0.047288154888893	5.61779342987137	0.0221875528635256	14.7073981774022	0.390837893259193	5.15089675273306	0	5.89875684209704	0	3.79113462554686	0	3.02672622092187	0.0485460836320859	1.02014508630304	0	0.487146522099246	0	0.161549477802229	0	0.332375065511607	0	0.891324656213138
mmu-mir-1a-1	15.0679611650485	0.514096562003233	29.8793612003488	2.51265294041911	130.039600978696	0.640918337955486	259.390799005164	0.969302355937841	108.620853726599	2.72835046977486	98.3622665236963	1.65665899313847	116.806558198012	1.98044445809194	21.7989990985275	1.64520388518188	169.086279173043	1.82659956936907	200.700443938073	1.01037413045899	192.489153527477	1.29392046662765	123.928773265497	1.34097262316533	147.807323024828	5.33707393744021	41.7229161080983	3.17607010447788	650.867704194693	5.40098824705154	119.489908205909	3.88130009472177	6381.17286557135	17.4073776841264	104.551471772552	2.9473231266691	255.843528472759	6.27988778019962	79.0483442023946	3.59791207825266	17.6855092011809	0.706060113958102	11.7889458348018	2.958175219398	15.0066366271962	1.79345647011255	22.8581833356088	3.46499317396345	99.1510082500021
mmu-mir-1a-2	15.0679611650485	0.514096562003233	29.8793612003488	2.51265294041911	130.039600978696	0.640918337955486	259.390799005164	0.969302355937841	108.620853726599	2.72835046977486	98.3622665236963	1.65665899313847	116.806558198012	1.98044445809194	21.7989990985275	1.64520388518188	169.086279173043	1.82659956936907	200.700443938073	1.01037413045899	192.489153527477	1.29392046662765	123.844687059309	1.34097262316533	147.807323024828	5.33707393744021	41.7229161080983	3.17607010447788	650.867704194693	5.40098824705154	119.385474504444	3.88130009472177	6381.54820417369	17.4073776841264	104.551471772552	2.9473231266691	255.843528472759	6.27988778019962	79.0483442023946	3.59791207825266	17.6855092011809	0.706060113958102	11.7889458348018	2.958175219398	15.0066366271962	1.79345647011255	22.8581833356088	3.46499317396345	99.1510082500021
mmu-mir-1b	0.111755255989383	0	0	0	0.475002743140842	0	0.246980051421247	0	0	0	0.178326579808545	0	0.0828021849178139	0	0.0963832475506366	0	0	0	0.273703573373496	0	0.0908966711184826	0.147876624757445	0.084086206187618	0	0	0	0	0	0.117453343714643	0	0.208867402931224	0	0	0	0.492559917627094	0.0696272886054594	0.271619890778926	0	0	0.0647281115094479	0	0	0.506632382983216	0	0	0	0	0	0
mmu-mir-200a	130.697771879584	0.685462082670977	347.391514191115	0.47653762663121	124.086866601655	0.678619416658749	300.698212605368	0.538501308854356	261.805032239148	0.881331485391049	191.032348619904	1.13350352162106	379.89642440293	0.996496466054459	468.535351495728	1.60407378805233	139.211792878916	0.826983393036366	392.55205134898	1.04296684434476	356.830334909694	1.54013504684879	709.014890573995	1.66465567013627	259.037254356211	1.7125217190567	245.065182252473	1.79977305920413	265.718223085948	1.65868766407023	401.704232687477	2.28635654416983	1175.91457193321	2.1963465179422	911.775552548438	2.10065529722671	550.086639954661	1.77900249544798	334.285216797015	1.70461481660131	125.529498531036	1.19723236714635	77.9890404503479	1.59041678462258	62.8733102797862	1.18324178047011	17.8574181159963	1.29277245323827	37.0438004157598
mmu-mir-200b	364.079625619892	1.81647451907809	1791.12709520232	2.20940172347197	537.624254780071	1.13103236109792	1053.69963768026	1.93860471187568	912.983876567913	2.95875570095567	618.095083375701	2.44139220041458	1812.2359438323	2.84186029208123	752.769548522556	1.72746407944097	562.314036844905	2.06745848259091	1549.95322862104	3.25927138857737	1251.23812628147	3.21631658847444	2392.09868828041	2.95938785802004	1168.15221536084	2.74003475049072	796.254386813989	4.83468449237189	1474.33309697805	4.60559809439849	1241.351192471	2.8884093728162	2502.06967960972	8.75649865353035	1963.81317089739	4.87391020238216	1082.38285611303	4.21649608099117	1349.60993514453	5.24297703226528	179.587643544576	1.47351675956474	93.7336160445955	2.83094187662819	77.8396808209236	1.52131086060443	22.9841142610511	1.0312479684415	79.2142220912242
mmu-mir-200c	274.862052105888	0.925373811605819	1117.13658699657	1.42961287989363	262.78766759878	0.603217259252222	625.806698592955	1.5078036647922	467.628397198653	1.19609273017357	394.428970650833	1.30788867879353	903.564766544208	1.58701289038303	401.115269834058	1.06938252536822	340.381392822547	1.137102165425	915.690814590189	1.56445026651714	793.679736305121	1.58967371614254	1389.86090207514	1.57217479957315	732.142674822202	2.65440866453789	557.274744543304	3.07020110099529	1320.52794338373	3.46260294688354	981.485680103072	1.4442046864081	1358.47551472372	4.51365909975791	1206.57266324825	2.85471883282384	753.439624534393	3.22965657267409	507.553601494244	3.13931340820822	107.198327882828	0.798154911430898	50.0658018036191	1.81307513446974	30.8787515378734	1.40862116722632	12.5242778308722	0.536248943589581	39.7632433090973
mmu-mir-201	0.111755255989383	0	0.0703043792949385	0	1.23500713216619	0	0	0	0.205754437223035	0	0.891632899042725	0	0.414010924589069	0	0.385532990202546	0	0.883533790584158	0	1.36851786686748	0	0.818070040066344	0	0.252258618562854	0	9.85482773361602	0.0856260859528351	0.214147619663548	0	0	0	17.5751476196479	0.541576757403038	0	0	0.914754132736032	0	2.18246582240867	0	2.39266894934535	0	0	0	0.194858608839698	0	0	0	0.344073566782202	0	1.13672311745111
mmu-mir-202	0.558776279946916	0.205638624801293	0.9139569308342	0	1.90001097256337	0	1.48188030852748	0	1.95466715361883	0.125904497913007	2.49657211731963	0	2.48406554753442	0.516701871287497	1.73489845591146	0.0822601942590939	4.30722722909777	0.103372924129546	4.2880226495181	0.0651854277715475	4.99931691151655	0	1.93398274231521	0.184961741126252	60.6382643428805	1.7125217190567	0.481832144242984	0	1.644346812005	0	93.8858976175853	1.71499306510962	0.87579007211881	0.0902731819951583	4.22194215108938	0.278509154421838	9.57460114995713	0.358850730297121	25.3405393271576	0.129456223018896	0.280722368272713	0	0.389717217679397	0.636166713849031	0.0970267133947318	0.112689693378106	0.963405986990165	0	3.41016935235334
mmu-mir-203	34.0853530767619	0.959646915739368	61.727245020956	0.606502433894267	52.5353033913771	0.98022804628486	112.499413422378	1.02315248682328	29.5257617415056	1.13314048121706	35.3978260919962	0.435962892931176	47.6940585126608	0.590516424328568	30.7462559686531	0.41130097129547	39.6485788524641	1.55059386194319	61.9482421068679	0.325927138857737	57.810282831355	0.0739383123787227	79.7978096720495	2.49698350520441	123.052173322449	1.37001737524536	32.1756798544481	0.352896678275321	87.3852877236943	0.605115078096152	202.288079738891	2.61762099411469	70.1883186369504	0.270819545985475	78.5984897127806	0.626645597449135	59.2810411625005	0.358850730297121	47.7446213073913	0.614917059339755	13.4746736770902	3.74518843056037	16.6798969166782	2.29020016985651	12.7104994547099	1.97206963411685	28.0764030494277	3.79499252386473	17.7863734848233
mmu-mir-204	0.502898651952225	0	1.01941349977661	0	0.190001097256337	0	0.987920205684987	0.107700261770871	1.49171966986701	0	1.78326579808545	0	1.32483495868502	0	1.49394033703487	0.0822601942590939	1.6566258573453	0	1.77907322692772	0.0651854277715475	1.04531171786255	0.0739383123787227	1.34537929900189	0	3.46250704154076	0.470943472740593	0.45506369178504	0.0705793356550641	3.81723367072589	0.0672350086773502	3.96848065569326	0.0902627929005064	3.06526525241584	0.0902731819951583	1.72395971169483	0.0696272886054594	1.39205194024199	0	9.02688739980291	0.145638250896258	0.336866841927256	0	0.876863739778643	0	0	0	0	0.0824998374753202	1.33732131464837
mmu-mir-205	24.2508905496962	0	44.7838896108758	0	17.8601031420956	0.150804314813055	38.4671430088592	0.107700261770871	41.4595191004416	0.251808995826014	40.569296906444	0.17438515717247	64.1716933113057	0.221443659123213	59.6612302338441	0.329040777036376	33.242958870729	0.103372924129546	55.6530599192775	0.195556283314642	65.354706534189	0.221814937136168	109.984757693404	0.832327835068136	31.1625633738669	0.599382601669846	44.4356310801863	0.917531363515833	138.829852270708	0.605115078096152	86.7844059179237	0.451313964502532	55.174774543485	0.451365909975791	62.5551095386409	0.487391020238216	54.2560731830904	0.179425365148561	35.8900342401802	1.00328572839644	6.51275894392694	0.184189594945592	5.92370170872683	0	2.52269454826303	0.0563448466890528	2.20207082740609	0	5.01495492993138
mmu-mir-206	1.26618705035971	0	0.773348172244323	0.173286409684076	2.4063638967515	0	2.71678056563371	0.0538501308854356	1.06272166825698	0.0843560136017147	2.28882165184268	0.0871925785862351	2.04272990192247	0.171987908585695	0.0645767758589265	0	3.97590205762871	0.0692598591667956	2.76714312680604	0.26074171108619	8.42339451254979	0.0739383123787227	1.79355877798189	0	39.9520043254703	1.6551522414683	3.65817671290257	0	4.34577371744179	0.0221875528635256	1.84534350489737	0.0902627929005064	28.6921338912867	0.120063332053561	4.73772275054746	0.0229770052398016	5.00255933842086	0	2.64607434261692	0.118776084619837	0.280722368272713	0	0.506632382983216	0.0636166713849031	0.0645227644074967	0.0185937994073874	0.80306770486966	0	1.02505678767797
mmu-mir-207	0.363204581965496	0.342731041335489	0.158184853413612	0.346572819368153	0.950005486281683	0	0.617450128553117	0.134625327213589	0.823017748892141	0.377713493739021	0.445816449521363	0.17438515717247	0.0828021849178139	0.147629106082142	0.192766495101273	0	0.386546033380569	0.206745848259091	0	0.0651854277715475	0.318138348914689	0.0739383123787227	0.168172412375236	0.184961741126252	0.0887822318343785	0	0.107073809831774	0.141158671310128	0.587266718573214	0.336175043386751	0.104433701465612	0	0.125112867445544	0.180546363990317	0.527742768886172	0	0.203714918084194	0	0.108757679515698	0.129456223018896	0.196505657790899	0	1.13017993127025	0	2.03756098128937	0	1.85799726062389	0	1.13672311745111
mmu-mir-208a	0.111755255989383	0	0	0	0	0	0.493960102842493	0	0	0	0.0891632899042725	0	0.0828021849178139	0	0	0	0.331325171469059	0	0.182469048915664	0	0.272690013355448	0	0.168172412375236	0	0.0887822318343785	0	0	0	0.8221734060025	0	0.104433701465612	0	2.12691874657425	0	0.0703657025181563	0	0.0679049726947314	0	0.217515359031395	0	0	0	0	0	0	0	0.0688147133564404	0	0.668660657324185
mmu-mir-208b	0	0	0	0	0	0	0	0	0.205754437223035	0	0	0	0	0	0	0	0	0	0	0	0	0	0	0	0	0.0856260859528351	0.0535369049158871	0	0	0	0.313301104396836	0	0.125112867445544	0	0	0	0	0	0	0	0	0	0	0	0	0	0	0	0
mmu-mir-20a	8.26988894321436	0.0685462082670977	22.6148096878029	0.519859229052229	19.9026149376013	0.150804314813055	19.3051957193418	0	9.87621298670569	0	9.7187985995657	0	20.8661505992891	0.221443659123213	10.2648158641428	0	5.63252791497401	0.103372924129546	15.5253790269893	0.0651854277715475	18.1638817896064	0.147876624757445	25.758127541453	0.0924808705631262	70.0047898014075	1.19876520333969	15.8110541288089	0.211738006965192	31.242589428095	0.0672350086773502	154.840716152019	2.10583095836881	22.9369419887916	0.270819545985475	36.906810970773	0.208881865816378	29.2785870767873	0.179425365148561	15.0814274184418	0.388368669056687	3.59324631389073	0.736758379782368	3.35156807204281	1.27233342769806	3.58174112496653	0.563448466890529	2.44292232415363	0	6.97613663786322
mmu-mir-20b	2.57037088775581	0	1.85111430683573	0	11.1939146448571	0	1.64612204272261	0	0.102877218611518	0	0.35665315961709	0	0.248406554753442	0	0.0963832475506366	0	0.22088344764604	0	0.334830704760243	0	0.211789243706065	0	0.111834654229532	0	0.355128927337514	0	0.0444356310801863	0	1.87925349943429	0	0.4521979273461	0.0297867216571671	0	0	0.211097107554469	0	0.147353790747567	0	0.163136519273547	0	0.22457789461817	0.0613965316485306	0.0389717217679397	0	0.549656331381156	0	0.447295636816863	0	1.09192285341039
mmu-mir-210	4.58196549556471	0	16.1700072378358	0.0866432048420382	4.65502688278025	0.150804314813055	11.1141023139561	0.0538501308854356	7.09852808419472	0	5.79561384377771	0	10.9298884091514	0	11.1804567158738	0	3.09236826704455	0.413491696518183	11.1306119838555	0.0651854277715475	10.9076005342179	0	18.498965361276	0.184961741126252	16.6022773530288	0.0856260859528351	9.74371669469145	0.0705793356550641	26.30954899208	0.201705026032051	24.228618740022	0	28.5257337775841	0	30.609080595398	0	15.6181437197882	0.0897126825742803	8.04806828416163	0.129456223018896	2.18963447252716	0	0.818406157126733	0	1.69796748440781	0	0.0688147133564404	0.577498862327241	2.07284803770497
mmu-mir-211	0.391143395962841	0	0.527282844712038	0.346572819368153	0.0950005486281683	0	0.37047007713187	0	0.462947483751829	0	0.624143029329908	0	0.828021849178139	0.073814553041071	0.337341366427228	0	0.662650342938119	0	1.04919703126507	0	1.04531171786255	0	0.924948268063798	0	1.95320910035633	0.214065214882088	0.294452977037379	0	2.17288685872089	0	1.67093922344979	0	1.18857224073267	0.0902731819951583	1.37213119910405	0	1.12043204946307	0	4.35030718062791	0.0809101393868099	0.0561444736545426	0	0.409203078563367	0.0636166713849031	0.0970267133947318	0	0.412888280138642	0.0824998374753202	0.267464262929674
mmu-mir-212	0.782286791925683	0	0.9139569308342	0	0.475002743140842	0	1.23490025710623	0	1.23452662333821	0	0.980796188946998	0	1.15923058884939	0	2.12043144611401	0	0.993975514407178	0	0.638641671204824	0	0.545380026710896	0	1.17720688662665	0	1.68686240485319	0.0856260859528351	0.37475833441121	0.0705793356550641	0.704720062287857	0	2.81970993957153	0	2.62737021635643	0	1.40731405036313	0	0.95066961772624	0	2.93645734692384	0.032364055754724	0.954456052127224	0.0613965316485306	1.09120820950231	0	0.630673637065757	0	0	0	0.601794591591766
mmu-mir-2136	0	0	0	0	0	0	0	0	0	0	0	0	0	0	0	0	0	0	0.273703573373496	0	0	0	0.168172412375236	0	0	0	0.107073809831774	0	0	0	0	0	0	0	0	0	0.0679049726947314	0.0897126825742803	0	0	0	0	0.0779434435358794	0	0	0	0	0	0
mmu-mir-2137	3.3526576796815	0.548369666136782	3.23400144756717	0.0866432048420382	2.0900120698197	0.527815101845694	11.7315524425092	1.07700261770871	3.29207099556856	0.251808995826014	1.60493921827691	0.0871925785862351	2.81527428720567	0	2.79511417896846	0	1.32530068587624	0.413491696518183	2.18962858698797	0.26074171108619	3.09048681802841	0.221814937136168	2.69075859800378	0.369923482252505	5.06058721455958	0.599382601669846	1.33842262289718	0	0.939626749717143	0.268940034709401	10.9655386538893	0.361051171602026	1.62646727679208	0.361092727980633	3.8701136384986	0.208881865816378	2.30876907162087	0.538276095445682	38.500218548557	0.776737338113375	0.505300262890883	0.184189594945592	0.857377878894673	0.636166713849031	0.533646923671025	0.281724233445264	1.03222070034661	1.48499707455576	1.0698570517187
mmu-mir-2139	0	0	0	0	0	0	0	0	0.102877218611518	0	0.178326579808545	0	0	0	0.0963832475506366	0	0	0	0	0	0	0.0739383123787227	0.084086206187618	0	0	0	0	0	0	0.1344700173547	0	0	0	0.0902731819951583	0	0	0	0.0897126825742803	0	0.032364055754724	0	0	0.233830330607638	0	0.194053426789464	0	0	0	0
mmu-mir-214	1.67632883984075	0	3.23400144756717	0	2.28001316707604	0	3.08725064276558	0	2.98343933973401	0	3.74485817597945	0	3.72609832130162	0	3.56618015937355	0	2.09839275263738	0.103372924129546	3.28444288048195	0.130370855543095	1.63614008013269	0	2.48054308253473	0.0462404352815631	6.56988515574401	0	1.49903333764484	0.0705793356550641	6.92974727916393	0	4.17734805862448	0	4.62917609548514	0.180546363990317	4.1867592998303	0	3.93848841629442	0.0897126825742803	1.30509215418837	0	0.842167104818139	0	1.53938300983362	0	0.485133566973659	0	0.137629426712881	0	0.334330328662092
mmu-mir-215	0.391143395962841	0.171365520667744	1.05456568942408	0.216608012105095	2.04251179550562	0.113103236109792	4.07517084845057	0.134625327213589	0.720140530280623	0	0.35665315961709	0	1.61464260589737	0	1.54213196081019	0.0822601942590939	0.441766895292079	0	0.957962506807236	0	1.90883009348814	0	2.14419825778426	0.0924808705631262	1.55368905710162	0	0.294452977037379	0	1.05708009343179	0	1.56650552198418	0.0902627929005064	5.50496616760395	0	1.4424969016222	0.0348136443027297	1.35809945389463	0	1.03319795539913	0	1.09481723626358	0	0.798920296242764	0.222658349847161	0.315336818532878	0.197206963411685	2.33970025411897	0.2062495936883	0.200598197197255
mmu-mir-216a	0.111755255989383	0	0	0	0.285001645884505	0	0	0	0.308631655834553	0	0	0	0	0	0	0	0.11044172382302	0	0.273703573373496	0	0.181793342236965	0	0.084086206187618	0	0.0887822318343785	0	0.107073809831774	0	0	0	0.104433701465612	0	0.125112867445544	0	0	0	0.0679049726947314	0	0.108757679515698	0	0	0	0	0	0.291080140184196	0	0	0	0
mmu-mir-216b	0	0	0	0	0	0	0	0	0	0	0.178326579808545	0	0.331208739671255	0	0	0	0.11044172382302	0	0.091234524457832	0	0.0908966711184826	0	0.336344824750472	0	0.0887822318343785	0	0	0	0	0	0	0	0	0	0	0	0	0.179425365148561	0	0	0	0	0	0	0.0970267133947318	0	0	0	0
mmu-mir-216c	0.111755255989383	0	0	0	0	0	0	0	0.102877218611518	0	0	0	0	0	0	0	0	0	0	0	0	0	0.084086206187618	0	0	0	0	0	0	0	0	0	0.125112867445544	0	0	0	0	0	0	0	0	0	0.350745495911457	0	0.0485133566973659	0	0	0	0
mmu-mir-217	0	0	0.140608758589877	0	0	0	0	0	0	0	0.267489869712818	0	0.414010924589069	0	0.86744922795573	0	0	0	0.821110720120488	0	0.181793342236965	0.0739383123787227	0.924948268063798	0	1.15416901384692	0	0.481832144242984	0	0.939626749717143	0	0	0	0.625564337227722	0	0.914754132736032	0	0.339524863473657	0	0.217515359031395	0	0.168433420963628	0	0	0	0.0485133566973659	0	0	0	0
mmu-mir-218-1	0.782286791925683	0.137092416534195	2.03882699955322	0	0.285001645884505	0.0754021574065277	2.03758542422529	0	1.02877218611518	0	1.78326579808545	0	2.27706008523988	0	0.674682732854456	0	0.22088344764604	0	1.77907322692772	0	1.49979507345496	0	3.06914652584806	0	3.59568038929233	0.0856260859528351	0.856590478654194	0	1.29198678086107	0.0336175043386751	4.38621546155571	0.180525585801013	4.941958264099	0	3.62383367968505	0	3.22548620299974	0.0448563412871402	3.37148806498663	0.032364055754724	0.561444736545426	0	0.331259635027487	0	0.460876888624976	0	0.688147133564404	0	0.0334330328662092
mmu-mir-218-2	0.894042047915066	0	2.17943575814309	0	0.285001645884505	0.150804314813055	2.03758542422529	0	1.02877218611518	0	1.87242908798972	0	2.3598622701577	0.073814553041071	0.86744922795573	0	0.22088344764604	0	1.77907322692772	0	1.49979507345496	0	2.90097411347282	0	3.59568038929233	0.0856260859528351	0.910127383570081	0	1.29198678086107	0.0336175043386751	4.59508286448693	0.180525585801013	5.44240973388118	0	3.90529648975767	0	3.36129614838921	0.13456902386142	3.37148806498663	0.0647281115094479	0.561444736545426	0	0.331259635027487	0	0.65493031541444	0	0.688147133564404	0	0.0334330328662092
mmu-mir-2183	0	0	0	0	0	0	0	0	0	0	0	0	0	0.147629106082142	0	0	0	0	0	0	0	0	0.588603443313326	0	0	0	0	0	0	0	0	0	0	0	0	0	0	0	0	0	0.112288947309085	0	0.311773774143517	0	0.533646923671025	0	0	0	0
mmu-mir-219a-1	0.223510511978767	0	1.01941349977661	0	0.380002194512673	0	0.74094015426374	0	0.41150887444607	0	0.445816449521363	0	0.662417479342511	0	0.771065980405093	0	1.1044172382302	0	0.091234524457832	0	0.545380026710896	0	0.378387927844281	0	0.488302275089082	0	0	0	0.939626749717143	0.0672350086773502	2.92414364103714	0	0.87579007211881	0	0.914754132736032	0.0696272886054594	0.373477349821023	0	0.435030718062791	0.032364055754724	0.393011315581798	0	1.05223648773437	0	0.339593496881561	0	0.344073566782202	0	0.133732131464837
mmu-mir-219a-2	0	0	0.527282844712038	0	0.475002743140842	0	0.37047007713187	0	0	0	0	0	0.414010924589069	0.073814553041071	0.28914974265191	0	0.662650342938119	0	0.091234524457832	0	0.454483355592413	0	0.546560340219517	0	0.221955579585946	0	0.107073809831774	0	0.234906687429286	0	0.208867402931224	0	0.500451469782177	0	0.140731405036313	0	0.101857459042097	0	0.326273038547093	0	0.168433420963628	0	0.272802052375578	0.127233342769806	0	0	0	0	0
mmu-mir-219b	0	0	0.281217517179754	0	0	0	0	0	0.102877218611518	0	0	0	0	0	0	0	0	0	0	0	0	0	0	0	0	0	0	0	0	0	0	0	0	0	0	0	0	0	0	0	0	0	0	0	0	0	0.481702993495083	0	0
mmu-mir-219c	0	0	0	0	0	0	0.123490025710623	0	0	0	0	0	0	0	0	0	0	0	0	0	0.0908966711184826	0	0.168172412375236	0	0	0	0.107073809831774	0.0705793356550641	0	0	0.104433701465612	0	0.250225734891089	0	0	0.0696272886054594	0.0679049726947314	0.0897126825742803	0	0.032364055754724	0	0	0	0	0	0	0	0	0
mmu-mir-21a	748.10868198645	5.20951182829943	4075.38105852383	5.8917379292586	1427.73189515169	7.84182437027888	3316.22214373745	5.83358467881924	2068.34648018456	4.91027541860727	1674.45716051657	6.97540628689881	3694.14330209814	7.75052806931246	1736.82612086247	7.56793787183664	660.239400107062	8.16646100623411	3025.793003644	6.38817192161165	2567.01288905707	6.58050980170632	4664.16347636593	8.07635442627781	2795.93004492825	18.2383563079539	1959.16536821827	11.2926937048103	3977.40127194924	10.2419088718208	3869.59969413457	20.1286028168129	5798.29328533003	10.8779184304166	6502.45938685156	13.8558304324864	3595.67016164507	12.6494882429735	1491.03189612598	12.0070646850026	415.268107827932	12.4634959246517	237.328042636311	28.9665789816879	203.990417641785	22.6883794162809	170.006749347086	25.4511998611363	235.658081442734
mmu-mir-21b	0.0748760215128868	0	1.45319152002638	0	1.01365585386256	0	0.885423484345169	0.0177705431921938	0.823017748892141	0	0.460974208805089	0	1.70406896560861	0	0.722874356629775	0	0.184437678784443	0	1.55098691578314	0	1.86338175792889	0	2.00377429345094	0.0305186872858316	2.0863824481079	0	1.58843996885437	0	2.48648728643899	0.0221875528635256	2.36751201222543	0	1.18857224073267	0.0451365909975791	2.88499380324441	0	2.3766740443156	0	2.68305195365226	0	0.472736468171249	0	0.711233922264899	0.020993501557018	0.210062834499594	0.0377510472816654	0.240851496747541	0	0.423262196086209
mmu-mir-21c	0.18663127750227	0	1.10166962355169	0	0.538653110721714	0	0.555705115697805	0	0.583313829527305	0	0.267489869712818	0	1.38693659737338	0	0.57829948530382	0	0.184437678784443	0	1.36851786686748	0	1.60614417866359	0	1.20495533466857	0.0305186872858316	1.90881798443914	0	1.19547908677176	0.0705793356550641	1.89922056786578	0.0221875528635256	2.1064277585614	0	0.729408017207523	0	2.27492316241199	0	1.98078805350532	0	0.181625324791215	0	0.294758486686349	0	0.321516704585502	0.020993501557018	0.0810173056846011	0	0.550517706851523	0	0.312264526970394
mmu-mir-22	59.0067751623944	0.548369666136782	125.14179514499	2.33936653073503	68.1153933663967	1.80965177775667	142.013529567217	1.02315248682328	102.877218611518	1.13314048121706	96.5638429663271	0.784733207276116	200.215683131274	0.73814553041071	183.12817034621	0.575821359813658	55.773070530625	0.72361046890682	81.2899612919283	0.195556283314642	94.7143313054589	0.813321436165949	175.908343344497	0.832327835068136	154.481083391819	3.25379126620773	46.3094227522423	0.705793356550641	156.447853827904	0.537880069418802	276.749308883872	3.33972333731874	187.794414035762	1.17355136593706	149.104923635973	0.974782040476432	92.4865728102242	0.986839508317083	69.3873995310151	0.906193561132271	28.2406702482349	3.008430050778	28.9949609953471	8.90633399388644	16.834134773986	3.54972534141033	28.7645501829921	9.23998179723586	21.5977392315712
mmu-mir-221	11.8460571348746	0.205638624801293	34.8709721302895	0.173286409684076	19.0951102742618	0	34.7006972246852	0.430801047083485	23.0444969689799	0	22.4691490558767	0.0871925785862351	30.5540062346733	0.147629106082142	27.3728423043808	0.0822601942590939	15.6827247828688	0.103372924129546	38.0447966989159	0.195556283314642	37.4494285008148	0.369691561893613	54.7401202281393	0	30.8962166783637	0.34250434381134	20.5581714877006	0.282317342620256	54.1459914524504	0.605115078096152	52.3212844342717	0.270788378701519	51.9218399899009	0	48.4116033324915	0.208881865816378	36.8044952005444	0.448563412871402	59.9254814131494	0.776737338113375	7.74793736432688	0.0613965316485306	13.1334702357957	0.0636166713849031	14.0688734422361	0.507103620201476	4.26651222809931	0.0824998374753202	6.1516780473825
mmu-mir-222	14.137039882657	0	27.6296210629108	0.0866432048420382	17.3851003989548	0.301608629626111	20.4993442679635	0.269250654427178	20.0610576292459	0.251808995826014	28.0864363198458	0	31.5476324536871	0.073814553041071	42.9869284075839	0.164520388518188	15.5722830590458	0.103372924129546	32.1145526091569	0.0651854277715475	31.3593515358765	0.0739383123787227	46.5837582279404	0.647366093941883	25.0365893772947	0.34250434381134	15.7130815928129	0.0705793356550641	42.1657503935568	0.470645060741452	38.4316021393453	0.451313964502532	57.5519190249504	0.180546363990317	41.5861301882304	0.348136443027297	36.1254454735971	0.179425365148561	14.1384983370407	0.388368669056687	4.60384683967249	0.491172253188245	5.65089965635125	1.27233342769806	4.31768874606557	1.40862116722632	1.03222070034661	0.412499187376601	3.87823181248027
mmu-mir-223	2.34686037577705	0	4.49948027487606	0	5.51003182043376	0	3.33423069418683	0	2.36617602806491	0	3.20987843655381	0	6.70697697834292	0.147629106082142	2.50596443631655	0.0822601942590939	2.54015964792946	0	4.65296074734943	0.0651854277715475	3.72676351585779	0	8.99722406207513	0	6.65866738757839	0	3.26575119986911	0	8.45664074745429	0	6.99705799819601	0.180525585801013	10.2592551305346	0	7.38839876440641	0.208881865816378	7.26583207833626	0	3.26273038547093	0.16182027877362	0.561444736545426	0	0.779434435358794	0.318083356924516	1.11580720403942	0.39441392682337	1.16985012705949	0	0.668660657324185
mmu-mir-224	13.7458964866941	0.0685462082670977	25.6610984426525	0.346572819368153	14.6300844887379	0.527815101845694	21.8577345507803	0	19.3409170989653	0	21.934169316451	0	30.9680171592624	0	16.0960023409563	0.0822601942590939	15.6827247828688	0	27.6440609107231	0.0651854277715475	27.8143813622557	0	30.7755514646682	0	25.9244116956385	0.513756515717011	9.85079050452323	0.282317342620256	30.4204160220925	0.201705026032051	31.8522789470117	0.361051171602026	31.1531039939405	0.270819545985475	24.4872644763184	0.139254577210919	18.6738674910511	0.358850730297121	19.6851399923413	0.388368669056687	2.69493473541805	0	2.41624674961226	0.0636166713849031	2.1345876946841	0.281724233445264	0.894591273633725	0	1.20358918318353
mmu-mir-23a	26.9888943214361	0.0342731041335489	57.3683735046698	0.129964807263057	21.5651245385942	0.150804314813055	48.9020501814068	0.161550392656307	31.3261130672071	0.0629522489565035	29.2901407335535	0.0435962892931176	96.2575399669586	0	16.5779185787095	0.041130097129547	24.0210749315068	0	63.1342909248197	0.0977781416573212	63.3549797695824	0.0739383123787227	103.131731889113	0.138721305844689	61.1709577338868	0.599382601669846	29.0437709168687	0.282317342620256	89.6169012542725	0.403410052064101	66.0543161769997	0.722102343204051	149.697545898594	0.180546363990317	84.8258543856374	0.417763731632756	75.849854500015	0.493419754158542	25.4492970066733	0.291276501792516	7.97251525894505	0.399077455715449	2.94236499347945	0.41350836400187	3.88106853578927	0.309896656789791	1.89240461730211	0.0412499187376601	3.71106664814922
mmu-mir-23b	36.0410700565761	0.171365520667744	72.7650325702613	0.216608012105095	28.4051640398223	0	61.621522829601	0.269250654427178	44.8030287053159	0.188856746869511	41.6838380302474	0.130788867879353	115.964459977398	0.442887318246426	28.0475250372353	0.781471845461392	32.5250876658793	0	77.3668767402415	0.228148997200416	76.3532037395254	0.147876624757445	134.243628178532	0.323683046970942	77.86201731875	0.770634773575516	33.647944739635	0.282317342620256	112.285396591199	0.470645060741452	88.8208630965031	0.631839550303545	217.383607186633	0.361092727980633	109.172387456919	0.348136443027297	92.6902877283084	0.403707071584261	30.4521502643954	0.453096780566135	10.7235944680176	0.214887860769857	7.07336750088105	0.159041678462258	6.8403832943286	0.647965736924108	3.26869888443092	0.0412499187376601	8.79288764381303
mmu-mir-24-1	12.0136900188587	0.0685462082670977	23.4816626845095	0	12.0175694014633	0.113103236109792	21.795989537925	0	18.3635835221559	0.188856746869511	20.4183933880784	0.130788867879353	28.4425505192691	0.073814553041071	24.674111372963	0.329040777036376	11.0993932442135	0.155059386194319	24.0402971946387	0.162963569428869	22.042442746232	0.184845780946807	36.4513703823324	0.184961741126252	33.1157724742232	0.17125217190567	14.9903333764484	0.141158671310128	51.2096578595843	0.1344700173547	45.0631421824116	0.406182568052279	75.5681719371088	0.225682954987896	34.5143770851557	0.174068221513649	26.8224642144189	0.13456902386142	13.2140580611573	0.258912446037792	6.03553091786333	0.245586126594123	4.75455005568864	0.0954250070773547	1.72222416275649	0.366241503478844	1.92681197398033	0.494999024851921	2.70807566216295
mmu-mir-24-2	13.3547530907313	0.0685462082670977	27.418707925026	0	13.3475770822576	0.113103236109792	27.1060606434818	0.0538501308854356	21.0383912060554	0.314761244782518	22.3799857659724	0.217981446465588	32.913868504831	0.073814553041071	26.4090098288744	0.41130097129547	13.749994615966	0.155059386194319	28.6932579419882	0.162963569428869	23.8603761686017	0.184845780946807	42.5896634340285	0.184961741126252	37.0221906749358	0.17125217190567	16.4358298091773	0.282317342620256	57.3172317327457	0.268940034709401	51.1202968674171	0.406182568052279	89.9561516933464	0.315956136983054	40.988021716826	0.174068221513649	30.7609526307133	0.13456902386142	15.824242369534	0.291276501792516	6.82155354902693	0.184189594945592	6.15753203933447	0.0954250070773547	2.01330430294069	0.366241503478844	2.27088554076253	0.494999024851921	4.24599517400857
mmu-mir-25	634.21107773975	2.05638624801293	1290.50718633789	6.06502433894267	702.719058202561	2.26206472219583	1027.68399396381	2.2617054971883	912.829560739996	2.14037646452112	660.610814900755	3.66208830062188	1231.35129191281	4.42887318246426	1185.51394487283	3.61944854740013	389.969726819083	2.06745848259091	664.643510675306	2.67260253863345	928.691288817537	4.65811367985953	1278.86710990748	2.77442611689379	887.289624952779	10.7032607441044	250.873936435847	4.79939482454436	1112.28316497767	4.97539064212392	1340.56320886333	9.29706766875216	1241.62009652958	5.68721046569497	1072.23257497167	8.9122929414988	417.411867154514	4.66505949386258	732.59172921774	8.3822904404735	107.909678364031	2.76284392418388	139.168018433313	3.81700028309419	98.2070433631787	5.74717436228339	77.967070232847	1.15499772465448	111.465731575942
mmu-mir-26a-1	169.16057833345	0.536716810731375	442.472562837175	1.80477795685965	135.850784538281	0.628099971196376	270.422163001894	0.403875981640767	220.534807220952	1.17468896552836	208.820424955806	0.900699336795809	439.996734281827	1.00904494007144	226.677013087014	0.685227418178253	149.280764839861	1.05130263839748	386.590787520905	0.988862939294376	333.166295550708	1.25695131043829	574.981477910932	1.51021261629585	419.599920628685	3.93879995383041	243.468176378832	1.25842955472979	726.057811240496	1.46774023942656	724.4743407962	4.00134960927945	667.017983598454	2.00135644483266	555.971377765381	1.51996371025718	361.107100945224	1.31608505336469	271.96706643452	1.18678992452573	58.1280579087576	1.28932716461914	36.5815860719119	4.8240521911172	26.5043021644719	1.95347583470946	19.3940506652456	4.13901684613681	41.0778301613966
mmu-mir-26a-2	169.719354613397	0.605263018998473	443.667737285189	1.80477795685965	137.370793316331	0.628099971196376	270.545653027605	0.403875981640767	221.254947751233	1.30059346344136	209.177078115423	0.900699336795809	441.073162685758	1.00904494007144	227.062546077216	0.520707029660065	150.164298630445	1.05130263839748	388.324243485604	0.923677511522828	333.893468919656	1.25695131043829	575.822339972808	1.51021261629585	420.665307410697	4.02442603978325	244.53891447715	1.39958822603992	728.524331458504	1.46774023942656	725.936412616719	4.00134960927945	668.143999405464	2.18190280882298	558.011983138407	1.51996371025718	362.465200399118	1.31608505336469	272.075824114035	1.18678992452573	59.1386584345394	1.35072369626767	37.9066246120219	4.8240521911172	26.9894357314456	2.17885522146567	19.8069389453842	4.13901684613681	40.6766337670021
mmu-mir-26b	22.9847034993365	0.09116645699524	93.9737546721654	1.84809955928067	28.5001645884505	0.326491341570265	102.413983022591	0.161550392656307	48.21546604666	0.167452982224299	42.7983791540508	0.203158708105928	123.899393358072	0.123270303578589	37.62127301644	0.191666252623689	28.8992858727696	0.0692598591667956	87.7977199215055	0.239230519921579	82.2914832636959	0.369691561893613	173.301670952681	0.400442169538336	112.724136293155	0.685008687622681	67.4388330153955	0.164449852076299	312.26968133381	0.627302630959678	214.890094494746	1.56425420096578	142.795069001623	0.511848941912547	162.943746350219	0.16223158245072	109.892654461065	0.508670910196169	94.4745334649011	0.345324474902905	6.81200898850565	0.613965316485306	4.15711356098613	1.16609358648527	6.41977249176243	0.657544360861247	4.49566522357625	0.220274566059105	8.31345795251159
mmu-mir-27a	33.1913110288468	0.651188978537428	98.4261310129139	0.866432048420382	58.5678382292658	0.301608629626111	106.201422111136	0.511576243411638	54.5249258641043	0.503617991652028	47.7023600987858	0.392366603638058	89.426359711239	0.369072765205355	42.0712875558529	0.205650485647735	35.1204681757203	0.671924006842047	90.9608208844585	0.195556283314642	92.5782595341745	0.443629874272336	148.412153921146	0.416163917534068	159.319715026792	2.69722170751431	71.6859156823728	0.741083024378173	170.189895042518	0.840437608466878	235.550213655688	2.61762099411469	344.560836945029	1.12841477493948	227.421950538681	1.288104839201	134.587655880958	0.897126825742803	81.1876077584683	0.890011533254909	24.731640644826	0.98234450637649	20.4406680672844	1.62222512031503	18.9444657903214	1.77486267070516	10.4254290735007	2.63999479921025	19.3911590624013
mmu-mir-27b	35.4264161486345	0.58264277027033	111.854267458247	0.606502433894267	64.2678711469559	0.527815101845694	127.935666636206	0.350025850755332	68.7219820324938	0.629522489565035	57.9561384377771	0.305174025051823	107.146027283651	0.885774636492852	49.0108813794987	0.287910679906829	39.9799040239332	0.465178158582956	107.565504335784	0.391112566629285	107.939796953198	0.517568186651059	173.974360602182	0.508644788097194	208.771418158541	3.46785648108982	86.4085645342418	0.952821031343365	221.047192870958	0.840437608466878	303.432119608336	3.70077450892076	403.989448981663	1.76032704890559	275.974285276209	1.21847755059554	164.397938893945	1.16626487346564	111.748515702379	1.05183181202853	17.7697259116627	0.859551443079429	15.4133159592201	2.70370853385838	11.8130023558086	3.18348383793149	9.59965251322344	3.21749366153749	19.2574269309365
mmu-mir-2861	0	0	0.140608758589877	0	0	0	0	0.107700261770871	0	0	0.0891632899042725	0	0	0	0.28914974265191	0	0.11044172382302	0.103372924129546	0	0	0	0	0.084086206187618	0	0	0	0	0	0	0	0	0	0.250225734891089	0	0.211097107554469	0	0.0679049726947314	0	0	0.032364055754724	0.168433420963628	0	0.311773774143517	0	0	0.112689693378106	0.344073566782202	0	0.200598197197255
mmu-mir-28a	14.9193266745827	0	35.3159988512264	0.201878667281949	26.3626522443167	0.100284869350682	37.500216107545	0.430801047083485	23.4045672341203	0.0415484843112923	25.4784100901459	0.115966129519693	41.7737022910371	0.295258212164284	31.7746652200184	0.287910679906829	22.3280033052999	0	27.6595707798809	0.282252902250801	33.6317683138386	0.0739383123787227	54.4811347130815	0.277442611689379	38.538591194667	0.113882694317271	11.9521140224718	0.047288154888893	59.8037190191847	0.324745091911602	45.2459011599765	0.406182568052279	55.3937220615147	0.300609696043877	40.9999838862541	0.278509154421838	17.734741718683	0.403707071584261	25.5667553005502	0.301956640191574	7.28025389878454	0.122793063297061	6.14467137115105	0.381700028309419	5.50626598515103	0.422586350167896	3.9224386613171	0	7.9349960204661
mmu-mir-28b	0.316267374449955	0	1.30063101695636	0	0.411352375559969	0.0248827119441541	0.576698420068611	0	0.37755939230427	0	0.92908148080252	0	1.13190586782652	0	0.353726518510836	0	0.441766895292079	0	0.821110720120488	0.0651854277715475	1.49979507345496	0	1.47823550477832	0	1.39832015139146	0	0.521984822929899	0	2.31030727086703	0	2.08031933319499	0	0.907068288980196	0	1.37213119910405	0	1.00703074506287	0	0.498110172181895	0.0216839173556651	0.112288947309085	0.0613965316485306	0.143026218888339	0	0	0	0.0915235687640657	0	0.256097031755163
mmu-mir-28c	4.30257735559126	0	12.8537496664936	0.0285922575978726	3.32501920198589	0.0248827119441541	8.85053014268038	0	8.28161609822717	0.0415484843112923	8.76029323309477	0.0723698402265751	13.7037616038982	0	8.40172768898899	0.041130097129547	4.9886526650858	0	6.08260574560366	0.0215111911646107	8.95332210517054	0	14.3720143615877	0	10.2170592395003	0.0282566083644356	3.49328304576163	0.047288154888893	19.2823154376329	0.0558050572022007	15.3778625408114	0.0451313964502532	9.28963040783166	0.120063332053561	12.9592514327688	0	6.49646873770496	0.13456902386142	3.70646171789498	0.0430441941537829	1.55351758602119	0.0613965316485306	1.15629098485477	0	0.363850175230244	0.0281724233445264	0.894591273633725	0	0.980925184294579
mmu-mir-290a	2.45861563176643	0.205638624801293	2.81217517179754	0	14.0600811969689	0	2.0993304370806	0	0	0	0.178326579808545	0	0.0828021849178139	0	0.192766495101273	0	0	0	0.273703573373496	0	0.0908966711184826	0	0	0	0	0	0	0	0	0	0	0	0	0	0	0	0.0679049726947314	0	0	0	0.22457789461817	0	0.935321322430552	0	1.01878049064468	0	0.481702993495083	0	0.0668660657324184
mmu-mir-291a	6.705315359363	0	4.78069779205582	0	29.8301722692449	0	2.59329053992309	0	0.154315827917276	0	0.847051254090589	0.0871925785862351	1.11782949639049	0	1.060215723057	0	0.331325171469059	0	0.729876195662656	0	0.136345006677724	0	0.588603443313326	0	0.0887822318343785	0	0	0	0	0	0.417734805862448	0	0.125112867445544	0	0.140731405036313	0	0	0	0	0	2.2457789461817	0.184189594945592	2.94236499347945	0.858825063696192	1.96479094624332	0.0563448466890528	1.92681197398033	0	2.9086738593602
mmu-mir-291b	2.12334986379828	0	2.07397918920068	0.0866432048420382	6.74503895259995	0	1.0496652185403	0.0538501308854356	0.0514386093057588	0	0.757887964186316	0	0.745219664260325	0	0.674682732854456	0	0.11044172382302	0	0	0	0.0454483355592413	0	0.168172412375236	0	0	0	0	0.0352896678275321	0	0	0	0	0.125112867445544	0	0	0	0	0	0	0.0647281115094479	0.842167104818139	0	0.954807183314522	0.731591720926386	0.65493031541444	0.112689693378106	0.653739776886184	0	1.23702221604974
mmu-mir-292a	804.861353635538	6.1006125357717	954.10073141161	11.0903302197809	4008.64314991419	13.572388333175	637.702492769659	5.16961256500182	133.123120883304	2.89580345199916	183.587213912897	4.79559182224293	225.139140791536	4.72413139462854	501.867569996165	6.08725437517295	120.491920690915	2.89444187562728	49.3578777316871	3.91112566629285	68.8996767078098	4.8799286169957	49.6949478568823	5.91877571604008	3.99520043254703	0	0.749516668822419	0	1.17453343714643	0.1344700173547	6.26602208793673	0.361051171602026	3.12782168613861	0	3.23682231583519	0	1.2901944811999	0.269138047722841	7.61303756609884	0.194184334528344	219.974047778498	8.28853177255164	389.366472183485	19.9120181434747	561.687643842103	18.5937994073874	506.063402023263	24.4199518926948	1780.77706258577
mmu-mir-292b	0	0	0	0	0	0	0	0	0	0	0	0	0	0	0	0	0	0	0	0	0	0	0	0	0	0	0	0	0	0	0	0	0	0	0.0703657025181563	0	0	0	0	0	0	0	0	0	0	0	0	0	0
mmu-mir-293	92.5333519592093	0.685462082670977	108.831179148565	0.866432048420382	485.45280348994	1.3572388333175	68.1664941922641	0.646201570625227	7.09852808419472	0	10.0754517591828	0.0871925785862351	14.4075801756996	0.073814553041071	18.7947332723741	0.246780582777282	8.06224583908045	0.310118772388637	4.8354297962651	0	5.09021358263503	0.221814937136168	6.64281028882182	0.0924808705631262	2.04199133219071	0.0856260859528351	0.481832144242984	0	0.352360031143929	0	2.08867402931224	0.0902627929005064	3.87849889081187	0	1.82950826547206	0	1.15438453581043	0	1.08757679515698	0	30.0372934051803	0.613965316485306	39.400410707387	3.88061695447909	54.4804995711419	0.169034540067159	48.7208170563598	7.67248488520478	39.4509787821269
mmu-mir-294	9.83446252706573	0	12.7602448420313	0.0866432048420382	49.4002852866475	0.226206472219583	8.89128185116488	0	0.514386093057588	0	1.60493921827691	0	2.15285680786316	0	2.50596443631655	0.0822601942590939	0.662650342938119	0	0.729876195662656	0	0.545380026710896	0	0.756775855688562	0	0.0887822318343785	0	0	0	0.117453343714643	0	0	0	0	0	0.140731405036313	0	0.135809945389463	0	0.108757679515698	0	2.58264578810896	0	4.94940866452834	0	4.4147154594603	0.0563448466890528	5.60839913854989	0	0.735526723056603
mmu-mir-295	10.504994063002	0	9.91291748058632	0	38.5702227430363	0.0754021574065277	4.32215089987182	0	0.41150887444607	0	1.69410250818118	0	0.828021849178139	0	3.08426392162037	0	0.552208619115099	0.103372924129546	0.273703573373496	0.0651854277715475	1.09076005342179	0	0.756775855688562	0	0.0887822318343785	0	0	0	0	0	0	0	0.125112867445544	0	0.211097107554469	0	0.203714918084194	0	0	0	1.96505657790899	0	3.89717217679397	0.318083356924516	6.01565623047337	0	3.30310624110914	0	3.6107675495506
mmu-mir-296	5.25249703150101	0	7.94439486032805	0	9.40505431418866	0.0754021574065277	9.13826190258613	0.161550392656307	3.60070265140312	0.125904497913007	5.26063410435208	0	5.79615294424697	0.073814553041071	8.57810903200666	0	5.74296963879703	0.413491696518183	4.92666432072293	0	5.90828362270137	0.0739383123787227	6.9791551135723	0	16.8686240485319	0.34250434381134	1.60610714747661	0	3.75850699886857	0	22.8709806209691	0.451313964502532	4.62917609548514	0.180546363990317	4.08121074605307	0	4.82125306132593	0	15.0085597731663	0.0970921672641719	0.617589210199969	0.306982658242653	2.76699224552372	0	1.11580720403942	0	1.65155312055457	0	5.68361558725557
mmu-mir-297a-1	0.0279388139973458	0	0	0	0.0712504114711262	0	0.0617450128553117	0	0	0	0	0	0.165604369835628	0	0	0	0.176706758116832	0	0	0	0	0	0	0	0.443911159171893	0	0	0	0	0	0.315389778426149	0	0.125112867445544	0	0.0978083265002372	0	0.0407429836168389	0	0	0.032364055754724	0.022457789461817	0	0.0389717217679397	0	0.0325039489872352	0	0	0	0
mmu-mir-297a-2	0.0692882587134176	0	0.217943575814309	0	0.0712504114711262	0	0.102496721339817	0	0.102877218611518	0.0214037646452112	0.0178326579808545	0	0.0745219664260325	0	0.0385532990202547	0.013984233024046	0.0187750930499134	0	0.2061900252747	0	0.297232114557438	0	0.301028618151673	0	0.189106153807226	0	0.078699250226354	0	0.144467612769011	0	0.266305938737311	0	0.266490407659009	0	0.21180076457965	0	0.113401304400201	0	0.0793931060464593	0	0.0174047868329082	0	0.0974293044198492	0	0.0325039489872352	0	0	0	0
mmu-mir-297a-3	0.0692882587134176	0	0.235519670638044	0	0.11875068578521	0	0.225986747050441	0	0	0.0214037646452112	0.0436900120530935	0	0.139107670661927	0	0.0385532990202547	0.013984233024046	0.0320280999086757	0	0.307460347422894	0	0.219060977395543	0	0.343071721245482	0	0.229058158132697	0	0.078699250226354	0	0.144467612769011	0	0.266305938737311	0	0.272746051031287	0	0.21180076457965	0	0.113401304400201	0	0.147910444141349	0	0.0174047868329082	0	0.107172234861834	0	0.0325039489872352	0	0	0	0
mmu-mir-297a-4	0.0692882587134176	0	0.235519670638044	0	0.0712504114711262	0	0.225986747050441	0	0	0.0214037646452112	0.0178326579808545	0	0.115923058884939	0	0.0385532990202547	0.013984233024046	0.0187750930499134	0	0.216225822965062	0	0.206335443438956	0	0.343071721245482	0	0.211301711765821	0	0.078699250226354	0	0.144467612769011	0	0.266305938737311	0	0.272746051031287	0	0.21180076457965	0	0.113401304400201	0	0.133771945804308	0	0.0174047868329082	0	0.107172234861834	0	0.0325039489872352	0	0	0	0
mmu-mir-297b	0.0413494447160718	0	0.41128061887539	0	0.0475002743140842	0	0.287731759905752	0	0	0.0214037646452112	0.0624143029329908	0	0.157324151343846	0.0369072765205355	0.0385532990202547	0.013984233024046	0.129216816872933	0	0.301986275955424	0	0.433577121235162	0	0.4271579274331	0	0.388866175434578	0	0.105467702684298	0.105869003482596	0.144467612769011	0	1.16234709731226	0	0.648084653367919	0.0451365909975791	0.546037851540893	0.208881865816378	0.351068708831762	0	0.242529625320006	0.032364055754724	0.0454770236601795	0	0.107172234861834	0	0	0	0	0	0.0668660657324184
mmu-mir-297c	0.0413494447160718	0	0.41128061887539	0	0	0	0.287731759905752	0	0	0.0214037646452112	0.0624143029329908	0	0.163948326137271	0.0369072765205355	0.0385532990202547	0.013984233024046	0.129216816872933	0	0.210751751497592	0	0.34268045011668	0	0.336344824750472	0	0.388866175434578	0	0.118851928913269	0.0352896678275321	0.144467612769011	0	1.0756671250958	0	0.272746051031287	0.0451365909975791	0.578406074699245	0	0.28316373613703	0	0.242529625320006	0	0.0454770236601795	0	0.107172234861834	0	0	0	0	0	0.0668660657324184
mmu-mir-298	3.01739191171335	0	3.51521896474692	0.0866432048420382	5.41503127180559	0	2.59329053992309	0.0538501308854356	3.29207099556856	0	3.20987843655381	0	2.4012633626166	0.147629106082142	7.32512681384838	0	0.883533790584158	0	2.64580120927713	0	2.636003462436	0	2.3544137732533	0	5.7708450692346	0.256878257858505	0.267684524579435	0	1.05708009343179	0	11.4877071612173	0.0902627929005064	1.50135440934653	0.0902731819951583	3.8701136384986	0.0696272886054594	0.882764645031509	0	8.80937204077151	0.0647281115094479	0.673733683854511	0	0.818406157126733	0	0.485133566973659	0.450758773512423	1.72036783391101	0	1.8053837747753
mmu-mir-299a	0.949919675909758	0	1.12487006871902	0.346572819368153	2.66001536158871	0	0.555705115697805	0	0.205754437223035	0	0.312071514664954	0	0.662417479342511	0	0.433724613977865	0	0.331325171469059	0	0.45617262228916	0	0.499931691151654	0	0.084086206187618	0	1.28734236159849	0	0.0803053573738306	0	0.352360031143929	0	1.51428867125138	0	0.125112867445544	0	0.56292562014525	0	0.339524863473657	0	0.217515359031395	0	0.140361184136357	0.214887860769857	0.155886887071759	0	0	0.0281724233445264	0	0	2.97553992509262
mmu-mir-299b	0.0558776279946916	0	0	0	0	0	0.0617450128553117	0	0	0	0.0445816449521363	0	0	0	0.0481916237753183	0	0	0	0	0	0.0454483355592413	0	0	0	0.0443911159171893	0	0.0267684524579435	0	0	0	0.0522168507328061	0	0	0	0.0703657025181563	0	0	0	0.108757679515698	0	0.0280722368272713	0.214887860769857	0.0779434435358794	0	0	0.0281724233445264	0	0	0.0334330328662092
mmu-mir-29a	29.7827757211706	0.102819312400647	73.8020221648617	0.346572819368153	17.4563508104259	0.207355932867951	109.514659500952	0.269250654427178	71.5685946714745	0.157380622391259	80.6187718327461	0.326972169698382	137.706657693118	0.202990020862945	114.503298090156	0.719776699767072	42.3267906551723	0.516864620647729	77.7090062069584	0.277038068029077	91.6692928229897	0.314237827609571	201.260334510064	0.393043699893286	135.954895074939	2.16205867030909	67.7241847185972	0.441120847844151	278.971658390708	0.571497573757477	283.294168954722	2.30170121896291	120.556256813178	0.677048864963687	172.531073318318	0.6440524196005	130.734048680532	0.560704266089252	89.2269754282687	0.517824892075583	19.3372796160976	0.583267050661041	15.9491771335293	0.842920895849966	14.0121128149002	0.169034540067159	4.77092407700201	1.2374975621298	14.7774005268645
mmu-mir-29b-1	3.07326953970804	0.0685462082670977	9.36805854105055	0.0433216024210191	3.4437698877711	0.0188505393516319	8.64430179974364	0.0269250654427178	8.07586166100413	0.0314761244782518	7.48971635195889	0.0217981446465588	12.4683530049244	0.0184536382602678	10.8113088777549	0.0205650485647735	4.61094196961108	0.155059386194319	9.32873012581332	0.0814817847144344	11.3011831201609	0.0924228904734034	16.1723000360646	0.0693606529223447	15.8183302459312	0.363910865299549	10.8412232454671	0.017644833913766	27.0729957262252	0.0336175043386751	27.4316003639723	0.180525585801013	20.1957190630598	0.0902731819951583	20.6579629452803	0.121847755059554	14.3225168407728	0.201853535792131	3.28991980534986	0.0809101393868099	1.76405936222573	0.245586126594123	2.17267348856264	0.143137510616032	2.7570140611113	0.197206963411685	1.81189140267508	0.302774403534425	1.99461474079804
mmu-mir-29b-2	3.07326953970804	0.0685462082670977	9.22744978246067	0.0433216024210191	3.4437698877711	0.0188505393516319	7.77987161976927	0.0269250654427178	7.97298444239262	0.0314761244782518	7.48971635195889	0.0217981446465588	12.219946450171	0.0184536382602678	10.8113088777549	0.0205650485647735	4.61094196961108	0.155059386194319	9.05502655243983	0.0814817847144344	10.937596435687	0.0184845780946807	16.3404724484398	0.0693606529223447	15.4632013185937	0.363910865299549	10.6806125307195	0.017644833913766	26.485729007652	0.0336175043386751	27.1182992595755	0.180525585801013	19.570154725832	0.0902731819951583	20.517231540244	0.121847755059554	14.254611868078	0.201853535792131	3.18116212583416	0.0809101393868099	1.82020383588027	0.184189594945592	2.28958865386646	0.143137510616032	2.17485378074291	0.197206963411685	1.53663254924931	0.302774403534425	1.59341834640353
mmu-mir-29c	23.3009708737864	0.102819312400647	63.4672784085057	0.173286409684076	13.6563288652992	0.131953775461424	93.2559627158914	0.215400523541742	63.2005617096136	0.157380622391259	69.5322083660488	0.326972169698382	118.055215146573	0.129175467821874	93.1707939097739	0.637516505507978	30.7304096537553	0.620237544777274	67.4907394676812	0.277038068029077	79.7918248079376	0.314237827609571	171.689738380064	0.208081958767034	108.60996766995	1.2201717248279	58.8905954074758	0.370541512189087	238.880134047152	0.437027556402776	231.947250955125	1.85038725446038	90.529168626247	0.406229318978212	150.788071240207	0.57442513099504	111.969867575797	0.470991583514972	52.3211444614118	0.420732724811411	15.987138873131	0.52187051901251	12.3637787308789	0.652070881695257	11.5219222156244	0.169034540067159	3.37192095446558	1.04527294081231	9.85137746435721
mmu-mir-300	4.6937207515541	0	3.72613210263174	0.0433216024210191	13.9175803740267	0	2.96376061705496	0	0.823017748892141	0	1.11454112380341	0	1.15923058884939	0	2.45777281254123	0	0.717871204849629	0	0.68425893343374	0	1.13620838898103	0	1.55559481447093	0	1.10977789792973	0	0.695979763906532	0	0.645993390430536	0	2.14089088004505	0	1.50135440934653	0	2.18133677806284	0.0696272886054594	0.848812158684143	0	0.870061436125582	0	0.87023934164541	0	0.545604104751156	0	1.43114402257229	0	3.30310624110914	0	2.5409104978319
mmu-mir-301a	0.0558776279946916	0	0.632739413654446	0	0	0	0.617450128553117	0	0.360070265140312	0	0.35665315961709	0	0.662417479342511	0	0.57829948530382	0	0	0	0.45617262228916	0	0.363586684473931	0	1.09312068043903	0.0924808705631262	1.55368905710162	0	0.214147619663548	0	0.352360031143929	0	0.887686462457703	0	0.125112867445544	0	0.985119835254188	0	0.339524863473657	0.0897126825742803	1.19633447467267	0	0.336866841927256	0	0.623547548287035	0	0.0485133566973659	0	0.137629426712881	0	0
mmu-mir-301b	0.0558776279946916	0	0.210913137884815	0	0	0	0	0	0.462947483751829	0	0.178326579808545	0	0.0828021849178139	0	0.385532990202546	0	0	0	0.091234524457832	0	0.181793342236965	0	0.168172412375236	0	0.57708450692346	0	0	0	0.117453343714643	0	0.156650552198418	0	0.0625564337227722	0.0902731819951583	0.0703657025181563	0	0.0679049726947314	0	0	0.032364055754724	0	0	0.389717217679397	0	0.0970267133947318	0	0	0	0.735526723056603
mmu-mir-302a	0.223510511978767	0	0.163809203757207	0	0.190001097256337	0	0.37047007713187	0	0	0	0.178326579808545	0	0.192929090858506	0	0	0	0	0	0	0	0.181793342236965	0	0.084086206187618	0	0	0	0	0	0	0	0	0	0	0.0902731819951583	0	0	0	0	0	0	0.112288947309085	0	0.350745495911457	0	0.630673637065757	0	0	0	0.534928525859348
mmu-mir-302b	0.6705315359363	0	0.0935048244622682	0	1.14000658353802	0	0.493960102842493	0	0	0	0.0891632899042725	0	0.192929090858506	0	0	0	0	0	0.091234524457832	0	0	0	0	0	0.0887822318343785	0	0	0	0	0	0	0	0	0	0	0	0.0679049726947314	0	0	0	0	0	0.0389717217679397	0	0	0	0.619332420207964	0	0.401196394394511
mmu-mir-302c	0	0	0.0351521896474692	0	0	0	0	0	0	0	0	0	0	0	0	0	0	0	0	0	0	0	0	0	0	0	0	0	0	0	0	0	0	0	0	0	0.0679049726947314	0	0	0	0	0	0	0	0	0	0	0	0
mmu-mir-302d	0.447021023957533	0	0.198961393404676	0	0	0	0.246980051421247	0	0	0	0	0	0.0273247210228786	0	0	0	0	0	0	0	0	0	0.084086206187618	0	0	0	0	0	0	0	0	0	0	0	0.0703657025181563	0	0	0	0	0	0	0	0	0	0.0485133566973659	0	0	0	0.133732131464837
mmu-mir-3057	0.111755255989383	0	0.351521896474692	0	0.57000329176901	0	0.74094015426374	0	0.102877218611518	0	0.0891632899042725	0	0.828021849178139	0.073814553041071	0.0963832475506366	0	0.11044172382302	0	0.091234524457832	0	0	0.0739383123787227	0.672689649500944	0	0.177564463668757	0.0856260859528351	0.0535369049158871	0.141158671310128	0.8221734060025	0.1344700173547	0	0	1.00090293956435	0	0.211097107554469	0.208881865816378	0.271619890778926	0	0.652546077094186	0.032364055754724	0	0.122793063297061	0	0	0.145540070092098	0.0563448466890528	0.137629426712881	0	0.534928525859348
mmu-mir-3058	0	0	0	0	0	0	0	0	0	0	0	0	0.248406554753442	0	0	0	0	0	0	0	0.272690013355448	0	0.084086206187618	0.0924808705631262	0	0	0.0535369049158871	0	0	0.0672350086773502	0.104433701465612	0	0	0	0	0	0.0679049726947314	0	0	0	0	0	0	0	0	0	0	0	0.200598197197255
mmu-mir-3059	0	0	0	0	0	0	0.123490025710623	0	0	0	0	0	0	0	0	0	0.11044172382302	0	0	0	0.181793342236965	0	0	0	0	0	0.0535369049158871	0	0.234906687429286	0	0	0	0	0	0	0	0	0	0.108757679515698	0	0	0	0.0779434435358794	0	0	0	0	0	0
mmu-mir-3060	0.111755255989383	0.0685462082670977	0	0	0	0	0.246980051421247	0	0	0	0	0	0.0828021849178139	0	0.0963832475506366	0.0822601942590939	0.331325171469059	0	0	0	0.181793342236965	0	0.168172412375236	0	0	0	0	0	0.234906687429286	0	0.417734805862448	0	0.625564337227722	0	0.0703657025181563	0	0.203714918084194	0	0	0.032364055754724	0.0561444736545426	0	0.545604104751156	0	0.145540070092098	0	0	0	0
mmu-mir-3061	0	0.137092416534195	0	0	0.665003840397178	0	0.246980051421247	0	0.102877218611518	0	0	0.17438515717247	0.496813109506883	0	0.819257604180411	0	0.22088344764604	0	0.091234524457832	0	0.0908966711184826	0	0.588603443313326	0	0.0887822318343785	0	0.267684524579435	0	0.117453343714643	0	0.313301104396836	0	0.375338602336633	0.0902731819951583	0.140731405036313	0.139254577210919	0.271619890778926	0	1.30509215418837	0.16182027877362	0	0	1.90961436662904	0	0.339593496881561	0.39441392682337	0.825776560277285	0	0
mmu-mir-3062	0	0	0	0	0	0	0.123490025710623	0.0538501308854356	0	0.125904497913007	0.0891632899042725	0	0	0.073814553041071	0	0	0	0	0.182469048915664	0	0.181793342236965	0.147876624757445	0	0	0	0.256878257858505	0.0535369049158871	0.141158671310128	0.117453343714643	0.201705026032051	0.104433701465612	0.180525585801013	0	0	0	0.0696272886054594	0.135809945389463	0.0897126825742803	0	0.226548390283068	0	0.184189594945592	0.0389717217679397	0.190850014154709	0.436620210276293	0.78882785364674	0	0	0
mmu-mir-3063	0.111755255989383	0	0.281217517179754	0	0	0	0.246980051421247	0	0.205754437223035	0	0	0	0	0	0	0.246780582777282	0	0	0.182469048915664	0	0.181793342236965	0.0739383123787227	0	0	0.177564463668757	0	0	0.0705793356550641	0.8221734060025	0.0672350086773502	0.208867402931224	0	0	0.0902731819951583	0.140731405036313	0	0.339524863473657	0	0	0.0970921672641719	0.112288947309085	0	3.70231356795427	0	1.45540070092098	0	0	0	0
mmu-mir-3064	0	0.137092416534195	0.421826275769631	0.95307525326242	0	0.301608629626111	0.987920205684987	0.484651177968921	0.41150887444607	0	0.178326579808545	0.261577735758705	1.07642840393158	0.590516424328568	0.192766495101273	0.246780582777282	0.11044172382302	0.310118772388637	0.45617262228916	0.195556283314642	0.363586684473931	0.665444811408504	0.588603443313326	0.462404352815631	0.355128927337514	0.17125217190567	0.214147619663548	1.41158671310128	1.05708009343179	1.88258024296581	0.835469611724897	0.451313964502532	0.500451469782177	0.0902731819951583	0.211097107554469	0.208881865816378	0.271619890778926	0.807414143168523	1.30509215418837	0.453096780566135	0	0.0613965316485306	0	0.254466685539613	0.194053426789464	0.450758773512423	0	0	0.267464262929674
mmu-mir-3065	0	0	0.140608758589877	0	0	0.0754021574065277	0	0.0538501308854356	0.102877218611518	0	0	0	0.0828021849178139	0	0.0963832475506366	0	0	0	0	0	0.136345006677724	0	0.168172412375236	0.0924808705631262	0	0	0	0	0	0	0.208867402931224	0	0.125112867445544	0	0.0703657025181563	0	0.0679049726947314	0	0.326273038547093	0	0	0	0	0	0.0485133566973659	0	0	0	0
mmu-mir-3066	0.223510511978767	0.137092416534195	2.17943575814309	0	2.94501700747322	0	1.72886035994873	0	1.13164940472669	0	0.802469609138453	0	2.64966991737004	0	1.73489845591146	0	0.11044172382302	0	1.27728334240965	0	1.45434673789572	0	2.52258618562854	0	2.75224918686573	0.17125217190567	1.17781190814952	0	0.469813374858571	0	1.67093922344979	0	2.75248308380197	0	3.09609091079888	0	0.611144754252583	0	0.543788397578489	0	0.393011315581798	0	0.779434435358794	0	0.291080140184196	0	0	0	0.468062460126929
mmu-mir-3067	0.111755255989383	0	0	0	0	0	0	0	0	0	0	0	0.165604369835628	0	0	0	0.11044172382302	0	0.182469048915664	0	0	0	0.084086206187618	0.0924808705631262	0	0	0.0535369049158871	0	0	0.0672350086773502	0	0	0.250225734891089	0	0	0	0	0	0	0	0	0	0.0389717217679397	0	0.339593496881561	0	0	0	0.267464262929674
mmu-mir-3068	2.23510511978767	0.274184833068391	6.53830727442928	0.259929614526115	2.18501261844787	0.0754021574065277	4.07517084845057	0.323100785312614	3.29207099556856	0.251808995826014	2.5857354072239	0.34877031434494	5.13373546490446	0.369072765205355	5.20469536773438	0.329040777036376	4.19678550527475	0.930356317165911	7.57246553000006	0.78222513325857	5.81738695158289	0.147876624757445	6.89506890738468	0.0924808705631262	8.78944095160347	0.770634773575516	6.53150239973823	0.917531363515833	18.3227216194843	1.0757601388376	17.3359944432916	0.631839550303545	13.5121896841188	0.812458637956425	11.258512402905	0.208881865816378	11.3401304400201	0.717701460594242	9.35316043835	0.388368669056687	0.336866841927256	0	0.506632382983216	0	0.582160280368391	0.169034540067159	0.894591273633725	1.15499772465448	0.468062460126929
mmu-mir-3069	0.447021023957533	0	0.0703043792949385	0	0	0	0.123490025710623	0	0	0.125904497913007	0	0	0	0	0.0963832475506366	0	0	0	0	0	0	0.0739383123787227	0.084086206187618	0	0	0	0.160610714747661	0.141158671310128	0.234906687429286	0.0672350086773502	0	0	0.500451469782177	0.0902731819951583	0.140731405036313	0	0	0	0.108757679515698	0.032364055754724	0	0	0.155886887071759	0	0	0.676138160268634	0.0688147133564404	0	0
mmu-mir-3070-1	0	0.0342731041335489	0.105456568942408	0	0	0	11.3610823653773	0.996227421380559	0.102877218611518	0	0	0	0.124203277376721	0	0	0	0.16566258573453	0	0.045617262228916	0.0651854277715475	0.0908966711184826	0	0.084086206187618	0.0462404352815631	0	0.0428130429764175	0.214147619663548	0.0705793356550641	0.234906687429286	0.0672350086773502	0	0	0	0.225682954987896	0.0703657025181563	0.0696272886054594	0.203714918084194	0.0897126825742803	0	0.356004613301963	0.0561444736545426	0	0.448174800331306	0.0636166713849031	0.291080140184196	0	0.137629426712881	0	0.401196394394511
mmu-mir-3070-2	0	0.0342731041335489	0.105456568942408	0	0	0	0	0.0269250654427178	0.102877218611518	0	0	0.0871925785862351	0.124203277376721	0	0	0	0.16566258573453	0	0.045617262228916	0.0651854277715475	0.0908966711184826	0	0.084086206187618	0.0462404352815631	0	0.0428130429764175	0.160610714747661	0.0705793356550641	0.234906687429286	0.0672350086773502	0	0	0.125112867445544	0.225682954987896	0	0.0696272886054594	0.203714918084194	0	0	0.32364055754724	0	0	0.214344469723668	0.0636166713849031	0.291080140184196	0	0.137629426712881	0	0
mmu-mir-3071	0	0	0	0	0	0	0	0	0	0	0	0	0	0	0	0	0	0	0.182469048915664	0	0.0908966711184826	0	0	0	0	0	0.0535369049158871	0	0	0	0	0.0902627929005064	0.250225734891089	0	0.140731405036313	0	0	0.0897126825742803	0.978819115641279	0	0.0561444736545426	0	0.116915165303819	0	0	0	0.344073566782202	0	0
mmu-mir-3072	0.223510511978767	0	0.140608758589877	0	0.380002194512673	0	0.617450128553117	0.0538501308854356	0.102877218611518	0	0	0	0.0828021849178139	0.073814553041071	0	0	0.11044172382302	0	0.091234524457832	0	0.181793342236965	0	0	0	0.532693391006271	0	0.0535369049158871	0	0	0	0.522168507328061	0	0.125112867445544	0	0	0	0.0679049726947314	0.0897126825742803	0.217515359031395	0	0.0561444736545426	0	1.05223648773437	0	0.24256678348683	0	0.0688147133564404	0	0.401196394394511
mmu-mir-3073a	0	0	0	0	0	0	0	0	0	0	0	0	0	0	0	0	0	0	0	0	0	0	0	0	0	0	0	0	0	0	0	0	0	0	0	0	0	0	0	0	0	0	0.0389717217679397	0	0	0	0	0	0
mmu-mir-3073b	0	0	0	0	0	0	0.493960102842493	0	0.205754437223035	0	0.0891632899042725	0	0	0	0	0	0	0	0	0	0	0	0.252258618562854	0	0.355128927337514	0	0	0	0	0	0.208867402931224	0	0	0	0.211097107554469	0	0.0679049726947314	0	0.108757679515698	0	0	0	0	0	0	0	0.481702993495083	0	0
mmu-mir-3074-1	0.111755255989383	0	0.386674086122162	0.0433216024210191	0.0950005486281683	0	1.23490025710623	0	0.205754437223035	0	0.445816449521363	0	0.414010924589069	0	0.57829948530382	0	0.276104309557549	0	0.182469048915664	0	0.499931691151654	0	0.966991371157607	0	0.310737811420325	0	0.133842262289718	0	0.41108670300125	0	1.30542126832015	0	0.187669301168316	0	0.633291322663407	0.0696272886054594	0.305572377126291	0	0.326273038547093	0.0647281115094479	0.0561444736545426	0	0.155886887071759	0	0	0	0.206444140069321	0	0.0334330328662092
mmu-mir-3074-2	0.111755255989383	0	0.246065327532285	0.0433216024210191	0.0950005486281683	0	0.987920205684987	0	0.205754437223035	0	0.445816449521363	0	0.248406554753442	0	0.481916237753183	0	0.276104309557549	0	0.182469048915664	0	0.227241677796207	0	0.966991371157607	0	0.310737811420325	0	0.133842262289718	0	0.293633359286607	0	1.20098756685454	0	0.187669301168316	0	0.56292562014525	0	0.23766740443156	0	0.217515359031395	0.0647281115094479	0.112288947309085	0	0.155886887071759	0	0	0	0.275258853425762	0	0.0334330328662092
mmu-mir-3075	0	0	0	0	0	0	0.123490025710623	0.0538501308854356	0	0	0	0	0	0	0	0	0	0	0	0	0.0454483355592413	0	0	0	0	0	0	0	0	0.201705026032051	0.104433701465612	0	0	0	0.140731405036313	0	0.0679049726947314	0	0.108757679515698	0	0	0.122793063297061	0.0389717217679397	0	0	0	0	0	0
mmu-mir-3076	0	0	0	0	0	0.0754021574065277	0	0.0538501308854356	0	0	0	0	0	0	0	0	0	0	0	0	0	0	0	0	0	0	0	0	0.704720062287857	0	0	0	0.125112867445544	0	0.211097107554469	0	0	0	0.108757679515698	0	0	0	0.0779434435358794	0	0.0485133566973659	0	0	0	0
mmu-mir-3077	0.111755255989383	0	0.140608758589877	0	0.57000329176901	0.0754021574065277	0.123490025710623	0.107700261770871	0.205754437223035	0	0.0891632899042725	0.0871925785862351	0.331208739671255	0	0.674682732854456	0	0	0.103372924129546	0.729876195662656	0	0.272690013355448	0	0.084086206187618	0	0.0887822318343785	0	0.214147619663548	0	0.234906687429286	0	0.313301104396836	0	0	0.180546363990317	0.281462810072625	0	0	0	0	0	0.393011315581798	0	2.8449356890596	0	1.50391405761834	0	1.44510898048525	0	0.802392788789022
mmu-mir-3078	0.0558776279946916	0	0.0703043792949385	0	0	0	0	0	0	0	0.0891632899042725	0	0.0828021849178139	0	0.28914974265191	0	0	0	0	0	0	0.0739383123787227	0	0	0	0	0	0	0.469813374858571	0.201705026032051	0.417734805862448	0	0	0	0	0	0	0.0897126825742803	0	0.032364055754724	0.0561444736545426	0	0.233830330607638	0	0.266823461835513	0.0563448466890528	0	0.0824998374753202	0
mmu-mir-3079	0.111755255989383	0	0.0703043792949385	0	0	0	0	0	0.308631655834553	0	0	0	0.331208739671255	0	0.0963832475506366	0	0	0	0.182469048915664	0	0	0	0.42043103093809	0	0.355128927337514	0	0	0	0	0	0.208867402931224	0	0.125112867445544	0	0	0	0	0	0.761303756609884	0	0	0	0.194858608839698	0	0	0	0	0	0
mmu-mir-3080	0	0	0.140608758589877	0	0.190001097256337	0	0	0	0	0	0	0	0	0	0	0	0	0	0	0	0	0.0739383123787227	0	0	0	0	0	0	0	0	0.104433701465612	0.0902627929005064	0	0	0.0703657025181563	0	0	0	0	0	0	0	0.194858608839698	0	0.24256678348683	0	0.206444140069321	0	0.267464262929674
mmu-mir-3081	0.6705315359363	0	1.05456568942408	0.173286409684076	0.57000329176901	0	0.617450128553117	0	0.41150887444607	0	0.71330631923418	0.17438515717247	0.496813109506883	0.147629106082142	0.385532990202546	0	0	0.103372924129546	0.364938097831328	0.0651854277715475	0.545380026710896	0	0.756775855688562	0	1.06538678201254	0	0.37475833441121	0	0.704720062287857	0	1.04433701465612	0	1.50135440934653	0	0.56292562014525	0.0696272886054594	0.407429836168389	0	0.435030718062791	0.0647281115094479	0.0561444736545426	0	0.506632382983216	0	0.436620210276293	0.338069080134317	0.653739776886184	0	0.401196394394511
mmu-mir-3082	0.453726339316896	0.342731041335489	0.362067553368933	0	0.337251947629998	0	0.0716242149121615	0.0818521989458621	0.114193712658785	0	0.548354232911276	0	0.640060889414701	0	0.385532990202546	0	0.705722615229096	0.00310118772388637	0.14141351290964	0.0651854277715475	0.459028189148337	0.0983379554637012	0.269075859800378	0	0.272561451731542	0	0.216824464909343	0.0854009961426276	0.655389657927707	0.00470645060741452	0.22348812113641	0.0902627929005064	1.2861602773402	0.0379147364379665	0.379271136572862	0.00348136443027297	0.760535694180992	0.0924040630515087	0.281682389945657	0.259883367710433	0.400310097156889	0	0.418166574569993	0	0.291080140184196	0	0.284204766162099	0.140249723708044	0
mmu-mir-3083	0	0	0	0	0	0	0	0	0	0	0	0	0.248406554753442	0	0	0	0	0	0	0	0	0	0.168172412375236	0	0.177564463668757	0	0	0	0	0	0.104433701465612	0	0	0	0.140731405036313	0	0	0	0	0	0	0	0	0	0	0	0	0	0
mmu-mir-3084-1	0	0	0.210913137884815	0.129964807263057	0	0.150804314813055	0.308725064276558	0.188475458099025	0.0514386093057588	0.0629522489565035	0.222908224760681	0.0435962892931176	0.207005462294535	0	0.0481916237753183	0	0.22088344764604	0	0.273703573373496	0.0325927138857737	0.318138348914689	0.0369691561893613	0.168172412375236	0.138721305844689	0.177564463668757	0.0856260859528351	0.160610714747661	0.388186346102853	0.352360031143929	0.268940034709401	0.365517955129642	0.13539418935076	0.250225734891089	0.0902731819951583	0.211097107554469	0.104440932908189	0.169762431736829	0.0897126825742803	1.08757679515698	0.178002306650982	0	0	0.272802052375578	0	0.121283391743415	0.0281724233445264	0.172036783391101	0	0
mmu-mir-3084-2	0	0	0.210913137884815	0.129964807263057	0	0.150804314813055	0.308725064276558	0.188475458099025	0.0514386093057588	0.0629522489565035	0.222908224760681	0.0435962892931176	0.207005462294535	0	0.0481916237753183	0	0.22088344764604	0	0.273703573373496	0.0325927138857737	0.318138348914689	0.0369691561893613	0.168172412375236	0.138721305844689	0.177564463668757	0.0856260859528351	0.160610714747661	0.388186346102853	0.352360031143929	0.268940034709401	0.365517955129642	0.13539418935076	0.250225734891089	0.0902731819951583	0.211097107554469	0.104440932908189	0.169762431736829	0.0897126825742803	1.08757679515698	0.178002306650982	0	0	0.272802052375578	0	0.121283391743415	0.0281724233445264	0.172036783391101	0	0
mmu-mir-3085	0	0	0.210913137884815	0	0.190001097256337	0	0	0	0	0	0	0	0	0	0	0	0	0	0	0	0	0	0	0	0.887822318343785	0	0	0	0	0	0.939903313190509	0.0902627929005064	0.125112867445544	0	0.140731405036313	0	0	0	0.217515359031395	0	0	0	0	0	0	0	0	0	0
mmu-mir-3086	0.111755255989383	0	0.351521896474692	0	0.0950005486281683	0	0	0	0.514386093057588	0	0.267489869712818	0	0.0828021849178139	0	0.28914974265191	0	0.22088344764604	0	0.182469048915664	0	0.0908966711184826	0	0.756775855688562	0	0.443911159171893	0	0	0	0	0	1.04433701465612	0	0.250225734891089	0	0.140731405036313	0	0.135809945389463	0	0	0	0	0	0	0	0.194053426789464	0	0	0	0
mmu-mir-3087	0	0	0.351521896474692	0	0.380002194512673	0	0	0	0.102877218611518	0	0.267489869712818	0	0	0	0.0963832475506366	0	0	0.103372924129546	0.182469048915664	0	0.0908966711184826	0	0.168172412375236	0	0	0	0	0	0.234906687429286	0	0.104433701465612	0	0.125112867445544	0	0.0703657025181563	0	0	0	0	0	0	0	0.116915165303819	0	0.0485133566973659	0	0	0	0.133732131464837
mmu-mir-3088	0	0	0	0	0.285001645884505	0	0	0	0	0	0	0	0.0828021849178139	0	0.0963832475506366	0	0	0	0.091234524457832	0	0	0	0.168172412375236	0	0	0	0	0	0	0	0	0	0.125112867445544	0	0.140731405036313	0	0	0	0	0	0	0	0.0779434435358794	0	0	0	0.137629426712881	0	0
mmu-mir-3089	0	0	0.281217517179754	0	0	0	0	0.0538501308854356	0.308631655834553	0	0	0	0.248406554753442	0	0.674682732854456	0	0	0.103372924129546	0	0	0.454483355592413	0	0.588603443313326	0	0	0.0856260859528351	0.214147619663548	0	0.469813374858571	0.1344700173547	0.208867402931224	0	0.375338602336633	0	0.211097107554469	0	0.203714918084194	0	0.217515359031395	0.032364055754724	0	0	0.779434435358794	0	0.0970267133947318	0	0.344073566782202	0	0.534928525859348
mmu-mir-3090	0.223510511978767	0	0.0703043792949385	0.0866432048420382	0	0	0.123490025710623	0.107700261770871	0.308631655834553	0	0	0	0.0828021849178139	0.073814553041071	0.192766495101273	0.0822601942590939	0	0	0.091234524457832	0.0651854277715475	0	0	0	0.184961741126252	0	0	0.0535369049158871	0.0705793356550641	0.234906687429286	0	0.313301104396836	0	0	0	0.351828512590781	0.0696272886054594	0.0679049726947314	0	0.108757679515698	0.16182027877362	0.168433420963628	0	0.545604104751156	0	2.25587108642752	0	0.688147133564404	0	0.334330328662092
mmu-mir-3091	0	0.0685462082670977	0.140608758589877	0	0	0	0	0	0	0	0	0	0.165604369835628	0	0	0	0	0	0.091234524457832	0	0	0	0.084086206187618	0	0.0887822318343785	0	0	0	0	0	0	0	0	0	0.211097107554469	0	0.0679049726947314	0	0	0.032364055754724	0	0.0613965316485306	0	0.381700028309419	0.388106853578927	0	0	0	0
mmu-mir-3092	0	0	0.0703043792949385	0	0.380002194512673	0	0.246980051421247	0	0	0.125904497913007	0.178326579808545	0	0	0.073814553041071	0	0	0.11044172382302	0	0	0	0.181793342236965	0	0	0	0.0887822318343785	0	0	0	0.469813374858571	0.0672350086773502	0.104433701465612	0	0.125112867445544	0.361092727980633	0.351828512590781	0	0	0	0	0.032364055754724	0	0	0.116915165303819	0	0.145540070092098	0.0563448466890528	0	0	1.00299098598628
mmu-mir-3093	0	0	0.210913137884815	0	0	0	0.246980051421247	0	0	0	0.0891632899042725	0	0	0	0.28914974265191	0	0	0.206745848259091	0.091234524457832	0.0651854277715475	0	0	0	0	0.0887822318343785	0	0.0535369049158871	0	0	0	0.208867402931224	0	0.125112867445544	0.0902731819951583	0.0703657025181563	0	0	0	0	0	0.0561444736545426	0	0.857377878894673	0	0.0485133566973659	0	0.137629426712881	0	0.334330328662092
mmu-mir-3094	0	0	0	0	0	0	0.246980051421247	0	0	0	0.0891632899042725	0.0871925785862351	0.0828021849178139	0	0.0963832475506366	0	0	0	0.091234524457832	0	0.0908966711184826	0.0739383123787227	0.084086206187618	0	0	0	0	0	0	0	0	0	0	0	0.140731405036313	0	0	0	0	0	0	0	0.0779434435358794	0	0	0	0	0	0
mmu-mir-3095	0.223510511978767	0	0.210913137884815	0	0.380002194512673	0	0.493960102842493	0	0	0.125904497913007	0.35665315961709	0	0.248406554753442	0.073814553041071	0.86744922795573	0.0822601942590939	0	0	0.182469048915664	0	0.272690013355448	0	0.588603443313326	0	0.532693391006271	0	0.321221429495323	0	0.352360031143929	0	0.104433701465612	0	0	0	0.211097107554469	0	0	0	0.108757679515698	0	0	0	0.233830330607638	0	0.0970267133947318	0	0	0.659998699802561	0.534928525859348
mmu-mir-3097	0	0	0.0703043792949385	0.173286409684076	0	0	0	0	0	0	0.35665315961709	0	0.165604369835628	0	0	0	0.11044172382302	0	0.091234524457832	0	0.0908966711184826	0	0	0	0	0	0.160610714747661	0	0.117453343714643	0	0.208867402931224	0	0	0	0.281462810072625	0	0.203714918084194	0	1.08757679515698	0	0	0	0	0	0	0	0	0	0
mmu-mir-3098	0	0	0.0703043792949385	0	0	0	0.246980051421247	0.0538501308854356	0.102877218611518	0	0	0	0	0	0.28914974265191	0	0	0	0	0	0.181793342236965	0.0739383123787227	0.168172412375236	0	0.0887822318343785	0	0.160610714747661	0.141158671310128	0.704720062287857	0.0672350086773502	0.208867402931224	0	0.375338602336633	0.0902731819951583	0.0703657025181563	0	0.47533480886312	0.0897126825742803	0	0.0647281115094479	0	0	0.194858608839698	0	0.0485133566973659	0	0	0.0824998374753202	0
mmu-mir-3099	0	0	0.140608758589877	0.0866432048420382	0	0	0	0	0	0	0	0	0	0.147629106082142	0	0	0	0	0.091234524457832	0	0	0	0.084086206187618	0	0	0	0	0.0705793356550641	0	0	0	0	0	0	0.140731405036313	0.0696272886054594	0	0	0	0	0	0	0.272802052375578	0	0	0	0.0688147133564404	0	0
mmu-mir-30a	354.32003911434	2.77612143481746	974.547354041957	2.15135077622781	589.177252498633	3.09148845366764	827.979629085359	2.25255097493777	702.857157553888	4.09189618217273	623.860381700911	3.1241100907448	1251.26770145109	4.77358714516606	771.258746900194	3.13987161486962	365.543330761146	4.01397064395026	944.840245154466	3.61779124132089	872.819831981139	3.74645428822988	1474.77367566958	4.16163917534068	1186.23449251854	21.306338967644	456.446550039018	4.85797567313806	976.272192956112	4.47112807704379	1676.10660299831	17.9325090655436	2295.90869663295	6.40939592165624	1611.29225979383	5.75608794901333	855.093368658406	6.60913332524723	837.640771861952	6.12230842712113	136.723022243542	3.85754408347718	109.893630192889	12.6597176055957	104.04514070814	7.58796050361475	61.635274311963	8.3877584761158	132.707074677159
mmu-mir-30b	11.0637703429489	0	35.9487382648809	0.0866432048420382	9.84870687628221	0.0754021574065277	34.8649389588803	0.0360795876932419	17.1465460259816	0.125904497913007	14.5336162543964	0.0584190276527775	35.4558955818079	0.590516424328568	13.7182276238821	0.0822601942590939	9.97620091293338	0.206745848259091	56.5042780324691	0.130370855543095	34.268045011668	0.541967829736037	66.4003544401763	0.154443053840421	53.0917746369584	0.74237816521108	20.8081888336578	0.400184833164213	55.1643119424563	0.0672350086773502	66.7665540209951	1.26367910060709	99.0305879691717	0.210336514048719	68.1843657400934	0.788877179899855	52.173427670543	0.209030550398073	38.6883693341192	0.345324474902905	4.07215867416398	0.613965316485306	5.14426727336804	0.254466685539613	1.74648084110517	0.150440740659771	3.14276795898863	1.09972283354602	3.20957115515609
mmu-mir-30c-1	115.722567577006	0.616915874403879	347.010464455336	0.736467241157324	69.4140508661437	0.339309708329375	174.964373127582	0.278405176677702	139.467558955076	0.629522489565035	137.222303162675	0.625170788463306	302.203134294545	0.516701871287497	140.606773024295	0.699211651202298	80.8797876073121	0.258432310323864	264.7926973697	0.554076136058154	235.740516545785	0.320152892599869	372.726403581669	0.524366536092925	249.167333643183	2.62615205617345	133.262457609479	0.929529850577194	404.235649462375	0.907672617144228	431.240172135981	3.88130009472177	456.040155225032	1.3387512889882	308.412874137079	1.06738633432169	209.780869295015	1.33043908257658	120.800417368471	1.10587978513892	31.3583728702717	0.306982658242653	27.2022617940219	1.27233342769806	17.3920383760057	1.05195828768462	12.0886806953259	1.38847226470964	19.5248911938662
mmu-mir-30c-2	132.932876999371	0.754008290938075	389.122787653004	0.909753650841401	101.334235205208	0.414711865735902	205.466409478106	0.332255307563138	164.363845859063	0.881331485391049	156.035757332477	0.799555945635776	342.113787424932	0.73814553041071	170.967496002746	1.02825242823867	103.189015819562	0.258432310323864	298.275767845724	0.52148342217238	264.827451303699	0.320152892599869	418.973816984859	0.616847406656052	275.269309802491	3.4824129157018	144.18398621232	0.85895051492213	428.196131580162	1.17661265185363	460.79490965075	4.33261405922431	514.467864322101	1.60957083497367	345.00303944652	1.20664091153261	224.312533451687	1.33043908257658	146.249714375144	1.20297195240309	43.8224460215801	0.798154911430898	38.114343889045	2.22658349847161	29.0837573400709	1.55906190788609	21.172222858376	2.54346998936412	29.2873367907993
mmu-mir-30d	295.257386323951	1.64510899841034	680.850809537352	1.4582051374915	340.180814544204	2.03585824997625	538.148538742526	1.12169822634362	551.010382883288	2.76989895408615	522.927537529275	2.25218430488245	924.389516051038	3.29729608434464	683.50180000534	2.07048908950139	284.037338579757	2.51506324407185	707.858567875247	2.73778796640499	641.442355649042	1.78708901019373	1081.25023071153	3.0056282933016	829.241138312507	11.159647782233	359.946278928131	2.56414726434848	782.767809186237	3.49622045122221	1278.45961961277	13.5998950063193	1733.87667349408	5.05529819172886	1246.19981227838	4.05021937817957	688.963852960745	4.36631626089022	598.928541092947	4.24519319334714	95.9789777124406	2.84450131127642	65.4658673774381	6.71155883110728	57.278264851879	4.91158028588474	39.614566037902	9.0065072571807	96.6662652473854
mmu-mir-30e	145.449465670182	1.4737434777426	495.915139802016	1.15495392054437	343.838335666388	1.50804314813055	495.976694962348	1.41787394621352	310.380568550949	1.8256152197386	235.420509232948	1.68543254407192	620.522057839645	2.41152144785179	281.294507976533	1.94709879811275	177.405854228631	1.8431392372298	469.782076302535	1.20593041377363	428.925938574029	1.78708901019373	759.326190322233	1.71089610541783	648.52490541363	11.5449651690208	221.526611268105	2.52885759652095	402.453882238224	2.65578284275533	854.343914590777	10.2601716690006	1173.58371921269	3.52065409781117	885.470038319051	3.07543733770314	454.318219814101	3.37947675257314	455.901316761853	3.16099732556389	74.318439776518	2.26123426061538	65.563296681858	6.07539211725825	70.3768711601678	4.29178697230516	39.614566037902	4.05651700866149	70.4547674802774
mmu-mir-30f	0	0	0.0703043792949385	0	0	0	0.246980051421247	0	0.308631655834553	0	0.0891632899042725	0	0.165604369835628	0	0	0	0.22088344764604	0	0	0	0	0	0.252258618562854	0.0924808705631262	0	0	0	0	0	0	0.208867402931224	0	0	0	0	0	0	0	0	0	0	0	0.116915165303819	0	0.339593496881561	0	0	0	0
mmu-mir-31	2.90563665572396	0	17.9979210995043	0.0866432048420382	3.8950224937549	0.0754021574065277	10.9906122882455	0	8.43593192614444	0	9.45130872985288	0.0871925785862351	15.2356020248778	0	17.1562180640133	0.329040777036376	5.63252791497401	0.310118772388637	14.9624620110844	0.0651854277715475	8.27159707178192	0	20.2647756912159	0.0924808705631262	9.14456987894099	0.0856260859528351	8.88712621603726	0	21.4939618997796	0.1344700173547	18.0670303535509	0.0902627929005064	15.1386569609109	0	16.7470371993212	0.208881865816378	13.3772796208621	0.0897126825742803	8.37434132270872	0.032364055754724	2.47035684079987	0	2.33830330607638	0	0.485133566973659	0	0.481702993495083	0.0824998374753202	2.00598197197255
mmu-mir-3100	0.111755255989383	0	0	0	0	0	0	0	0	0	0	0	0	0	0	0	0	0.206745848259091	0.091234524457832	0	0	0.0739383123787227	0	0	0.0887822318343785	0.17125217190567	0.107073809831774	0	0	0.0672350086773502	0	0	0	0.0902731819951583	0	0	0	0	0.108757679515698	0	0	0	0.740462713590854	0	0.0485133566973659	0	0	0	0
mmu-mir-3101	0	0	0	0	0.475002743140842	0	0.123490025710623	0	0.102877218611518	0	0	0	0	0	0	0	0.22088344764604	0	0	0	0	0	0	0	0.0887822318343785	0	0	0	0	0	0	0	0	0	0.0703657025181563	0	0	0	0.435030718062791	0	0.112288947309085	0	0.116915165303819	0	0.0485133566973659	0	0	0	0
mmu-mir-3102	0.782286791925683	0.342731041335489	1.54669634448865	0.519859229052229	7.60004389025347	0.0754021574065277	1.85235038565935	0.0538501308854356	1.28596523264397	0.881331485391049	1.06995947885127	0.261577735758705	0.910824034095952	0.405980041725891	1.63851520836082	0.0822601942590939	3.42369343851361	0.103372924129546	2.37209763590363	0.130370855543095	4.45393688480565	0.295753249514891	1.68172412375236	0.277442611689379	1.59808017301881	0.17125217190567	0.37475833441121	0	2.70142690543679	0	1.25320441758735	0.0902627929005064	1.25112867445544	0	0.703657025181563	0	0.339524863473657	0	1.30509215418837	0.129456223018896	1.57204526232719	0	19.7002053536935	0.699783385233934	12.395162636177	0.0563448466890528	9.90931872332742	0	16.1815879072453
mmu-mir-3103	0	0	0	0	0.665003840397178	0	0.123490025710623	0	0.205754437223035	0	0.178326579808545	0	0	0	0	0	0.22088344764604	0	0.045617262228916	0	0	0	0.084086206187618	0	0.0887822318343785	0	0.0535369049158871	0	0.234906687429286	0	0	0	0.125112867445544	0	0.211097107554469	0	0.271619890778926	0	0.217515359031395	0	0.0561444736545426	0	0.701490991822914	0	0.606416958717074	0	0.137629426712881	0	0
mmu-mir-3104	0	0	0	0	0	0	0	0	0	0	0.178326579808545	0	0.165604369835628	0	0.192766495101273	0	0.11044172382302	0	0	0	0	0	0	0	0	0	0	0	0	0	0	0	0	0	0	0	0	0	0.108757679515698	0	0	0	0.116915165303819	0	0	0	0	0	0
mmu-mir-3105	0	0	0.210913137884815	0	0	0	0.246980051421247	0	0	0	0	0	0.0828021849178139	0	0.0963832475506366	0	0.22088344764604	0	0	0	0	0	0	0.0924808705631262	0	0	0.0535369049158871	0	0	0	0.313301104396836	0	0	0	0.211097107554469	0	0	0	0	0.0647281115094479	0	0	0.623547548287035	0	0.0485133566973659	0	0	0	0.334330328662092
mmu-mir-3106	0	0	0.281217517179754	0	0	0	0.123490025710623	0	0	0	0.267489869712818	0	0.0828021849178139	0	0	0	0.331325171469059	0	0.273703573373496	0.0651854277715475	0.272690013355448	0	0.252258618562854	0	0	0	0.0535369049158871	0	0.117453343714643	0.0672350086773502	0.104433701465612	0	0.125112867445544	0	0	0	0	0	0.108757679515698	0	0	0	0.311773774143517	0.445316699694322	0.24256678348683	0.507103620201476	0.137629426712881	0	0
mmu-mir-3108	0.223510511978767	0	0.0703043792949385	0	0.57000329176901	0	0.864430179974363	0	0.514386093057588	0	0.267489869712818	0	0.910824034095952	0.073814553041071	0.0963832475506366	0	0.773092066761139	0	1.27728334240965	0	0.818070040066344	0	0.84086206187618	0	2.84103141870011	0.0856260859528351	0.37475833441121	0	1.29198678086107	0.0672350086773502	4.59508286448693	0.0902627929005064	8.00722351651484	0.0902731819951583	0.56292562014525	0	0.47533480886312	0.0897126825742803	5.87291469384768	0.032364055754724	0.22457789461817	0	0.740462713590854	0	1.01878049064468	0.169034540067159	0	0	0.802392788789022
mmu-mir-3109	0	0	0	0	0	0	0	0	0.548335575199389	0	0	0	0.165604369835628	0	0	0	0.331325171469059	0	0	0.0651854277715475	0	0.0739383123787227	0	0.0924808705631262	0	0	0	0	0.352360031143929	0	0.208867402931224	0	0	0.0902731819951583	0.0703657025181563	0.0696272886054594	0	0	0.108757679515698	0	0.0561444736545426	0	0.272802052375578	0	0	0	0	0.0824998374753202	0
mmu-mir-3110	0	0	0	0	0	0.150804314813055	0.37047007713187	0.107700261770871	0.102877218611518	0	0	0	0	0	0	0	0	0	0.091234524457832	0.130370855543095	0.0908966711184826	0	0.084086206187618	0	0	0.17125217190567	0.214147619663548	0.0705793356550641	0.352360031143929	0.201705026032051	0.313301104396836	0	0.250225734891089	0.270819545985475	0.211097107554469	0	0.339524863473657	0	0.543788397578489	0.032364055754724	0	0	0.467660661215276	0	0.0970267133947318	0.112689693378106	0	0	0
mmu-mir-3112	0	0	0.0703043792949385	0.0866432048420382	0	0	0.123490025710623	0	0.308631655834553	0	0.0891632899042725	0	0.165604369835628	0	0	0	0	0	0.547407146746992	0	0	0	0.672689649500944	0	0.710257854675028	0	0.107073809831774	0	0.234906687429286	0	0.939903313190509	0.180525585801013	0.625564337227722	0	0.422194215108938	0	0.0679049726947314	0	1.08757679515698	0	0	0	0.701490991822914	0	0	0	0	0	0
mmu-mir-3113	0	0	0	0	0.0950005486281683	0	0	0	0	0	0.0891632899042725	0	0	0	0	0	0	0	0	0	0	0	0	0	0	0	0	0	0	0	0	0	0	0	0	0	0	0	0.326273038547093	0	0	0	0.428688939447337	0	0.194053426789464	0	0	0	0.267464262929674
mmu-mir-3154	0.111755255989383	0	0	0	0.665003840397178	0	0	0	0	0	0	0	0	0.073814553041071	0	0	0.22088344764604	0	0	0	0.272690013355448	0	0	0	0.0887822318343785	0	0	0	0.117453343714643	0.0672350086773502	0	0	0	0	0	0	0.0679049726947314	0	0	0	0	0	0.0779434435358794	0	0	0	0	0	0
mmu-mir-32	0.111755255989383	0	0.9139569308342	0	3.8950224937549	0	0.493960102842493	0	0.41150887444607	0	0.534979739425635	0	1.32483495868502	0	0.192766495101273	0	1.43574240969926	0	0.638641671204824	0	0.0908966711184826	0	1.93398274231521	0	1.68686240485319	0	0.321221429495323	0.141158671310128	0.469813374858571	0	2.6108425366403	0	0.750677204673266	0	1.75914256295391	0	0.882764645031509	0	0.435030718062791	0.032364055754724	0.280722368272713	0	0.0389717217679397	0	0.0485133566973659	0	0	0	0.401196394394511
mmu-mir-320	26.821261437452	0.342731041335489	51.5331100231899	0.95307525326242	24.0351388029266	0.452412944439166	37.1704977388976	0.296175719869896	37.5501847932039	0.251808995826014	43.6008487631893	0.610348050103646	46.6176301087292	0.295258212164284	57.3480322926288	0.493561165554564	30.7027992227995	0.310118772388637	30.1073930710846	0.78222513325857	32.0865249048244	0.369691561893613	40.4454651762443	0.369923482252505	43.6808580625142	0.599382601669846	15.3650917108596	0.564634685240513	66.0087791676293	0.739585095450852	47.0995993609911	0.631839550303545	51.9218399899009	0.54163909197095	38.3493078723952	0.557018308843675	23.8346454158507	0.269138047722841	21.3165051850767	0.582553003585031	5.55830289179972	0.736758379782368	5.65089965635125	3.43530025478477	7.88342046332196	1.97206963411685	4.33532694145575	2.55749496173493	7.9570618221578
mmu-mir-322	0.6705315359363	0	2.32004451673297	0	0.665003840397178	0	3.33423069418683	0	1.33740384194973	0	0.534979739425635	0	2.4012633626166	0.073814553041071	0.385532990202546	0	2.2088344764604	0	1.64222144024098	0	1.81793342236965	0	2.01806894850283	0	16.3359306575256	0.428130429764175	0.856590478654194	0	2.23161353057821	0	27.0483286795935	0.180525585801013	4.75428896293068	0	2.46279958813547	0	3.59896355282077	0.269138047722841	3.91527646256512	0	0.505300262890883	0	0.662519270054975	0	0.776213707157855	0	0.344073566782202	0	0.534928525859348
mmu-mir-323	3.68792344764965	0.0685462082670977	3.09339268897729	0	10.0700581545858	0	1.85235038565935	0.161550392656307	1.44028106056125	0	1.06995947885127	0	0.828021849178139	0	2.50596443631655	0	0.552208619115099	0	0.182469048915664	0.0651854277715475	0.545380026710896	0	0.504517237125708	0	0.887822318343785	0	0	0	0.469813374858571	0	0.731035910259285	0	0.625564337227722	0	0.140731405036313	0	0.271619890778926	0	0	0	0.617589210199969	0	1.16915165303819	0	2.4256678348683	0	1.37629426712881	0.0824998374753202	4.07883000967753
mmu-mir-324	0.782286791925683	0	0.421826275769631	0	1.23500713216619	0	0.74094015426374	0.215400523541742	0.617263311669106	0	0.534979739425635	0	0.496813109506883	0	0.0963832475506366	0	0.331325171469059	0	0.821110720120488	0	0.727173368947861	0	1.68172412375236	0	1.10977789792973	0.0856260859528351	0.428295239327097	0	0.352360031143929	0	2.71527623810592	0	1.62646727679208	0	1.19621694280866	0.0696272886054594	0.47533480886312	0	1.08757679515698	0.0970921672641719	0	0	0.467660661215276	0	0	0.0563448466890528	0.825776560277285	0	0.200598197197255
mmu-mir-325	0	0	0.0703043792949385	0	0	0	0.246980051421247	0	0.102877218611518	0	0	0	0	0	0	0	0.11044172382302	0	0	0	0	0	0	0	0	0.0856260859528351	0	0	0	0	0.104433701465612	0	0.375338602336633	0	0.0703657025181563	0	0	0	0.108757679515698	0	0	0	0	0	0.485133566973659	0	0	0	0
mmu-mir-326	0.223510511978767	0	0.773348172244323	0	0	0	0.74094015426374	0	0.617263311669106	0	0	0	0.0828021849178139	0	0.674682732854456	0	0	0	0.182469048915664	0	0	0.0739383123787227	0.588603443313326	0	0.532693391006271	0	0.321221429495323	0	0.234906687429286	0	1.04433701465612	0.0902627929005064	1.1260158070099	0	0.281462810072625	0.0696272886054594	0.814859672336777	0	0.435030718062791	0.0970921672641719	0.0561444736545426	0	0.740462713590854	0.0636166713849031	0.24256678348683	0	0.206444140069321	0	0
mmu-mir-327	0	0	0	0	0.0950005486281683	0	0	0	0	0	0	0	0	0	0	0	0	0	0	0	0	0	0	0	0	0	0.0535369049158871	0	0	0	0.208867402931224	0	0	0	0	0	0	0	0	0.032364055754724	0	0	0	0	0.24256678348683	0	0	0	0
mmu-mir-328	22.462806453866	0.137092416534195	24.9580546497032	0.693145638736305	10.4975606234126	0.527815101845694	15.251018175262	0.86160209416697	20.8326367688323	0.629522489565035	27.7743648051809	0.959118364448586	23.2260128694468	1.03340374257499	54.8902594800876	0.493561165554564	26.4507928556132	0.310118772388637	14.095734028735	0.26074171108619	20.4063026660994	0.887259748544672	28.5472670006963	0.462404352815631	28.143967491498	0.856260859528351	8.16437799967278	0.705793356550641	44.8084506271363	1.27746516486965	55.9764639855681	1.53446747930861	32.4667891021187	1.21868795693464	21.2504421604832	0.348136443027297	13.7507569706831	0.358850730297121	45.8413619158666	0.841465449622823	4.60384683967249	0.306982658242653	8.82709498043834	0.763400056618838	4.1236353192761	0.507103620201476	2.13325611404965	2.39249528678429	7.68959755922812
mmu-mir-329	1.00579730390445	0	1.40608758589877	0	1.42500822942252	0	1.11141023139561	0.0538501308854356	0.514386093057588	0	0.0891632899042725	0.0871925785862351	0.828021849178139	0	0.674682732854456	0	0.441766895292079	0	0.273703573373496	0	1.09076005342179	0	1.17720688662665	0.0924808705631262	0.976604550178164	0.0856260859528351	0.588905954074758	0.141158671310128	0.117453343714643	0	1.77537292491541	0	1.62646727679208	0	0.56292562014525	0	0.611144754252583	0	0.543788397578489	0.032364055754724	0.168433420963628	0.184189594945592	0.311773774143517	0.0636166713849031	1.11580720403942	0.112689693378106	0	0	0.334330328662092
mmu-mir-33	0	0	0.0703043792949385	0	0.0950005486281683	0	0.123490025710623	0	0.102877218611518	0	0	0	0	0	0	0	0	0	0.091234524457832	0	0	0	0	0	0.0887822318343785	0	0.0535369049158871	0	0.352360031143929	0	0.104433701465612	0	0.250225734891089	0	0.0703657025181563	0	0	0	0	0	0.0561444736545426	0	0.0389717217679397	0	0	0	0	0	0
mmu-mir-330	2.0115946078089	0.0685462082670977	2.60126203391272	0	1.04500603490985	0	3.33423069418683	0	2.67480768389946	0	1.961592377894	0	2.64966991737004	0	4.62639588243056	0	1.87750930499134	0	2.18962858698797	0.0651854277715475	2.18152010684358	0.0739383123787227	3.86796548463043	0	1.86442686852195	0	1.44549643272895	0.211738006965192	3.75850699886857	0.268940034709401	3.13301104396836	0.0902627929005064	4.12872462570296	0	2.81462810072625	0.0696272886054594	2.91991382587345	0	0.543788397578489	0	0.449155789236341	0.0613965316485306	0.565089965635125	0	0.266823461835513	0	0.756961846920844	0	0.133732131464837
mmu-mir-331	0.6705315359363	0	1.19517444801395	0.0866432048420382	0.380002194512673	0	0.617450128553117	0	0.41150887444607	0	0.178326579808545	0	1.07642840393158	0	0.57829948530382	0	0.662650342938119	0	1.09481429349398	0	1.63614008013269	0	1.76581032993998	0	0.976604550178164	0.0856260859528351	0.321221429495323	0	1.05708009343179	0	1.25320441758735	0.0902627929005064	1.50135440934653	0	2.18133677806284	0	1.22228950850517	0	0.652546077094186	0.0647281115094479	0.449155789236341	0	0.428688939447337	0	0.485133566973659	0	0	0	0
mmu-mir-335	2.79388139973458	0	5.55404596430014	0	11.2100647381239	0.150804314813055	4.07517084845057	0.0538501308854356	0.925894967503659	0	2.49657211731963	0.17438515717247	3.80890050621944	0	0.963832475506366	0	2.42971792410644	0.103372924129546	3.28444288048195	0.130370855543095	2.636003462436	0	4.37248272175614	0.0924808705631262	3.55128927337514	0.0856260859528351	1.87379167205605	0	7.04720062287857	0.201705026032051	10.6522375494924	0	4.25383749314851	0	4.01084504353491	0.139254577210919	2.10505415353667	0	4.35030718062791	0.129456223018896	1.34746736770902	0.245586126594123	1.28606681834201	0.445316699694322	2.1345876946841	0.0563448466890528	1.44510898048525	0	3.2764372208885
mmu-mir-337	2.0115946078089	0	2.32004451673297	0	5.60503236906193	0	1.23490025710623	0	0.823017748892141	0	0.802469609138453	0.17438515717247	0.910824034095952	0	2.40958118876592	0	0.552208619115099	0	0.547407146746992	0	0.363586684473931	0	1.26129309281427	0	1.50929794118443	0	0.160610714747661	0	0.939626749717143	0	1.67093922344979	0	0.87579007211881	0.0902731819951583	0.211097107554469	0.0696272886054594	0.203714918084194	0	0.978819115641279	0.0647281115094479	0.336866841927256	0	0.389717217679397	0	1.26134727413151	0	0.275258853425762	0	1.13672311745111
mmu-mir-338	0.223510511978767	0	0.281217517179754	0	0.760004389025347	0	0.123490025710623	0.0538501308854356	0	0	0.267489869712818	0	0.165604369835628	0	0.385532990202546	0	0.11044172382302	0.103372924129546	0.273703573373496	0	0.181793342236965	0	0.84086206187618	0	0.532693391006271	0	0.535369049158871	0	0.704720062287857	0	0.208867402931224	0	0.87579007211881	0.0902731819951583	0.492559917627094	0	0.407429836168389	0	0.326273038547093	0	0.336866841927256	0	0.389717217679397	0	0	0	0	0	0
mmu-mir-339	3.24090242369211	0	4.78069779205582	0.0866432048420382	1.99501152119154	0	4.32215089987182	0.0538501308854356	2.88056212112249	0	3.03155185674527	0	4.47131798556195	0.147629106082142	5.0119288726331	0	1.6566258573453	0	4.2880226495181	0	4.27214354256868	0.0739383123787227	7.56775855688562	0	7.81283640142531	0.17125217190567	3.7475833441121	0	16.7958281511939	0.0672350086773502	13.7852485934608	0.0902627929005064	5.88030476994058	0	6.33291322663407	0	4.61753814324174	0.0897126825742803	3.58900342401802	0.226548390283068	0.617589210199969	0	1.36401026187789	0	1.06729384734205	0	0.137629426712881	0	0
mmu-mir-340	8.82866522316128	0	41.7608013011935	0.346572819368153	20.330117406428	0.0754021574065277	35.4416373789489	0	20.7811981595266	0.125904497913007	16.673535212099	0.0871925785862351	45.4583995198798	0.369072765205355	13.9755708948423	0.246780582777282	11.5963810014171	0.310118772388637	37.2236859787955	0.130370855543095	36.1768751051561	0.221814937136168	60.8784132798354	0.0924808705631262	87.9831917478691	1.4556434611982	28.6957810349155	0.141158671310128	61.7804587939022	0.268940034709401	163.229875390752	2.70788378701519	72.9408017207523	0.54163909197095	130.598743873698	0.557018308843675	64.0343892511317	1.07655219089136	45.8957407556244	0.0970921672641719	7.18649262778145	0	5.41706932574362	0.0636166713849031	1.79499419780254	0.112689693378106	1.58273840719813	1.31999739960512	6.41914231031217
mmu-mir-341	1.22930781588322	0	1.47639196519371	0	8.26504773065064	0.150804314813055	1.23490025710623	0	0.102877218611518	0	0.534979739425635	0	0.745219664260325	0	3.08426392162037	0	0.22088344764604	0	0.364938097831328	0	0.727173368947861	0	0.84086206187618	0	0.710257854675028	0	0.107073809831774	0	0	0	1.67093922344979	0	0.125112867445544	0	0.492559917627094	0	0.47533480886312	0	0	0	0.393011315581798	0	1.05223648773437	0	1.50391405761834	0	1.03222070034661	0	1.8053837747753
mmu-mir-342	3.79967870363903	0	10.1941349977661	0	7.12504114711262	0	8.64430179974364	0	5.8640014608565	0.125904497913007	5.88477713368199	0.0871925785862351	7.70060319735669	0.221443659123213	5.0119288726331	0	2.65060137175248	0	12.7728334240965	0.0651854277715475	9.45325379632219	0.0739383123787227	12.2765861033922	0.184961741126252	13.4061170069912	0.0856260859528351	5.51430120633637	0.0705793356550641	57.7870451076043	0.403410052064101	16.3960911301011	0.361051171602026	19.1422687191683	0.180546363990317	15.0582603388854	0.0696272886054594	10.3894608222939	0.179425365148561	5.32912629626919	0.0970921672641719	0.898311578472682	0	1.94858608839698	0	0.388106853578927	0	2.06444140069321	0	1.47105344611321
mmu-mir-343	0	0	0.0703043792949385	0	0.285001645884505	0	0	0.161550392656307	0.514386093057588	0	0	0.0871925785862351	0.0828021849178139	0	0.28914974265191	0	0.662650342938119	0.413491696518183	0.364938097831328	0	0.0908966711184826	0	0.084086206187618	0	0	0	0	0	0	0	0	0.0902627929005064	0	0	0	0	0.135809945389463	0	0	0.032364055754724	0	0	1.20812337480613	0	0.679186993763123	0	1.30747955377237	0	0.267464262929674
mmu-mir-344-1	0.33526576796815	0	0.117408313422547	0	0.0475002743140842	0	0.37047007713187	0	0.102877218611518	0	0.133744934856409	0	0.289807647212349	0	0.240958118876592	0	0	0	0.319320835602412	0	0.227241677796207	0	0.084086206187618	0	0.221955579585946	0.0428130429764175	0.160610714747661	0	0.352360031143929	0	0.208867402931224	0	0.750677204673266	0.0902731819951583	0.633291322663407	0	0.407429836168389	0	0.144647713755878	0	0.168433420963628	0	0.149261694371209	0	0.121283391743415	0	0	0	0
mmu-mir-344-2	0.33526576796815	0	0.117408313422547	0	0.0475002743140842	0	0.246980051421247	0	0.102877218611518	0	0.133744934856409	0	0.207005462294535	0	0.240958118876592	0	0	0	0.319320835602412	0	0.227241677796207	0	0.084086206187618	0	0.221955579585946	0.0428130429764175	0.160610714747661	0	0.352360031143929	0	0.208867402931224	0	0.500451469782177	0	0.633291322663407	0	0.407429836168389	0	0.144647713755878	0	0.168433420963628	0	0.149261694371209	0	0.121283391743415	0	0	0	0
mmu-mir-344b	0	0	0.117408313422547	0	0	0	0	0	0	0	0	0	0	0	0	0	0	0	0	0	0	0	0	0	0.177564463668757	0	0	0	0	0	0	0	0	0	0	0	0	0	0.144647713755878	0	0	0	0	0	0.291080140184196	0	0	0	0
mmu-mir-344c	0	0	0	0	0	0	0.123490025710623	0	0	0	0	0	0	0	0	0	0	0	0.091234524457832	0	0	0	0.084086206187618	0	0	0	0	0	0	0	0	0	0.125112867445544	0	0.0703657025181563	0	0.0679049726947314	0	0	0	0	0	0.0518323899513598	0	0.194053426789464	0	0	0.0824998374753202	0
mmu-mir-344d-1	0.0368792344764965	0	0.0471039341276088	0	0	0	0	0	0	0	0.0294238856684099	0	0.0828021849178139	0	0.192766495101273	0	0	0	0	0	0	0	0	0	0.0292981365053449	0	0.0358697262936444	0	0	0	0.034463121483652	0	0	0	0	0	0	0	0	0	0.112288947309085	0	0	0	0	0	0.0688147133564404	0	0
mmu-mir-344d-2	0.0368792344764965	0	0.0471039341276088	0	0	0	0	0	0	0	0.0294238856684099	0	0.0828021849178139	0	0	0	0	0	0	0	0.181793342236965	0	0.042043103093809	0	0.0292981365053449	0	0.0358697262936444	0	0	0	0.034463121483652	0	0	0	0.0703657025181563	0	0	0	0	0	0	0	0	0	0	0	0	0	0
mmu-mir-344d-3	0.0368792344764965	0	0.0471039341276088	0	0	0	0	0	0	0	0.0294238856684099	0	0.0828021849178139	0	0	0	0	0	0	0	0	0	0.042043103093809	0	0.0292981365053449	0	0.0358697262936444	0	0.234906687429286	0	0.034463121483652	0	0	0	0	0	0	0	0	0	0	0	0	0	0	0	0	0	0
mmu-mir-344e	0.0368792344764965	0	0	0	0	0	0	0	0	0	0	0	0	0	0	0	0	0	0	0	0	0	0	0	0.0887822318343785	0	0	0	0	0	0	0	0	0	0.0703657025181563	0	0.135809945389463	0	0	0	0	0	0	0	0	0	0	0	0
mmu-mir-344f	0	0	0.0351521896474692	0	0	0	0	0	0	0	0	0	0.0828021849178139	0	0	0	0.16566258573453	0	0	0	0	0	0	0	0	0	0	0	0	0	0	0	0	0	0	0	0	0	0	0	0	0	0.0584575826519095	0	0	0	0	0	0.234031230063465
mmu-mir-344g	0	0	0	0	0	0	0	0	0	0	0	0	0	0	0	0	0.0552208619115099	0	0.091234524457832	0	0	0	0	0	0	0	0	0	0	0	0	0	0	0	0	0	0	0	0	0	0	0	0.0194858608839698	0	0	0	0	0	0
mmu-mir-344h-1	0.0368792344764965	0	0	0	0	0	0	0	0	0	0	0	0	0	0	0	0	0	0	0	0	0	0	0	0	0	0	0	0	0	0	0	0	0	0	0	0	0	0	0.0485460836320859	0	0	0	0	0	0	0	0	0
mmu-mir-344h-2	0.0368792344764965	0	0	0	0	0	0	0	0	0	0	0	0	0	0	0	0	0	0	0	0	0	0	0	0	0	0	0	0	0	0	0	0	0	0	0	0	0	0	0.0485460836320859	0	0	0	0	0	0	0	0	0
mmu-mir-344i	0	0	0.0351521896474692	0	0	0	0	0	0	0	0	0	0	0	0	0	0	0	0	0	0	0	0	0	0	0	0	0	0.352360031143929	0	0.104433701465612	0	0	0	0.140731405036313	0	0	0	0	0	0	0	0	0	0	0	0	0	0.234031230063465
mmu-mir-345	2.6821261437452	0.0685462082670977	5.55404596430014	0	2.47001426433238	0.0754021574065277	4.44564092558244	0.107700261770871	3.18919377695705	0	3.5665315961709	0	4.47131798556195	0	5.49384511038629	0	2.2088344764604	0.103372924129546	4.5617262228916	0.0651854277715475	6.99904367612316	0	7.73593096926086	0	5.32693391006271	0	1.98086548188782	0	4.46322706115643	0.0672350086773502	4.69951656595255	0	13.2619639492277	0	6.26254752411591	0	6.85840224216787	0	2.39266894934535	0.0970921672641719	2.18963447252716	0	2.49419019314814	0.763400056618838	2.2801277647762	0.0563448466890528	0.825776560277285	0.0824998374753202	1.47105344611321
mmu-mir-346	0.502898651952225	0	0.210913137884815	0	0.807504663339431	0	0.37047007713187	0.0269250654427178	0.154315827917276	0	0	0	0.207005462294535	0.073814553041071	0.385532990202546	0	0.22088344764604	0	0.729876195662656	0	0.272690013355448	0	0.252258618562854	0	0.355128927337514	0	0.160610714747661	0.141158671310128	1.05708009343179	0.1344700173547	0.731035910259285	0.0902627929005064	0.125112867445544	0.0902731819951583	0.0703657025181563	0	0.339524863473657	0.0897126825742803	0	0.0970921672641719	0.22457789461817	0	0.376856549495977	0.699783385233934	0.727700350460489	0	0.481702993495083	0	0.468062460126929
mmu-mir-3470a	16.8191660264022	2.12493245628003	30.5240523584834	4.33216024210191	34.4690490587583	1.7719506990534	21.7552378294405	3.94021407688732	23.1813236697333	4.84732316965077	29.9142837628834	5.55155147858559	29.353374553365	5.49918420155979	40.657345314285	5.92273398665476	19.9347311500551	5.73719728918979	35.1709091784942	8.98450750975239	36.8131518029855	6.86369353811683	39.1278343252843	12.0992722957738	94.4199035558616	6.37914340348621	17.0959398467902	7.25767308541024	25.4286489142202	9.19976623732183	118.584468014203	8.198569479153	36.9295650839013	7.31212774160782	38.4428942567443	7.26421502020758	24.0044078475876	7.67043436010097	58.2212485751385	7.99942366089512	12.0244619225934	3.43820577231772	44.0898779877232	4.64401701109793	44.4624914131359	6.04749239513604	17.4101224791794	4.57874097988027	22.5672971846912
mmu-mir-3470b	85.7911573653698	10.0536723665352	133.766033353101	18.0937004671628	103.883099924902	12.5416408414278	100.582625941303	19.4307427273917	105.020151075196	21.7814781389502	127.280596338349	32.6536206805451	138.348374626231	30.3990473789043	175.562085413485	36.9076813582277	85.3162316532828	20.0202342161691	126.466560767713	38.9372115707785	139.480941831312	29.2921412150786	148.481945472282	44.4527800535779	210.650938006475	32.5807257050538	48.7721203783732	58.5335604388143	103.984968790885	68.7814138769293	256.123652844414	35.8948048527444	131.972805967583	35.6425604471483	140.191700097998	52.1974894488548	75.2271659004043	54.1263527775405	187.462349450823	54.1450652776532	50.8292763336671	36.9404511969714	175.691146922573	39.8240362869494	161.274407069754	32.2010798827937	57.1967253004726	17.970939597249	77.4422713493151
mmu-mir-3471-1	1.22930781588322	0	2.2848923270855	0.0433216024210191	0.427502468826757	0.0754021574065277	0.926175192829675	0.0807751963281534	1.33740384194973	0	1.11454112380341	0.217981446465588	1.07642840393158	0.073814553041071	1.63851520836082	0	0.662650342938119	0	1.23166608018073	0.0651854277715475	1.81793342236965	0	2.10215515469045	0	4.70545828722206	0.256878257858505	0.401526786869153	0.0705793356550641	0.880900077859821	0.403410052064101	5.74385358060867	0.0451313964502532	1.68902371051485	0.135409772992737	1.82950826547206	0.174068221513649	1.01857459042097	0.0897126825742803	1.08757679515698	0.113274195141534	0.112288947309085	0.092094797472796	0.467660661215276	0	0	0.140862116722632	0.412888280138642	0.0412499187376601	0.768959755922812
mmu-mir-3471-2	3.3526576796815	0.822554499205172	6.01102442971724	0.909753650841401	8.31254800496473	0.527815101845694	6.60671637551835	1.42702846846404	4.73235205612981	1.88856746869511	4.0569296906444	3.18252911839758	5.3821420196579	2.21443659123213	6.45767758589265	3.12588738184557	4.63855240056683	1.86071263433182	5.428454205241	1.76000654983178	6.63545699164923	2.2920876837404	6.9791551135723	1.38721305844689	10.4763033564567	3.08253909430206	2.32885536384109	3.59954611840827	3.11251360843804	4.37027556402776	12.9497789817359	2.66275239056494	5.69263546877227	1.85060023090074	7.66986157447904	1.91475043665013	3.39524863473657	1.88396633405989	6.09043005287907	3.4467719378781	7.97251525894505	3.53030056979051	22.5451410427531	3.81700028309419	10.6729384734205	3.01444929786433	12.5930925442286	0.618748781064901	12.938583719223
mmu-mir-3472	0.33526576796815	0	1.47639196519371	0.173286409684076	1.04500603490985	0	1.11141023139561	0.215400523541742	1.54315827917276	0	1.60493921827691	0.0871925785862351	1.98725243802753	0	0.385532990202546	0	1.87750930499134	0	3.28444288048195	0.0651854277715475	2.18152010684358	0.0739383123787227	4.62474134031899	0.0924808705631262	2.13077356402508	0	1.2313488130654	0.211738006965192	1.99670684314893	0.403410052064101	4.90838396888377	0.180525585801013	3.50316028847524	0.180546363990317	3.3775537208715	0.208881865816378	1.01857459042097	0.269138047722841	3.15397270595523	0.356004613301963	0.673733683854511	0.184189594945592	1.40298198364583	0.190850014154709	2.32864112147356	0.225379386756211	0.481702993495083	0	0.735526723056603
mmu-mir-3473a	0.861633023678145	0.0315312558028649	1.82439864270365	0.0103971845810446	1.67295966134204	0.104054977221008	1.45471250287114	0.0662356609890858	1.62751759843421	0	1.28662627331865	0.0331331798627693	2.02037331199466	0.0310021122772498	3.02354247566347	0.0164520388518188	2.78423585757833	0	2.16134588440604	0.0684446991601249	2.04335716674349	0.0739383123787227	2.66132842583811	0.0462404352815631	1.85643646765685	0.0214065214882088	1.2249243844755	0.0232911807661712	2.78834237978562	0.14791701909017	1.33570704174518	0.145323096569815	2.98394188857623	0	2.85262558008606	0.00974782040476432	1.52650378617756	0.0224281706435701	1.36055857074138	0.168616730482112	0.66531201280633	0.0859551443079429	4.97551971811286	0.0254466685539613	5.0002716747975	0.21354696895151	1.98048745039835	0.292874423037387	2.54157915848923
mmu-mir-3473b	12.9032618565342	0.362609441732947	13.0042010381848	0.776323115384662	10.262909268301	0.270693745089435	15.2090315665204	0.793212427942467	13.3452327982861	0.682402378688498	13.5902686472092	1.22418380335074	14.3935038042636	1.07031101909553	24.3888169602131	0.530578252971156	12.6301155364005	0.72361046890682	12.2436731822411	0.584713287110781	11.7038553732158	0.846593676736375	12.3102205858673	0.416163917534068	13.1229016874395	0.74237816521108	4.91308176413096	0.802487046398079	7.89638829793544	1.29091216660512	7.26231959991867	0.506374268171841	12.3824204910855	1.3387512889882	11.7834405436905	1.16486453836934	6.08496460317488	0.769734816487325	8.35041463321527	1.48195011300881	3.98906485315525	0.505293455467407	14.2032439983256	0.497482370229942	9.3543454383861	1.08689209263183	9.41729352282887	0.519748976094517	7.24895018605148
mmu-mir-3473c	0.391143395962841	0.0424986491256006	1.24438751352041	0.0103971845810446	2.25911304637784	0.0286528198144805	1.12622903448088	0.134625327213589	1.06477921262921	0	0.709739787638009	0.120325758449004	1.15012234850843	0.073814553041071	1.41008691166581	0.0822601942590939	1.54839296799874	0	1.71155967882893	0.0462816537177987	1.10712145422312	0.0739383123787227	2.20305860211559	0.0110977044675751	1.03253735623382	0	0.852307526260923	0	2.47004381831894	0.1344700173547	0.704927484892882	0.0099289072190557	1.86543285361307	0.0902731819951583	1.86046917458005	0.0870341107568243	1.49390939928409	0.11214085321785	1.2311369321177	0.144343688666069	0.446910010290159	0	4.39055417437608	0	4.67765785276002	0.00676138160268634	1.68871306576705	0.18562463431947	2.10694973122851
mmu-mir-3473d	6.27058741356429	0.408535401271902	8.38379723092141	0.256463886332433	5.82353363090672	0.172670940460948	9.87055775505013	0.255788121705819	5.13563075308696	0.808306876601505	6.07469494117809	0.265065438902155	6.05201169564302	0.338070652928105	8.61087933617388	0.0822601942590939	4.38453643577389	1.03372924129546	5.75051207657715	0.441305346013377	4.77116626700915	0.388176139988294	6.51836270366415	0.839726304713186	5.71668790781563	0.314247735446905	2.88242696067136	0.411477526869024	4.78035108918596	0.991716377990916	3.48704129193679	0.416111475271335	6.66100906280078	0.225682954987896	5.5989989493697	0.557018308843675	3.38574193855931	0.478168598120914	4.32964322151993	0.832079873453953	1.74047868329082	0.173752184565342	11.2729602385942	0.343530025478477	8.31518933792852	0.21354696895151	5.37993429020651	0.515623984220751	5.54720881316143
mmu-mir-3473e	7.85639449605364	0.205638624801293	9.99306447298255	0.115235462439911	7.12409114162634	0.167392789442492	11.3635521658916	0.551963841575715	7.04400315833061	0.135976857746048	7.73224050049851	0.494381920583953	8.70168161301306	0.160177580099124	13.8078640441042	0.0205650485647735	7.05943498676742	0	6.84715106056029	0.168178403650593	7.13084384924496	0.37856415937906	7.36847424822097	0.327382281793467	7.6645700742619	0.442686864376157	2.62491444802594	0.520169703777822	3.00680559909486	0.369792547725426	4.15228397027274	0.0099289072190557	8.04100399072513	0.993005001946741	5.91353363962585	0.601579773551169	2.98102830129871	0.508670910196169	5.60754595582937	0.668965032450144	2.48663873815969	0.0816573870925458	8.75187955742622	0.253194352111914	6.02196296684403	0.150440740659771	5.81140254295139	0.556873902958411	4.92602306250727
mmu-mir-3473f	8.73032059789062	0.545627817806098	11.5988164960789	0.906287922647719	15.1240873416044	0.549681727493587	14.2952053762618	1.74905225115895	9.97806143313109	2.06735185573158	10.7664672559409	2.6192650607305	12.8053578975399	1.51319833734196	15.9388976474488	2.64877825514283	11.125899257931	2.37757725497955	13.7052502640555	1.90993303370634	10.4349378444018	1.12755926377552	15.2952809055277	3.22110872171369	16.5232611666962	1.40598033134555	7.05348722266813	3.68212394112469	15.649483516539	3.66094622248172	17.8706949947955	2.04084174748045	16.2358968084083	1.62491727591285	17.416918687294	2.73287107776428	10.143644821139	2.56398846797293	12.997630278921	3.59629387546493	5.51226442340299	4.00489575943365	25.5954577055297	1.24052509200561	19.2670796123589	4.58985121129025	10.2960574123906	1.40662222895421	8.24726054743649
mmu-mir-3473g	0	0	0.396516699223453	0.259929614526115	0.0950005486281683	0	0.0358121074560808	0	0.017489127163958	0	0.0294238856684099	0	0.0828021849178139	0	0.192766495101273	0	0.257329216507636	0	0.504526920251811	0	0.0908966711184826	0.0739383123787227	0.084086206187618	0	0.266346695503136	0	0.0642442858990645	0	0.475686042044304	0	0.0699705799819601	0	0.250225734891089	0.0902731819951583	0.0935863843491479	0.0174068221513649	0.0393848841629442	0.0897126825742803	0.217515359031395	0.0647281115094479	0.112288947309085	0	0.415828271263916	0	0.50114297468379	0.225379386756211	0	0	0.0668660657324184
mmu-mir-3474	0.558776279946916	0	1.19517444801395	0	1.14000658353802	0	1.11141023139561	0	0.102877218611518	0	0.534979739425635	0	0.579615294424697	0	1.25298221815828	0	0.441766895292079	0	1.09481429349398	0	0.363586684473931	0	1.42946550518951	0	0.976604550178164	0	0.37475833441121	0	0.352360031143929	0	0.939903313190509	0.0902627929005064	1.25112867445544	0	0.774022727699719	0	0.135809945389463	0	0.543788397578489	0	0.0561444736545426	0	0.506632382983216	0	0	0	0	0	0.133732131464837
mmu-mir-3475	0	0	0.351521896474692	0	0.665003840397178	0	0.493960102842493	0	0.617263311669106	0	0.624143029329908	0	0.496813109506883	0	0.385532990202546	0	0.331325171469059	0	0.273703573373496	0	0.363586684473931	0	1.09312068043903	0	0.266346695503136	0	0.0535369049158871	0	0.469813374858571	0	0.626602208793673	0	0.87579007211881	0	0.422194215108938	0	0.339524863473657	0	0.435030718062791	0.032364055754724	0	0	0.389717217679397	0	0.0485133566973659	0	0.0688147133564404	0	0
mmu-mir-34a	0.223510511978767	0	1.75760948237346	0	1.61500932667886	0	3.08725064276558	0	1.13164940472669	0	0.71330631923418	0	1.90445025310972	0.147629106082142	1.34936546570891	0	1.1044172382302	0	1.82469048915664	0.0651854277715475	2.636003462436	0.0739383123787227	4.54065513413137	0	12.7846413841505	0.428130429764175	0.910127383570081	0	2.93633359286607	0	15.2473204139794	0.270788378701519	4.25383749314851	0	4.57377066368016	0	4.07429836168389	0.0897126825742803	4.13279182159651	0.0647281115094479	0.449155789236341	0	0.662519270054975	0	0.291080140184196	0	0.344073566782202	0	1.93911590624014
mmu-mir-34b	219.654955647133	2.61640876955512	544.097543108009	2.59929614526115	220.068770897152	1.15591507304207	495.174009795229	1.42702846846404	372.89596798461	2.30782944674542	357.604531920369	2.4849884897077	642.600432426131	3.83835675813569	388.151723038497	3.98961942156606	240.707737072272	4.03154404105228	471.089467038016	2.05334097480375	564.241085967981	2.6743487587384	622.98040698901	3.56051351668036	2563.03915784726	58.1683689703395	198.033011283866	4.7288154888893	271.865731095972	5.04262565080127	3735.94126565083	64.2671085451606	528.226526355088	5.40104447877032	967.82183460415	8.58713350371131	621.511806433888	8.23831564079616	588.650940378714	7.32495673896667	68.4867132980207	0.798154911430898	91.1353713543269	3.27625857632251	35.802857242656	8.9588306235594	22.192745057452	1.11374780591682	127.335054956216
mmu-mir-34c	170.706153523783	3.37041706049319	489.681953533727	2.51265294041911	231.32633590959	1.68373017488776	505.608916967777	0.996227421380559	371.249932486825	3.94458791961451	344.765018174153	3.70568458991499	646.78194276448	5.53609147808033	397.69366454601	4.97674175267518	275.275996628877	5.27201913060683	506.397228003197	2.77038068029077	596.509404215042	4.07917669393413	663.089527340504	4.94772657512725	3364.83149354353	80.6024034899823	201.191688673904	5.64634685240513	228.525447265269	6.45456083302562	4862.88533816625	91.255683622412	563.383242107286	5.76213720675095	1081.25134706342	10.3278157188478	718.208487551185	11.3334031896088	748.144077388484	8.5062447740141	68.4305688243662	0.98234450637649	96.4744972365347	3.1490252335527	34.6385366819193	10.70552087092	20.0594889434024	1.4437471558181	176.347881138079
mmu-mir-350	0.223510511978767	0	0.773348172244323	0	0	0	1.35839028281686	0	0.205754437223035	0	0.0891632899042725	0	1.15923058884939	0	1.15659897060764	0	0.331325171469059	0	2.2808631114458	0	0.908966711184826	0.0739383123787227	2.18624136087807	0	2.39712025952822	0	1.01720119340185	0	1.40944012457571	0	2.40197513370908	0	2.50225734891089	0	2.74426239820809	0.0696272886054594	2.3766740443156	0	1.08757679515698	0.032364055754724	0.22457789461817	0	0.467660661215276	0	0.145540070092098	0	0.206444140069321	0	0
mmu-mir-351	2.12334986379828	0	2.10913137884815	0	2.0900120698197	0	3.08725064276558	0.107700261770871	2.36617602806491	0.377713493739021	3.74485817597945	0.0871925785862351	1.98725243802753	0.073814553041071	4.33724613977865	0	2.2088344764604	0	2.64580120927713	0	3.36317683138386	0	2.01806894850283	0.277442611689379	17.2237529758694	0.599382601669846	0.588905954074758	0.211738006965192	3.40614696772464	0	25.586256859075	0.180525585801013	3.87849889081187	0.0902731819951583	2.53316529065363	0.0696272886054594	4.00639338898915	0	37.0863687148529	0.356004613301963	0.561444736545426	0.0613965316485306	2.29933158430844	0	3.00782811523669	0.450758773512423	0.137629426712881	0	0.735526723056603
mmu-mir-3535	101.47377243836	33.1763648012753	153.685373138735	33.8774930932369	124.830720897413	29.7838521755784	137.691378667345	29.5637218561042	132.300103134412	22.9146186201673	95.9396999369972	20.0542930748341	96.2989410594175	15.2057979264606	107.081788028757	24.8425786662464	163.343309534246	37.8344902314137	346.32625484193	64.0772754994312	148.252470594245	42.8102828672804	241.747842789402	26.357048110491	147.999980467909	79.6322599361366	103.540374107326	158.097711867344	416.841916843268	187.720144227162	182.445676460424	69.0510365688874	482.810555472356	104.084978840418	284.840363793497	134.032530565509	293.077862150461	142.73287797568	422.088554200423	295.095460371573	7.18649262778145	5.2187051901251	8.84658084132231	9.41526736496566	13.0015795948941	8.17000276991266	15.4833105051991	16.4174676575887	18.1875698792178
mmu-mir-3544	0	0	0	0	0	0	0	0	0	0	0	0	0	0	0	0	0	0	0	0	0	0	0	0	0	0	0	0	0	0	0.104433701465612	0	0	0	0	0	0	0	0	0	0	0	0.0779434435358794	0	0.194053426789464	0	0	0	0
mmu-mir-3547	0.782286791925683	0	0.421826275769631	0.0866432048420382	1.23500713216619	0.0754021574065277	0.617450128553117	0.107700261770871	1.02877218611518	0.125904497913007	1.33744934856409	0.435962892931176	0.745219664260325	0.147629106082142	0.86744922795573	0	1.87750930499134	0	1.36851786686748	0.195556283314642	1.45434673789572	0.0739383123787227	0.42043103093809	0	0.532693391006271	0	0.107073809831774	0	0	0.0672350086773502	0.313301104396836	0	0.250225734891089	0.180546363990317	0.175914256295391	0	0.135809945389463	0	0.108757679515698	0	2.07734552521808	0	8.49583534541085	0	3.25039489872352	0.78882785364674	4.06006808802998	0	3.81136574674785
mmu-mir-3552	0	0	0	0	0	0	0	0	0	0	0	0	0.0828021849178139	0	0	0	0	0	0.182469048915664	0	0.181793342236965	0	0	0	0.0887822318343785	0	0.107073809831774	0.141158671310128	0	0	0	0	0	0	0	0	0	0	0	0	0.112288947309085	0	0.389717217679397	0	0	0	0	0	0.334330328662092
mmu-mir-3569	0	0	0	0	0	0	0.246980051421247	0	0	0	0	0	0	0	0	0	0	0	0	0	0	0	0	0	0	0	0	0	0	0	0	0	0	0	0	0	0	0	0	0	0	0	0	0	0	0	0.0688147133564404	0	0
mmu-mir-3572	0	0	0	0	0	0	0.246980051421247	0	0.617263311669106	0.125904497913007	0	0	0	0	0.0963832475506366	0	0.11044172382302	0	0	0	0	0	0.084086206187618	0	0	0	0	0	0.234906687429286	0	0.208867402931224	0.0902627929005064	0.125112867445544	0	0	0	0.135809945389463	0	0	0	0	0	0.0389717217679397	0	0.194053426789464	0	0.481702993495083	0	0.0668660657324184
mmu-mir-361	6.37004959139484	0	14.4827021347573	0.0866432048420382	8.93005157104782	0.150804314813055	14.9422931109854	0	6.37838755391409	0.251808995826014	5.08230752454353	0	10.681481854398	0	9.44555825996239	0	7.39959549614233	0.413491696518183	13.5027096197591	0.130370855543095	14.4525707078387	0	16.5649826189607	0.277442611689379	13.139770311488	0.256878257858505	6.85272382923355	0	38.2897900509736	0	22.0355110092442	0.270788378701519	28.5257337775841	0.0902731819951583	19.9134938126382	0.208881865816378	13.7847094570305	0.0897126825742803	16.3136519273547	0.0970921672641719	2.07734552521808	0.306982658242653	3.70231356795427	1.33595009908297	2.66823461835513	0.0563448466890528	0.550517706851523	0.659998699802561	2.87524082649399
mmu-mir-3618	0	0	0	0	0	0	0.37047007713187	0	0	0	0.267489869712818	0	0	0	0	0	0.11044172382302	0	0	0	0	0	0	0	0	0	0	0	0	0	0.104433701465612	0	0	0	0.140731405036313	0	0	0	0	0	0	0	0	0	0	0	0.137629426712881	0	0
mmu-mir-362	0.33526576796815	0	0.421826275769631	0	0	0	0.246980051421247	0.0538501308854356	1.13164940472669	0	0.267489869712818	0	1.32483495868502	0	0.481916237753183	0.0822601942590939	0.552208619115099	0	1.00357976903615	0	0.908966711184826	0	1.76581032993998	0.184961741126252	2.21955579585946	0.0856260859528351	0.695979763906532	0.141158671310128	2.4665202180075	0	4.80395026741816	0.180525585801013	1.1260158070099	0	3.30718801835335	0	1.83343426275775	0	1.74012287225116	0	0	0	0.0779434435358794	0	0.145540070092098	0	0	0	1.00299098598628
mmu-mir-3620	1.73220646783544	0.411277249602586	3.40976239580452	0.129964807263057	11.3525655610661	0.0754021574065277	1.97584041136997	0.188475458099025	3.08631655834553	0.377713493739021	3.78943982093158	0.305174025051823	2.48406554753442	0.664330977369639	4.53001263487992	0.0822601942590939	4.96987757203589	0.36180523445341	4.15117086283136	0	4.49938522036489	0.665444811408504	2.01806894850283	0.0924808705631262	1.77564463668757	0.214065214882088	0.803053573738306	0.494055349585449	2.17288685872089	0.1344700173547	1.35763811905296	0	1.37624154190099	0.225682954987896	1.54804545539944	0.487391020238216	0.848812158684143	0	1.14195563491483	0.178002306650982	0.729878157509054	0	41.3100250740161	1.43137510616032	28.841190556584	1.15506935712558	18.9467550284287	1.81499642445704	14.2424720010051
mmu-mir-363	3.46441293567088	0.0685462082670977	4.42917589558112	0.259929614526115	17.2900998503266	0.150804314813055	6.05101125982054	0	0.925894967503659	0	1.06995947885127	0	0.828021849178139	0.073814553041071	2.40958118876592	0	0.552208619115099	0	0.364938097831328	0	0.363586684473931	0	0.252258618562854	0	0.266346695503136	0	0.0535369049158871	0	0.704720062287857	0	1.14877071612173	0	0.125112867445544	0	0.633291322663407	0	0.203714918084194	0	0.326273038547093	0	1.45975631501811	0	3.78025701149015	0.890633399388644	2.23161440807883	0	3.44073566782202	0	3.47703541808576
mmu-mir-365-1	0.167632883984075	0	1.47639196519371	0.0866432048420382	0.427502468826757	0.0754021574065277	1.17315524425092	0.134625327213589	1.28596523264397	0.125904497913007	0.71330631923418	0.0871925785862351	1.2006316813083	0.442887318246426	0.530107861528502	0	1.15963810014171	0.72361046890682	1.00357976903615	0.456297994400833	0.727173368947861	0.147876624757445	1.72376722684617	0.462404352815631	1.59808017301881	0.17125217190567	1.52580179010278	0.352896678275321	2.23161353057821	0.268940034709401	1.30542126832015	0.0902627929005064	1.93924944540594	0.361092727980633	1.75914256295391	0.487391020238216	0.95066961772624	0.627988778019962	1.41384983370407	0.485460836320859	0.0561444736545426	0	0.350745495911457	0.508933371079225	0.291080140184196	0.647965736924108	0.0688147133564404	0	0.534928525859348
mmu-mir-365-2	1.95571697981421	0	4.85100217135076	0	2.61251508727463	0.0754021574065277	2.03758542422529	0.0269250654427178	2.21186020014763	0.125904497913007	2.76406198703245	0	3.43629067408928	0	3.71075503069951	0	3.69979774807116	0	2.37209763590363	0.0651854277715475	2.72690013355448	0.0739383123787227	3.15323273203568	0.0924808705631262	2.66346695503136	0	1.4722648851869	0	2.58397356172214	0	2.03645717857944	0	2.43970091518811	0	2.46279958813547	0	1.0864795631157	0.0897126825742803	2.17515359031395	0.0970921672641719	1.96505657790899	0.552568784836776	3.19568118497105	0.508933371079225	3.39593496881561	0.0563448466890528	1.10103541370305	0	4.3462942726072
mmu-mir-367	0	0	0	0	0	0	0	0	0	0	0.178326579808545	0	0.0828021849178139	0	0.385532990202546	0	0	0	0	0	0	0	0	0	0	0	0	0	0	0	0	0	0	0	0	0	0	0	0	0	0	0	0	0	0.0485133566973659	0	0	0	0
mmu-mir-369	1.00579730390445	0.137092416534195	0.9139569308342	0	0	0	0.123490025710623	0	0.102877218611518	0	0.534979739425635	0	0.496813109506883	0	0	0	0.11044172382302	0	0.547407146746992	0	0.454483355592413	0	0.756775855688562	0	0.799040086509407	0	0.107073809831774	0	0.469813374858571	0	1.67093922344979	0	0.625564337227722	0	0.211097107554469	0	0.407429836168389	0	0.108757679515698	0	0	0	0.194858608839698	0	0.291080140184196	0	0.137629426712881	0	0
mmu-mir-370	4.13494447160718	0.0685462082670977	4.21826275769631	0	12.3500713216619	0	3.7047007713187	0.0538501308854356	0.720140530280623	0	0.891632899042725	0.0871925785862351	1.32483495868502	0.073814553041071	3.37341366427228	0	0.773092066761139	0	0.273703573373496	0.0651854277715475	0.545380026710896	0.0739383123787227	1.00903447425142	0.0924808705631262	0.887822318343785	0	0.321221429495323	0	1.29198678086107	0	2.29754143224347	0	1.50135440934653	0.0902731819951583	0.211097107554469	0.0696272886054594	0.407429836168389	0	1.41384983370407	0.0647281115094479	0.954456052127224	0	3.81922873325809	0.254466685539613	3.34742161211825	0.112689693378106	1.72036783391101	0	4.14569607540994
mmu-mir-374b	0.782286791925683	0	4.99161092994063	0	2.18501261844787	0	4.38389591272713	0	1.54315827917276	0	1.33744934856409	0	5.13373546490446	0	0.481916237753183	0	0.552208619115099	0	5.79339230307233	0	3.90855685809475	0	9.75399991776369	0	4.17276489621579	0.0856260859528351	3.7475833441121	0	12.978594480468	0	7.83252760992091	0.180525585801013	8.00722351651484	0	6.71992459048393	0	5.50030278827325	0	2.17515359031395	0	0.336866841927256	0	0	0	0	0	0.0688147133564404	0	0.200598197197255
mmu-mir-374c	0	0	0.0703043792949385	0	0	0	0.0617450128553117	0	0	0	0	0	0	0	0	0	0	0	0.045617262228916	0	0	0	0	0	0	0	0	0	0.293633359286607	0	0	0	0	0	0.0351828512590781	0	0	0	0	0	0	0	0	0	0	0	0	0	0
mmu-mir-375	188.195851086121	1.85074762321164	348.49880816501	3.03251216947134	320.626851620068	3.39309708329375	299.09284227113	4.30801047083485	277.871367469709	3.39942144365119	224.424000689054	5.66751760810528	394.055598023876	6.20042245544996	271.126075359941	2.63232621629101	166.546119525114	2.4809501791091	179.367075084098	3.25927138857737	260.60075609669	4.43629874272336	341.305910915542	7.67591225673947	363.918368289118	11.7307737755384	67.9918692431766	3.10549076882282	197.086710753171	4.63921559873716	406.351532402697	6.95023505333899	309.654346927722	4.60393228175307	273.722582795628	9.88707498197524	89.6345639570455	4.30620876356546	525.952138137914	6.60226737396369	39.8625762947253	1.47351675956474	68.512286868038	6.1072004529507	59.7684554511548	3.54972534141033	49.7530377567064	3.71249268638941	57.2373522669502
mmu-mir-376a	0	0	0.281217517179754	0	0.380002194512673	0	0.617450128553117	0	0	0	0	0	0	0	0	0	0	0	0	0	0	0	0	0	0	0	0	0	0	0	0	0	0.250225734891089	0	0.140731405036313	0	0.0679049726947314	0	0	0	0.393011315581798	0	0	0	0	0	0	0	0.401196394394511
mmu-mir-376b	0.33526576796815	0	0.210913137884815	0	2.75501591021688	0	0.246980051421247	0	0	0	0	0	0	0	0.240958118876592	0	0	0	0.045617262228916	0	0	0	0.336344824750472	0	0.133173347751568	0	0	0	0.117453343714643	0	0.208867402931224	0	0.187669301168316	0	0.0351828512590781	0	0.0339524863473657	0	0.217515359031395	0	0.280722368272713	0	0.389717217679397	0	0.24256678348683	0	0.344073566782202	0	0
mmu-mir-376c	0	0	0.0703043792949385	0	0	0	0.123490025710623	0	0	0	0.178326579808545	0	0	0	0.240958118876592	0	0.11044172382302	0	0.136851786686748	0	0.0908966711184826	0	0.336344824750472	0	0.221955579585946	0	0	0	0	0	0	0	0.0625564337227722	0	0.105548553777234	0	0.101857459042097	0	0	0	0	0	0.0779434435358794	0	0	0	0	0	0
mmu-mir-377	0	0	0.351521896474692	0	0	0	0	0	0.102877218611518	0	0	0	0	0	0.0963832475506366	0	0	0	0	0	0	0	0	0	0.177564463668757	0	0	0	0.117453343714643	0	0.522168507328061	0	0	0	0.0703657025181563	0	0	0	0	0	0	0	0	0	0	0	0	0	0
mmu-mir-378a	20.4042746385416	0.422930105007993	45.7273743810139	0.491266971454356	37.7788681729637	0.471263483790798	76.2340975719391	0.269250654427178	37.0440288776353	0.409189618217273	30.3449424531211	0.632146194750205	54.2288069463747	0.184536382602678	44.7141162036913	0.493561165554564	30.2058114655959	0.456908324652592	59.6290604951498	0.0977781416573212	49.8340999407081	0.166361202852126	75.1310252286367	0.277442611689379	56.7096505842093	0.977849901581377	26.3358742662232	0.370541512189087	104.504112570104	0.773202599789528	71.8848497298248	0.947759325455317	525.599156138732	2.14398807238501	89.6986792850197	0.504797842389581	57.0232008204007	0.814591157774465	30.9600486277337	0.63660097669542	14.1809711556644	1.00260536182051	7.12519989083241	2.38562517693387	10.6486817950718	0.817000276991266	12.4554631175157	3.87089237434202	14.5320020656265
mmu-mir-378b	2.37479918977439	0.09116645699524	5.55967031464373	0.0433216024210191	6.69753867828587	0.169654854164687	13.72838615825	0.0269250654427178	4.51836744141785	0.0944283734347553	4.71049660564272	0.108990723232794	9.2531441645657	0.073814553041071	5.74251388906693	0.027145864105501	5.74296963879703	0.0258432310323864	9.57232630611573	0	8.70335625959471	0.0428842211796591	11.9965790367875	0.138721305844689	8.16086275021607	0.135289215805479	3.52915277205528	0.111515350335001	22.1105919542815	0.268940034709401	10.6699912787416	0.225656982251266	150.782274459347	0.51907079647216	13.0704292427475	0.179638404602085	9.80683615657311	0.186602379754503	5.56513046081825	0.129456223018896	2.53099287234678	0.163928739501577	2.2603598625405	0.127233342769806	2.01330430294069	0.0749386460964403	2.17936197199847	0.0618748781064901	1.95048313741465
mmu-mir-378c	14.7606342110777	0.354383896740895	35.3574784350105	0.31798056177028	25.7612987715004	0.471263483790798	54.9320681368566	0.161550392656307	27.1678158909296	0.409189618217273	21.0719603030767	0.457761037577734	39.821226770675	0.184536382602678	33.7264259829188	0.329040777036376	21.0943692501968	0.146789552263955	45.442091941957	0.0977781416573212	34.6998041994807	0.166361202852126	55.5389391869217	0.277442611689379	38.9975953332508	0.720971643722871	19.4296135320737	0.370541512189087	75.8454967037306	0.571497573757477	52.0946633020913	0.586708153853292	392.291395875504	1.42180261642374	67.8149458018731	0.435170553784121	41.2013421825283	0.724878475200185	19.7580076376168	0.4747806979218	10.0824245788828	0.634226171929322	6.54062406431332	1.36775843477542	8.70814752717718	0.817000276991266	8.18895088941641	2.01464603114732	10.1188417272869
mmu-mir-378d	9.28462666759796	0.159712665262338	25.9127881205284	0.101372549665185	17.638751863792	0.245057011571215	40.4639767246	0.0807751963281534	19.7441957959225	0.220332871347762	15.2023409286785	0.108990723232794	30.0919700428319	0.147629106082142	22.3204324677764	0.301894912930875	13.749994615966	0.0951030901991821	30.8755877670195	0.0651854277715475	24.383032027533	0.141961559767148	40.0527825933481	0.231202176407815	27.5295944472041	0.47779355961682	14.4683485535185	0.276670995767851	56.172061631528	0.470645060741452	41.2168489574331	0.406182568052279	254.020408160712	0.970436706447952	47.9014519892349	0.34256625993886	29.8157154108027	0.426135242227831	11.6914505479375	0.442416642167076	7.11631203571327	0.348118334447169	4.4166652279606	0.572550042464128	5.74883276863786	0.601199514172194	6.2848477708437	1.23089757513178	7.36663446174054
mmu-mir-379	87.3926101836977	0.30845793720194	154.03689503521	0.346572819368153	272.414073191273	0.829423731471805	173.935701213413	0.215400523541742	61.1090678552415	0.125904497913007	54.6125150663669	0.435962892931176	118.531327709851	0.369072765205355	49.8301389836791	0.0822601942590939	28.7700690558967	0.103372924129546	58.9375027997595	0.26074171108619	54.2653126577341	0.776352279976588	107.125826683025	0.73984696450501	96.5950682358038	1.88377389096237	22.77995304171	0.0705793356550641	40.7563102689811	0.336175043386751	85.6356352018019	0.857496532554811	108.848194677624	0.0902731819951583	73.5673419827324	0.348136443027297	41.5578432891756	0.538276095445682	44.264375562889	0.24273041816043	21.1664665677626	0.245586126594123	27.5140355681654	1.78126679877729	39.1987922114717	0.957862393713898	21.0228949303925	0.989998049703842	55.5657006236397
mmu-mir-380	1.67632883984075	0	0.773348172244323	0	0.855004937653515	0	1.35839028281686	0	0.308631655834553	0	0.35665315961709	0	1.15923058884939	0	0.385532990202546	0	0	0	1.18604881795182	0	1.5452434090142	0	0.84086206187618	0	1.15416901384692	0	0.214147619663548	0	0.117453343714643	0	1.35763811905296	0	0.250225734891089	0	0.914754132736032	0	0.611144754252583	0	0.652546077094186	0	0.280722368272713	0	0.155886887071759	0	0.194053426789464	0	0	0	0
mmu-mir-381	5.3642522874904	0	3.93704524051655	0.0433216024210191	21.6126248129083	0.226206472219583	5.18658107984618	0.0538501308854356	1.02877218611518	0	0.757887964186316	0	2.15285680786316	0	2.3613895649906	0	1.49096327161077	0	0.957962506807236	0	1.49979507345496	0.147876624757445	2.64871549490997	0	4.39472047580174	0	0.749516668822419	0	0.0587266718573214	0	4.54286601375413	0.180525585801013	2.62737021635643	0	1.61841115791759	0.0696272886054594	1.59576685832619	0.179425365148561	1.63136519273547	0	1.43168407819084	0.0613965316485306	1.59784059248553	0.254466685539613	2.88654472349327	0	4.12888280138642	0	4.07883000967753
mmu-mir-382	7.26409163930991	0.0685462082670977	9.35048244622682	0.0866432048420382	15.6750905236478	0	8.76779182545426	0	3.08631655834553	0	3.29904172645808	0	4.22291143080851	0	4.24086289222801	0	1.76706758116832	0.103372924129546	3.55814645385545	0	2.72690013355448	0.0739383123787227	5.21334478363232	0	5.7708450692346	0.256878257858505	0.749516668822419	0	3.05378693658071	0.0672350086773502	6.0571546850055	0	4.5040632280396	0	3.09609091079888	0	2.58038896239979	0	7.83055292513023	0	1.57204526232719	0	2.68904880198784	0	3.10485482863142	0.338069080134317	1.78918254726745	0.0824998374753202	3.20957115515609
mmu-mir-383	0.447021023957533	0	0	0	0	0	0.246980051421247	0.107700261770871	0	0	0	0	0	0	0.192766495101273	0	0.331325171469059	0	0.593024408975908	0	0.0908966711184826	0.0739383123787227	0.168172412375236	0	0.355128927337514	0	0.160610714747661	0	0.117453343714643	0	0.522168507328061	0	0	0	0.140731405036313	0	0.203714918084194	0	0	0.032364055754724	0.112288947309085	0.368379189891184	0.389717217679397	0	0.921753777249952	0	0	0	0
mmu-mir-384	0	0	0	0	0	0	0.123490025710623	0	0	0	0	0	0	0	0	0	0	0	0	0	0	0	0	0	0	0	0	0	0	0	0	0	0	0	0	0	0	0	0	0	0	0	0	0	0	0	0	0	0
mmu-mir-3960	1.08961374589649	0.274184833068391	0.908332580490605	0.368233620578662	3.65752112218448	0.829423731471805	1.42013529567217	0.690897179260139	1.69747410709004	0.251808995826014	0.965638429663271	0.0871925785862351	1.86304916065081	0	2.84330580274378	0.493561165554564	1.87750930499134	0.206745848259091	2.44417291022532	0	1.06803588564217	0.184845780946807	0.802182407029876	0.231202176407815	0.532693391006271	0	0.517701870536628	0.0352896678275321	0.763446734145179	0.268940034709401	1.14877071612173	0.0749181181074203	1.00090293956435	0.0902731819951583	0.961899153423196	0.139254577210919	0.577192267905217	0.13456902386142	0.108757679515698	0.032364055754724	3.41470688766928	0.0613965316485306	17.1604182460769	0.784393558175856	4.63399583173239	0.986034817058425	8.84750769623754	1.6499967495064	9.20545126938205
mmu-mir-3961	0	0	0	0	0	0	0	0	0	0	0	0	0	0	0	0	0	0	0	0	0	0	0	0	0	0	0	0	0	0	0	0	0	0	0	0	0	0	0	0	0	0	0	0	0	0	0	0	0
mmu-mir-3962	0.316267374449955	0	0.675625085024359	0	1.59885923341207	0	0.459382895643519	0	0.423854140679453	0	0.599177308156711	0	1.19235146281652	0.0369072765205355	0.498301389836791	0	0.44508014700677	0	0.664187338053017	0	0.703540234457056	0.0739383123787227	0.994739819199521	0	1.92568660848767	0	0.280533381759248	0	0.704720062287857	0	1.96648659859748	0.0451313964502532	2.35337303665069	0	1.05970747992343	0	0.509287295210486	0.0296051852495125	1.9793897671857	0	0.212226110414171	0.0411356762045155	0.0627444720463829	0	0	0	0.0688147133564404	0.0412499187376601	0.501495492993138
mmu-mir-3963	0	0	0	0	0	0	0	0	0	0	0	0	0.496813109506883	0	0	0	0	0	0.182469048915664	0	0	0	0.084086206187618	0	0.0887822318343785	0	0.0535369049158871	0	0.117453343714643	0	0	0	0	0	0	0	0	0	0	0	0	0.0613965316485306	0.155886887071759	0	0.145540070092098	0	0.0688147133564404	0	0
mmu-mir-3964	0.0558776279946916	0	0.0351521896474692	0	0.190001097256337	0	0.185235038565935	0	0.257193046528794	0	0	0	0.207005462294535	0	0.385532990202546	0	0.0552208619115099	0	0.364938097831328	0	0.318138348914689	0	0.294301721656663	0	0.488302275089082	0	0.481832144242984	0	9.92480754388732	0	1.87980662638102	0	0.312782168613861	0.0451365909975791	2.46279958813547	0	0.71300221329468	0.0448563412871402	0.435030718062791	0.016182027877362	0.0842167104818139	0	0.0389717217679397	0	0	0	0	0	0
mmu-mir-3965	0.0558776279946916	0	0.281217517179754	0	0	0	0.514953407213299	0.0177705431921938	0.136826700753318	0	0.104321049187999	0	0.130827452170146	0	0.144574871325955	0	0.276104309557549	0	0.182469048915664	0	0.348134250383788	0	0.504517237125708	0	0.532693391006271	0	0.231814798285791	0	0.704720062287857	0	0.574385358060867	0	0.271494922356831	0	0.504522087055181	0	0.361933504462918	0	0.543788397578489	0	1.65177041491664	0.368379189891184	1.27632388790002	0	1.14831115302665	0.0377510472816654	0.412888280138642	0.0412499187376601	0.445996658435231
mmu-mir-3966	0.111755255989383	0	0.105456568942408	0	0	0	0	0	0.102877218611518	0	0	0	0	0	0	0	0.11044172382302	0	0	0	0	0	0	0	0	0	0	0.0705793356550641	0	0	0	0	0	0	0.0703657025181563	0.0696272886054594	0.0679049726947314	0	0.326273038547093	0	0	0	0.0389717217679397	0	0.0970267133947318	0	0	0	0.200598197197255
mmu-mir-3967	0	0	0	0	0	0	0	0	0	0	0	0	0	0	0	0	0.22088344764604	0	0	0	0	0	0.168172412375236	0	0.0887822318343785	0	0.160610714747661	0	0	0	0.0522168507328061	0	0	0.0902731819951583	0	0	0	0	0.108757679515698	0	0.0280722368272713	0	0	0	0.266823461835513	0	0	0	0.0668660657324184
mmu-mir-3968	0.6705315359363	0	1.40608758589877	0	0.855004937653515	0	0.123490025710623	0.0538501308854356	0.514386093057588	0.125904497913007	1.06995947885127	0	0.993626219013766	0	0.481916237753183	0	0.552208619115099	0	0.364938097831328	0	0.363586684473931	0.147876624757445	0.672689649500944	0.184961741126252	0.62147562284065	0	0.107073809831774	0.0705793356550641	1.87925349943429	0.1344700173547	0.835469611724897	0	1.00090293956435	0	0.633291322663407	0	0.271619890778926	0.0897126825742803	0.435030718062791	0.032364055754724	0.112288947309085	0	0.701490991822914	0	0.0485133566973659	0	0	0	0.668660657324185
mmu-mir-3969	0	0	0	0	0	0	0.246980051421247	0	0	0	0	0	0	0	0.144574871325955	0	0	0	0	0	0.136345006677724	0	0.042043103093809	0	0	0	0.160610714747661	0.0352896678275321	0.528540046715893	0	0.0522168507328061	0	0.125112867445544	0	0.140731405036313	0	0.135809945389463	0	0.108757679515698	0.032364055754724	0	0	0.233830330607638	0	0.0485133566973659	0	0	0	0.133732131464837
mmu-mir-3970	0.872808549277083	0.0226202487281422	3.59044465059251	0.354370707803936	2.97826719949308	0.0693699848140055	4.86180231222724	0.0403875981640767	2.88364843768084	0.0251808995826014	3.91070189520139	0.0244139220041458	5.08653821950131	0	3.79364462359306	0.0345492815888195	1.1960838690033	0.0754622346145684	4.35279916188316	0.0215111911646107	5.70103921255123	0.0865078254831055	8.27744613710912	0.0998793402081763	8.42365815644583	0.0933324336885903	2.78606053182276	0.13198335767497	10.1937757009939	0.117661265185363	11.3300122720043	0.156154631717876	10.7834780451315	0.097495036554771	12.1852287050691	0.089122929414988	7.75882218010001	0.0520333558930826	5.98928541092947	0.0294512907367988	0.421644997145615	0.0564848091166482	0.536640608744529	0.0496210036802244	0.623881767128126	0.197206963411685	0.346138008182895	0.016499967495064	0.42192487477156
mmu-mir-3971	0.111755255989383	0	0.0703043792949385	0	0	0	0.37047007713187	0	0	0	0	0	0	0	0.28914974265191	0	0	0	0.091234524457832	0	0	0	0	0	0.355128927337514	0.0856260859528351	0	0	0.8221734060025	0	0.104433701465612	0	0.500451469782177	0.0902731819951583	0.0703657025181563	0	0	0	0	0.032364055754724	0	0	0.233830330607638	0	0	0	0	0	0
mmu-mir-409	16.6515331424181	0.0685462082670977	21.3725313056613	0	46.0752660846616	0.0754021574065277	13.0899427253261	0.107700261770871	7.09852808419472	0	7.48971635195889	0.34877031434494	10.2674709298089	0	11.662372953627	0	4.41766895292079	0	5.65654051638558	0	6.45366364941227	0.147876624757445	7.56775855688562	0.0924808705631262	9.14456987894099	0.34250434381134	1.28488571798129	0	4.58068040487107	0	13.0542126832015	0.180525585801013	8.13233638396038	0	5.20706198634357	0.0696272886054594	2.3766740443156	0	12.7246485033366	0.226548390283068	5.33372499718155	0.245586126594123	6.74210786585357	0.254466685539613	5.53052266349972	0.0563448466890528	7.77606260927776	1.2374975621298	15.6466593813859
mmu-mir-410	1.45281832786198	0	2.32004451673297	0	4.56002633415208	0	3.45772071989745	0	0.823017748892141	0	0.534979739425635	0	0.745219664260325	0	0.86744922795573	0	0	0	1.00357976903615	0	0.454483355592413	0	2.27032756706569	0	1.06538678201254	0	0.0535369049158871	0	0.469813374858571	0	1.56650552198418	0	0.625564337227722	0	0.492559917627094	0	0.407429836168389	0	2.17515359031395	0	0.617589210199969	0	0.467660661215276	0	0.485133566973659	0.0563448466890528	0.0688147133564404	0	0.735526723056603
mmu-mir-411	10.8402598309702	0.0342731041335489	12.2329619973193	0	17.6226017705252	0.301608629626111	12.6577276353389	0.161550392656307	5.55536980502195	0	5.57270561901703	0	7.65920210489778	0.073814553041071	9.7347080026143	0	0.938754652495668	0	4.19678812506027	0	4.99931691151655	0.110907468568084	8.07227579401133	0	8.34552979243158	0	2.97129822283173	0	4.81558709230036	0	16.7093922344979	0.496445360952785	10.1341422630891	0	7.21248450811102	0.0696272886054594	3.59896355282077	0	4.02403414208082	0.016182027877362	2.2457789461817	0	1.51989714894965	0.0636166713849031	5.23944252331552	0	4.23210487142109	0.0824998374753202	3.00897295795883
mmu-mir-412	0.223510511978767	0	0.281217517179754	0	0	0	0.617450128553117	0	0.205754437223035	0	0.0891632899042725	0	0.0828021849178139	0	0.28914974265191	0	0.22088344764604	0	0.273703573373496	0	0.181793342236965	0	0.504517237125708	0.0924808705631262	0.355128927337514	0.0856260859528351	0.107073809831774	0	0	0	0.313301104396836	0	0.125112867445544	0	0	0	0.135809945389463	0	0.435030718062791	0	0	0	0.779434435358794	0	0	0.0563448466890528	0	0	0
mmu-mir-421	0.111755255989383	0	0.210913137884815	0	0	0	0	0	0.102877218611518	0	0	0	0.910824034095952	0	0.28914974265191	0	0	0	0.364938097831328	0	0.363586684473931	0	0.336344824750472	0	0.887822318343785	0	0.428295239327097	0	0.704720062287857	0	0.939903313190509	0	0.375338602336633	0.0902731819951583	0.774022727699719	0.0696272886054594	0.271619890778926	0	0	0	0.112288947309085	0	0.233830330607638	0	0	0	0	0	0
mmu-mir-423	81.2460711042816	1.02819312400647	135.335930142757	3.29244178399745	127.205734613117	1.05563020369139	77.3047560948502	1.56165379567763	101.334060332345	2.26628096243413	110.205826321681	1.39508125737976	91.4964143341843	1.84536382602678	218.693588692395	1.97424466221825	94.648557316328	1.44722093781364	65.8713266585547	0.651854277715475	81.8979006777528	1.99633443422551	100.735275012766	1.29473218788377	90.6466587029005	2.48315649263222	30.0877405627286	0.917531363515833	201.902297845471	3.56345545989956	148.295856081169	2.34683261541317	116.480079591802	1.62491727591285	79.231781035444	1.39254577210919	44.4098521423544	0.986839508317083	91.5739661522175	0.841465449622823	24.9281463026169	2.02608554440151	30.5148581442968	5.34380039633186	22.5101975075778	4.05682896161181	15.3456810784862	10.3949795218903	61.4499144080926
mmu-mir-425	16.0927568624712	0.137092416534195	38.4564954743313	0	7.31504224436896	0.150804314813055	27.7852557848903	0.161550392656307	19.8553031920229	0.377713493739021	19.3484339092271	0.0871925785862351	33.0380717822077	0.147629106082142	21.3006977086907	0.0822601942590939	7.06827032467327	0	22.6261620655423	0	25.0874812287012	0.0739383123787227	39.18417208343	0	29.564483200848	0.599382601669846	10.7609178880933	0.0705793356550641	35.1185497706782	0.1344700173547	44.1754557199539	0.631839550303545	38.159424570891	0.0902731819951583	31.1016405130251	0.0696272886054594	17.6552929006302	0.0897126825742803	12.1808601057581	0.16182027877362	3.25637947196347	0	4.09203078563367	0	0.970267133947318	0.507103620201476	2.82140324761406	0	2.80837476076157
mmu-mir-429	7.00370189285465	0	42.2705080510818	0.259929614526115	10.4814105301458	0.150804314813055	30.4612846420395	0.161550392656307	23.7985869814024	0.251808995826014	17.8478157401382	0.17438515717247	50.6194597058072	0.073814553041071	33.4286017479873	0	10.4919637631869	0.103372924129546	40.9031743501798	0.26074171108619	31.2530024306679	0.172276267842424	81.8579217236461	0.277442611689379	31.1332652373615	0.599382601669846	21.941029741678	0.494055349585449	32.6907891560965	0.313987490523225	44.2099188414376	0.481100686159699	61.9096001980787	0.210336514048719	54.3103601745886	0.394786726392955	42.52005675226	0.747306645843755	12.6702696635788	0.377688530657629	10.1806774077782	0.491172253188245	7.16417161260035	0.0636166713849031	4.2691753893682	0	2.06444140069321	0.220274566059105	1.7833179730836
mmu-mir-431	0.894042047915066	0.0685462082670977	0.421826275769631	0	0.855004937653515	0	0.493960102842493	0	0	0	0.0891632899042725	0	0.331208739671255	0	0	0	0	0	0	0	0.0908966711184826	0	0.084086206187618	0	0.177564463668757	0	0	0	0	0.0672350086773502	0.313301104396836	0	0.125112867445544	0	0.281462810072625	0	0	0	0	0	0	0	0.155886887071759	0.445316699694322	0.291080140184196	0	0	0	0.802392788789022
mmu-mir-432	0	0	0.0703043792949385	0	0	0	0	0	0	0	0	0	0.0828021849178139	0	0	0	0.11044172382302	0	0	0	0.0908966711184826	0	0	0	0	0	0	0	0.117453343714643	0	0	0	0	0	0	0	0	0	0	0	0	0	0.155886887071759	0	0.194053426789464	0	0	0	0
mmu-mir-433	4.24669972759656	0	2.53095765461779	0	7.5050433416253	0	1.6053703342381	0.0538501308854356	0.205754437223035	0	0.980796188946998	0	0.910824034095952	0.147629106082142	1.63851520836082	0	0.552208619115099	0	0.45617262228916	0	0.636276697829378	0.0739383123787227	0.924948268063798	0	1.06538678201254	0.34250434381134	0	0	0.8221734060025	0	1.56650552198418	0	1.25112867445544	0	0.985119835254188	0.0696272886054594	0.407429836168389	0	1.63136519273547	0.032364055754724	1.01060052578177	0	1.20812337480613	0	0.24256678348683	0	0.275258853425762	0.412499187376601	1.53791951184562
mmu-mir-434	17.210309422365	0	20.1070524783524	0.0866432048420382	20.5201185036844	0.150804314813055	14.8188030852748	0	9.87621298670569	0	9.36214543994861	0	9.93626219013766	0	15.1321698654499	0	5.63252791497401	0	5.01789884518076	0	7.99890705842647	0.0739383123787227	9.75399991776369	0.0924808705631262	10.9202145156286	0.256878257858505	2.40916072121492	0	6.92974727916393	0.0672350086773502	18.0670303535509	0.270788378701519	11.0099323352079	0.180546363990317	7.03657025181563	0	6.51887737869422	0.179425365148561	2.17515359031395	0.16182027877362	7.242637101436	0.0613965316485306	6.62519270054975	0	7.27700350460489	0.0563448466890528	4.47295636816863	0.577498862327241	3.74449968101543
mmu-mir-448	0	0	0	0	0.190001097256337	0	0.123490025710623	0	0	0	0.0891632899042725	0	0	0	0	0	0	0	0	0	0	0	0	0	0.177564463668757	0.17125217190567	0.37475833441121	0	0	0	0.104433701465612	0	0	0.135409772992737	0	0	0.0679049726947314	0	0	0.0970921672641719	0	0	0	0	0	0	0.0688147133564404	0	0.200598197197255
mmu-mir-449a	5.92302856743731	0.0685462082670977	8.57713427398249	0	6.65003840397178	0.0754021574065277	11.9785324939305	0	7.81866861447534	0.125904497913007	10.1646150490871	0.261577735758705	13.9107670661927	0.221443659123213	10.0238577452662	0	7.73092066761139	0.103372924129546	13.5027096197591	0.0651854277715475	15.2251924123458	0.0739383123787227	16.2286377942103	0.184961741126252	83.6328623879846	1.79814780500954	3.69404643919621	0.0705793356550641	7.28210731030786	0.0672350086773502	123.858369938216	3.88130009472177	10.7597066003168	0.361092727980633	18.3654483572388	0.278509154421838	19.5566321360827	0.538276095445682	34.8024574450233	0.258912446037792	1.79662315694536	0	3.93614389856191	0.127233342769806	1.45540070092098	0	0.550517706851523	0.412499187376601	7.82332969069296
mmu-mir-449b	1.11755255989383	0.0459259595389555	2.78897472663021	0	1.37750795510844	0.0248827119441541	3.93068751836914	0	3.25812151342676	0.0415484843112923	2.46714823165122	0.0871925785862351	4.73380091175142	0	2.47415796462484	0	1.43574240969926	0	3.01073930710846	0	3.6358668447393	0.0495386692937442	4.40023116979805	0	14.5895841573434	0.199508780270106	1.28488571798129	0	1.1357738337206	0	21.5478056233997	0.270788378701519	4.5040632280396	0.0297901500584022	8.42066362034776	0.0229770052398016	3.84817480261043	0.0744615265366527	2.99083618668169	0.0592262220311448	0.748405833815053	0	1.32503854010995	0	0.436620210276293	0.0563448466890528	0.412888280138642	0	1.69371744500216
mmu-mir-449c	0	0	0.140608758589877	0	0	0	0	0	0.205754437223035	0	0.445816449521363	0	0.248406554753442	0	0	0	0	0	0.364938097831328	0.0651854277715475	0.227241677796207	0	0.168172412375236	0	3.7288537370439	0	0.0535369049158871	0.0705793356550641	0.352360031143929	0.0672350086773502	4.90838396888377	0.0902627929005064	0	0	0.211097107554469	0	0.339524863473657	0.0897126825742803	1.95763823128256	0	0	0	0	0	0	0	0	0	0.267464262929674
mmu-mir-450a-1	0.279388139973458	0.0685462082670977	0.878804741186731	0	1.28250740648027	0	0.555705115697805	0	0.257193046528794	0	0.35665315961709	0	0.662417479342511	0	0.0963832475506366	0	0.773092066761139	0	1.00357976903615	0.0325927138857737	0.727173368947861	0	0.630646546407135	0	5.54888948964866	0.0856260859528351	0.401526786869153	0	1.17453343714643	0	7.36257595332565	0.0902627929005064	1.87669301168316	0	0.879571281476954	0.0348136443027297	1.15438453581043	0	2.12077475055611	0.016182027877362	0.252650131445442	0	0.311773774143517	0	0.266823461835513	0	0.0344073566782202	0	0
mmu-mir-450a-2	0.279388139973458	0	0.878804741186731	0	1.28250740648027	0	0.555705115697805	0	0.257193046528794	0	0.35665315961709	0	0.579615294424697	0	0.0963832475506366	0	0.773092066761139	0	1.00357976903615	0.0325927138857737	0.727173368947861	0	0.588603443313326	0	5.50449837373147	0.0856260859528351	0.401526786869153	0	0.8221734060025	0	7.15370855039443	0.0902627929005064	1.87669301168316	0	0.94993698399511	0	1.15438453581043	0	2.12077475055611	0.016182027877362	0.252650131445442	0	0.350745495911457	0	0.557903602019708	0	0.0344073566782202	0	0
mmu-mir-450b	0.111755255989383	0.0685462082670977	0.140608758589877	0	1.71000987530703	0	0.123490025710623	0	0	0	0.267489869712818	0	0.248406554753442	0	0	0	0	0	0	0	0.0908966711184826	0	0.126129309281427	0	0.665866738757839	0.0856260859528351	0.0535369049158871	0	0.117453343714643	0	1.35763811905296	0	0.750677204673266	0	0.0703657025181563	0	0	0	0	0	0.0561444736545426	0	0	0	0	0	0	0	0.200598197197255
mmu-mir-451a	0.447021023957533	0	0.351521896474692	3.89894421789172	1.99501152119154	0	3.08725064276558	0	2.88056212112249	0	1.15912276875554	0	4.14010924589069	0	3.46979691182292	0	0.773092066761139	0	1.77907322692772	0	2.18152010684358	0	2.43849997944092	0	6.6142762716612	0	2.46269762613081	0	8.16300738816768	0	7.10149169966162	0	9.38346505841582	0	3.8701136384986	0.0696272886054594	8.69183650492562	0.179425365148561	2.82769966740814	0	0.449155789236341	0.122793063297061	0.0779434435358794	0.254466685539613	0.145540070092098	0	0	0	0.802392788789022
mmu-mir-451b	0	0	0	0.0866432048420382	0.380002194512673	0	0	0	0	0	0	0	0.248406554753442	0	0	0	0	0	0.045617262228916	0	0	0	0	0	0.221955579585946	0	0	0	0.0587266718573214	0	0.104433701465612	0	0	0	0.0703657025181563	0	0.271619890778926	0	0.217515359031395	0	0	0	0	0	0	0	0	0	0
mmu-mir-452	0	0	0.281217517179754	0	0.190001097256337	0	0.617450128553117	0	0	0	0.0891632899042725	0	0	0	0.28914974265191	0	0	0	0.729876195662656	0	0.636276697829378	0	0.252258618562854	0	0.0887822318343785	0	0.160610714747661	0.0705793356550641	0.704720062287857	0.0672350086773502	2.08867402931224	0	0.500451469782177	0	0.281462810072625	0	0.271619890778926	0	0.870061436125582	0	0	0	0	0	0.145540070092098	0	0	0	0.401196394394511
mmu-mir-453	0	0	0	0	0	0	0.123490025710623	0	0	0	0	0	0	0	0	0	0.11044172382302	0	0	0.0651854277715475	0.0908966711184826	0	0	0	0	0	0.107073809831774	0	0	0	0.104433701465612	0	0	0	0	0.0696272886054594	0	0	0.217515359031395	0	0.112288947309085	0	0.0389717217679397	0	0	0.169034540067159	0	0	0
mmu-mir-455	2.79388139973458	0	6.11648099865965	0.259929614526115	0.950005486281683	0	5.55705115697805	0.107700261770871	1.02877218611518	0	1.87242908798972	0	1.98725243802753	0	2.60234768386719	0	1.32530068587624	0	2.46333216036146	0.0651854277715475	2.81779680467296	0.147876624757445	3.44753445369234	0	4.5278938235533	0.17125217190567	1.12427500323363	0	3.28869362401	0.0672350086773502	9.92120163923315	0.361051171602026	6.88120770950494	0.0902731819951583	7.2476673593701	0	5.36449284288378	0	7.4042228214287	0.0647281115094479	1.17903394674539	0	1.63681231425347	0.890633399388644	0.436620210276293	0.0563448466890528	0.688147133564404	0	1.40418738038079
mmu-mir-463	4.0231892156178	0	10.1941349977661	0	3.23001865335772	0	8.27383172261176	0.107700261770871	3.90933430723767	0	3.65569488607517	0	8.77703160128827	0	3.75894665447483	0	1.43574240969926	0	8.94098339686754	0	8.99877044072978	0	15.0514309075836	0	20.3311310900727	0.428130429764175	3.37282500970089	0	7.98682737259572	0.1344700173547	32.7921822602022	0.0902627929005064	11.1350452026534	0	9.85119835254188	0.0696272886054594	7.06211716025207	0	4.24154950111221	0.032364055754724	0.112288947309085	0	0.428688939447337	0	0.630673637065757	0	0.206444140069321	0	1.53791951184562
mmu-mir-465a	38.5946776559335	0.164510899841034	90.6139083856603	0.170687113538815	55.9382230432381	0.150804314813055	72.5602693070481	0.220785536630286	55.584561215803	0.17626629707821	51.0281508122152	0.305174025051823	91.5684522350628	0.286400465799355	48.3921009302236	0.257474408030964	39.3095227603274	0.244993830187023	50.1835501780305	0.312890053303428	72.0946946976245	0.524962017888931	90.3775361345756	0.647366093941883	116.53822097276	2.26480997345249	19.9167993668083	0.347956124779466	64.1083840663264	0.562757022629421	177.716918458061	2.51652666606612	78.6684687924094	0.408937514438067	63.5873743945823	0.563981037704221	36.7759751120127	0.448563412871402	118.413186303101	0.819781532267158	7.57838105389016	0.0429775721539714	9.38361116728452	0.106239841212788	6.29848910001902	0.544854667483141	7.21384640115565	0.0800248423510606	10.9058553209574
mmu-mir-465b-1	170.94419221904	1.03847505524653	498.570536207986	1.34037037890633	294.110298486974	0.995308477766166	374.267395422472	1.07700261770871	323.579715698806	1.32829245298222	234.896229088311	1.77262512265816	511.761387950096	2.04318682817685	204.491517165808	1.84098314751852	149.016809119924	1.27872307148248	320.543378230147	1.12444862905919	437.18117424501	1.75751368524224	604.184617319892	2.39525454758497	571.507207119625	8.13875946981697	106.708688140248	2.33829339025227	250.343580393701	1.92762769877963	739.667355685418	9.31060708768724	521.382852505817	2.39043385923179	435.987300116547	3.1297466228154	186.092898620185	2.57475398988184	624.586652844291	4.29406291753677	29.1782829582658	0.485032600023392	44.6686080559771	0.993692407032187	28.7596881173325	2.05489655874976	26.3973240435305	1.11127281079256	43.5766150378171
mmu-mir-465b-2	170.94419221904	1.03847505524653	498.570536207986	1.34037037890633	294.110298486974	0.995308477766166	374.267395422472	1.07700261770871	323.579715698806	1.32829245298222	234.896229088311	1.77262512265816	511.761387950096	2.04318682817685	204.491517165808	1.84098314751852	149.016809119924	1.27872307148248	320.543378230147	1.12444862905919	437.18117424501	1.75751368524224	604.184617319892	2.39525454758497	571.507207119625	8.13875946981697	106.708688140248	2.33829339025227	250.343580393701	1.92762769877963	739.667355685418	9.31060708768724	521.382852505817	2.39043385923179	435.987300116547	3.1297466228154	186.092898620185	2.57475398988184	624.586652844291	4.29406291753677	29.1782829582658	0.485032600023392	44.6686080559771	0.993692407032187	28.7596881173325	2.05489655874976	26.3973240435305	1.11127281079256	43.5766150378171
mmu-mir-465c-1	190.567297618216	1.17556747178073	514.875527854068	1.34037037890633	304.426408062507	0.919906320359638	391.318898172595	1.10392768315143	332.890103983149	1.32829245298222	245.031420251729	2.00542930748341	526.031516498832	1.80328953079336	213.029145233844	2.00550353603671	165.141300798085	1.22703660941771	328.929655718311	1.25481948460229	450.611157402766	1.96675910927402	632.094510877686	2.62645672399278	590.536790691005	8.54548337809294	108.159002894419	2.19713471894215	259.163151973234	2.06209771613433	757.57773548677	9.45322230047003	524.145344619015	2.43557045022937	441.299910656668	3.40825577723724	190.472769358995	2.48504130730756	621.56862723773	4.34260900116886	30.8390364889672	0.577127397496188	46.5295077703962	1.12092574980199	29.6406906749566	2.13941382878334	28.1748080895274	1.15252272953022	46.2064574030731
mmu-mir-465c-2	190.567297618216	1.17556747178073	514.875527854068	1.34037037890633	304.426408062507	0.919906320359638	391.318898172595	1.10392768315143	332.890103983149	1.32829245298222	245.031420251729	2.00542930748341	526.031516498832	1.80328953079336	213.029145233844	2.00550353603671	165.141300798085	1.22703660941771	328.929655718311	1.25481948460229	450.611157402766	1.96675910927402	632.094510877686	2.62645672399278	590.536790691005	8.54548337809294	108.159002894419	2.19713471894215	259.163151973234	2.06209771613433	757.57773548677	9.45322230047003	524.145344619015	2.43557045022937	441.299910656668	3.40825577723724	190.472769358995	2.48504130730756	621.56862723773	4.34260900116886	30.8390364889672	0.577127397496188	46.5295077703962	1.12092574980199	29.6406906749566	2.13941382878334	28.1748080895274	1.15252272953022	46.2064574030731
mmu-mir-465d	13.2932876999371	0.0685462082670977	37.1825801215071	0.0147293448231465	19.7107138293724	0.0904825888878333	32.0147891654791	0.102315248682328	21.2441456432784	0.0503617991652028	18.7751139551427	0.0723698402265751	43.8296805425464	0.138771359717213	18.6164242644055	0.027145864105501	11.6990918045725	0.120946321231568	23.7684183117544	0.143407941097405	33.1545607904665	0.0865078254831055	44.3260435918028	0.314434959914629	56.4628359797097	0.843416946635426	10.7652008404866	0.107986383552248	31.7452897391937	0.19968797577173	86.7207013600297	1.02448269942075	37.2648675686554	0.22839115044775	38.1572095045206	0.0765900174660053	20.8678771588179	0.287080584237697	51.7740933334479	0.321375073644409	2.97846432737348	0.0429775721539714	3.46770380291127	0.0553465041048657	2.11372695130423	0.195516618011013	1.93369344531598	0.0965248098461246	3.84011815501279
mmu-mir-466a	0.0413494447160718	0.00479823457869684	0.263641422356019	0	0.130150751620591	0	0.164241734195129	0	0.0720140530280623	0	0.0641975687310762	0	0.224393921127276	0	0.0134936546570891	0	0.0143574240969926	0	0.250894942259038	0	0.110893938764549	0	0.332981376502967	0	0.345362881835732	0.00599382601669846	0.0947603217011202	0	0.224335886494968	0	0.715370855039443	0	0.35406941487089	0	0.252612872040181	0	0.230876907162087	0.00538276095445682	0.142472560165564	0.00226548390283068	0.00954456052127224	0	0.0362437012441839	0	0	0	0.00412888280138642	0.00494999024851921	0
mmu-mir-466b-1	0.0614653907941608	0.00479823457869684	0.283326648558602	0	0.130150751620591	0	0.164241734195129	0	0.08744563581979	0	0.0847051254090589	0	0.250062598451798	0	0.028914974265191	0	0.0143574240969926	0	0.257281358971086	0	0.117256705742843	0	0.34559430743111	0	0.414613022666548	0.00599382601669846	0.0947603217011202	0	0.233732153992139	0	0.750878313537751	0	0.377840859685544	0.00722185455961266	0.280055496022262	0	0.262113194601663	0.00538276095445682	0.201201707104041	0.00550188947830307	0.0179662315694536	0	0.0362437012441839	0	0	0	0.00412888280138642	0.00494999024851921	0
mmu-mir-466b-2	0.0614653907941608	0.00479823457869684	0.283326648558602	0	0.130150751620591	0	0.164241734195129	0	0.08744563581979	0	0.0847051254090589	0	0.250062598451798	0	0.028914974265191	0	0.0143574240969926	0	0.257281358971086	0	0.117256705742843	0	0.34559430743111	0	0.503395254500926	0.00599382601669846	0.0947603217011202	0	0.233732153992139	0	0.750878313537751	0	0.377840859685544	0.00722185455961266	0.280055496022262	0	0.254643647605243	0.00538276095445682	0.309959386619738	0.00550188947830307	0.0179662315694536	0	0.0362437012441839	0	0	0	0.00412888280138642	0.00494999024851921	0
mmu-mir-466b-3	0.0614653907941608	0.00479823457869684	0.222864882364955	0	0.102600592518422	0	0.109906122882455	0	0.0730428252141775	0	0.0722222648224607	0	0.184648872366725	0	0.0221681469366464	0	0.00662650342938119	0	0.192504846606026	0	0.0981684048079612	0	0.273280170109759	0	0.324942968513825	0.00599382601669846	0.0722748216364476	0	0.106882542780325	0	0.653754971174732	0	0.247723477542178	0.00722185455961266	0.204764194327835	0	0.188775824091353	0.00538276095445682	0.164224096068704	0.0032364055754724	0.0179662315694536	0	0.0362437012441839	0	0	0	0	0.00494999024851921	0
mmu-mir-466b-4	0.0614653907941608	0.00479823457869684	0.283326648558602	0	0.130150751620591	0	0.287731759905752	0	0.08744563581979	0	0.0847051254090589	0	0.250062598451798	0	0.028914974265191	0	0.0143574240969926	0	0.257281358971086	0	0.117256705742843	0	0.34559430743111	0	0.414613022666548	0.00599382601669846	0.0947603217011202	0	0.233732153992139	0	0.750878313537751	0	0.377840859685544	0.00722185455961266	0.280055496022262	0	0.262113194601663	0.00538276095445682	0.201201707104041	0.00550188947830307	0.0179662315694536	0	0.0689799475292532	0	0	0	0.00412888280138642	0.00494999024851921	0
mmu-mir-466b-5	0.0614653907941608	0.00479823457869684	0.283326648558602	0	0.130150751620591	0	0.164241734195129	0	0.08744563581979	0	0.0847051254090589	0	0.250062598451798	0	0.028914974265191	0	0.0143574240969926	0	0.257281358971086	0	0.117256705742843	0	0.34559430743111	0	0.414613022666548	0.00599382601669846	0.0947603217011202	0	0.233732153992139	0	0.750878313537751	0	0.377840859685544	0.00722185455961266	0.280055496022262	0	0.262113194601663	0.00538276095445682	0.201201707104041	0.00550188947830307	0.0179662315694536	0	0.0689799475292532	0	0	0	0.00412888280138642	0.00494999024851921	0
mmu-mir-466b-6	0.0614653907941608	0.00479823457869684	0.283326648558602	0	0.130150751620591	0	0.287731759905752	0	0.08744563581979	0	0.0847051254090589	0	0.250062598451798	0	0.028914974265191	0	0.0143574240969926	0	0.257281358971086	0	0.117256705742843	0	0.34559430743111	0	0.414613022666548	0.00599382601669846	0.0947603217011202	0	0.233732153992139	0	0.750878313537751	0	0.377840859685544	0.00722185455961266	0.280055496022262	0	0.262113194601663	0.00538276095445682	0.201201707104041	0.00550188947830307	0.0179662315694536	0	0.0689799475292532	0	0	0	0.00412888280138642	0.00494999024851921	0
mmu-mir-466b-7	0.0614653907941608	0.00479823457869684	0.283326648558602	0	0.130150751620591	0	0.164241734195129	0	0.08744563581979	0	0.0847051254090589	0	0.250062598451798	0	0.028914974265191	0	0.0143574240969926	0	0.257281358971086	0	0.117256705742843	0	0.34559430743111	0	0.414613022666548	0.00599382601669846	0.0947603217011202	0	0.233732153992139	0	0.750878313537751	0	0.377840859685544	0.00722185455961266	0.280055496022262	0	0.262113194601663	0.00538276095445682	0.201201707104041	0.00550188947830307	0.0179662315694536	0	0.0689799475292532	0	0	0	0.00412888280138642	0.00494999024851921	0
mmu-mir-466b-8	0.0614653907941608	0.00479823457869684	0.283326648558602	0	0.130150751620591	0	0.164241734195129	0	0.08744563581979	0	0.0847051254090589	0	0.250062598451798	0	0.028914974265191	0	0.0143574240969926	0	0.257281358971086	0	0.117256705742843	0	0.34559430743111	0	0.450125915400299	0.00599382601669846	0.0947603217011202	0	0.233732153992139	0	0.897085495589608	0	0.377840859685544	0.00722185455961266	0.294128636525893	0	0.254643647605243	0.00538276095445682	0.201201707104041	0.00550188947830307	0.0179662315694536	0	0.0689799475292532	0	0	0	0.00412888280138642	0.00494999024851921	0
mmu-mir-466c-1	0.0614653907941608	0.00479823457869684	0.300902743382337	0	0.130150751620591	0	0.164241734195129	0.00430801047083485	0.08744563581979	0	0.0847051254090589	0	0.250062598451798	0	0.028914974265191	0	0.0519076101968193	0	0.261843085193978	0.026074171108619	0.134527073255354	0	0.34559430743111	0	0.45278938235533	0.00599382601669846	0.0947603217011202	0	0.247826555237896	0	0.924238257970667	0	0.377840859685544	0.00722185455961266	0.295535950576256	0	0.32119052084608	0.00538276095445682	0.240354471729692	0.00226548390283068	0.0179662315694536	0	0.0947012838960934	0	0	0	0.00412888280138642	0.00494999024851921	0
mmu-mir-466c-2	0.0614653907941608	0.00479823457869684	0.300902743382337	0	0.130150751620591	0	0.164241734195129	0.00430801047083485	0.08744563581979	0	0.0847051254090589	0	0.250062598451798	0	0.028914974265191	0	0.0519076101968193	0	0.261843085193978	0.026074171108619	0.134527073255354	0	0.34559430743111	0	0.45278938235533	0.00599382601669846	0.0947603217011202	0	0.247826555237896	0	0.924238257970667	0	0.377840859685544	0.00722185455961266	0.295535950576256	0	0.32119052084608	0.00538276095445682	0.240354471729692	0.00226548390283068	0.0179662315694536	0	0.0947012838960934	0	0	0	0.00412888280138642	0.00494999024851921	0
mmu-mir-466c-3	0.0614653907941608	0.00479823457869684	0.300902743382337	0	0.130150751620591	0	0.164241734195129	0.00430801047083485	0.08744563581979	0	0.0847051254090589	0	0.250062598451798	0	0.028914974265191	0	0.0519076101968193	0	0.261843085193978	0.026074171108619	0.134527073255354	0	0.34559430743111	0	0.45278938235533	0.00599382601669846	0.0947603217011202	0	0.247826555237896	0	0.924238257970667	0	0.377840859685544	0.00722185455961266	0.295535950576256	0	0.32119052084608	0.00538276095445682	0.240354471729692	0.00226548390283068	0.0179662315694536	0	0.0947012838960934	0	0	0	0.00412888280138642	0.00494999024851921	0
mmu-mir-466d	0.346441293567088	0	0.637660720205092	0	0.0475002743140842	0	0.376644578417401	0	0.161517233220083	0.0415484843112923	0.383402146588372	0	0.855346570201017	0	0.231319794121528	0	0.254015964792946	0	0.379535621744581	0.00391112566629285	0.356314950784452	0	0.665121890944059	0	0.630353846024088	0	0.16114608379682	0.017644833913766	1.36715692083844	0.001344700173547	0.425045164965041	0.00361051171602026	0.959615693307325	0.00180546363990317	0.498189173828546	0.0348136443027297	0.359896355282077	0.00717701460594243	0.709100070442349	0.00226548390283068	0.210541776204535	0	0.130944985140277	0	0.00533646923671025	0	0.0385362394796066	0.0651748716055029	0
mmu-mir-466e	0.0614653907941608	0.00479823457869684	0.283326648558602	0	0.130150751620591	0	0.164241734195129	0	0.08744563581979	0	0.0847051254090589	0	0.250062598451798	0	0.028914974265191	0	0.0143574240969926	0	0.257281358971086	0	0.117256705742843	0	0.34559430743111	0	0.450125915400299	0.00599382601669846	0.0947603217011202	0	0.233732153992139	0	0.897085495589608	0	0.377840859685544	0.00722185455961266	0.294128636525893	0	0.254643647605243	0.00538276095445682	0.201201707104041	0.00550188947830307	0.0179662315694536	0	0.0362437012441839	0	0	0	0.00412888280138642	0.00494999024851921	0
mmu-mir-466f-1	0.363204581965496	0	0.394407567844605	0	0.0399002304238307	0	0.133369227767473	0	0.146085650428355	0	0.267489869712818	0.0217981446465588	0.889295466017321	0	0.184092002821716	0	0.191064182213824	0	0.693382385879523	0	0.282688647178481	0	0.594489477746459	0	0.332045547060576	0	0.100649381241868	0	0.236081220866432	0.00739585095450852	0.77803107591881	0	0.307777653916039	0	0.286388409248896	0	0.295386631222082	0	0.213165051850768	0	0.0544601394449063	0	0	0	0.137292799453546	0	0.00412888280138642	0.247499512425961	0.0835825821655231
mmu-mir-466f-2	0.23021582733813	0	0.585635479526837	0	0.0294501700747322	0	0.18029543753751	0	0.26027936308714	0	0.345953564828577	0	0.928212492928693	0	0.215898474513426	0	0.16787142021099	0	0.437013372153015	0	0.204517510016586	0	0.740799476512915	0	0.515824766957739	0	0.154186286157755	0	0.231383087117846	0.00739585095450852	0.976455108703473	0	0.502953727131088	0	0.415157644857122	0	0.249890299516612	0.00538276095445682	0.116370717081797	0	0.110604613099449	0	0.0109120820950231	0	0.137292799453546	0	0	0	0.0835825821655231
mmu-mir-466f-3	0.23021582733813	0	0.492130655064569	0	0.0294501700747322	0	0.118550424682198	0	0.157402144475622	0	0.256790274924305	0	0.638404845716345	0	0.601431464715973	0	0.16787142021099	0	0.573865158839763	0	0.204517510016586	0	0.446497754856252	0	0.293869187371793	0	0.100649381241868	0	0.231383087117846	0.00739585095450852	0.663154004306637	0	0.502953727131088	0	0.344791942338966	0	0.408108885895336	0.00538276095445682	0.116370717081797	0	0.0544601394449063	0	0.0109120820950231	0	0.137292799453546	0	0	0	0.0835825821655231
mmu-mir-466f-4	0.223510511978767	0	0	0	0.0190001097256337	0	0.123490025710623	0	0	0	0.178326579808545	0	0.0902543815604171	0.147629106082142	0.303607229784505	0	0	0	0.207102370519279	0	0	0	0.0210215515469045	0	0.199760021627352	0	0.37475833441121	0	0.01644346812005	0.0746308596318588	0.0313301104396836	0	0	0	0.0232206818309916	0.0696272886054594	0.0224086409892614	0	0.0391527646256512	0.0728191254481289	0	0	0.185895112833072	0	0.226557375776699	0	0	0	0.0668660657324184
mmu-mir-466g	0.782286791925683	0	1.40608758589877	0	0.760004389025347	0	0.493960102842493	0	0.514386093057588	0	0.490398094473499	0	1.73884588327409	0	0.0963832475506366	0	1.1044172382302	0	1.00357976903615	0	1.18165672454027	0	1.59763791756474	0	0.887822318343785	0	0.160610714747661	0	0.117453343714643	0.0746308596318588	1.18010082656142	0.180525585801013	1.75158014423762	0	0.633291322663407	0	0.407429836168389	0	0.365425803172744	0	0.168433420963628	0	0.701490991822914	0	0.145540070092098	0.225379386756211	0	0	0
mmu-mir-466h	0.223510511978767	0	0.178573123409144	0	0.190001097256337	0	0.246980051421247	0	0	0.0415484843112923	0.254115376227177	0	0.327896652274543	0	0.135900379046398	0	0.115963810014171	0	0.10309501263735	0	0.020906234357251	0	0.106789481858275	0	0.26279540622976	0	0.0305160358020556	0	0.305378693658071	0	0.366562292144299	0	0.137624154190099	0	0.136509462885223	0	0.101857459042097	0	0.556839319120372	0.016182027877362	0.0314409052465439	0	0	0	0	0	0.0344073566782202	0	0
mmu-mir-466i	0.449256129077321	0.0438695732909425	1.1459613825075	0.077112452309414	0.436052518203293	0.163622681572165	0.621154829324435	0.493805700219445	0.780838089261419	0.0629522489565035	0.622359763531822	0.429859412430139	0.905027881151706	0.264256099887034	0.356618015937356	0.0871958059146396	0.833835014863799	0.0702935884080911	0.920556351779525	0.449127597345962	0.883515643271651	0.0939016567209778	1.19234240374042	0.196059445593828	0.897588363845567	0.137857998384065	0.367798536772144	0.436886087704847	1.96499444034598	0.363741396944465	1.12788397582861	0.416111475271335	1.19733014145386	0.0902731819951583	0.716322851634831	0.233251416828289	1.08919576202349	0.136363277512906	0.861360821764326	0.246614104850997	0.157204526232719	0.0718339420287809	0.325803593979976	0.211843515711727	0.318732753501694	0.467662227519139	0.441102312614783	1.48582207293052	0.218652034945008
mmu-mir-466j	0.111755255989383	0	0.108971787907155	0	0.104500603490985	0	0.0172886035994873	0.00323100785312614	0	0	0.0954047201975716	0	0.252546663999332	0	0.192766495101273	0	0.311445661180916	0.00310118772388637	0.407818324326509	0.0912595988801665	0.44266678834701	0.0243996430849785	0.196761722479026	0.0693606529223447	0.303635232873575	0.0214065214882088	0.117245821765793	0.156686125154242	0.0469813374858572	0.0201705026032051	0.0908573202750826	0	0.258983635612277	0.032498345518257	0.44119295478884	0.0208881865816378	0.125624199485253	0	0.648195769913558	0	0.0774793736432688	0	0.10990025538559	0.0127233342769806	0.256150523362092	0	0.00412888280138642	0.00659998699802561	0
mmu-mir-466k	0.235803590137599	0.0781426774244914	0.700231617777587	0.0649824036315286	0.225151300248759	0.370978614440116	0.882953683830957	0.402260477714204	0.442372040029526	0.0629522489565035	0.511797284050524	0.142123903095563	0.260826882491114	0.223658095714445	0.202404819856337	0.0452431068425017	0.590863222453156	0.0558213790299547	0.621307111557836	0.321364158913729	0.78716517188606	0.0199633443422551	1.09480240456279	0.280217037806272	0.803479198101126	0.143851824400763	0.321221429495323	0.296433209751269	1.5304170686018	0.274991185490362	0.514858148225468	0.145323096569815	0.603044021087524	0.0812458637956425	0.639624235890041	0.175460767285758	0.862393153223089	0.189293760231731	1.12129167580684	0.283509128411382	0.0802865973259959	0.0564848091166482	0.288001023865074	0.199120181434747	0.355117771024719	0.235521459160241	0.246356673816057	1.38104727933686	0.105648383857221
mmu-mir-466l	0	0	0.215834444435461	0	0.00475002743140842	0	0.125959826224836	0	0.102877218611518	0	0.271948034208031	0	0.338660936313859	0.028049530155607	0.187947332723741	0	0.00552208619115099	0	0.602147861421691	0	0.517202058664166	0	0.253940342686606	0	0.20863824481079	0	0.215218357761866	0.00282317342620256	0.01644346812005	0.0685797088508972	0.155606215183762	0.00361051171602026	0.201431716587326	0	0.106955867827598	0.0174068221513649	0.0183343426275775	0	1.35294553317528	0.016182027877362	0	0	0.00350745495911457	0	0	0	0	0	0
mmu-mir-466m	0.0189983935181952	0	0.238331845809841	0	0	0	0.119785324939305	0	0	0.0214037646452112	0.133744934856409	0	0.180508763120834	0	0.103130074879181	0.013984233024046	0.0629517825791213	0	0.166046834513254	0.026074171108619	0.206335443438956	0	0.393523444958052	0	0.268122340139823	0	0.0492539525226161	0	0.214939618997796	0.00739585095450852	0.347764225880488	0	0.0725654631184157	0.180546363990317	0.312423719180614	0	0.157539536651777	0	0.209902321465297	0	0.00954456052127224	0	0.0584575826519095	0	0	0	0	0	0
mmu-mir-466n	0.00558776279946916	0	0.0421826275769631	0	0.00950005486281683	0	0.627329330609967	0	0	0	0.0115912276875554	0	0.100190643750555	0	0.28914974265191	0	0.0176706758116832	0	0.145975239132531	0.00391112566629285	0.0172703675125117	0	0.0454065513413137	0	0.135836814706599	0	0.0144549643272895	0.017644833913766	0.0293633359286607	0.001344700173547	0.109655386538893	0.00361051171602026	0.420379234617029	0.00180546363990317	0.33775537208715	0.0522204664540946	0.0495706300671539	0.00269138047722841	0.183800478381529	0	0.00168433420963628	0	0.00350745495911457	0	0.00533646923671025	0	0	0.0593998829822305	0
mmu-mir-466o	0.0614653907941608	0.00479823457869684	0.213022269263664	0	0.0551003182043376	0	0.233396148593078	0	0.0730428252141775	0	0.0659808345291617	0	0.161464260589737	0	0.0144574871325955	0	0.00662650342938119	0	0.147799929621688	0	0.0854428708513737	0	0.255622066810359	0	0.318728212285419	0.00599382601669846	0.0647796549482234	0	0.106882542780325	0	0.639134252969546	0	0.231458804774257	0	0.192098367874567	0	0.252606498424401	0.00538276095445682	0.163136519273547	0.0032364055754724	0.0179662315694536	0	0.0689799475292532	0	0	0	0	0.00494999024851921	0
mmu-mir-466p	0.0413494447160718	0.00479823457869684	0.263641422356019	0	0.130150751620591	0	0.164241734195129	0	0.0720140530280623	0	0.0641975687310762	0	0.224393921127276	0	0.0134936546570891	0	0.0143574240969926	0	0.24450852554699	0	0.110893938764549	0	0.327095342069834	0	0.353353282700826	0.00599382601669846	0.0947603217011202	0	0.224335886494968	0	0.715370855039443	0	0.347813771498613	0	0.253316529065363	0	0.244457901701033	0.00538276095445682	0.142472560165564	0.00226548390283068	0.00954456052127224	0	0.0362437012441839	0	0	0	0	0.00494999024851921	0
mmu-mir-466q	0.474959837954879	0.0390713387122457	1.44475499451099	0.291121168269248	1.5713090743099	0.238270817404628	1.40408159232979	0.941838789186269	1.49069089768089	0.125904497913007	1.085117238135	0.46735222122222	1.28426188807529	0.31149741383332	0.874196055284274	0.574998757871067	1.59146524028972	0.239825183980546	1.2708969256976	0.965396185296619	1.55705997625961	0.402963802464039	2.20558118830122	0.26357048110491	1.17458892716883	0.46751842930248	0.855519740555876	0.868125828557289	3.41201963491038	0.744291546058267	1.41716532888836	0.194967632665094	1.56265971439485	0.288874182384507	1.22788150894183	0.362758173634444	2.10573320326362	0.531099080839739	1.54435904912291	0.74210779845582	0.430628112930342	0.10989979165087	1.16993108747355	0.250013518542669	0.608842626551942	0.911659619428875	1.28408255123118	3.75786759700083	0.326306400774202
mmu-mir-467a-1	0.270447719494307	0	0.553295465051166	0	0.307801777555265	0	0.649557535237879	0	0.200610576292459	0.0100723598330406	0.145336162543964	0	0.731971314673475	0	0.325775376721152	0	0.102710803155408	0.00930356317165911	0.556530599192775	0	0.613552530049758	0.00591506499029781	0.978763440023874	0	0.62147562284065	0.0179814780500954	0.224855000646726	0.00635214020895577	0.398166835192639	0	0.756099998611032	0.0117341630770658	0.799471222977028	0.00812458637956425	0.654401033418854	0	0.374835449274917	0.00627988778019962	0.474183482688442	0.00291276501792516	0.0561444736545426	0	0.0506632382983216	0	0.00436620210276293	0	0.0206444140069321	0	0
mmu-mir-467a-10	0.270447719494307	0	0.553295465051166	0	0.307801777555265	0	0.649557535237879	0	0.200610576292459	0.0100723598330406	0.145336162543964	0	0.731971314673475	0	0.325775376721152	0	0.102710803155408	0.00930356317165911	0.556530599192775	0	0.613552530049758	0.00591506499029781	0.978763440023874	0	0.62147562284065	0.0179814780500954	0.224855000646726	0.00635214020895577	0.398166835192639	0	0.756099998611032	0.0117341630770658	0.799471222977028	0.00812458637956425	0.654401033418854	0	0.374835449274917	0.00627988778019962	0.474183482688442	0.00291276501792516	0.0561444736545426	0	0.0506632382983216	0	0.00436620210276293	0	0.0206444140069321	0	0
mmu-mir-467a-2	0.270447719494307	0	0.553295465051166	0	0.307801777555265	0	0.649557535237879	0	0.200610576292459	0.0100723598330406	0.145336162543964	0	0.731971314673475	0	0.325775376721152	0	0.102710803155408	0.00930356317165911	0.556530599192775	0	0.613552530049758	0.00591506499029781	0.978763440023874	0	0.62147562284065	0.0179814780500954	0.224855000646726	0.00635214020895577	0.398166835192639	0	0.756099998611032	0.0117341630770658	0.799471222977028	0.00812458637956425	0.654401033418854	0	0.374835449274917	0.00627988778019962	0.474183482688442	0.00291276501792516	0.0561444736545426	0	0.0506632382983216	0	0.00436620210276293	0	0.0206444140069321	0	0
mmu-mir-467a-3	0.270447719494307	0	0.553295465051166	0	0.307801777555265	0	0.649557535237879	0	0.200610576292459	0.0100723598330406	0.145336162543964	0	0.731971314673475	0	0.325775376721152	0	0.102710803155408	0.00930356317165911	0.556530599192775	0	0.613552530049758	0.00591506499029781	0.978763440023874	0	0.62147562284065	0.0179814780500954	0.224855000646726	0.00635214020895577	0.398166835192639	0	0.756099998611032	0.0117341630770658	0.799471222977028	0.00812458637956425	0.654401033418854	0	0.374835449274917	0.00627988778019962	0.474183482688442	0.00291276501792516	0.0561444736545426	0	0.0506632382983216	0	0.00436620210276293	0	0.0206444140069321	0	0
mmu-mir-467a-4	0.270447719494307	0	0.553295465051166	0	0.307801777555265	0	0.649557535237879	0	0.200610576292459	0.0100723598330406	0.145336162543964	0	0.731971314673475	0	0.325775376721152	0	0.102710803155408	0.00930356317165911	0.556530599192775	0	0.613552530049758	0.00591506499029781	0.978763440023874	0	0.62147562284065	0.0179814780500954	0.224855000646726	0.00635214020895577	0.398166835192639	0	0.756099998611032	0.0117341630770658	0.799471222977028	0.00812458637956425	0.654401033418854	0	0.374835449274917	0.00627988778019962	0.474183482688442	0.00291276501792516	0.0561444736545426	0	0.0506632382983216	0	0.00436620210276293	0	0.0206444140069321	0	0
mmu-mir-467a-5	0.270447719494307	0	0.553295465051166	0	0.307801777555265	0	0.649557535237879	0	0.200610576292459	0.0100723598330406	0.145336162543964	0	0.731971314673475	0	0.325775376721152	0	0.102710803155408	0.00930356317165911	0.556530599192775	0	0.613552530049758	0.00591506499029781	0.978763440023874	0	0.62147562284065	0.0179814780500954	0.224855000646726	0.00635214020895577	0.398166835192639	0	0.756099998611032	0.0117341630770658	0.799471222977028	0.00812458637956425	0.654401033418854	0	0.374835449274917	0.00627988778019962	0.474183482688442	0.00291276501792516	0.0561444736545426	0	0.0506632382983216	0	0.00436620210276293	0	0.0206444140069321	0	0
mmu-mir-467a-6	0.270447719494307	0	0.553295465051166	0	0.307801777555265	0	0.649557535237879	0	0.200610576292459	0.0100723598330406	0.145336162543964	0	0.731971314673475	0	0.325775376721152	0	0.102710803155408	0.00930356317165911	0.556530599192775	0	0.613552530049758	0.00591506499029781	0.978763440023874	0	0.62147562284065	0.0179814780500954	0.224855000646726	0.00635214020895577	0.398166835192639	0	0.756099998611032	0.0117341630770658	0.799471222977028	0.00812458637956425	0.654401033418854	0	0.374835449274917	0.00627988778019962	0.474183482688442	0.00291276501792516	0.0561444736545426	0	0.0506632382983216	0	0.00436620210276293	0	0.0206444140069321	0	0
mmu-mir-467a-7	0.270447719494307	0	0.553295465051166	0	0.307801777555265	0	0.649557535237879	0	0.200610576292459	0.0100723598330406	0.145336162543964	0	0.731971314673475	0	0.325775376721152	0	0.102710803155408	0.00930356317165911	0.556530599192775	0	0.613552530049758	0.00591506499029781	0.978763440023874	0	0.62147562284065	0.0179814780500954	0.224855000646726	0.00635214020895577	0.398166835192639	0	0.756099998611032	0.0117341630770658	0.799471222977028	0.00812458637956425	0.654401033418854	0	0.374835449274917	0.00627988778019962	0.474183482688442	0.00291276501792516	0.0561444736545426	0	0.0506632382983216	0	0.00436620210276293	0	0.0206444140069321	0	0
mmu-mir-467a-8	0.270447719494307	0	0.553295465051166	0	0.307801777555265	0	0.649557535237879	0	0.200610576292459	0.0100723598330406	0.145336162543964	0	0.731971314673475	0	0.325775376721152	0	0.102710803155408	0.00930356317165911	0.556530599192775	0	0.613552530049758	0.00591506499029781	0.978763440023874	0	0.62147562284065	0.0179814780500954	0.224855000646726	0.00635214020895577	0.398166835192639	0	0.756099998611032	0.0117341630770658	0.799471222977028	0.00812458637956425	0.654401033418854	0	0.374835449274917	0.00627988778019962	0.474183482688442	0.00291276501792516	0.0561444736545426	0	0.0506632382983216	0	0.00436620210276293	0	0.0206444140069321	0	0
mmu-mir-467a-9	0.270447719494307	0	0.553295465051166	0	0.307801777555265	0	0.649557535237879	0	0.200610576292459	0.0100723598330406	0.145336162543964	0	0.731971314673475	0	0.325775376721152	0	0.102710803155408	0.00930356317165911	0.556530599192775	0	0.613552530049758	0.00591506499029781	0.978763440023874	0	0.62147562284065	0.0179814780500954	0.224855000646726	0.00635214020895577	0.398166835192639	0	0.756099998611032	0.0117341630770658	0.799471222977028	0.00812458637956425	0.654401033418854	0	0.374835449274917	0.00627988778019962	0.474183482688442	0.00291276501792516	0.0561444736545426	0	0.0506632382983216	0	0.00436620210276293	0	0.0206444140069321	0	0
mmu-mir-467b	0.270447719494307	0	0.528688932297937	0	0.29925172817873	0	0.638443432923923	0	0.200610576292459	0.0100723598330406	0.136419833553537	0	0.721207030634159	0	0.311317889588556	0	0.0927710480113366	0.00930356317165911	0.531897277589161	0	0.688087800366914	0.00591506499029781	0.94428809548695	0	0.607270465747149	0.0179814780500954	0.203440238680371	0.00635214020895577	0.398166835192639	0	0.746700965479127	0.0117341630770658	0.746923818649899	0.00812458637956425	0.593182872228058	0	0.351068708831762	0.00627988778019962	0.394790376641983	0.00291276501792516	0.0561444736545426	0	0.0436483283800925	0	0	0	0.0206444140069321	0	0
mmu-mir-467c	0.382202975483691	0	1.93266738681786	0.0285922575978726	0.904405222940162	0	0.99656450748473	0	0.335379732673547	0.0100723598330406	0.393210108477842	0	1.04993170475788	0	0.344088193755773	0	0.162349334019839	0	0.971647685475911	0	1.08712418657705	0.00591506499029781	1.53961843529529	0	1.33350912215237	0.0179814780500954	0.486650465685414	0	0.705894595725004	0	2.68185745363692	0.101996955977572	1.14102935110336	0	1.13288781054232	0	1.08036811557318	0.00627988778019962	1.04951160732648	0	0.0409854657678161	0	0.238506937219791	0	0	0	0.0894591273633725	0	0.133732131464837
mmu-mir-467d	0.204512118460571	0	1.18462879111971	0.0285922575978726	0.0807504663339431	0	0.545825913640955	0	0.275710945878867	0	0.289780692188886	0	0.539042223814968	0	0.480952405277677	0	0.172289089163911	0	0.540108384790365	0	0.524473792353645	0	1.00903447425142	0	0.490965742044113	0.0179814780500954	0.308907941364669	0	0.353534564581075	0	1.22082997013301	0.0117341630770658	0.550496616760395	0	0.58966458710215	0	0.329339117569447	0.00627988778019962	0.975556385255808	0	0.00786022631163597	0	0.151210280459606	0	0.00436620210276293	0	0.0144510898048525	0	0
mmu-mir-467e	0.372145002444646	0	0.962466952547708	0	0.0731504224436896	0	0.375409678160295	0	0.709852808419472	0	0.379835614992201	0	0.935664689571297	0	0.422158624271788	0	0.485943584821287	0	0.8037761604735	0	0.595373195826061	0	1.03762378435521	0	1.10533878633801	0.00599382601669846	0.51234818004504	0	0.426355637684154	0	2.6609707133438	0.101996955977572	1.30993172215485	0	0.926716302164118	0	0.613860953160372	0.00627988778019962	1.66725522697565	0.016182027877362	0	0	0.0272802052375578	0	0	0	0	0	0
mmu-mir-467f	0.229098274778236	0	0.504082399544709	0	0.810354679798276	0	0.30502036350524	0.0570811387385618	0.352868859837505	0	0.108779213683212	0	0.828021849178139	0.0782434262235353	0.559986668269199	0	0.123694730681782	0.00620237544777274	0.655063885607234	0.143407941097405	0.268145179799524	0.0739383123787227	0.809750165586762	0	0.191769620762258	0.0179814780500954	0.143478905174577	0.211738006965192	0.885598211608407	0.143882918569529	0.797873479197277	0.0153446747930861	0.251476863565544	0.0117355136593706	0.641735206965585	0.0396875545051119	0.27569418914061	0.00897126825742803	0.674297612997326	0.0880302316528492	0.0101060052578177	0	0.709675053394182	0.0127233342769806	0.109155052569073	0.206785587348824	0.639288687081331	0.0362999284891409	0.401196394394511
mmu-mir-467g	0.0368792344764965	0	0.440105414386315	0	0	0.0188505393516319	0.016053703342381	0.00430801047083485	0.109049851728209	0	0.0106995947885127	0	0.00496813109506883	0	0.0057829948530382	0	0	0	0.0738999648108439	0	0.0290869347579144	0	0.0176581032993998	0	0.0506058721455958	0	0.128488571798129	0.0352896678275321	0.117453343714643	0	0.194246684726039	0	0.065058691071683	0	0.263167727417905	0	0.0156181437197882	0	0.0358900342401802	0	0.00786022631163597	0	0.0233830330607638	0	0	0.206785587348824	0	0	0
mmu-mir-467h	0.279388139973458	0	1.39272975383273	0.0285922575978726	0.617503566083094	0.0942526967581596	0.634738732152604	0	0.734543340886236	0.125904497913007	0.519821980141909	0	1.16585476364282	0.073814553041071	0.305534894735518	0	0.22088344764604	0	0.940627947160248	0.0651854277715475	1.12257388831326	0	1.25708878250489	0.0462404352815631	1.41163748616662	0	0.65903929951457	0	0.439275505492764	0.00336175043386751	3.19044957977445	0	0.750677204673266	0.0902731819951583	1.27573018665417	0.0696272886054594	1.1638912319877	0	1.7140210291674	0.016182027877362	0.00393011315581798	0	0.237727502784432	0	0.24256678348683	0.0563448466890528	0.0688147133564404	0	0
mmu-mir-468	5.69951805545855	0.0685462082670977	11.38930944578	0.0866432048420382	10.0700581545858	0	5.68054118268867	0	9.77333576809417	0.125904497913007	8.55967583081016	0	12.2621755644791	0.073814553041071	5.97576134813947	0.246780582777282	4.85943584821287	0.103372924129546	16.0162207685724	0.195556283314642	18.9974042637629	0.0739383123787227	16.4808964127731	0.786087399786573	46.5218894812143	0.941886945481186	2.83745596054202	0.141158671310128	4.69813374858571	0.0672350086773502	62.3469197749704	1.17341630770658	16.8902371051485	0.0902731819951583	17.8728884396117	0.278509154421838	7.54016816802298	0	24.3617202115163	0.129456223018896	0.842167104818139	0	0.162512079772308	0.0636166713849031	0.630673637065757	0	0.481702993495083	0	2.5409104978319
mmu-mir-470	169.644478591884	2.12493245628003	308.91744262196	2.59929614526115	324.996876856964	1.96045609256972	278.840478054588	1.83090445010481	241.555709299843	2.64399445617315	198.566646616815	2.35419962182835	340.730990936804	4.28124407638212	253.487941058174	2.7145864105501	186.867396708549	3.92817111692274	209.748171728556	1.30370855543095	273.78077340887	3.62297730655741	342.146772977418	6.56614180998196	646.068301058772	18.152730222001	53.8581263453824	3.10549076882282	141.178919145001	3.42898544254486	643.102733625239	11.5536374912648	280.878387415247	2.88874182384507	217.14855797103	5.57018308843675	98.869640243529	3.94735803326833	1704.77662640856	11.845244406229	35.8201741915982	0.245586126594123	53.5081739873812	1.46318344185277	41.0422997659716	3.38069080134317	28.0075883360712	0.412499187376601	58.7084057130634
mmu-mir-471	2.12334986379828	0	8.08500361891792	0	2.37501371570421	0	5.92752123410992	0	4.73235205612981	0	4.45816449521363	0.0871925785862351	8.03181193702794	0	2.21681469366464	0	3.09236826704455	0	6.5688857609639	0	7.81711371618951	0	6.81098270119706	0.184961741126252	30.3635232873575	0.513756515717011	4.81832144242984	0	5.05049377972964	0	56.2897650899649	0.541576757403038	13.6373025515643	0	17.5914256295391	0.139254577210919	12.901944811999	0.179425365148561	6.09043005287907	0.032364055754724	0.505300262890883	0	0.506632382983216	0	0.582160280368391	0.225379386756211	0.550517706851523	0	0.267464262929674
mmu-mir-483	0.111755255989383	0	0.562435034359508	0	0.57000329176901	0	0.123490025710623	0.0538501308854356	0.205754437223035	0	0.624143029329908	0	0.496813109506883	0	0.57829948530382	0	0.331325171469059	0	0.273703573373496	0	0.0908966711184826	0	0.672689649500944	0.184961741126252	0.710257854675028	0	0.267684524579435	0	0.587266718573214	0.0672350086773502	0.626602208793673	0	0.125112867445544	0.0902731819951583	0.211097107554469	0.0696272886054594	0.339524863473657	0.0897126825742803	0.435030718062791	0.032364055754724	0	0	0.272802052375578	0	0.145540070092098	0	0	0	0
mmu-mir-484	3.12914716770273	0	3.79643648192668	0.259929614526115	2.85001645884505	0.150804314813055	2.59329053992309	0.161550392656307	2.36617602806491	0	1.78326579808545	0	2.89807647212349	0.147629106082142	6.16852784324074	0	0.883533790584158	0.72361046890682	2.37209763590363	0	2.0906234357251	0.369691561893613	3.11118962894187	0.0924808705631262	3.55128927337514	0.34250434381134	1.33842262289718	0.0705793356550641	10.5708009343179	0.0672350086773502	6.78819059526479	0	4.25383749314851	0	4.78486777123463	0	2.03714918084194	0	1.41384983370407	0.0647281115094479	0.898311578472682	0	0.857377878894673	0	0.582160280368391	0	0.894591273633725	0.824998374753202	0
mmu-mir-485	5.58776279946916	0.0685462082670977	7.38195982596854	0.606502433894267	13.2050762593154	0.226206472219583	10.1261821082711	0.107700261770871	2.88056212112249	0	3.12071514664954	0.0871925785862351	3.80890050621944	0.073814553041071	5.68661160548756	0	3.09236826704455	0.103372924129546	2.18962858698797	0.0651854277715475	2.90869347579144	0.0739383123787227	3.19527583512948	0	2.92981365053449	0.0856260859528351	0.37475833441121	0.0705793356550641	4.22832037372714	0.0672350086773502	3.55074584983081	0	2.87759595124752	0.0902731819951583	1.47767975288128	0.0696272886054594	0.95066961772624	0.0897126825742803	4.02403414208082	0	2.02120105156353	0	1.40298198364583	0	2.1345876946841	0	1.92681197398033	0.577498862327241	2.27344623490223
mmu-mir-486a	16.3721450024446	1.4051972694755	14.8693762208795	11.0036870149388	35.8152068328195	1.62114638424035	48.4080900785644	1.02315248682328	80.6557393914298	1.95151971765161	56.262035929596	1.65665899313847	69.6780386083404	1.29175467821874	319.076741016383	2.67345631342055	43.6244809100928	1.39553447574887	25.7737531593375	0.717039705487022	49.2205474106583	0.924228904734034	40.4034220731505	1.66465567013627	62.147562284065	1.92658693393879	14.6423434944951	1.44687638092881	145.465966190585	2.75663535577136	74.5656628464471	1.3539418935076	436.518794517504	2.70819545985475	31.2071890668023	1.25329119489827	56.1234599321955	1.70454096891133	31.2134540210052	1.22983411867951	17.0398477541537	4.05217108880302	15.491259402756	11.0693008209731	17.7316318728872	5.52179497552718	12.6963146142633	11.5499772465448	22.9016275133533
mmu-mir-486b	16.1486344904659	1.4051972694755	14.8693762208795	11.0036870149388	35.8152068328195	1.62114638424035	47.7906399500112	0.915452225052406	80.3471077355953	1.95151971765161	55.9053827699789	1.65665899313847	69.0984233139157	1.29175467821874	317.630992303123	2.67345631342055	43.2931557386238	1.29216155161932	25.4088150615062	0.717039705487022	49.1296507395399	0.924228904734034	39.9829910422124	1.66465567013627	61.8812155885618	1.92658693393879	14.5888065895792	1.44687638092881	143.704166034866	2.68940034709401	74.043494339119	1.3539418935076	429.637586807999	2.61792227785959	31.2071890668023	1.25329119489827	55.5802201506377	1.70454096891133	31.4309693800366	1.22983411867951	16.9837032804991	4.05217108880302	15.4133159592201	11.0693008209731	17.5860918027951	5.52179497552718	12.9027587543326	11.5499772465448	22.6341632504236
mmu-mir-487b	0.223510511978767	0	0.140608758589877	0	0	0	0	0.0538501308854356	0	0	0.178326579808545	0	0.248406554753442	0	0.0963832475506366	0	0	0	0	0	0.0908966711184826	0	0.252258618562854	0	0.177564463668757	0	0	0	0	0	0	0	0.125112867445544	0	0.140731405036313	0	0.0679049726947314	0	0.217515359031395	0	0.0561444736545426	0	0	0	0	0	0	0	0
mmu-mir-488	0	0	0.210913137884815	0	0	0	0.123490025710623	0	0	0	0.0891632899042725	0	0.165604369835628	0	0	0	0.441766895292079	0	0	0	0.181793342236965	0	0	0	0	0	0.0535369049158871	0	0	0	0	0	0.125112867445544	0.0902731819951583	0.0703657025181563	0	0	0	0	0	0	0	0.0779434435358794	0	0.339593496881561	0	0	0	0
mmu-mir-489	0	0	0	0	0	0	0	0	0	0	0	0	0	0	0	0	0	0	0	0	0	0	0	0	0	0	0	0	0	0	0.522168507328061	0	0.250225734891089	0	0	0	0	0	0	0	0	0	0	0	0.0485133566973659	0	0	0	0
mmu-mir-490	0.223510511978767	0	0	0	0.0950005486281683	0	0	0	0.102877218611518	0	0.802469609138453	0	0.745219664260325	0	0.674682732854456	0	0.773092066761139	0	0.273703573373496	0	0.272690013355448	0	0.336344824750472	0	0.355128927337514	0	0	0	0.704720062287857	0	0	0	2.62737021635643	0	0.0703657025181563	0	0.0679049726947314	0	0.108757679515698	0	0	0	0.506632382983216	0	0	0	0	0	0.200598197197255
mmu-mir-491	0.111755255989383	0	0.0703043792949385	0	0	0	0.37047007713187	0.0538501308854356	0.102877218611518	0	0.0891632899042725	0	0.165604369835628	0	0	0	0	0	0.091234524457832	0	0.0908966711184826	0	0.252258618562854	0	0	0	0	0	0	0	0	0	0	0	0.140731405036313	0	0.203714918084194	0.0897126825742803	0	0	0.112288947309085	0	1.32503854010995	0	0.194053426789464	0	0.206444140069321	0	0
mmu-mir-493	0.33526576796815	0	0.773348172244323	0	3.80002194512673	0.0754021574065277	1.6053703342381	0.107700261770871	0.205754437223035	0	0.178326579808545	0	0.248406554753442	0	0	0	0.22088344764604	0.103372924129546	0.364938097831328	0	0.0908966711184826	0.0739383123787227	0.252258618562854	0	0.976604550178164	0	0.107073809831774	0.0705793356550641	0.117453343714643	0	0.313301104396836	0	0.125112867445544	0	0.281462810072625	0.0696272886054594	0.543239781557851	0	0	0	0	0	0.584575826519095	0	0.145540070092098	0.0563448466890528	0.550517706851523	0	0.267464262929674
mmu-mir-494	1.11755255989383	0	0.984261310129139	0	1.33000768079436	0	0.493960102842493	0	0.102877218611518	0	0.0891632899042725	0	0.0828021849178139	0	0	0	0	0	0.273703573373496	0	0.181793342236965	0	0	0	0.799040086509407	0	0	0	0.234906687429286	0	0.417734805862448	0	0	0.0902731819951583	0	0	0	0	0.108757679515698	0	0.0561444736545426	0	0.233830330607638	0	0.145540070092098	0	0	0	0
mmu-mir-495	0.223510511978767	0	0.351521896474692	0	1.23500713216619	0	0.37047007713187	0	0	0	0	0	0.0828021849178139	0	0	0	0	0	0.182469048915664	0	0	0	0	0	0.355128927337514	0	0.214147619663548	0	0.234906687429286	0	0	0	0.125112867445544	0	0.0703657025181563	0	0	0	0	0	0.280722368272713	0	0	0	0	0	0	0.16499967495064	0
mmu-mir-496a	0.111755255989383	0	0.210913137884815	0	0.285001645884505	0	0	0	0.102877218611518	0	0	0	0.165604369835628	0	0.0963832475506366	0	0	0	0.091234524457832	0	0.363586684473931	0	0.252258618562854	0	0	0	0.0535369049158871	0	0.117453343714643	0	0.104433701465612	0	0.250225734891089	0	0.281462810072625	0	0	0	0	0	0	0	0	0	0	0	0.344073566782202	0	0
mmu-mir-496b	0.111755255989383	0	0	0	0	0	0.123490025710623	0	0	0	0	0	0	0	0	0	0	0	0	0	0	0	0.084086206187618	0	0	0	0	0	0	0	0	0	0.125112867445544	0	0	0	0	0	0	0	0	0	0	0	0	0	0	0	0
mmu-mir-497a	0.782286791925683	0	0.351521896474692	0	0.0950005486281683	0	0	0	0.205754437223035	0	0.445816449521363	0	0.745219664260325	0	0.86744922795573	0	0.552208619115099	0	1.18604881795182	0	0.454483355592413	0.0739383123787227	0.588603443313326	0	3.46250704154076	0	0.321221429495323	0	2.58397356172214	0.0672350086773502	6.37045578940234	0.270788378701519	1.50135440934653	0	1.33694834784497	0.0696272886054594	1.15438453581043	0	0.543788397578489	0.0647281115094479	0.22457789461817	0	0.0779434435358794	0	0	0.338069080134317	0.0688147133564404	0	0
mmu-mir-497b	0.223510511978767	0	0.210913137884815	0.0866432048420382	0.950005486281683	0.0754021574065277	0.74094015426374	0.0538501308854356	0.205754437223035	0.125904497913007	0.445816449521363	0.17438515717247	0.993626219013766	0	0.481916237753183	0	0.552208619115099	0.103372924129546	1.36851786686748	0.0651854277715475	0.908966711184826	0.147876624757445	0.252258618562854	0.0924808705631262	0.0887822318343785	0	0.214147619663548	0	0.234906687429286	0	0.208867402931224	0	0.375338602336633	0.0902731819951583	0.281462810072625	0	0.203714918084194	0	0.217515359031395	0.032364055754724	0.393011315581798	0	3.89717217679397	0.381700028309419	3.25039489872352	0.197206963411685	1.72036783391101	0	2.5409104978319
mmu-mir-499	0.223510511978767	0	0.984261310129139	0	1.42500822942252	0	2.46980051421247	0.107700261770871	0.720140530280623	0.125904497913007	0.71330631923418	0	0.745219664260325	0	0.385532990202546	0	1.98795102881436	0.103372924129546	1.45975239132531	0	1.90883009348814	0	1.00903447425142	0	0.710257854675028	0	0.695979763906532	0	3.52360031143929	0	3.02857734250275	0	38.6598760406732	0	2.251702480581	0.0696272886054594	1.90133923545248	0	0.108757679515698	0.032364055754724	0.336866841927256	0	0.350745495911457	0	0.388106853578927	0	0.894591273633725	0	0.468062460126929
mmu-mir-500	0	0	0.140608758589877	0	0	0	0.246980051421247	0.134625327213589	0.102877218611518	0	0.0445816449521363	0	0.165604369835628	0	0.0963832475506366	0	0.11044172382302	0	0.091234524457832	0	0.363586684473931	0	0.42043103093809	0.0924808705631262	0.799040086509407	0	0.0803053573738306	0	0.293633359286607	0	0.26108425366403	0.180525585801013	0.625564337227722	0	0.38701136384986	0	0.135809945389463	0	0.108757679515698	0.0647281115094479	0	0	0	0	0	0	0	0	0
mmu-mir-501	8.82866522316128	0.0685462082670977	17.0136597893751	0	7.69504443888163	0.0754021574065277	17.1651135737766	0.0807751963281534	12.8596523264397	0	14.1323814498272	0.261577735758705	20.5349418596178	0.221443659123213	14.1683373899436	0	12.4799147920012	0	12.7728334240965	0.0651854277715475	19.2700942771183	0	22.0305860211559	0.0924808705631262	20.5086955537414	0.428130429764175	6.23704942270085	0.0705793356550641	29.0697025693741	0.268940034709401	33.2621339167975	0.180525585801013	20.3933973936237	0.0902731819951583	18.893191126125	0.278509154421838	11.0006055765465	0.179425365148561	15.0085597731663	0.0970921672641719	2.47035684079987	0.0613965316485306	2.61110535845196	0.508933371079225	1.06729384734205	0	1.58273840719813	0.329999349901281	3.54390148381818
mmu-mir-503	0	0	0.773348172244323	0	1.71000987530703	0	0.74094015426374	0	0.308631655834553	0	0.445816449521363	0	0.165604369835628	0.147629106082142	0.0963832475506366	0	0.662650342938119	0	1.09481429349398	0	0.545380026710896	0	0.672689649500944	0	4.9718049827252	0	0.214147619663548	0.211738006965192	0.469813374858571	0	5.32611877474622	0.180525585801013	0.563007903504949	0.0902731819951583	0.56292562014525	0	0.203714918084194	0	4.5678225396593	0	0.112288947309085	0	0.350745495911457	0	0.339593496881561	0	0.344073566782202	0	0.534928525859348
mmu-mir-504	0.223510511978767	0.137092416534195	0.773348172244323	0	0.0950005486281683	0	0.37047007713187	0.0538501308854356	0.514386093057588	0	0.534979739425635	0	0.331208739671255	0	1.34936546570891	0.0822601942590939	0.883533790584158	0	0.364938097831328	0	0.363586684473931	0	0.084086206187618	0	1.33173347751568	0	0.267684524579435	0	0.352360031143929	0	1.35763811905296	0.0902627929005064	6.75609484205939	0	0.492559917627094	0.208881865816378	0.271619890778926	0	2.17515359031395	0.032364055754724	0.0561444736545426	0	0.233830330607638	0.0636166713849031	0.24256678348683	0	0.550517706851523	0	0.401196394394511
mmu-mir-5046	0	0	0.210913137884815	0	0	0	0	0	0	0	0	0	0	0	0	0	0	0.103372924129546	0.091234524457832	0	0	0	0	0	0	0	0	0	0	0	0	0	0	0	0	0	0	0	0	0	0	0	0.0389717217679397	0	0	0	0	0	0
mmu-mir-505	0.111755255989383	0	0.140608758589877	0	0	0	0	0.269250654427178	0.205754437223035	0	0.445816449521363	0	0	0	0.28914974265191	0	0.331325171469059	0	0	0.0651854277715475	0.0908966711184826	0	0	0.0924808705631262	0.0887822318343785	0	0.0535369049158871	0.0705793356550641	0.352360031143929	0.201705026032051	0.626602208793673	0	0.500451469782177	0.180546363990317	0.0703657025181563	0	0.339524863473657	0.0897126825742803	0.108757679515698	0	0	0	0.506632382983216	0	0	0	0	0	0.601794591591766
mmu-mir-509	0	0	0	0	0	0	0	0	0	0	0	0	0	0	0	0	0	0	0	0	0	0	0	0	0	0	0	0	0.234906687429286	0	0.0522168507328061	0	0	0	0	0	0	0	0	0	0	0	0.0389717217679397	0	0	0	0	0	0
mmu-mir-5098	12.5914646923238	1.10839218767897	19.8961393404676	1.63149154717558	16.1025929924745	1.6460290961845	14.9212998066146	2.21700988855338	14.505687824224	1.57380622391259	16.1385554726733	2.16499172629622	18.727370162862	2.5709608824205	18.9075016720084	1.41240753542864	13.9156572017005	1.92997249349862	20.7859617072279	2.11852640257529	17.1640184073031	2.8710246696658	23.571886180575	2.5737426277718	27.922011911912	2.95409996537281	8.74418267991184	4.88197264726078	18.7925349943429	7.17195837561295	38.9015537959405	3.64029843767742	21.2279002194855	3.77612720285747	21.3911735655195	6.42868755694207	12.7661348666095	6.26463662416199	47.2911017838108	5.17274703127753	10.4243444234389	3.93981543588621	30.358971257225	8.96995066527134	23.868571495104	5.20231969480025	10.8156084982317	4.56471600750946	10.7099377483615
mmu-mir-5099	0	0	0.140608758589877	0	0.380002194512673	0	0	0	0	0	0	0.0871925785862351	0.165604369835628	0	0.0963832475506366	0	0	0	0.091234524457832	0	0	0	0	0	0.177564463668757	0	0.107073809831774	0.0705793356550641	0	0	0.626602208793673	0	0.250225734891089	0	0.211097107554469	0	0.0679049726947314	0	0.108757679515698	0.0647281115094479	0	0	0.0779434435358794	0	0.145540070092098	0	0	0	0.0668660657324184
mmu-mir-5100	0	0	0	0	0	0	0	0	0.308631655834553	0	0.0891632899042725	0.0871925785862351	0	0	0.192766495101273	0	0.11044172382302	0	0.182469048915664	0.0651854277715475	0.181793342236965	0	0.504517237125708	0	0	0	0	0	0	0	0.208867402931224	0.0902627929005064	0	0	0.140731405036313	0	0	0	0	0	0	0	0.0779434435358794	0	0.533646923671025	0	0.481702993495083	0	0.534928525859348
mmu-mir-5101	0.111755255989383	0	0	0	0	0	0	0	0.205754437223035	0	0	0	0.165604369835628	0	0	0	0	0	0	0	0.545380026710896	0	0.168172412375236	0	0.177564463668757	0.0856260859528351	0	0	0	0	0	0	0.125112867445544	0	0.281462810072625	0	0.271619890778926	0	0	0	0.0561444736545426	0	0	0	0	0	0	0	0
mmu-mir-5103	0	0	0	0	0.285001645884505	0	0	0	0	0	0	0	0.0828021849178139	0.073814553041071	0	0	0	0	0	0	0	0.221814937136168	0.084086206187618	0	0	0.0856260859528351	0	0.0705793356550641	0	0	0	0	0	0	0.140731405036313	0.0696272886054594	0.0679049726947314	0	0	0.0647281115094479	0.0561444736545426	0.245586126594123	1.13017993127025	0	0.485133566973659	0.169034540067159	0.0688147133564404	0.577498862327241	0
mmu-mir-5104	0	0	0	0	0	0	0	0	0	0	0	0	0.289807647212349	0	0	0	0	0	0.182469048915664	0	0	0	0	0	0	0	0.160610714747661	0	0.352360031143929	0	0.522168507328061	0	0	0	0.211097107554469	0	0	0	0.217515359031395	0.032364055754724	0	0	0.0584575826519095	0	0.485133566973659	0	0	0	0
mmu-mir-5106	3.12914716770273	0.342731041335489	2.24974013743803	0.259929614526115	7.5050433416253	0.0754021574065277	80.7624768147477	1.34625327213589	0.205754437223035	0.125904497913007	0.534979739425635	0.17438515717247	0.579615294424697	0.073814553041071	0.28914974265191	0	4.19678550527475	0.413491696518183	2.64580120927713	0	1.72703675125117	0.0739383123787227	1.09312068043903	0.0924808705631262	0.355128927337514	0.17125217190567	0.481832144242984	0.0705793356550641	0.469813374858571	0.0672350086773502	0.313301104396836	0	0.375338602336633	0	0.211097107554469	0.208881865816378	0.611144754252583	0	0.435030718062791	0	0.954456052127224	1.65770635451033	3.39053979381075	0.445316699694322	5.09390245322342	1.29593147384822	3.44073566782202	1.40249723708044	4.81435673273413
mmu-mir-5107	0.111755255989383	0	0.210913137884815	0	0.285001645884505	0	0.123490025710623	0.0538501308854356	0.205754437223035	0	0.267489869712818	0	0.165604369835628	0	0	0	0.441766895292079	0	0.547407146746992	0.0651854277715475	0.0908966711184826	0	0.504517237125708	0	0.266346695503136	0	0	0	2.70142690543679	0.0672350086773502	0.939903313190509	0	0	0	0.492559917627094	0.139254577210919	0	0.179425365148561	0	0.032364055754724	0	0	0.233830330607638	0.0636166713849031	0.703443672111806	0	0	0	0.267464262929674
mmu-mir-5108	0.894042047915066	0.0685462082670977	0.773348172244323	0.173286409684076	1.90001097256337	0	11.6080624167986	1.18470287947958	0.720140530280623	0	0.35665315961709	0.0871925785862351	0.910824034095952	0.295258212164284	1.15659897060764	0.0822601942590939	0.441766895292079	0.206745848259091	1.27728334240965	0.0651854277715475	1.27255339565876	0	0.084086206187618	0.184961741126252	0.443911159171893	0	0.160610714747661	0.141158671310128	0	0.201705026032051	0.208867402931224	0.0902627929005064	0.500451469782177	0.0902731819951583	0.211097107554469	0.417763731632756	0.0679049726947314	0.0897126825742803	0.108757679515698	0.0647281115094479	0.449155789236341	0.245586126594123	1.94858608839698	0.190850014154709	1.55242741431571	0.901517547024846	3.09666210103982	0.907498212228522	1.53791951184562
mmu-mir-511	0	0	0.632739413654446	0	0	0	0.617450128553117	0	0.360070265140312	0	0.624143029329908	0	0.248406554753442	0	0.481916237753183	0	0.331325171469059	0	0.273703573373496	0	0.454483355592413	0	1.05107757734523	0	1.50929794118443	0	0.428295239327097	0	1.05708009343179	0.0672350086773502	0.626602208793673	0	0.87579007211881	0	0.56292562014525	0	0.339524863473657	0	0.217515359031395	0	0.112288947309085	0	0.701490991822914	0	0	0	0	0	0
[truncated: 617 more rows]
[truncated: 30 more columns]
