# Supplementary material for: Conserved shifts in sperm small non-coding RNA profiles during mouse and human aging
Source: EMBO J. 2026 Jan 20;45(4):1362–80. doi: 10.1038/s44318-025-00687-8 (PMC12909834; doi:10.1038/s44318-025-00687-8)
Supplement: Supplementary file 14 — Source data Fig. 1 [file 44318_2025_687_MOESM14_ESM.zip]

Archive with 15 entries (8 files):
- 1B/
- 1B/PCOA_plots for mouse tsRNA and rsRNAs .xlsx
- 1C/
- 1C/PCOA plots for sperm head tsRNA and rsRNA.xlsx
- 1D/
- 1D/Coverage plots for sperm sncRNAs.xlsx
- 1E/
- 1E/Coverage plots for sperm head sncRNAs.xlsx
- 1F/
- 1F/Fig.1F_purifed sperm heads x40.tif
- 1F/sncRNA composition in sperm head_piechart.xlsx
- 1G/
- 1G/Correlation heatmap of genomic tsRNAs_rsRNAs and mitocondrail tsRNAs_rsRNAs.xlsx
- 1H/
- 1H/Separated PCOA analysis for gemonic and mitochondrial tsRNAs_rsRNAs .xlsx
