# Supplementary material for: Conserved shifts in sperm small non-coding RNA profiles during mouse and human aging
Source: EMBO J. 2026 Jan 20;45(4):1362–80. doi: 10.1038/s44318-025-00687-8 (PMC12909834; doi:10.1038/s44318-025-00687-8)
Supplement: Supplementary file 14 — Source data Fig. 1 [file 44318_2025_687_MOESM14_ESM.zip › 1B/PCOA_plots for mouse tsRNA and rsRNAs .xlsx]

## Sheet: Sheet1
PCOA – sperm PANDORA-seq
	Axix1	Axix2
sp.10.1.p	-0.0740736	0.0694643
sp.10.2.p	-0.0383342	0.0995797
sp.10.3.p	-0.0698813	-0.113324
sp.10.4.p	-0.0534702	-0.342099
sp.30.1.p	-0.153371	-0.0119781
sp.30.2.p	-0.148287	0.00250327
sp.30.3.p	-0.132869	-0.076286
sp.30.4.p	-0.171397	0.10523
sp.50.1.p	-0.144906	0.0508332
sp.50.2.p	-0.0841572	0.08479
sp.50.3.p	-0.0852137	0.0945536
sp.50.4.p	-0.13215	-0.0391418
sp.70.1.p	0.171343	0.0991081
sp.70.2.p	0.183829	-0.0350984
sp.70.3.p	0.174884	-0.0166709
sp.70.4.p	0.104537	0.064088
sp.90.1.p	0.133651	0.0380592
sp.90.2.p	0.19548	-0.00512728
sp.90.3.p	0.15986	0.119688
sp.90.4.p	0.164525	-0.188172
PCOA – sperm Traditional sncRNA-seq
	Axix1	Axix2
sp.10.1.c	-0.154741	0.0494308
sp.10.2.c	0.0106247	0.0819231
sp.10.3.c	-0.0660427	-0.109471
sp.10.4.c	0.170453	0.0339974
sp.30.1.c	-0.120458	0.046342
sp.30.2.c	-0.164204	0.0702701
sp.30.3.c	-0.0224642	0.0786506
sp.30.4.c	-0.125569	0.0355927
sp.50.1.c	-0.128889	-0.0673287
sp.50.2.c	-0.0261632	0.0278279
sp.50.3.c	-0.0297946	0.0378144
sp.50.4.c	-0.00541881	0.0664198
sp.70.1.c	0.102961	0.0818312
sp.70.2.c	-0.0710103	-0.194921
sp.70.3.c	0.101748	-0.0612329
sp.70.4.c	0.125907	0.0404348
sp.90.1.c	0.144192	0.0721189
sp.90.2.c	0.137164	0.0261731
sp.90.3.c	-0.0106832	-0.121262
sp.90.4.c	0.132388	-0.194612
