# Supplementary material for: Conserved shifts in sperm small non-coding RNA profiles during mouse and human aging
Source: EMBO J. 2026 Jan 20;45(4):1362–80. doi: 10.1038/s44318-025-00687-8 (PMC12909834; doi:10.1038/s44318-025-00687-8)
Supplement: Supplementary file 14 — Source data Fig. 1 [file 44318_2025_687_MOESM14_ESM.zip › 1C/PCOA plots for sperm head tsRNA and rsRNA.xlsx]

## Sheet: Sheet1
PCOA – sperm head PANDORA-seq
	Axix1	Axix2
sph.10.1.p	0.0509707	-0.135802
sph.10.2.p	0.205884	-0.022476
sph.10.3.p	0.153418	-0.0355351
sph.10.4.p	0.248016	0.11701
sph.30.1.p	0.0455525	-0.0289922
sph.30.2.p	0.0958278	-0.0141222
sph.30.3.p	0.027567	-0.0846965
sph.30.4.p	0.0587591	0.0800469
sph.50.1.p	-0.0853756	-0.168012
sph.50.2.p	0.181414	0.0528696
sph.50.3.p	0.13479	-0.0417499
sph.50.4.p	0.166468	0.0699413
sph.70.1.p	-0.169137	-0.00686411
sph.70.2.p	-0.0939516	0.101159
sph.70.3.p	-0.142207	0.129769
sph.70.4.p	-0.208582	-0.0619063
sph.90.1.p	-0.327828	0.0669861
sph.90.2.p	-0.247008	0.049121
sph.90.3.p	-0.0945772	-0.0667481
PCOA – sperm head Traditional sncRNA-seq
	Axix1	Axix2
sph.10.1.c	-0.123118	-0.0729579
sph.10.2.c	-0.175178	0.140387
sph.10.3.c	-0.123726	0.0235884
sph.10.4.c	0.00160736	-0.10452
sph.30.1.c	-0.0327201	-0.219755
sph.30.2.c	-0.149842	0.0830938
sph.30.3.c	-0.0726136	-0.135751
sph.30.4.c	0.0452615	-0.126539
sph.50.1.c	-0.135737	0.112058
sph.50.2.c	-0.0885577	-0.0644855
sph.50.3.c	-0.0765316	-0.0142277
sph.50.4.c	0.00692079	-0.110959
sph.70.1.c	0.0432084	0.156932
sph.70.2.c	0.249669	0.0947562
sph.70.3.c	0.261518	0.0953875
sph.70.4.c	-0.0537285	0.12906
sph.90.1.c	0.122973	-0.0819974
sph.90.2.c	0.192077	-0.0499148
sph.90.3.c	0.212953	0.0487052
sph.90.5.c	-0.104436	0.0971385
