# Supplementary material for: Conserved shifts in sperm small non-coding RNA profiles during mouse and human aging
Source: EMBO J. 2026 Jan 20;45(4):1362–80. doi: 10.1038/s44318-025-00687-8 (PMC12909834; doi:10.1038/s44318-025-00687-8)
Supplement: Supplementary file 14 — Source data Fig. 1 [file 44318_2025_687_MOESM14_ESM.zip › 1D/Coverage plots for sperm sncRNAs.xlsx]

## Sheet: Sheet1
Sperm G-tsRNA-Arg-CCT-1
	sp.10.1.p	sp.10.2.p	sp.10.3.p	sp.10.4.p	sp.30.1.p	sp.30.2.p	sp.30.3.p	sp.30.4.p	sp.50.1.p	sp.50.2.p	sp.50.3.p	sp.50.4.p	sp.70.1.p	sp.70.2.p	sp.70.3.p	sp.70.4.p	sp.90.1.p	sp.90.2.p	sp.90.3.p	sp.90.4.p
1	0	0	0.0754022	0.0538501	0.377713	0.261578	0.147629	0.16452	0	0	0	0	0	0	0	0	0	0	0	0.0323641
2	0	0	0.0754022	0.0538501	0.377713	0.261578	0.147629	0.16452	0	0	0	0	0	0	0	0	0	0	0	0.0323641
3	0	0	0.0754022	0.0538501	0.377713	0.261578	0.147629	0.16452	0	0	0	0	0	0	0	0	0	0	0	0.0323641
4	0	0	0.0754022	0.0538501	0.377713	0.261578	0.147629	0.16452	0	0	0	0	0	0	0	0	0	0	0	0.0323641
5	0	0	0.0754022	0.0538501	0.377713	0.261578	0.147629	0.16452	0	0	0	0	0	0	0	0	0	0	0	0.0323641
6	0.137092	0	0.0754022	0.16155	0.377713	0.261578	0.147629	0.16452	0	0	0	0	0	0	0	0	0	0	0	0.0323641
7	0.137092	0	0.0754022	0.215401	0.755427	0.435963	0.221444	0.329041	0.206746	0.0651854	0.0739383	0.0924809	0	0	0	0	0	0	0	0.0323641
8	0.616916	0	0.452413	0.430801	0.881331	0.610348	0.590516	0.658082	0.413492	0.130371	0.369692	0.647366	0.256878	0.0705793	0.40341	0.0902628	0	0.0696273	0	0.0647281
9	0.616916	0	0.452413	0.430801	0.881331	0.610348	0.590516	0.658082	0.413492	0.130371	0.369692	0.647366	0.256878	0.141159	0.40341	0.0902628	0	0.0696273	0	0.129456
10	0.616916	0	0.452413	0.484651	1.13314	0.610348	0.664331	0.658082	0.413492	0.130371	0.369692	0.647366	0.256878	0.141159	0.40341	0.0902628	0	0.139255	0	0.129456
11	0.754008	0.0866432	0.678619	0.700052	1.25904	0.697541	0.664331	0.658082	0.516865	0.391113	0.369692	0.647366	0.342504	0.141159	0.40341	0.180526	0	0.278509	0.0897127	0.194184
12	1.64511	0.25993	0.980228	1.88475	1.63676	0.697541	1.0334	0.740342	0.72361	0.586669	0.44363	0.832328	0.342504	0.211738	0.53788	0.541577	0	0.278509	0.538276	0.388369
13	2.33057	0.693146	1.88505	3.76951	1.76266	1.04631	2.50969	0.740342	0.72361	1.30371	0.961198	1.01729	0.42813	0.564635	0.80682	0.541577	0.0902732	0.557018	0.897127	0.614917
14	19.6728	9.70404	12.8938	19.9784	16.4935	13.3405	18.0108	8.55506	12.6115	14.7971	9.75986	10.1729	3.16817	2.68201	3.96687	4.69367	4.33311	4.73466	4.66506	4.1426
15	34.2731	15.1626	22.7715	44.5879	32.1056	27.2041	32.257	18.1795	23.8791	24.7053	17.1537	17.4789	5.73695	3.88186	6.11839	7.7626	7.76349	9.53894	6.81816	7.86447
16	43.3212	18.3684	27.9742	55.7887	38.275	33.046	37.7192	24.349	29.0478	29.0727	20.6288	20.4383	6.85009	4.51708	7.53032	10.7413	9.29814	11.9759	7.17701	8.93248
17	53.5346	22.2673	36.57	70.6514	44.3184	40.4574	47.3151	31.4234	35.5603	34.809	26.6917	25.3398	7.96323	5.43461	8.94226	13.1784	10.562	13.5077	7.805	10.2918
18	84.8602	39.5959	59.5677	111.793	74.1577	64.0865	83.4104	51.7417	58.7158	52.6046	39.4831	51.5118	13.5289	7.41083	12.9091	18.5941	16.0686	22.9074	10.317	13.7224
19	115.637	53.5455	83.0932	159.396	109.033	93.1217	125.411	77.4068	81.5612	71.378	55.7495	81.0132	17.8102	10.5163	16.8088	25.0931	19.5893	31.6804	13.0981	18.0591
20	237.787	211.669	381.309	467.419	312.621	339.702	400.665	375.847	432.719	240.404	229.948	448.162	36.7336	24.1381	29.18	57.4071	29.7902	52.2205	20.5442	34.759
21	403.669	289.908	526.986	693.913	494.049	527.341	737.407	525.149	625.82	485.892	380.339	720.334	60.9658	54.1344	43.5011	83.9444	52.3584	96.1553	63.7857	82.6902
22	415.116	296.58	542.443	724.392	509.913	544.343	763.981	539.133	640.395	500.95	390.542	743.731	63.4489	55.5459	45.5181	87.1036	55.2472	99.2189	65.8491	84.9233
23	418.2	297.793	545.912	732.685	514.949	548.267	770.329	542.012	642.773	503.623	392.317	749.28	63.5346	55.6165	45.7198	87.8257	55.8791	99.3581	65.8491	85.4087
24	421.765	298.919	549.757	741.624	520.741	551.144	773.724	546.372	646.184	507.143	394.313	754.274	63.5346	55.8283	46.056	88.0965	56.511	99.8455	65.9388	85.5382
25	422.313	299.179	551.265	745.663	522.63	552.975	775.274	548.511	647.115	507.99	394.683	756.494	63.7058	55.8988	46.1232	88.277	56.6916	100.054	66.0285	85.6353
26	441.643	310.616	581.351	790.251	550.077	577.476	818.972	575.328	675.439	557.531	413.611	802.272	67.6446	62.0392	47.6696	90.9849	58.6776	103.814	71.7701	90.587
27	443.631	312.522	585.799	796.336	553.854	582.446	824.804	581.168	678.23	559.747	415.903	808.283	67.9871	62.251	48.0058	91.707	59.1289	104.302	71.8599	90.7812
28	446.921	313.388	589.569	801.236	559.897	586.632	830.192	588.489	681.848	563.593	418.491	812.907	68.1584	62.6745	48.6109	92.068	59.49	104.511	71.8599	91.655
29	446.853	313.215	589.569	801.182	559.771	586.544	830.192	588.489	681.848	563.528	418.491	812.907	68.1584	62.6745	48.5437	91.7973	59.5803	104.511	71.8599	91.655
30	446.853	313.215	589.569	801.613	559.645	586.544	830.045	588.489	681.848	563.463	418.343	812.814	68.244	62.6745	48.5437	91.707	59.3998	104.441	71.7701	91.5255
31	446.99	314.601	590.776	803.013	561.66	588.288	834.621	589.97	683.709	564.18	419.156	816.144	69.2715	62.8862	49.485	92.1583	60.3025	106.251	71.7701	92.4317
32	446.99	314.775	591.002	803.39	561.66	588.463	834.916	590.299	683.709	564.571	419.304	816.421	69.3571	62.8862	49.6867	92.1583	60.3025	106.321	71.8599	92.4317
33	448.429	315.468	592.435	805.867	563.045	589.335	837.574	591.451	684.432	565.614	419.896	818.456	70.0421	64.5095	50.0901	93.3317	60.8441	107.505	72.8467	93.6292
34	449.252	316.508	593.49	808.183	566.318	592.299	840.748	593.014	685.466	566.592	421.67	820.768	71.3265	65.5682	51.6365	94.6857	62.2885	109.872	73.6541	95.3445
35	452.611	319.54	599.824	818.037	579.916	602.675	854.92	600.828	690.738	574.023	427.733	830.108	75.8647	69.8735	58.36	99.1085	68.066	118.575	78.7677	104.795
36	454.53	321.446	601.785	822.992	584.826	606.686	860.825	602.638	693.219	577.347	431.356	833.345	79.2898	72.9085	59.8392	99.9209	69.6006	121.569	80.1134	109.617
37	454.804	321.966	602.388	824.822	585.456	607.907	862.744	603.79	694.046	577.804	431.8	834.455	80.146	73.4025	60.1081	100.733	69.8714	122.266	80.2031	110.588
38	456.175	322.746	604.801	830.961	589.863	611.046	868.502	607.245	695.08	579.629	434.166	838.801	80.7454	75.167	62.2596	101.907	71.1353	124.145	81.5488	112.4
39	457.272	324.652	607.138	835.916	591.751	614.708	871.676	610.042	696.734	581.519	436.532	842.316	82.1154	76.508	63.8733	103.351	71.5866	126.443	82.7151	114.86
40	457.614	324.739	607.364	837.154	591.877	614.969	872.931	610.7	697.044	581.78	437.049	842.593	82.2867	76.7197	64.3439	103.531	71.7672	127.07	83.0739	115.151
41	459.808	326.645	609.325	843.885	596.41	617.934	877.876	614.072	700.868	583.67	438.75	845.923	83.9992	77.5667	65.9575	105.337	73.4824	129.994	84.5093	117.126
42	527.737	358.53	646.272	914.591	682.276	686.903	987.86	665.074	774.987	631.19	476.458	905.85	108.146	94.7175	85.1195	130.159	107.967	165.574	99.4914	141.431
43	529.931	360.956	648.082	920.191	684.543	690.565	990.296	666.472	778.295	633.211	479.416	910.197	110.458	95.8467	87.4055	132.416	109.953	166.966	100.209	142.952
44	530.068	361.302	648.232	920.783	684.795	691.437	990.665	666.637	778.812	633.537	479.712	911.122	110.971	95.9879	87.6072	132.777	109.953	167.175	100.209	143.34
45	531.027	362.775	649.74	924.014	686.18	693.094	991.92	668.775	781.603	634.776	481.338	913.619	111.571	96.8348	89.1536	134.401	111.397	168.498	100.299	144.311
46	531.644	363.988	650.796	928.915	687.564	695.099	992.806	668.775	782.43	635.688	481.56	916.116	112.085	97.3289	90.2966	135.394	112.3	169.334	100.658	145.218
47	534.729	365.721	656.3	935.538	689.705	700.244	995.611	672.559	787.495	638.1	483.926	923.421	113.797	98.6699	91.7758	138.914	113.834	170.378	101.286	146.124
48	534.798	365.721	656.527	935.969	689.705	700.68	995.611	672.806	788.115	638.165	483.926	923.884	114.311	98.6699	92.0447	139.546	113.925	170.517	101.286	146.156
49	534.935	365.894	656.527	936.185	689.705	700.767	995.98	673.135	788.425	638.361	483.926	924.439	114.653	98.9522	92.3137	139.637	114.015	170.796	101.375	146.318
50	534.935	365.288	655.999	935.108	688.824	700.156	995.389	672.477	788.322	638.361	483.778	923.884	114.568	98.9522	92.2464	139.998	114.105	170.796	101.286	146.156
51	532.33	363.901	653.284	931.553	688.32	697.541	992.658	671.243	786.151	636.471	481.93	921.017	114.396	98.5288	91.9103	139.185	113.564	170.03	101.106	145.25
52	530.89	362.602	651.399	927.461	686.809	694.925	989.779	668.94	784.394	634.515	479.86	916.67	113.369	98.317	90.8345	138.012	112.571	169.334	100.658	144.117
53	526.503	358.356	645.744	918.899	683.41	688.56	982.767	665.567	781.396	630.148	475.349	907.515	111.314	96.9054	88.4813	136.568	110.675	167.454	99.8502	142.564
54	523.35	356.45	641.748	911.252	677.744	684.549	976.567	662.112	776.227	626.432	471.8	900.116	110.201	95.5644	87.2038	134.401	109.321	165.226	99.5811	140.687
55	517.73	352.898	636.922	900.428	671.826	678.009	967.709	658.493	771.162	622.26	467.068	891.238	108.66	94.4352	86.1953	133.138	107.335	163.624	98.056	138.907
56	342.868	266.688	476.994	667.095	463.329	475.81	614.137	503.597	571.652	293.595	304.034	571.624	76.2928	52.2993	68.9159	99.7404	75.5587	103.954	38.3073	67.2525
57	313.53	243.554	429.491	602.529	419.514	428.639	561.581	461.562	519.449	265.696	277.121	514.194	70.984	46.8647	63.0664	90.8946	70.7742	94.9716	34.9879	60.9092
58	303.386	236.189	415.466	574.527	408.56	414.688	541.504	447.249	501.979	256.896	269.949	498.287	70.4703	46.0177	61.52	89.992	69.6006	93.0221	34.8085	59.7764
59	139.492	68.4481	108.051	212.116	174.126	142.56	213.841	127.75	141.414	99.9293	82.1455	137.427	49.0637	31.3372	41.6185	52.3524	56.2402	68.2347	24.9401	49.8083
60	101.585	52.1592	74.5727	141.195	127.289	107.16	157.151	88.7587	107.404	73.7247	60.4815	101.636	41.1005	26.0438	35.5673	44.4996	48.7475	53.9611	20.4545	43.0442
61	88.1504	44.448	59.6431	111.577	113.314	97.1325	137.886	79.5456	97.0672	65.5114	54.3447	89.614	38.1036	23.997	32.8107	41.4306	46.581	48.8087	18.6602	39.6136
62	83.2836	41.6754	54.365	99.2458	106.389	92.7729	125.337	72.718	93.2424	60.2965	49.095	82.7704	34.9354	22.5854	30.4575	38.9935	44.4144	44.6311	17.4043	36.183
63	82.2554	41.0689	52.5553	93.8608	104.627	91.465	123.787	70.9905	91.6918	58.6669	47.2466	81.5681	34.4217	22.2325	29.7179	38.0006	44.2339	43.8652	17.2248	34.5972
64	82.0498	41.0689	52.5553	93.7531	104.627	91.3778	123.344	70.9083	91.6918	58.6017	47.1726	81.3832	34.4217	22.2325	29.7179	38.0006	44.2339	43.8652	17.2248	34.5972
65	82.0498	41.0689	52.5553	93.6992	104.627	91.3778	123.344	70.826	91.6918	58.6017	47.1726	81.3832	34.4217	22.2325	29.7179	38.0006	44.2339	43.8652	17.2248	34.5324
66	79.9934	39.7692	50.7457	89.6605	99.7164	88.5005	120.022	68.4405	89.3142	56.9721	45.546	78.9787	33.4798	20.8209	27.1629	35.5635	42.1576	42.3334	15.6997	31.8139
67	79.9934	39.7692	50.6702	89.3912	99.4646	88.3261	120.022	68.4405	89.3142	56.9069	45.3242	78.8862	33.0517	20.7503	27.0957	35.4733	41.977	42.3334	15.61	31.652
68	79.5821	39.5093	50.444	89.2835	99.3386	87.8901	119.432	68.1114	88.7973	56.5158	45.1763	78.4238	33.0517	20.3268	26.9612	35.383	41.977	42.2638	15.61	31.5226
69	78.7596	39.4227	49.9916	88.4758	99.0868	87.2798	118.472	67.7001	87.867	56.255	44.363	77.6839	32.966	19.974	26.2889	35.2025	41.7965	41.846	15.5203	31.2637
70	78.4169	39.336	49.6146	88.0988	98.3314	86.7566	117.587	67.0421	87.4535	55.7987	43.9194	77.0366	32.7092	19.6211	26.2217	34.9317	41.7062	40.9408	15.0717	30.9077
71	70.2599	33.4443	43.2054	76.8441	87.1259	70.2772	105.186	57.0063	77.8398	47.7157	38.8916	67.6035	28.6847	16.8685	21.5152	29.4257	37.7342	37.181	14.1746	26.7003
72	60.5948	28.5056	37.0979	64.5663	68.1143	55.1057	86.8059	46.5593	66.3654	40.6105	32.5329	58.4479	23.9753	13.9747	19.6999	25.7249	33.3108	33.0033	12.5598	23.1079
73	35.3698	13.5163	19.0767	37.9105	28.958	17.9617	35.3572	17.6859	25.8432	20.8593	13.161	26.542	10.7033	6.28156	11.161	12.7271	14.9853	16.2232	7.53587	10.0005
74	19.2615	8.57768	14.4018	28.0021	15.9899	11.5966	22.5873	10.6938	16.1262	15.123	8.79866	17.8488	8.30573	4.72882	7.66479	9.11654	9.29814	10.3745	5.38276	6.95827
75	5.07242	2.94587	4.07172	12.1163	3.77713	2.17981	4.87176	3.94849	2.6877	2.54223	1.9224	3.60675	1.9694	1.76448	2.6894	2.25657	2.25683	2.92435	1.25598	1.45638
76	0	0	0	0	0	0	0	0	0	0	0	0	0	0	0	0	0	0	0.0897127	0
