# Supplementary material for: Conserved shifts in sperm small non-coding RNA profiles during mouse and human aging
Source: EMBO J. 2026 Jan 20;45(4):1362–80. doi: 10.1038/s44318-025-00687-8 (PMC12909834; doi:10.1038/s44318-025-00687-8)
Supplement: Supplementary file 14 — Source data Fig. 1 [file 44318_2025_687_MOESM14_ESM.zip › 1E/Coverage plots for sperm head sncRNAs.xlsx]

## Sheet: Sheet1
Sperm head G-tsRNA-Leu-CAA-1
	sph.10.1.p	sph.10.2.p	sph.10.3.p	sph.10.4.p	sph.30.1.p	sph.30.2.p	sph.30.3.p	sph.30.4.p	sph.50.1.p	sph.50.2.p	sph.50.3.p	sph.50.4.p	sph.70.1.p	sph.70.2.p	sph.70.3.p	sph.70.4.p	sph.90.1.p	sph.90.2.p	sph.90.3.p
1	2.57865	3.88062	4.00048	6.10499	3.45647	4.24471	0.838684	3.93432	1.91616	8.86579	2.69681	5.53437	5.27879	3.50397	4.77578	3.253	1.68275	2.90312	3.10941
2	2.57865	3.88062	4.16952	6.26999	3.45647	4.24471	0.838684	3.93432	1.91616	9.1098	2.86536	5.60105	5.64035	3.58943	4.88432	3.49697	1.92314	3.20344	4.04223
3	2.57865	4.38955	4.33855	6.26999	3.51931	4.85988	0.885278	4.55553	1.97252	9.19114	3.03391	5.86777	5.71266	3.58943	4.99286	3.57829	2.00327	3.20344	4.45682
4	2.57865	4.38955	4.3949	6.26999	3.51931	4.85988	0.931871	4.96966	2.02887	9.27247	3.03391	5.86777	5.71266	3.58943	4.99286	3.57829	2.0834	3.40366	4.76776
5	2.57865	4.38955	4.3949	6.26999	3.51931	4.85988	0.931871	4.96966	2.02887	9.27247	3.03391	5.86777	5.71266	3.58943	4.99286	3.57829	2.0834	3.40366	4.76776
6	2.57865	4.38955	4.3949	6.26999	3.51931	4.85988	1.02506	4.96966	2.02887	9.27247	3.03391	5.86777	5.71266	3.58943	4.99286	3.57829	2.0834	3.40366	4.76776
7	2.57865	4.38955	4.3949	6.26999	3.51931	4.85988	1.02506	4.96966	2.02887	9.27247	3.03391	5.86777	5.71266	3.58943	4.99286	3.57829	2.0834	3.40366	4.76776
8	2.57865	4.38955	4.3949	6.26999	3.51931	4.85988	1.16484	4.96966	2.02887	9.27247	3.03391	5.86777	5.71266	3.58943	4.99286	3.57829	2.0834	3.40366	4.76776
9	2.57865	4.64402	4.3949	6.26999	3.89638	4.85988	1.39781	4.96966	2.02887	9.27247	3.03391	5.86777	5.71266	3.58943	4.99286	3.57829	2.24366	3.90419	4.87141
10	2.57865	4.64402	4.3949	6.26999	3.89638	4.85988	1.39781	4.96966	2.02887	9.27247	3.03391	5.86777	5.71266	3.58943	4.99286	3.57829	2.3238	3.90419	4.87141
11	2.57865	4.64402	4.3949	6.26999	3.89638	4.85988	1.39781	4.96966	2.02887	9.27247	3.03391	5.93445	5.78497	3.76036	4.99286	3.57829	2.3238	3.90419	4.87141
12	2.57865	4.64402	4.3949	6.26999	3.89638	4.85988	1.39781	4.96966	2.02887	9.27247	3.03391	5.93445	5.78497	3.76036	4.99286	3.57829	2.3238	3.90419	4.87141
13	2.57865	4.64402	4.3949	6.26999	3.89638	4.85988	1.39781	4.96966	2.02887	9.27247	3.03391	5.93445	5.78497	3.76036	4.99286	3.57829	2.3238	3.90419	4.87141
14	2.57865	4.70763	4.3949	6.26999	3.89638	4.85988	1.39781	4.96966	2.02887	9.27247	3.11818	5.93445	5.78497	3.76036	4.99286	3.57829	2.3238	3.90419	4.87141
15	2.57865	4.70763	4.3949	6.26999	3.89638	4.85988	1.39781	4.96966	2.02887	9.27247	3.11818	5.93445	5.78497	3.76036	4.99286	3.57829	2.3238	3.90419	4.87141
16	1.90329	2.2902	2.81724	3.95999	2.57664	2.03008	0.885278	3.5892	1.18351	4.14821	1.51695	3.46732	3.39867	2.22203	3.31048	1.87047	1.28209	2.7029	4.04223
17	1.90329	2.22658	2.64821	3.71249	2.5138	2.03008	0.885278	3.5892	1.23987	4.06687	1.51695	3.40064	2.9648	2.05111	3.14767	1.70782	1.28209	2.50269	3.83494
18	1.90329	1.71765	1.85938	2.80499	1.69681	1.35338	0.838684	3.03702	1.07079	3.09082	1.43268	3.06724	2.3863	1.96564	1.89946	1.3012	1.20196	1.90204	1.96929
19	1.90329	1.65403	1.23959	1.65	1.38259	1.35338	0.838684	2.48483	0.789006	2.03344	1.43268	2.40045	1.8078	1.88018	1.41102	1.3012	1.0417	1.70183	1.34741
20	1.35072	1.39957	0.957862	1.815	1.2569	1.29187	0.79209	2.41581	0.338145	1.70809	0.758477	1.00019	1.44624	1.79472	0.705512	1.13855	1.20196	1.50161	0.621882
21	0.798155	1.39957	0.619793	1.155	1.2569	0.430622	0.79209	2.41581	0.281788	1.70809	0.758477	1.40026	1.15699	1.79472	0.651242	0.650599	0.961571	1.20129	0.414588
22	0.368379	0.7634	0.788828	0.577499	0.565604	0.0615175	0.838684	0.8973	0.338145	1.13872	1.60123	1.00019	0.650809	1.11102	0.379891	0.487949	0.961571	0.900968	0.932823
23	0.368379	0.7634	0.732483	0.165	0.377069	0.0615175	0.79209	0.552185	0.338145	0.813375	1.60123	1.00019	0.578497	1.11102	0.271351	0.487949	0.961571	0.900968	0.932823
24	0.368379	0.3817	0.732483	0.165	0.377069	0.0615175	0.79209	0.552185	0.338145	0.488025	1.60123	1.00019	0.506185	1.11102	0.271351	0.487949	0.88144	0.700753	0.932823
25	0.306983	0.3817	0.619793	0.165	0.377069	0.0615175	0.79209	0.483162	0.281788	0.32535	1.3484	0.466754	0.216936	1.02555	0.10854	0.487949	0.88144	0.700753	0.932823
26	0.0613965	0.3817	0.619793	0.165	0.377069	0	0.698903	0.483162	0.281788	0.32535	1.3484	0.400075	0.0723121	0.854627	0.10854	0.406624	0.801309	0.700753	0.932823
27	0.0613965	0.3817	0.619793	0.165	0.377069	0	0.698903	0.483162	0.281788	0.32535	1.3484	0.400075	0.0723121	0.854627	0.10854	0.406624	0.801309	0.700753	0.932823
28	0.0613965	0.3817	0.619793	0.165	0.377069	0	0.698903	0.483162	0.281788	0.32535	1.3484	0.400075	0	0.854627	0.10854	0.406624	0.801309	0.700753	0.932823
29	0.0613965	0.3817	0.619793	0.165	0.377069	0	0.698903	0.0690231	0.281788	0.32535	1.43268	0.400075	0.144624	0.854627	0.10854	0.406624	0.801309	0.700753	0.932823
30	0.0613965	0.3817	0.619793	0.165	0.377069	0	0.698903	0.0690231	0.281788	0.32535	1.43268	0.666792	0.144624	0.854627	0.10854	0.406624	0.801309	0.700753	0.932823
31	0.0613965	0.3817	0.619793	0.165	0.377069	0	0.79209	0.0690231	0.281788	0.32535	1.43268	0.666792	0.144624	0.854627	0.10854	0.406624	0.801309	0.700753	0.932823
32	0.0613965	0.3817	0.732483	0.165	0.439914	0	0.79209	0.0690231	0.281788	0.406687	1.43268	1.00019	0.216936	0.854627	0.10854	1.05722	0.961571	1.10118	1.24376
33	0.122793	0.445317	1.1269	0.165	0.439914	0	0.838684	0.138046	0.281788	0.406687	1.51695	1.06687	0.506185	1.02555	0.325621	1.3012	1.12183	1.20129	1.55471
34	0.122793	0.445317	1.1269	0.165	0.439914	0	0.838684	0.621208	0.281788	0.406687	1.60123	1.13355	0.506185	1.19648	0.596972	1.3012	1.12183	1.20129	2.07294
35	0.552569	1.65403	2.42283	0.989998	0.502759	0.184552	0.885278	0.759254	0.845364	0.894712	4.71941	1.9337	2.24168	1.79472	1.24821	2.2771	3.04497	3.00323	3.524
36	0.491172	1.65403	2.81724	0.989998	0.502759	0.184552	0.838684	0.759254	0.958079	0.813375	4.71941	1.9337	2.31399	1.79472	1.35675	2.2771	3.20524	3.10333	3.62765
37	0.491172	1.59042	2.81724	0.989998	0.628449	0.184552	0.838684	0.759254	0.958079	0.813375	4.63513	1.9337	2.31399	1.79472	1.35675	2.2771	3.20524	3.10333	3.62765
38	0.491172	1.33595	2.64821	0.989998	0.25138	0.184552	0.745497	0.759254	1.12715	0.813375	4.80368	1.53362	2.31399	1.28194	1.35675	2.03312	3.04497	2.6028	2.69482
39	0.491172	2.03573	2.19745	1.815	0.25138	0.676692	0.559123	0.690231	1.12715	0.813375	4.97224	1.9337	2.31399	1.3674	1.35675	2.19577	2.80458	2.6028	2.69482
40	1.10514	2.86275	2.59186	4.45499	0.691294	1.0458	1.16484	0.690231	1.29622	1.87076	4.97224	2.40045	2.3863	1.53833	1.35675	2.19577	2.80458	2.6028	2.69482
41	1.28933	3.37168	2.7609	6.02249	1.13121	2.70677	2.37627	1.10437	1.57801	3.2535	5.05651	2.40045	2.3863	1.70925	1.35675	2.2771	2.80458	2.6028	2.90212
42	1.59631	3.49892	2.81724	7.09499	1.13121	2.89132	2.51605	1.10437	1.63437	3.2535	5.14079	2.46713	2.67555	1.3674	1.35675	2.11445	2.80458	2.6028	2.90212
43	5.40289	6.8706	5.69083	11.4675	9.04967	11.3807	6.42991	4.4865	6.87562	7.97107	12.7256	6.80128	3.03711	1.88018	1.35675	2.19577	2.80458	2.6028	3.00576
44	5.46429	7.37953	5.69083	11.7975	9.11251	11.3807	6.61629	4.4865	6.87562	7.97107	12.8941	6.80128	3.10942	1.96564	1.46529	2.19577	2.80458	2.6028	3.10941
45	221.519	615.746	331.308	288.584	291.789	395.496	345.678	357.678	221.711	552.688	657.599	579.642	68.8412	92.2997	40.1057	60.3431	19.7923	42.4456	50.2688
46	224.466	627.706	335.872	297.742	297.508	403.678	352.853	363.269	225.092	561.961	668.302	588.977	70.3597	95.0346	41.6795	61.4003	20.5936	42.5457	51.4089
47	322.516	940.636	502.483	470.249	390.77	523.145	485.225	509.183	299.879	781.979	884.384	803.484	119.604	151.184	63.6046	108.569	33.8152	66.8718	85.9234
48	337.251	979.124	519.556	514.799	402.71	537.847	497.573	524.162	307.656	802.313	903.767	824.288	126.112	161.866	71.908	114.587	37.0205	71.8772	93.2823
49	350.574	1006.61	536.572	525.854	406.669	544.614	503.77	532.996	314.475	810.609	912.363	832.156	135.079	170.413	76.0325	121.011	40.2257	76.6824	103.958
50	378.264	1041.6	561.702	545.324	412.074	556.856	514.206	544.799	332.791	819.801	923.656	844.492	144.624	181.096	84.173	129.795	45.9951	81.2873	118.572
51	467.105	1170.99	669.546	645.149	457.888	607.178	565.413	581.382	411.805	886.091	985.514	888.567	193.073	217.844	115.541	182.656	81.2527	114.022	230.096
52	491.295	1234.8	703.465	673.859	469.954	629.939	583.957	603.952	430.177	915.291	1020.74	909.638	211.296	231.177	128.892	196.969	90.8684	127.737	283.06
53	527.519	1323.1	753.95	719.646	484.471	664.45	605.39	633.977	465.344	958.562	1057.82	932.442	234.219	251.26	139.8	213.234	99.9232	139.35	306.691
54	534.088	1354.53	776.883	738.209	487.865	674.539	609.444	638.326	474.249	966.452	1067.93	940.777	238.269	254.337	141.862	216.243	101.846	142.753	315.398
55	534.948	1358.47	780.996	740.766	488.619	676.692	610.609	639.706	475.376	967.428	1068.61	941.577	238.341	254.337	143.273	216.812	102.247	143.754	316.434
56	535.194	1358.66	781.109	740.766	488.619	676.692	610.609	639.706	475.545	967.428	1069.28	941.577	238.341	254.593	143.273	216.812	102.247	143.754	316.538
57	535.562	1359.17	781.334	741.591	488.808	676.692	610.748	639.706	475.545	968.16	1069.54	941.91	238.341	254.935	143.273	216.812	102.247	143.855	316.745
58	536.299	1359.81	782.855	741.756	489.185	677	611.96	641.018	475.658	968.648	1070.13	943.644	238.775	255.192	143.545	217.219	102.407	143.855	316.849
59	536.299	1359.81	783.137	741.756	489.185	677.185	611.96	641.018	475.827	968.648	1070.72	943.644	238.847	255.192	143.545	217.219	102.407	143.855	316.849
60	536.913	1360.95	783.87	744.149	489.185	677.984	612.565	641.501	475.883	969.624	1070.88	944.444	238.919	255.875	143.545	217.788	102.648	143.955	317.782
61	537.035	1360.95	783.87	744.149	489.185	677.984	612.892	641.501	475.883	969.624	1070.88	944.644	238.919	255.875	143.545	217.788	102.648	143.955	317.782
62	537.404	1360.95	784.208	744.149	489.185	677.984	612.985	641.501	475.883	969.624	1070.88	945.111	238.919	255.875	143.545	217.788	102.648	143.955	317.782
63	538.079	1362.41	784.827	745.964	489.436	678.292	613.917	641.846	476.278	970.031	1071.31	945.711	238.992	255.875	143.545	217.951	102.728	143.955	317.885
64	546.859	1375.33	800.097	783.418	494.212	683.521	619.135	649.438	478.476	975.399	1076.45	950.912	239.353	258.61	146.855	218.195	103.529	146.057	319.025
65	571.909	1401.16	828.776	834.073	507.535	707.39	636.282	666.694	488.226	1004.52	1100.21	967.515	248.609	266.045	148.429	225.27	109.218	153.465	338.822
66	565.032	1366.68	788.546	793.813	493.395	696.747	614.942	650.612	426.401	988.006	1079.4	959.247	221.781	248.013	125.147	184.445	80.1309	134.144	256.319
67	603.344	1361.33	806.915	813.036	500.811	706.159	626.916	646.539	438.124	990.203	1072.15	958.38	215.129	240.065	120.1	182.33	77.4866	129.239	225.432
68	610.834	1366.55	813.62	845.706	507.912	707.636	629.246	653.304	434.461	994.432	1079.14	966.715	213.104	242.372	120.643	182.737	77.0058	129.539	224.603
69	612.676	1385.38	833.171	936.703	519.225	722.092	635.024	675.046	424.823	1018.02	1085.13	990.52	205.005	250.406	133.396	175.58	72.5184	129.639	214.135
70	587.626	1321.38	823.086	957.163	513.631	702.468	620.673	674.287	391.911	1016.72	1061.87	986.252	184.468	247.158	132.148	161.511	60.9796	116.125	192.472
71	605.738	1354.46	845.623	1062.93	533.867	721.108	626.87	701.413	392.023	1060.32	1086.64	1011.66	178.539	260.063	147.506	158.665	61.6206	113.722	188.327
72	604.265	1352.36	844.497	1062.43	533.553	720.985	625.798	700.999	391.798	1059.1	1084.28	1010.32	177.816	259.978	147.181	158.177	61.6206	113.622	187.29
73	604.265	1352.36	843.933	1062.43	533.49	720.985	625.565	700.999	391.685	1059.1	1084.28	1009.99	177.816	259.208	147.181	158.177	61.5405	113.422	187.083
74	604.265	1352.36	843.426	1062.43	533.49	720.985	625.565	700.999	391.629	1059.1	1084.28	1009.99	177.671	259.208	147.181	158.177	61.5405	113.322	187.083
75	604.265	1352.36	843.426	1062.43	533.239	720.985	625.565	700.999	391.516	1059.1	1083.78	1009.26	177.671	259.208	147.072	158.177	61.5405	113.222	186.979
76	604.019	1351.03	842.581	1060.21	532.485	720.247	625.286	700.17	391.403	1057.55	1082.77	1008.32	177.599	259.038	147.072	157.852	61.3001	113.122	186.461
77	604.019	1351.03	842.581	1060.21	532.233	720.247	625.286	700.17	391.403	1057.47	1082.77	1008.32	177.526	259.038	147.072	157.852	61.3001	113.122	186.461
78	603.467	1351.03	842.468	1059.63	532.233	720.124	625.239	699.411	391.347	1057.06	1082.35	1008.26	177.454	258.867	147.072	157.77	61.3001	113.021	186.357
79	603.467	1351.03	842.468	1059.63	531.731	720.124	625.053	699.411	391.009	1056.25	1081.76	1008.12	177.309	258.354	147.072	157.364	61.3001	113.021	186.357
80	601.809	1346.57	841.454	1058.56	530.662	718.34	623.608	698.238	390.051	1054.46	1079.23	1005.92	176.08	257.499	147.072	156.713	60.6591	112.621	186.046
81	600.458	1342.5	839.256	1057.4	530.662	716.679	622.909	697.824	389.544	1051.94	1078.47	1003.92	175.429	257.243	147.018	155.981	60.2584	112.02	185.632
82	504.802	1055.59	695.352	926.638	449.278	587.554	525.901	597.05	314.306	861.12	919.442	823.555	146.938	208.956	132.148	127.68	50.803	96.4036	164.695
83	482.822	988.667	664.193	901.888	436.332	564.054	498.039	578.414	301.175	829.154	873.007	779.48	137.032	199.897	127.155	120.117	49.1202	91.9988	157.647
84	438.801	819.001	581.761	836.631	389.638	480.144	444.409	514.843	262.739	713.33	776.427	663.725	120.689	178.532	120.914	101.006	44.9534	82.9892	149.459
85	187.382	393.914	288.204	530.474	165.219	222.509	198.442	252.694	85.6635	353.005	365.501	298.79	54.1618	97.9403	72.6678	44.0781	16.9076	35.5382	72.1383
86	0.245586	0.318083	0.563448	0.165	0	0.615175	0.186374	0.0690231	0.281788	0.813375	0.337101	0.733471	0	0.512776	0	0.0813249	0.0801309	0.300323	0.103647
Sperm head Mt-tsRNA-Thr-TGT-1
	sph.10.1.p	sph.10.2.p	sph.10.3.p	sph.10.4.p	sph.30.1.p	sph.30.2.p	sph.30.3.p	sph.30.4.p	sph.50.1.p	sph.50.2.p	sph.50.3.p	sph.50.4.p	sph.70.1.p	sph.70.2.p	sph.70.3.p	sph.70.4.p	sph.90.1.p	sph.90.2.p	sph.90.3.p
1	0.122793	1.01787	1.07055	2.80499	0.691294	0.922762	0.139781	1.17339	0.22543	1.22006	0.842752	1.2669	0.289249	0.427314	0.542702	0.0813249	0.160262	0.80086	0.621882
2	0.122793	1.01787	1.07055	2.80499	0.691294	0.922762	0.139781	1.17339	0.22543	1.22006	0.842752	1.2669	0.289249	0.427314	0.542702	0.0813249	0.160262	0.80086	0.621882
3	0.122793	1.01787	1.07055	2.80499	0.691294	0.922762	0.139781	1.17339	0.22543	1.22006	0.842752	1.2669	0.289249	0.427314	0.542702	0.0813249	0.160262	0.80086	0.621882
4	0.122793	1.01787	1.07055	2.80499	0.691294	0.922762	0.139781	1.17339	0.22543	1.22006	0.842752	1.2669	0.289249	0.427314	0.542702	0.0813249	0.160262	0.80086	0.621882
5	0.122793	1.01787	1.07055	2.80499	0.691294	0.922762	0.139781	1.17339	0.22543	1.22006	0.842752	1.2669	0.289249	0.427314	0.542702	0.0813249	0.160262	0.80086	0.621882
6	0.122793	1.01787	1.07055	2.80499	0.691294	0.922762	0.139781	1.17339	0.22543	1.22006	0.842752	1.2669	0.289249	0.427314	0.542702	0.0813249	0.160262	0.80086	0.621882
7	0.122793	1.01787	1.1269	2.80499	0.691294	0.922762	0.139781	1.17339	0.22543	1.46407	0.842752	1.40026	0.289249	0.427314	0.542702	0.0813249	0.160262	0.80086	0.621882
8	0.122793	1.01787	1.1269	2.80499	0.691294	0.922762	0.139781	1.17339	0.22543	1.46407	0.842752	1.40026	0.289249	0.427314	0.542702	0.0813249	0.160262	0.80086	0.621882
9	0.122793	1.01787	1.1269	3.05249	0.691294	0.922762	0.139781	1.17339	0.22543	1.46407	0.842752	1.40026	0.289249	0.427314	0.542702	0.0813249	0.160262	0.80086	0.621882
10	0.122793	1.20872	1.1269	3.05249	0.691294	0.922762	0.139781	1.17339	0.22543	1.46407	0.842752	1.40026	0.289249	0.512776	0.542702	0.0813249	0.160262	0.80086	0.621882
11	0.122793	1.59042	1.23959	3.05249	0.691294	0.922762	0.139781	1.17339	0.22543	1.54541	1.0113	1.40026	0.289249	0.512776	0.542702	0.0813249	0.160262	0.80086	0.621882
12	0.122793	2.03573	1.46497	3.62999	0.691294	0.922762	0.139781	1.65655	0.22543	2.19611	1.0113	1.40026	0.433873	1.11102	0.542702	0.0813249	0.160262	0.900968	0.725529
13	0.122793	2.03573	1.52131	4.20749	1.00552	0.922762	0.139781	1.65655	0.22543	2.19611	1.0113	1.40026	0.433873	1.11102	0.814053	0.0813249	0.160262	1.00108	0.725529
14	0.122793	2.03573	1.52131	4.61999	1.00552	0.922762	0.139781	1.65655	0.22543	2.19611	1.0113	1.40026	0.506185	1.11102	1.13967	0.16265	0.160262	1.00108	0.725529
15	0.122793	2.03573	1.52131	5.11499	1.00552	0.922762	0.139781	1.65655	0.22543	2.19611	1.17985	1.40026	0.506185	1.11102	1.13967	0.16265	0.160262	1.00108	0.725529
16	0.122793	2.03573	1.52131	5.11499	1.00552	0.922762	0.139781	1.65655	0.281788	2.19611	1.17985	1.40026	0.578497	1.11102	1.57384	0.16265	0.160262	1.00108	0.725529
17	0.245586	2.03573	1.52131	5.19749	1.00552	1.0458	0.279561	1.86362	0.281788	2.19611	1.17985	1.40026	0.578497	1.11102	1.57384	0.16265	0.160262	1.00108	0.725529
18	1.7805	3.56253	3.71876	5.85749	2.07388	1.66097	0.559123	4.27943	0.563576	3.2535	1.51695	3.80071	2.82017	1.70925	2.38789	0.650599	1.36223	2.20237	1.34741
19	1.8419	3.56253	4.11317	6.51749	2.32526	1.66097	0.559123	4.69357	0.563576	3.2535	1.6855	3.80071	2.89249	2.13657	2.38789	0.650599	1.44236	2.30247	1.55471
20	1.96469	3.56253	4.11317	7.17749	2.38811	1.66097	0.559123	4.69357	0.563576	3.2535	1.6855	3.80071	2.9648	2.13657	2.38789	0.731924	1.44236	2.7029	1.55471
21	15.9017	20.8027	24.51	15.4275	19.9218	21.5926	17.426	22.0184	13.864	14.2341	28.9064	13.4692	20.0305	12.2212	6.62096	6.01804	12.4203	18.1195	8.08447
22	20.1995	25.3831	30.1445	17.325	25.0751	22.7	19.4295	22.9847	16.5128	14.6407	33.7943	15.8697	24.0799	13.674	7.70637	7.07526	14.9845	21.5231	10.8829
23	20.1995	26.4009	31.1024	17.325	25.0751	23.1306	19.5693	22.9847	16.6255	14.6407	33.7943	15.8697	24.0799	13.674	7.86918	7.07526	15.3851	21.5231	10.8829
24	20.9976	26.5918	31.5531	17.49	26.0178	23.1306	19.5693	22.9847	16.7946	15.0474	34.9742	16.7365	24.3692	13.9304	7.97772	7.15659	15.6255	21.9236	11.1939
25	21.6116	26.6554	31.6658	18.15	26.0178	23.1306	19.7091	22.2254	16.7946	15.0474	35.227	16.7365	24.3692	13.9304	7.97772	7.15659	15.6255	21.9236	11.1939
26	21.6116	26.1465	31.3277	17.49	26.0178	22.2078	19.7091	22.2254	16.6818	14.9661	34.6371	16.5364	24.5861	13.9304	7.97772	7.15659	15.5454	21.9236	11.1939
27	21.6116	26.1465	31.3277	17.985	26.0178	22.2078	19.8954	22.2254	16.7946	14.9661	34.6371	16.5364	24.5861	14.1014	8.1948	7.15659	15.5454	21.9236	11.1939
28	21.98	28.2458	31.6658	18.2325	26.0178	22.3309	20.3614	22.2945	16.7946	14.9661	35.1427	17.1366	24.5861	14.1014	8.30334	7.23791	15.7057	21.9236	11.2975
29	21.98	28.2458	31.6658	18.15	26.0178	22.3309	20.3614	22.2945	16.8509	14.9661	35.1427	17.1366	24.5861	14.1868	8.68323	7.48189	15.7858	21.9236	11.2975
30	22.7167	30.0907	32.0602	19.2225	26.7719	22.823	20.9205	23.744	17.0763	15.5355	35.5641	18.8035	25.1646	14.7851	9.93144	7.72586	16.9076	22.7244	11.9194
31	22.7167	30.5996	32.3419	20.5425	27.0233	22.823	21.0603	24.3652	17.0763	15.5355	35.6484	18.8035	25.1646	14.7851	9.93144	7.72586	16.9076	22.7244	11.9194
32	22.7167	30.5996	32.3419	20.5425	27.0233	22.946	21.3398	24.3652	17.0763	15.5355	35.8169	18.8035	25.1646	14.7851	9.93144	7.96984	17.0679	22.7244	11.9194
33	22.7167	30.0907	32.511	20.5425	27.2118	22.946	21.3398	23.813	17.0763	15.5355	35.9012	18.9369	25.1646	14.7851	9.93144	7.96984	17.0679	22.7244	11.8158
34	22.7167	30.0907	32.511	20.5425	27.2118	22.946	21.3398	23.813	17.0763	15.5355	35.9012	18.9369	25.1646	14.7851	9.93144	7.96984	17.0679	22.8245	11.8158
35	22.7167	30.0907	32.511	20.5425	27.2118	22.946	21.3398	23.813	17.0763	15.5355	35.9012	18.9369	25.1646	14.7851	9.98571	7.96984	17.0679	22.8245	11.8158
36	22.7167	30.0907	32.3983	20.5425	27.5889	22.946	21.3398	23.813	17.0763	15.5355	35.9012	18.8035	25.0923	14.8705	9.98571	7.96984	17.2281	22.8245	11.8158
37	22.5325	29.709	32.3983	20.5425	27.3375	22.946	21.2933	23.4679	16.7946	15.2914	35.7327	18.8035	25.0923	14.6141	9.98571	7.96984	17.148	22.7244	11.7121
38	22.5325	29.709	32.3983	20.46	27.3375	22.946	21.2933	23.1918	16.7946	14.7221	35.6484	18.8035	25.0923	14.6141	9.8229	7.96984	17.148	22.7244	11.7121
39	22.4711	29.1364	32.1729	19.8825	27.3375	22.946	21.2933	23.1918	16.7946	14.7221	35.3956	18.8035	25.02	14.6141	9.8229	7.96984	17.0679	22.7244	11.7121
40	21.98	29.0092	32.1729	19.8825	27.3375	22.946	21.2933	23.1918	16.7946	14.7221	35.3956	18.8035	25.02	14.7851	9.8229	7.96984	16.9877	22.5242	11.7121
41	21.98	29.0092	32.1166	19.8825	27.3375	22.946	21.2933	22.6396	16.7946	14.7221	35.3956	18.8035	25.02	14.7851	9.8229	7.96984	16.9877	22.5242	11.7121
42	22.1641	28.6911	31.9475	19.3875	27.149	22.946	21.2933	22.6396	16.7946	14.6407	35.3956	18.8035	25.02	14.7851	9.44301	7.96984	16.9877	22.5242	11.7121
43	22.1028	28.4367	31.8912	19.3875	27.149	22.946	21.2933	22.6396	16.6818	14.6407	35.3956	18.4701	24.9477	14.7851	9.44301	7.96984	16.9877	22.1238	11.6085
44	22.0414	28.4367	31.6658	18.8925	27.0233	22.946	21.2933	22.6396	16.6818	14.2341	35.0585	18.4701	24.9477	14.6996	9.44301	7.88851	16.9877	22.0237	11.6085
45	21.98	28.4367	31.6095	18.8925	26.7091	22.946	21.3398	22.2254	16.6818	13.8274	35.0585	18.4701	24.8754	14.6996	9.44301	7.88851	16.9076	21.9236	11.2975
46	21.366	25.7648	29.9191	12.87	25.6407	22.0233	20.9205	20.4999	16.0056	12.4446	34.3	16.6031	23.3568	13.1613	8.41188	7.64454	15.5454	20.3218	10.3647
47	21.366	25.5739	29.9191	12.87	25.6407	22.0233	20.9205	20.4999	16.0056	12.4446	34.3843	16.6031	23.3568	13.1613	8.41188	7.64454	15.5454	20.3218	10.3647
48	21.366	25.5739	29.9191	12.87	25.6407	22.0233	20.9205	20.4999	16.0056	12.4446	34.3843	16.6031	23.3568	13.1613	8.41188	7.64454	15.5454	20.3218	10.1574
49	21.366	25.5739	29.9191	13.2	25.6407	22.0233	20.9205	20.7069	15.8365	12.4446	34.3843	16.6031	23.3568	13.1613	8.41188	7.64454	15.5454	20.3218	10.1574
50	21.366	25.5739	29.9191	13.2	25.6407	22.0233	20.9205	20.7069	15.8365	12.4446	34.3843	16.6031	23.3568	13.1613	8.41188	7.64454	15.5454	20.3218	10.1574
51	20.5678	25.065	27.4399	13.2	25.6407	22.0233	20.8739	20.2238	15.4983	12.4446	34.3	15.9363	22.9229	12.6485	8.1948	7.56321	15.3851	19.7212	10.0538
52	20.5678	25.065	27.4399	13.2	25.6407	22.0233	20.8739	20.2238	15.5547	12.4446	34.3	15.9363	22.9229	12.6485	8.03199	7.48189	15.305	19.7212	10.0538
53	20.2609	24.1743	27.0455	13.2	24.9494	22.0233	19.8954	20.2238	15.2729	12.2006	34.1314	15.9363	22.6337	12.6485	7.32647	7.23791	15.0646	19.521	9.74282
54	20.2609	24.1743	27.0455	13.2	24.9494	22.0233	19.8954	20.2238	15.2729	12.2006	34.1314	15.9363	22.4168	12.6485	7.2722	7.23791	14.7441	19.521	9.63917
55	20.0767	23.2201	26.7075	13.2	24.9494	22.0233	19.8954	20.2238	15.2165	12.2006	33.9629	15.9363	22.1998	12.563	7.16366	7.15659	14.5838	19.7212	9.43188
56	19.8311	22.8384	25.4679	12.87	24.8866	22.0233	19.8954	19.8787	14.8784	12.1193	33.8786	15.9363	21.6936	12.563	7.10939	7.07526	14.3434	19.1205	9.32823
57	19.4627	21.6933	25.0171	12.87	24.6352	22.0233	19.1965	19.6716	14.7093	11.3059	33.6258	15.9363	21.549	12.3066	6.89231	7.07526	14.103	19.1205	9.12094
58	19.4627	20.6118	24.8481	12.87	24.4467	21.4696	18.2181	19.2574	14.2585	11.2246	33.1201	15.9363	21.4044	11.9648	6.13253	6.99394	14.103	18.7201	9.12094
59	19.4627	20.1029	24.7917	12.87	24.1953	21.4696	18.2181	19.2574	14.2585	11.2246	33.1201	15.5363	21.3321	11.9648	6.02399	6.91261	14.103	18.7201	8.91364
60	19.4627	19.6576	24.7917	12.87	23.8811	21.4696	18.2181	19.2574	14.2585	11.2246	32.9516	15.5363	21.2598	11.9648	6.02399	6.74997	14.103	18.7201	8.81
61	16.0245	14.9499	19.1572	9.65248	20.5503	19.4395	16.7271	16.2204	12.2296	7.97107	28.9064	13.0691	17.8611	10.8538	4.50442	5.61142	12.7408	17.1184	8.18811
62	14.9194	14.3138	17.7486	9.65248	19.6705	19.0704	15.7486	15.4612	11.7224	7.40171	28.1479	12.5357	17.4272	10.4265	3.90745	5.44877	11.9395	16.0172	7.66988
63	14.9194	14.3138	17.7486	9.65248	19.6705	19.0704	15.7486	15.4612	11.7224	7.40171	28.1479	12.4023	17.4272	10.4265	3.90745	5.20479	11.9395	16.0172	7.66988
64	14.9194	13.8048	17.7486	9.65248	19.6705	19.0704	15.7486	15.3231	11.3842	7.40171	27.3052	12.269	17.2826	10.4265	3.90745	5.04214	11.8594	15.9171	7.66988
65	14.4282	13.5504	17.0161	9.65248	19.6705	19.0704	15.6554	15.3231	10.8207	7.40171	26.9681	12.2023	16.6318	9.91368	3.90745	4.96082	11.0581	15.817	7.46258
66	1.7191	1.65403	0.901518	2.0625	1.94819	0.615175	1.63077	1.51851	0.450861	0.894712	2.0226	2.13373	0.723121	0.769165	0.542702	0.0813249	1.0417	1.10118	0.414588
67	1.65771	1.65403	0.901518	1.98	1.94819	0.615175	1.63077	1.51851	0.22543	0.894712	2.0226	2.13373	0.361561	0.769165	0.325621	0.0813249	1.0417	0.900968	0.414588
68	1.65771	1.59042	0.901518	1.98	1.94819	0.615175	1.63077	1.51851	0.22543	0.894712	2.0226	2.13373	0.361561	0.769165	0.325621	0.0813249	1.0417	0.900968	0.414588
69	0.859551	1.1451	0.450759	1.32	1.2569	0.615175	1.63077	1.38046	0.112715	0.488025	0.842752	1.2669	0.0723121	0.341851	0.162811	0	0.721178	0.600645	0.103647
70	0	0	0	0	0	0	0.0931871	0	0	0	0	0	0	0	0	0	0.0801309	0	0
