# Supplementary material for: Conserved shifts in sperm small non-coding RNA profiles during mouse and human aging
Source: EMBO J. 2026 Jan 20;45(4):1362–80. doi: 10.1038/s44318-025-00687-8 (PMC12909834; doi:10.1038/s44318-025-00687-8)
Supplement: Supplementary file 14 — Source data Fig. 1 [file 44318_2025_687_MOESM14_ESM.zip › 1G/Correlation heatmap of genomic tsRNAs_rsRNAs and mitocondrail tsRNAs_rsRNAs.xlsx]

## Sheet: Sheet1
	4.5S-rRNA	5S-rRNA	5.8S-rRNA	12S-rRNA	16S-rRNA	18S-rRNA	28S-rRNA	45S-rRNA	mature-tRNA-Ala-AGC	mature-tRNA-Ala-CGC	mature-tRNA-Ala-TGC	mature-tRNA-Arg-ACG	mature-tRNA-Arg-CCG	mature-tRNA-Arg-CCT	mature-tRNA-Arg-TCG	mature-tRNA-Arg-TCT	mature-tRNA-Asn-GTT	mature-tRNA-Asp-GTC	mature-tRNA-Cys-GCA	mature-tRNA-Gln-CTG	mature-tRNA-Gln-TTG	mature-tRNA-Glu-CTC	mature-tRNA-Glu-TTC	mature-tRNA-Gly-ACC	mature-tRNA-Gly-CCC	mature-tRNA-Gly-GCC	mature-tRNA-Gly-TCC	mature-tRNA-His-GTG	mature-tRNA-Ile-AAT	mature-tRNA-Ile-TAT	mature-tRNA-iMet-CAT	mature-tRNA-Leu-AAG	mature-tRNA-Leu-CAA	mature-tRNA-Leu-CAG	mature-tRNA-Leu-TAA	mature-tRNA-Leu-TAG	mature-tRNA-Lys-CTT	mature-tRNA-Lys-TTT	mature-tRNA-Met-CAT	mature-tRNA-Phe-GAA	mature-tRNA-Pro-AGG	mature-tRNA-Pro-CGG	mature-tRNA-Pro-TGG	mature-tRNA-SeC-TCA	mature-tRNA-Ser-AGA	mature-tRNA-Ser-CGA	mature-tRNA-Ser-GCT	mature-tRNA-Ser-GGA	mature-tRNA-Ser-TGA
4.5S-rRNA	NA	0.114035	-0.203509	-0.0192982	-0.277193	0.142105	-0.0596491	0.0578947	0.0736842	-0.0350877	-0.0631579	0.382456	0.217544	0.224561	0.166667	0.422807	-0.187719	-0.0947368	-0.185965	-0.0929825	0.163158	0.129825	0.250877	0.492982	0.15614	0.168421	0.235088	-0.219298	0.187719	0.392982	-0.17193	0.0754386	0.317544	0.235088	0.492982	0.268421	-0.296491	0.205263	0.342105	0.284211	0.122807	0.122807	0.122807	-0.250877	-0.00877193	0.373684	0.392982	0.224561	0.238596
5S-rRNA	0.114035	NA	-0.501754	0.575439	0.208772	-0.375439	-0.663158	0.729825	0.791228	0.701754	0.724561	0.678947	0.640351	0.740351	0.684211	0.614035	0.315789	0.484211	0.701754	0.719298	0.852632	-0.284211	-0.336842	0.289474	0.0175439	-0.00701754	0.729825	-0.236842	0.542105	0.478947	0.621053	0.652632	0.850877	0.842105	0.461404	0.592982	0.268421	0.749123	0.466667	0.845614	0.684211	0.684211	0.684211	0.250877	0.280702	0.838596	0.729825	0.854386	0.566667
5.8S-rRNA	-0.203509	-0.501754	NA	-0.512281	-0.147368	0.252632	0.210526	-0.607018	-0.378947	-0.110526	-0.314035	-0.25614	-0.0824561	-0.163158	-0.280702	-0.187719	-0.219298	-0.1	-0.205263	-0.175439	-0.240351	0.454386	0.194737	-0.17193	0.00877193	-0.00877193	-0.215789	0.270175	-0.301754	-0.161404	-0.194737	-0.214035	-0.398246	-0.363158	-0.0561404	-0.180702	-0.161404	-0.45614	-0.210526	-0.547368	-0.163158	-0.163158	-0.163158	-0.214035	-0.191228	-0.364912	-0.326316	-0.540351	-0.245614
12S-rRNA	-0.0192982	0.575439	-0.512281	NA	0.440351	-0.149123	-0.126316	0.882456	0.791228	0.259649	0.487719	0.422807	0.201754	0.219298	0.32807	-0.00175439	0.389474	0.317544	0.392982	0.173684	0.25614	-0.731579	-0.324561	0.184211	-0.0491228	-0.115789	0.354386	-0.292982	0.554386	0.163158	0.322807	0.517544	0.5	0.47193	0.122807	0.466667	0.275439	0.705263	0.0157895	0.498246	0.278947	0.278947	0.278947	0.212281	0.557895	0.566667	0.310526	0.510526	0.601754
16S-rRNA	-0.277193	0.208772	-0.147368	0.440351	NA	-0.261404	0.370175	0.510526	0.449123	0.142105	0.275439	-0.189474	-0.133333	-0.0736842	-0.161404	-0.426316	0.140351	-0.233333	0.0280702	-0.12807	-0.0368421	-0.703509	-0.719298	-0.163158	-0.377193	-0.394737	0.0245614	-0.270175	0.0894737	-0.308772	0.231579	0.122807	0.00701754	-0.00526316	-0.268421	-0.0982456	0.254386	0.135088	-0.461404	-0.0929825	-0.150877	-0.150877	-0.150877	-0.0175439	0.0280702	0.0789474	-0.296491	-0.0438596	-0.121053
18S-rRNA	0.142105	-0.375439	0.252632	-0.149123	-0.261404	NA	0.240351	-0.219298	-0.401754	-0.542105	-0.507018	-0.163158	-0.321053	-0.32807	-0.221053	-0.0350877	-0.289474	-0.273684	-0.478947	-0.5	-0.342105	0.0614035	0.0964912	0.0807018	0.121053	0.103509	-0.242105	0.0122807	-0.212281	-0.0421053	-0.501754	-0.407018	-0.221053	-0.322807	-0.0666667	-0.12807	-0.524561	-0.182456	0.0789474	-0.140351	-0.298246	-0.298246	-0.298246	-0.357895	-0.177193	-0.270175	-0.140351	-0.136842	-0.112281
28S-rRNA	-0.0596491	-0.663158	0.210526	-0.126316	0.370175	0.240351	NA	-0.168421	-0.331579	-0.459649	-0.470175	-0.610526	-0.714035	-0.715789	-0.729825	-0.742105	-0.2	-0.594737	-0.621053	-0.810526	-0.740351	-0.329825	-0.142105	-0.24386	-0.178947	-0.152632	-0.501754	-0.0684211	-0.340351	-0.524561	-0.542105	-0.457895	-0.607018	-0.673684	-0.47193	-0.410526	-0.135088	-0.42807	-0.694737	-0.722807	-0.759649	-0.759649	-0.759649	-0.268421	-0.252632	-0.647368	-0.764912	-0.659649	-0.452632
45S-rRNA	0.0578947	0.729825	-0.607018	0.882456	0.510526	-0.219298	-0.168421	NA	0.842105	0.426316	0.601754	0.370175	0.282456	0.282456	0.298246	0.0736842	0.298246	0.315789	0.389474	0.222807	0.349123	-0.72807	-0.510526	0.0473684	-0.236842	-0.268421	0.364912	-0.5	0.422807	0.110526	0.347368	0.463158	0.536842	0.508772	0.0631579	0.333333	0.17193	0.638596	0	0.522807	0.329825	0.329825	0.329825	0.0701754	0.263158	0.57193	0.317544	0.547368	0.415789
mature-tRNA-Ala-AGC	0.0736842	0.791228	-0.378947	0.791228	0.449123	-0.401754	-0.331579	0.842105	NA	0.65614	0.805263	0.578947	0.550877	0.605263	0.521053	0.231579	0.478947	0.414035	0.624561	0.415789	0.550877	-0.601754	-0.438596	0.240351	-0.142105	-0.180702	0.621053	-0.231579	0.633333	0.32807	0.615789	0.775439	0.7	0.726316	0.37193	0.612281	0.394737	0.770175	0.0789474	0.580702	0.573684	0.573684	0.573684	0.27193	0.442105	0.714035	0.473684	0.610526	0.57193
mature-tRNA-Ala-CGC	-0.0350877	0.701754	-0.110526	0.259649	0.142105	-0.542105	-0.459649	0.426316	0.65614	NA	0.878947	0.545614	0.710526	0.710526	0.545614	0.363158	0.361404	0.598246	0.714035	0.696491	0.703509	-0.122807	-0.224561	0.0894737	-0.129825	-0.126316	0.578947	-0.149123	0.445614	0.273684	0.715789	0.680702	0.673684	0.719298	0.414035	0.436842	0.442105	0.531579	0.270175	0.512281	0.673684	0.673684	0.673684	0.268421	0.0754386	0.554386	0.55614	0.568421	0.32807
mature-tRNA-Ala-TGC	-0.0631579	0.724561	-0.314035	0.487719	0.275439	-0.507018	-0.470175	0.601754	0.805263	0.878947	NA	0.577193	0.75614	0.722807	0.596491	0.289474	0.426316	0.529825	0.768421	0.545614	0.57193	-0.342105	-0.319298	0.0929825	-0.182456	-0.198246	0.512281	-0.221053	0.489474	0.282456	0.754386	0.792982	0.714035	0.789474	0.415789	0.480702	0.419298	0.626316	0.238596	0.584211	0.752632	0.752632	0.752632	0.303509	0.205263	0.622807	0.55614	0.617544	0.364912
mature-tRNA-Arg-ACG	0.382456	0.678947	-0.25614	0.422807	-0.189474	-0.163158	-0.610526	0.370175	0.578947	0.545614	0.577193	NA	0.770175	0.85614	0.912281	0.736842	0.401754	0.54386	0.712281	0.582456	0.759649	-0.0473684	0.249123	0.691228	0.514035	0.461404	0.815789	0.138596	0.773684	0.803509	0.587719	0.829825	0.921053	0.907018	0.885965	0.877193	0.366667	0.842105	0.791228	0.817544	0.796491	0.796491	0.796491	0.449123	0.503509	0.84386	0.884211	0.770175	0.822807
mature-tRNA-Arg-CCG	0.217544	0.640351	-0.0824561	0.201754	-0.133333	-0.321053	-0.714035	0.282456	0.550877	0.710526	0.75614	0.770175	NA	0.903509	0.785965	0.657895	0.15614	0.605263	0.819298	0.589474	0.647368	0.101754	0.107018	0.336842	0.177193	0.15614	0.6	-0.0614035	0.470175	0.542105	0.684211	0.75614	0.77193	0.854386	0.692982	0.557895	0.252632	0.526316	0.62807	0.670175	0.975439	0.975439	0.975439	0.285965	0.166667	0.731579	0.735088	0.652632	0.457895
mature-tRNA-Arg-CCT	0.224561	0.740351	-0.163158	0.219298	-0.0736842	-0.32807	-0.715789	0.282456	0.605263	0.710526	0.722807	0.85614	0.903509	NA	0.868421	0.761404	0.250877	0.450877	0.8	0.675439	0.815789	0.045614	0.00175439	0.485965	0.25614	0.222807	0.794737	0.0649123	0.582456	0.710526	0.698246	0.810526	0.873684	0.92807	0.822807	0.736842	0.335088	0.663158	0.708772	0.745614	0.908772	0.908772	0.908772	0.368421	0.280702	0.814035	0.829825	0.733333	0.578947
mature-tRNA-Arg-TCG	0.166667	0.684211	-0.280702	0.32807	-0.161404	-0.221053	-0.729825	0.298246	0.521053	0.545614	0.596491	0.912281	0.785965	0.868421	NA	0.663158	0.5	0.62807	0.796491	0.67193	0.777193	-0.0631579	0.170175	0.591228	0.452632	0.407018	0.782456	0.259649	0.796491	0.663158	0.780702	0.829825	0.866667	0.889474	0.74386	0.745614	0.503509	0.817544	0.796491	0.847368	0.842105	0.842105	0.842105	0.603509	0.468421	0.736842	0.801754	0.805263	0.712281
mature-tRNA-Arg-TCT	0.422807	0.614035	-0.187719	-0.00175439	-0.426316	-0.0350877	-0.742105	0.0736842	0.231579	0.363158	0.289474	0.736842	0.657895	0.761404	0.663158	NA	0.00526316	0.331579	0.485965	0.6	0.766667	0.408772	0.277193	0.564912	0.489474	0.485965	0.647368	0.122807	0.317544	0.789474	0.264912	0.42807	0.705263	0.682456	0.775439	0.631579	-0.0140351	0.422807	0.822807	0.685965	0.659649	0.659649	0.659649	0.159649	0.192982	0.694737	0.822807	0.633333	0.522807
mature-tRNA-Asn-GTT	-0.187719	0.315789	-0.219298	0.389474	0.140351	-0.289474	-0.2	0.298246	0.478947	0.361404	0.426316	0.401754	0.15614	0.250877	0.5	0.00526316	NA	0.559649	0.4	0.412281	0.392982	-0.359649	0.0491228	0.384211	0.292982	0.285965	0.449123	0.538596	0.764912	0.150877	0.680702	0.640351	0.35614	0.354386	0.196491	0.475439	0.815789	0.642105	0.0403509	0.333333	0.198246	0.198246	0.198246	0.761404	0.626316	0.163158	0.177193	0.317544	0.480702
mature-tRNA-Asp-GTC	-0.0947368	0.484211	-0.1	0.317544	-0.233333	-0.273684	-0.594737	0.315789	0.414035	0.598246	0.529825	0.54386	0.605263	0.450877	0.62807	0.331579	0.559649	NA	0.677193	0.640351	0.535088	-0.0245614	0.233333	0.231579	0.24386	0.249123	0.435088	0.212281	0.6	0.215789	0.677193	0.585965	0.487719	0.512281	0.245614	0.368421	0.538596	0.52807	0.375439	0.508772	0.624561	0.624561	0.624561	0.536842	0.385965	0.352632	0.424561	0.501754	0.514035
mature-tRNA-Cys-GCA	-0.185965	0.701754	-0.205263	0.392982	0.0280702	-0.478947	-0.621053	0.389474	0.624561	0.714035	0.768421	0.712281	0.819298	0.8	0.796491	0.485965	0.4	0.677193	NA	0.677193	0.668421	-0.159649	0.00350877	0.335088	0.278947	0.250877	0.703509	0.108772	0.610526	0.492982	0.812281	0.831579	0.768421	0.842105	0.552632	0.64386	0.566667	0.649123	0.510526	0.680702	0.887719	0.887719	0.887719	0.622807	0.407018	0.649123	0.608772	0.705263	0.591228
mature-tRNA-Gln-CTG	-0.0929825	0.719298	-0.175439	0.173684	-0.12807	-0.5	-0.810526	0.222807	0.415789	0.696491	0.545614	0.582456	0.589474	0.675439	0.67193	0.6	0.412281	0.640351	0.677193	NA	0.891228	0.196491	0.0491228	0.312281	0.217544	0.194737	0.677193	0.129825	0.477193	0.45614	0.692982	0.533333	0.64386	0.673684	0.442105	0.484211	0.487719	0.494737	0.54386	0.65614	0.622807	0.622807	0.622807	0.482456	0.359649	0.621053	0.689474	0.638596	0.529825
mature-tRNA-Gln-TTG	0.163158	0.852632	-0.240351	0.25614	-0.0368421	-0.342105	-0.740351	0.349123	0.550877	0.703509	0.57193	0.759649	0.647368	0.815789	0.777193	0.766667	0.392982	0.535088	0.668421	0.891228	NA	0.045614	-0.0719298	0.526316	0.282456	0.257895	0.859649	0.0964912	0.612281	0.629825	0.666667	0.652632	0.838596	0.812281	0.657895	0.692982	0.410526	0.682456	0.661404	0.784211	0.666667	0.666667	0.666667	0.419298	0.385965	0.770175	0.794737	0.770175	0.65614
mature-tRNA-Glu-CTC	0.129825	-0.284211	0.454386	-0.731579	-0.703509	0.0614035	-0.329825	-0.72807	-0.601754	-0.122807	-0.342105	-0.0473684	0.101754	0.045614	-0.0631579	0.408772	-0.359649	-0.0245614	-0.159649	0.196491	0.045614	NA	0.635088	-0.0385965	0.287719	0.312281	-0.184211	0.266667	-0.421053	0.157895	-0.268421	-0.312281	-0.212281	-0.164912	0.157895	-0.159649	-0.317544	-0.489474	0.296491	-0.163158	0.0298246	0.0298246	0.0298246	-0.192982	-0.296491	-0.12807	0.14386	-0.235088	-0.229825
mature-tRNA-Glu-TTC	0.250877	-0.336842	0.194737	-0.324561	-0.719298	0.0964912	-0.142105	-0.510526	-0.438596	-0.224561	-0.319298	0.249123	0.107018	0.00175439	0.170175	0.277193	0.0491228	0.233333	0.00350877	0.0491228	-0.0719298	0.635088	NA	0.338596	0.735088	0.745614	-0.0315789	0.507018	0.0894737	0.292982	-0.112281	-0.00701754	-0.0421053	-0.0315789	0.307018	0.136842	0.0754386	-0.0789474	0.361404	0.00877193	0.0842105	0.0842105	0.0842105	0.240351	0.105263	-0.0473684	0.191228	-0.0736842	0.150877
mature-tRNA-Gly-ACC	0.492982	0.289474	-0.17193	0.184211	-0.163158	0.0807018	-0.24386	0.0473684	0.240351	0.0894737	0.0929825	0.691228	0.336842	0.485965	0.591228	0.564912	0.384211	0.231579	0.335088	0.312281	0.526316	-0.0385965	0.338596	NA	0.735088	0.710526	0.761404	0.398246	0.710526	0.722807	0.34386	0.524561	0.614035	0.519298	0.784211	0.778947	0.410526	0.580702	0.591228	0.519298	0.359649	0.359649	0.359649	0.559649	0.654386	0.512281	0.52807	0.480702	0.759649
mature-tRNA-Gly-CCC	0.15614	0.0175439	0.00877193	-0.0491228	-0.377193	0.121053	-0.178947	-0.236842	-0.142105	-0.129825	-0.182456	0.514035	0.177193	0.25614	0.452632	0.489474	0.292982	0.24386	0.278947	0.217544	0.282456	0.287719	0.735088	0.735088	NA	0.989474	0.440351	0.661404	0.445614	0.575439	0.154386	0.296491	0.314035	0.257895	0.561404	0.540351	0.375439	0.296491	0.549123	0.292982	0.217544	0.217544	0.217544	0.577193	0.438596	0.221053	0.336842	0.233333	0.505263
mature-tRNA-Gly-GCC	0.168421	-0.00701754	-0.00877193	-0.115789	-0.394737	0.103509	-0.152632	-0.268421	-0.180702	-0.126316	-0.198246	0.461404	0.15614	0.222807	0.407018	0.485965	0.285965	0.249123	0.250877	0.194737	0.257895	0.312281	0.745614	0.710526	0.989474	NA	0.405263	0.684211	0.408772	0.542105	0.136842	0.252632	0.268421	0.210526	0.519298	0.482456	0.373684	0.247368	0.510526	0.254386	0.185965	0.185965	0.185965	0.564912	0.373684	0.159649	0.291228	0.201754	0.433333
mature-tRNA-Gly-TCC	0.235088	0.729825	-0.215789	0.354386	0.0245614	-0.242105	-0.501754	0.364912	0.621053	0.578947	0.512281	0.815789	0.6	0.794737	0.782456	0.647368	0.449123	0.435088	0.703509	0.677193	0.859649	-0.184211	-0.0315789	0.761404	0.440351	0.405263	NA	0.184211	0.777193	0.764912	0.652632	0.750877	0.864912	0.824561	0.785965	0.864912	0.519298	0.780702	0.607018	0.726316	0.654386	0.654386	0.654386	0.570175	0.554386	0.759649	0.721053	0.738596	0.810526
mature-tRNA-His-GTG	-0.219298	-0.236842	0.270175	-0.292982	-0.270175	0.0122807	-0.0684211	-0.5	-0.231579	-0.149123	-0.221053	0.138596	-0.0614035	0.0649123	0.259649	0.122807	0.538596	0.212281	0.108772	0.129825	0.0964912	0.266667	0.507018	0.398246	0.661404	0.684211	0.184211	NA	0.363158	0.210526	0.247368	0.196491	-0.0789474	-0.0701754	0.194737	0.250877	0.542105	0.103509	0.135088	-0.0789474	-0.0368421	-0.0368421	-0.0368421	0.614035	0.377193	-0.221053	-0.0666667	-0.112281	0.17193
mature-tRNA-Ile-AAT	0.187719	0.542105	-0.301754	0.554386	0.0894737	-0.212281	-0.340351	0.422807	0.633333	0.445614	0.489474	0.773684	0.470175	0.582456	0.796491	0.317544	0.764912	0.6	0.610526	0.477193	0.612281	-0.421053	0.0894737	0.710526	0.445614	0.408772	0.777193	0.363158	NA	0.489474	0.747368	0.822807	0.729825	0.692982	0.578947	0.766667	0.735088	0.912281	0.431579	0.673684	0.517544	0.517544	0.517544	0.721053	0.708772	0.580702	0.529825	0.666667	0.8
mature-tRNA-Ile-TAT	0.392982	0.478947	-0.161404	0.163158	-0.308772	-0.0421053	-0.524561	0.110526	0.32807	0.273684	0.282456	0.803509	0.542105	0.710526	0.663158	0.789474	0.150877	0.215789	0.492982	0.45614	0.629825	0.157895	0.292982	0.722807	0.575439	0.542105	0.764912	0.210526	0.489474	NA	0.25614	0.510526	0.7	0.673684	0.887719	0.784211	0.129825	0.563158	0.761404	0.582456	0.596491	0.596491	0.596491	0.275439	0.419298	0.721053	0.807018	0.529825	0.712281
mature-tRNA-iMet-CAT	-0.17193	0.621053	-0.194737	0.322807	0.231579	-0.501754	-0.542105	0.347368	0.615789	0.715789	0.754386	0.587719	0.684211	0.698246	0.780702	0.264912	0.680702	0.677193	0.812281	0.692982	0.666667	-0.268421	-0.112281	0.34386	0.154386	0.136842	0.652632	0.247368	0.747368	0.25614	NA	0.814035	0.659649	0.722807	0.396491	0.485965	0.784211	0.67193	0.347368	0.615789	0.708772	0.708772	0.708772	0.712281	0.407018	0.507018	0.454386	0.62807	0.454386
mature-tRNA-Leu-AAG	0.0754386	0.652632	-0.214035	0.517544	0.122807	-0.407018	-0.457895	0.463158	0.775439	0.680702	0.792982	0.829825	0.75614	0.810526	0.829825	0.42807	0.640351	0.585965	0.831579	0.533333	0.652632	-0.312281	-0.00701754	0.524561	0.296491	0.252632	0.750877	0.196491	0.822807	0.510526	0.814035	NA	0.822807	0.866667	0.689474	0.826316	0.647368	0.826316	0.424561	0.659649	0.775439	0.775439	0.775439	0.647368	0.592982	0.675439	0.603509	0.65614	0.712281
mature-tRNA-Leu-CAA	0.317544	0.850877	-0.398246	0.5	0.00701754	-0.221053	-0.607018	0.536842	0.7	0.673684	0.714035	0.921053	0.77193	0.873684	0.866667	0.705263	0.35614	0.487719	0.768421	0.64386	0.838596	-0.212281	-0.0421053	0.614035	0.314035	0.268421	0.864912	-0.0789474	0.729825	0.7	0.659649	0.822807	NA	0.975439	0.801754	0.835088	0.347368	0.863158	0.712281	0.914035	0.808772	0.808772	0.808772	0.408772	0.419298	0.896491	0.878947	0.910526	0.75614
mature-tRNA-Leu-CAG	0.235088	0.842105	-0.363158	0.47193	-0.00526316	-0.322807	-0.673684	0.508772	0.726316	0.719298	0.789474	0.907018	0.854386	0.92807	0.889474	0.682456	0.354386	0.512281	0.842105	0.673684	0.812281	-0.164912	-0.0315789	0.519298	0.257895	0.210526	0.824561	-0.0701754	0.692982	0.673684	0.722807	0.866667	0.975439	NA	0.784211	0.801754	0.37193	0.822807	0.682456	0.889474	0.891228	0.891228	0.891228	0.42807	0.387719	0.892982	0.873684	0.884211	0.7
mature-tRNA-Leu-TAA	0.492982	0.461404	-0.0561404	0.122807	-0.268421	-0.0666667	-0.47193	0.0631579	0.37193	0.414035	0.415789	0.885965	0.692982	0.822807	0.74386	0.775439	0.196491	0.245614	0.552632	0.442105	0.657895	0.157895	0.307018	0.784211	0.561404	0.519298	0.785965	0.194737	0.578947	0.887719	0.396491	0.689474	0.801754	0.784211	NA	0.863158	0.217544	0.605263	0.764912	0.621053	0.689474	0.689474	0.689474	0.340351	0.415789	0.735088	0.812281	0.578947	0.703509
mature-tRNA-Leu-TAG	0.268421	0.592982	-0.180702	0.466667	-0.0982456	-0.12807	-0.410526	0.333333	0.612281	0.436842	0.480702	0.877193	0.557895	0.736842	0.745614	0.631579	0.475439	0.368421	0.64386	0.484211	0.692982	-0.159649	0.136842	0.778947	0.540351	0.482456	0.864912	0.250877	0.766667	0.784211	0.485965	0.826316	0.835088	0.801754	0.863158	NA	0.42807	0.801754	0.573684	0.668421	0.608772	0.608772	0.608772	0.545614	0.707018	0.72807	0.714035	0.65614	0.894737
mature-tRNA-Lys-CTT	-0.296491	0.268421	-0.161404	0.275439	0.254386	-0.524561	-0.135088	0.17193	0.394737	0.442105	0.419298	0.366667	0.252632	0.335088	0.503509	-0.0140351	0.815789	0.538596	0.566667	0.487719	0.410526	-0.317544	0.0754386	0.410526	0.375439	0.373684	0.519298	0.542105	0.735088	0.129825	0.784211	0.647368	0.347368	0.37193	0.217544	0.42807	NA	0.517544	0.0807018	0.259649	0.287719	0.287719	0.287719	0.898246	0.584211	0.164912	0.110526	0.280702	0.442105
mature-tRNA-Lys-TTT	0.205263	0.749123	-0.45614	0.705263	0.135088	-0.182456	-0.42807	0.638596	0.770175	0.531579	0.626316	0.842105	0.526316	0.663158	0.817544	0.422807	0.642105	0.52807	0.649123	0.494737	0.682456	-0.489474	-0.0789474	0.580702	0.296491	0.247368	0.780702	0.103509	0.912281	0.563158	0.67193	0.826316	0.863158	0.822807	0.605263	0.801754	0.517544	NA	0.496491	0.824561	0.592982	0.592982	0.592982	0.512281	0.589474	0.752632	0.694737	0.821053	0.798246
mature-tRNA-Met-CAT	0.342105	0.466667	-0.210526	0.0157895	-0.461404	0.0789474	-0.694737	0	0.0789474	0.270175	0.238596	0.791228	0.62807	0.708772	0.796491	0.822807	0.0403509	0.375439	0.510526	0.54386	0.661404	0.296491	0.361404	0.591228	0.549123	0.510526	0.607018	0.135088	0.431579	0.761404	0.347368	0.424561	0.712281	0.682456	0.764912	0.573684	0.0807018	0.496491	NA	0.72807	0.677193	0.677193	0.677193	0.284211	0.235088	0.636842	0.833333	0.661404	0.577193
mature-tRNA-Phe-GAA	0.284211	0.845614	-0.547368	0.498246	-0.0929825	-0.140351	-0.722807	0.522807	0.580702	0.512281	0.584211	0.817544	0.670175	0.745614	0.847368	0.685965	0.333333	0.508772	0.680702	0.65614	0.784211	-0.163158	0.00877193	0.519298	0.292982	0.254386	0.726316	-0.0789474	0.673684	0.582456	0.615789	0.659649	0.914035	0.889474	0.621053	0.668421	0.259649	0.824561	0.72807	NA	0.736842	0.736842	0.736842	0.373684	0.357895	0.84386	0.864912	0.982456	0.663158
mature-tRNA-Pro-AGG	0.122807	0.684211	-0.163158	0.278947	-0.150877	-0.298246	-0.759649	0.329825	0.573684	0.673684	0.752632	0.796491	0.975439	0.908772	0.842105	0.659649	0.198246	0.624561	0.887719	0.622807	0.666667	0.0298246	0.0842105	0.359649	0.217544	0.185965	0.654386	-0.0368421	0.517544	0.596491	0.708772	0.775439	0.808772	0.891228	0.689474	0.608772	0.287719	0.592982	0.677193	0.736842	NA	1	1	0.37193	0.249123	0.754386	0.766667	0.724561	0.538596
mature-tRNA-Pro-CGG	0.122807	0.684211	-0.163158	0.278947	-0.150877	-0.298246	-0.759649	0.329825	0.573684	0.673684	0.752632	0.796491	0.975439	0.908772	0.842105	0.659649	0.198246	0.624561	0.887719	0.622807	0.666667	0.0298246	0.0842105	0.359649	0.217544	0.185965	0.654386	-0.0368421	0.517544	0.596491	0.708772	0.775439	0.808772	0.891228	0.689474	0.608772	0.287719	0.592982	0.677193	0.736842	1	NA	1	0.37193	0.249123	0.754386	0.766667	0.724561	0.538596
mature-tRNA-Pro-TGG	0.122807	0.684211	-0.163158	0.278947	-0.150877	-0.298246	-0.759649	0.329825	0.573684	0.673684	0.752632	0.796491	0.975439	0.908772	0.842105	0.659649	0.198246	0.624561	0.887719	0.622807	0.666667	0.0298246	0.0842105	0.359649	0.217544	0.185965	0.654386	-0.0368421	0.517544	0.596491	0.708772	0.775439	0.808772	0.891228	0.689474	0.608772	0.287719	0.592982	0.677193	0.736842	1	1	NA	0.37193	0.249123	0.754386	0.766667	0.724561	0.538596
mature-tRNA-SeC-TCA	-0.250877	0.250877	-0.214035	0.212281	-0.0175439	-0.357895	-0.268421	0.0701754	0.27193	0.268421	0.303509	0.449123	0.285965	0.368421	0.603509	0.159649	0.761404	0.536842	0.622807	0.482456	0.419298	-0.192982	0.240351	0.559649	0.577193	0.564912	0.570175	0.614035	0.721053	0.275439	0.712281	0.647368	0.408772	0.42807	0.340351	0.545614	0.898246	0.512281	0.284211	0.373684	0.37193	0.37193	0.37193	NA	0.687719	0.175439	0.2	0.373684	0.561404
mature-tRNA-Ser-AGA	-0.00877193	0.280702	-0.191228	0.557895	0.0280702	-0.177193	-0.252632	0.263158	0.442105	0.0754386	0.205263	0.503509	0.166667	0.280702	0.468421	0.192982	0.626316	0.385965	0.407018	0.359649	0.385965	-0.296491	0.105263	0.654386	0.438596	0.373684	0.554386	0.377193	0.708772	0.419298	0.407018	0.592982	0.419298	0.387719	0.415789	0.707018	0.584211	0.589474	0.235088	0.357895	0.249123	0.249123	0.249123	0.687719	NA	0.380702	0.287719	0.317544	0.84386
mature-tRNA-Ser-CGA	0.373684	0.838596	-0.364912	0.566667	0.0789474	-0.270175	-0.647368	0.57193	0.714035	0.554386	0.622807	0.84386	0.731579	0.814035	0.736842	0.694737	0.163158	0.352632	0.649123	0.621053	0.770175	-0.12807	-0.0473684	0.512281	0.221053	0.159649	0.759649	-0.221053	0.580702	0.721053	0.507018	0.675439	0.896491	0.892982	0.735088	0.72807	0.164912	0.752632	0.636842	0.84386	0.754386	0.754386	0.754386	0.175439	0.380702	NA	0.889474	0.810526	0.707018
mature-tRNA-Ser-GCT	0.392982	0.729825	-0.326316	0.310526	-0.296491	-0.140351	-0.764912	0.317544	0.473684	0.55614	0.55614	0.884211	0.735088	0.829825	0.801754	0.822807	0.177193	0.424561	0.608772	0.689474	0.794737	0.14386	0.191228	0.52807	0.336842	0.291228	0.721053	-0.0666667	0.529825	0.807018	0.454386	0.603509	0.878947	0.873684	0.812281	0.714035	0.110526	0.694737	0.833333	0.864912	0.766667	0.766667	0.766667	0.2	0.287719	0.889474	NA	0.821053	0.666667
mature-tRNA-Ser-GGA	0.224561	0.854386	-0.540351	0.510526	-0.0438596	-0.136842	-0.659649	0.547368	0.610526	0.568421	0.617544	0.770175	0.652632	0.733333	0.805263	0.633333	0.317544	0.501754	0.705263	0.638596	0.770175	-0.235088	-0.0736842	0.480702	0.233333	0.201754	0.738596	-0.112281	0.666667	0.529825	0.62807	0.65614	0.910526	0.884211	0.578947	0.65614	0.280702	0.821053	0.661404	0.982456	0.724561	0.724561	0.724561	0.373684	0.317544	0.810526	0.821053	NA	0.631579
mature-tRNA-Ser-TGA	0.238596	0.566667	-0.245614	0.601754	-0.121053	-0.112281	-0.452632	0.415789	0.57193	0.32807	0.364912	0.822807	0.457895	0.578947	0.712281	0.522807	0.480702	0.514035	0.591228	0.529825	0.65614	-0.229825	0.150877	0.759649	0.505263	0.433333	0.810526	0.17193	0.8	0.712281	0.454386	0.712281	0.75614	0.7	0.703509	0.894737	0.442105	0.798246	0.577193	0.663158	0.538596	0.538596	0.538596	0.561404	0.84386	0.707018	0.666667	0.631579	NA
mature-tRNA-Sup-TCA	0.5	0.738596	-0.324561	0.415789	-0.140351	-0.129825	-0.554386	0.433333	0.615789	0.563158	0.542105	0.945614	0.680702	0.82807	0.812281	0.770175	0.322807	0.433333	0.596491	0.564912	0.801754	-0.0947368	0.108772	0.698246	0.408772	0.373684	0.863158	0.0333333	0.724561	0.847368	0.482456	0.724561	0.917544	0.870175	0.870175	0.854386	0.263158	0.833333	0.740351	0.805263	0.7	0.7	0.7	0.301754	0.419298	0.868421	0.896491	0.778947	0.791228
mature-tRNA-Sup-TTA	0.159649	-0.101754	0.129825	0.189474	-0.0666667	-0.178947	0	-0.0438596	0.201754	-0.107018	0.0631579	0.287719	0.0842105	0.168421	0.0964912	0.0684211	0.166667	-0.191228	0.054386	-0.0157895	-0.0210526	0.0859649	0.270175	0.315789	0.254386	0.178947	0.168421	0.147368	0.149123	0.414035	-0.0578947	0.319298	0.108772	0.164912	0.438596	0.466667	0.0877193	0.124561	0.0245614	-0.0701754	0.0877193	0.0877193	0.0877193	0.157895	0.514035	0.249123	0.185965	-0.152632	0.398246
mature-tRNA-Thr-AGT	0.133333	0.661404	-0.442105	0.535088	-0.0719298	-0.264912	-0.538596	0.475439	0.536842	0.492982	0.591228	0.842105	0.608772	0.64386	0.808772	0.517544	0.503509	0.580702	0.750877	0.619298	0.675439	-0.214035	0.168421	0.615789	0.475439	0.417544	0.735088	0.0333333	0.724561	0.624561	0.62807	0.763158	0.852632	0.82807	0.670175	0.766667	0.489474	0.787719	0.673684	0.801754	0.689474	0.689474	0.689474	0.624561	0.610526	0.724561	0.74386	0.761404	0.815789
mature-tRNA-Thr-CGT	0.287719	0.831579	-0.280702	0.591228	-0.00350877	-0.178947	-0.649123	0.591228	0.735088	0.645614	0.698246	0.931579	0.807018	0.84386	0.852632	0.67193	0.315789	0.578947	0.754386	0.614035	0.780702	-0.187719	-0.00175439	0.507018	0.270175	0.208772	0.775439	-0.117544	0.703509	0.675439	0.612281	0.805263	0.94386	0.935088	0.74386	0.787719	0.266667	0.852632	0.685965	0.864912	0.835088	0.835088	0.835088	0.294737	0.422807	0.922807	0.870175	0.840351	0.773684
mature-tRNA-Thr-TGT	0.466667	0.678947	-0.264912	0.498246	-0.192982	0.0631579	-0.515789	0.452632	0.580702	0.37193	0.407018	0.884211	0.55614	0.698246	0.692982	0.761404	0.247368	0.342105	0.491228	0.450877	0.701754	-0.0824561	0.112281	0.684211	0.429825	0.373684	0.778947	-0.00877193	0.615789	0.84386	0.278947	0.633333	0.842105	0.777193	0.826316	0.882456	0.0824561	0.768421	0.682456	0.745614	0.598246	0.598246	0.598246	0.205263	0.510526	0.833333	0.842105	0.707018	0.84386
mature-tRNA-Trp-CCA	0.419298	0.550877	-0.0719298	0.233333	-0.324561	0.166667	-0.512281	0.208772	0.392982	0.385965	0.361404	0.842105	0.585965	0.74386	0.664912	0.807018	0.103509	0.231579	0.45614	0.44386	0.677193	0.135088	0.182456	0.636842	0.447368	0.389474	0.735088	0.0245614	0.459649	0.854386	0.222807	0.559649	0.792982	0.747368	0.891228	0.833333	-0.00701754	0.605263	0.759649	0.657895	0.614035	0.614035	0.614035	0.14386	0.335088	0.74386	0.850877	0.629825	0.708772
mature-tRNA-Tyr-GTA	0.361404	0.852632	-0.482456	0.377193	-0.173684	-0.110526	-0.72807	0.449123	0.512281	0.487719	0.492982	0.842105	0.629825	0.766667	0.807018	0.850877	0.275439	0.440351	0.607018	0.680702	0.870175	-0.0140351	0.0403509	0.589474	0.382456	0.352632	0.778947	-0.0245614	0.589474	0.715789	0.482456	0.608772	0.907018	0.854386	0.715789	0.735088	0.173684	0.75614	0.792982	0.933333	0.680702	0.680702	0.680702	0.314035	0.357895	0.836842	0.891228	0.896491	0.694737
mature-tRNA-Val-AAC	0.0947368	-0.14386	-0.022807	-0.0315789	-0.0596491	0.136842	0.147368	-0.207018	-0.140351	-0.164912	-0.266667	0.242105	-0.0912281	0.0263158	0.263158	0.0912281	0.414035	0.170175	0.0701754	0.0649123	0.129825	-0.0561404	0.452632	0.692982	0.766667	0.778947	0.375439	0.673684	0.538596	0.25614	0.224561	0.17193	0.110526	0.022807	0.270175	0.315789	0.594737	0.257895	0.235088	0.0894737	-0.0649123	-0.0649123	-0.0649123	0.629825	0.419298	-0.0298246	0.00701754	0.0894737	0.35614
mature-tRNA-Val-CAC	0.0596491	-0.175439	0.0421053	-0.0438596	-0.0719298	0.170175	0.135088	-0.217544	-0.163158	-0.157895	-0.273684	0.210526	-0.0701754	0.00175439	0.249123	0.0491228	0.384211	0.233333	0.0719298	0.0614035	0.0964912	-0.0438596	0.459649	0.638596	0.72807	0.740351	0.333333	0.650877	0.517544	0.205263	0.235088	0.138596	0.0701754	-0.0105263	0.215789	0.247368	0.580702	0.221053	0.222807	0.0596491	-0.0473684	-0.0473684	-0.0473684	0.6	0.378947	-0.0596491	-0.022807	0.0631579	0.324561
mature-tRNA-Val-TAC	0.210526	0.166667	-0.185965	0.0526316	-0.438596	0.157895	-0.322807	-0.0508772	-0.0561404	0.00701754	-0.0245614	0.635088	0.34386	0.375439	0.610526	0.552632	0.219298	0.415789	0.380702	0.233333	0.321053	0.180702	0.659649	0.594737	0.849123	0.847368	0.426316	0.477193	0.489474	0.622807	0.214035	0.321053	0.431579	0.384211	0.545614	0.466667	0.278947	0.436842	0.729825	0.461404	0.403509	0.403509	0.403509	0.447368	0.259649	0.32807	0.498246	0.407018	0.489474
mature-mt_tRNA-Ala-TGC	-0.196491	0.540351	-0.340351	0.621053	0.412281	-0.382456	-0.207018	0.67193	0.638596	0.507018	0.612281	0.119298	0.145614	0.0929825	0.1	-0.0719298	0.44386	0.412281	0.278947	0.321053	0.284211	-0.457895	-0.457895	-0.196491	-0.405263	-0.401754	0.103509	-0.264912	0.259649	-0.1	0.35614	0.322807	0.268421	0.264912	-0.145614	0.112281	0.207018	0.424561	-0.217544	0.292982	0.147368	0.147368	0.147368	0.0175439	0.22807	0.298246	0.163158	0.310526	0.187719
mature-mt_tRNA-Arg-TCG	0.394737	0.64386	-0.42807	0.347368	0.3	0.0421053	-0.347368	0.524561	0.429825	0.117544	0.149123	0.312281	0.189474	0.298246	0.329825	0.391228	0.110526	0.0614035	0.119298	0.326316	0.529825	-0.273684	-0.329825	0.387719	0.0315789	0.0210526	0.5	-0.240351	0.34386	0.292982	0.264912	0.15614	0.484211	0.396491	0.215789	0.245614	-0.0105263	0.450877	0.273684	0.596491	0.208772	0.208772	0.208772	-0.00175439	0.115789	0.57193	0.398246	0.57193	0.301754
mature-mt_tRNA-Asn-GTT	0.214035	0.524561	-0.140351	0.422807	0.424561	-0.357895	-0.331579	0.42807	0.57193	0.292982	0.361404	0.564912	0.445614	0.549123	0.554386	0.315789	0.315789	0.231579	0.422807	0.424561	0.564912	-0.284211	-0.189474	0.505263	0.191228	0.129825	0.636842	0.0157895	0.575439	0.475439	0.533333	0.563158	0.538596	0.529825	0.480702	0.501754	0.419298	0.538596	0.349123	0.401754	0.44386	0.44386	0.44386	0.335088	0.514035	0.647368	0.398246	0.329825	0.584211
mature-mt_tRNA-Asp-GTC	0.0743392	0.0424795	-0.153988	0.196468	0.0867291	0.414176	0.0283197	0.153988	0.0336296	-0.106199	0.0548694	0.238947	0.0530994	0.0849591	0.185848	0.0672593	0.0123899	-0.0796491	0.0991189	-0.0407096	0.0584094	-0.281427	-0.0654893	0.442495	0.233637	0.180538	0.300897	-0.153988	0.178768	0.391166	0.0442495	0.0796491	0.284967	0.203548	0.322137	0.254877	-0.0088499	0.215938	0.366386	0.221248	0.143368	0.143368	0.143368	0.138059	0.235407	0.219478	0.240717	0.210628	0.338066
mature-mt_tRNA-Cys-GCA	0.257895	0.624561	-0.615789	0.596491	0.182456	-0.0333333	-0.284211	0.678947	0.561404	0.377193	0.4	0.487719	0.307018	0.394737	0.536842	0.2	0.289474	0.361404	0.329825	0.336842	0.470175	-0.536842	-0.266667	0.268421	-0.0385965	-0.0684211	0.487719	-0.278947	0.608772	0.161404	0.452632	0.414035	0.607018	0.55614	0.196491	0.333333	0.280702	0.701754	0.34386	0.689474	0.361404	0.361404	0.361404	0.224561	0.189474	0.533333	0.463158	0.722807	0.440351
mature-mt_tRNA-Gln-TTG	-0.0105263	0.775439	-0.585965	0.526316	0.614035	-0.357895	-0.287719	0.719298	0.707018	0.512281	0.642105	0.345614	0.345614	0.473684	0.442105	0.187719	0.34386	0.168421	0.482456	0.435088	0.580702	-0.622807	-0.67193	0.215789	-0.210526	-0.22807	0.566667	-0.314035	0.452632	0.177193	0.615789	0.5	0.619298	0.596491	0.196491	0.336842	0.361404	0.587719	0.164912	0.594737	0.394737	0.394737	0.394737	0.285965	0.229825	0.554386	0.349123	0.626316	0.319298
mature-mt_tRNA-Glu-TTC	0.329825	0.861404	-0.726316	0.684211	0.345614	-0.203509	-0.375439	0.819298	0.740351	0.464912	0.587719	0.598246	0.42807	0.535088	0.575439	0.408772	0.287719	0.277193	0.470175	0.405263	0.633333	-0.568421	-0.415789	0.380702	-0.0280702	-0.0526316	0.626316	-0.368421	0.587719	0.373684	0.482456	0.547368	0.792982	0.726316	0.382456	0.514035	0.203509	0.785965	0.391228	0.817544	0.475439	0.475439	0.475439	0.189474	0.289474	0.752632	0.6	0.824561	0.535088
mature-mt_tRNA-Gly-TCC	0.0350877	0.463158	-0.180702	0.373684	0.542105	-0.0964912	-0.145614	0.410526	0.44386	0.210526	0.380702	0.398246	0.326316	0.403509	0.489474	0.0807018	0.249123	-0.0105263	0.375439	0.187719	0.354386	-0.440351	-0.333333	0.280702	0.0614035	-0.0122807	0.426316	-0.138596	0.438596	0.149123	0.529825	0.480702	0.531579	0.521053	0.305263	0.335088	0.257895	0.514035	0.252632	0.503509	0.354386	0.354386	0.354386	0.254386	0.182456	0.492982	0.285965	0.478947	0.268421
mature-mt_tRNA-His-GTG	-0.564912	-0.215789	0.0947368	0.054386	0.582456	-0.164912	0.296491	0.0175439	-0.0473684	-0.0298246	0.0789474	-0.480702	-0.308772	-0.361404	-0.384211	-0.582456	0.0631579	-0.221053	-0.210526	-0.192982	-0.368421	-0.189474	-0.301754	-0.585965	-0.403509	-0.396491	-0.512281	-0.0315789	-0.284211	-0.522807	0.0122807	-0.238596	-0.421053	-0.361404	-0.552632	-0.519298	0.0649123	-0.247368	-0.538596	-0.366667	-0.340351	-0.340351	-0.340351	-0.214035	-0.284211	-0.292982	-0.407018	-0.350877	-0.542105
mature-mt_tRNA-Ile-GAT	0.254386	0.75614	-0.657895	0.508772	0.0596491	-0.25614	-0.589474	0.596491	0.584211	0.491228	0.652632	0.72807	0.582456	0.649123	0.780702	0.454386	0.373684	0.394737	0.573684	0.508772	0.617544	-0.314035	-0.115789	0.319298	0.0807018	0.0403509	0.554386	-0.203509	0.598246	0.477193	0.596491	0.619298	0.805263	0.805263	0.491228	0.494737	0.245614	0.787719	0.619298	0.868421	0.645614	0.645614	0.645614	0.287719	0.238596	0.742105	0.759649	0.822807	0.503509
mature-mt_tRNA-Leu-TAA	0.140351	0.764912	-0.494737	0.666667	0.47193	-0.221053	-0.324561	0.794737	0.715789	0.492982	0.62807	0.57193	0.550877	0.575439	0.545614	0.301754	0.115789	0.240351	0.566667	0.380702	0.526316	-0.512281	-0.375439	0.249123	-0.0192982	-0.0789474	0.559649	-0.484211	0.450877	0.322807	0.508772	0.554386	0.738596	0.72807	0.37193	0.431579	0.207018	0.633333	0.373684	0.682456	0.589474	0.589474	0.589474	0.157895	0.175439	0.768421	0.54386	0.689474	0.450877
mature-mt_tRNA-Leu-TAG	0.0245614	0.54386	-0.254386	0.308772	0.0736842	-0.166667	-0.531579	0.392982	0.496491	0.536842	0.7	0.473684	0.659649	0.610526	0.585965	0.321053	0.15614	0.42807	0.524561	0.292982	0.398246	-0.217544	-0.331579	-0.0666667	-0.292982	-0.312281	0.219298	-0.2	0.319298	0.15614	0.519298	0.547368	0.52807	0.589474	0.275439	0.247368	0.0631579	0.484211	0.396491	0.524561	0.657895	0.657895	0.657895	0.0315789	0.0491228	0.44386	0.457895	0.514035	0.201754
mature-mt_tRNA-Lys-TTT	-0.350877	0.289474	-0.347368	0.266667	0.517544	-0.0789474	-0.0526316	0.338596	0.273684	0.282456	0.449123	0.0982456	0.0614035	0.198246	0.192982	-0.0982456	0.231579	-0.105263	0.210526	0.201754	0.201754	-0.429825	-0.487719	-0.0210526	-0.184211	-0.221053	0.191228	-0.189474	0.129825	0.0947368	0.352632	0.191228	0.270175	0.27193	0.054386	0.0649123	0.242105	0.266667	0.117544	0.229825	0.131579	0.131579	0.131579	0.145614	0.022807	0.214035	0.192982	0.250877	0.022807
mature-mt_tRNA-Met-CAT	0.129825	0.782456	-0.524561	0.368421	0.166667	-0.184211	-0.470175	0.526316	0.552632	0.507018	0.631579	0.554386	0.447368	0.589474	0.594737	0.475439	0.301754	0.175439	0.485965	0.429825	0.62807	-0.282456	-0.352632	0.196491	-0.0421053	-0.0631579	0.501754	-0.196491	0.396491	0.363158	0.473684	0.538596	0.740351	0.719298	0.421053	0.478947	0.0929825	0.661404	0.440351	0.766667	0.492982	0.492982	0.492982	0.149123	0.0964912	0.612281	0.622807	0.759649	0.322807
mature-mt_tRNA-Phe-GAA	0.163445	0.783832	-0.423551	0.346222	0.253076	-0.471002	-0.530757	0.564148	0.643235	0.743411	0.741653	0.499122	0.523727	0.623903	0.462215	0.462215	0.247804	0.31986	0.448155	0.644992	0.724078	-0.17399	-0.407733	0.133568	-0.231986	-0.235501	0.532514	-0.325132	0.321617	0.432338	0.492092	0.467488	0.63972	0.63972	0.390159	0.360282	0.182777	0.514939	0.349737	0.551846	0.507909	0.507909	0.507909	0.029877	0.110721	0.673112	0.637962	0.537786	0.335677
mature-mt_tRNA-Pro-TGG	0.0578947	0.887719	-0.538596	0.731579	0.417544	-0.394737	-0.480702	0.815789	0.936842	0.635088	0.815789	0.584211	0.578947	0.663158	0.612281	0.336842	0.440351	0.385965	0.668421	0.5	0.640351	-0.57193	-0.503509	0.245614	-0.15614	-0.189474	0.638596	-0.247368	0.614035	0.340351	0.675439	0.74386	0.768421	0.791228	0.37193	0.577193	0.354386	0.789474	0.222807	0.736842	0.62807	0.62807	0.62807	0.296491	0.394737	0.752632	0.55614	0.761404	0.531579
mature-mt_tRNA-Ser-GCT	-0.431579	-0.185965	-0.103509	0.161404	0.649123	-0.14386	0.429825	0.17193	0.0122807	-0.077193	0.0298246	-0.35614	-0.259649	-0.342105	-0.168421	-0.631579	0.257895	0.0438596	-0.0701754	-0.292982	-0.331579	-0.554386	-0.352632	-0.303509	-0.236842	-0.214035	-0.326316	0.0736842	0.0719298	-0.615789	0.224561	-0.0315789	-0.307018	-0.305263	-0.549123	-0.410526	0.392982	-0.0491228	-0.436842	-0.285965	-0.27193	-0.27193	-0.27193	0.184211	-0.0438596	-0.398246	-0.580702	-0.257895	-0.317544
mature-mt_tRNA-Ser-TGA	0.215789	0.833333	-0.547368	0.587719	0.34386	-0.296491	-0.445614	0.717544	0.75614	0.596491	0.698246	0.547368	0.454386	0.538596	0.57193	0.35614	0.484211	0.394737	0.44386	0.47193	0.654386	-0.452632	-0.419298	0.219298	-0.150877	-0.161404	0.503509	-0.194737	0.589474	0.224561	0.596491	0.608772	0.708772	0.675439	0.301754	0.44386	0.27193	0.768421	0.261404	0.740351	0.450877	0.450877	0.450877	0.170175	0.250877	0.649123	0.54386	0.733333	0.403509
mature-mt_tRNA-Thr-TGT	0.2	0.405263	-0.131579	0.0666667	0.157895	-0.27193	-0.284211	0.145614	0.249123	0.368421	0.433333	0.470175	0.491228	0.521053	0.378947	0.422807	-0.0491228	-0.0666667	0.370175	0.291228	0.363158	0.14386	0.122807	0.191228	0.224561	0.201754	0.321053	-0.136842	0.117544	0.484211	0.273684	0.329825	0.508772	0.540351	0.529825	0.298246	0.00175439	0.289474	0.408772	0.438596	0.457895	0.457895	0.457895	-0.0438596	-0.161404	0.608772	0.580702	0.394737	0.0894737
mature-mt_tRNA-Trp-TCA	-0.0596491	0.507018	-0.278947	0.714035	0.250877	-0.247368	-0.357895	0.678947	0.621053	0.445614	0.540351	0.408772	0.336842	0.270175	0.405263	-0.00175439	0.377193	0.57193	0.363158	0.363158	0.322807	-0.438596	-0.236842	-0.0666667	-0.238596	-0.291228	0.217544	-0.259649	0.468421	0.112281	0.42807	0.415789	0.387719	0.4	0.0385965	0.198246	0.242105	0.587719	0.147368	0.408772	0.366667	0.366667	0.366667	0.0614035	0.314035	0.482456	0.37193	0.378947	0.42807
mature-mt_tRNA-Tyr-GTA	-0.110526	0.62807	-0.287719	0.684211	0.507018	-0.245614	-0.161404	0.754386	0.803509	0.385965	0.508772	0.331579	0.210526	0.352632	0.359649	-0.00175439	0.380702	0.207018	0.398246	0.219298	0.378947	-0.717544	-0.659649	0.0315789	-0.310526	-0.359649	0.47193	-0.217544	0.477193	0.187719	0.415789	0.503509	0.44386	0.447368	0.101754	0.392982	0.250877	0.633333	-0.0298246	0.361404	0.291228	0.291228	0.291228	0.149123	0.345614	0.445614	0.210526	0.391228	0.435088
mature-mt_tRNA-Val-TAC	0.173684	0.959649	-0.533333	0.645614	0.296491	-0.331579	-0.540351	0.766667	0.836842	0.696491	0.77193	0.745614	0.663158	0.773684	0.724561	0.547368	0.319298	0.407018	0.719298	0.603509	0.787719	-0.422807	-0.349123	0.364912	0.0438596	0.00701754	0.763158	-0.268421	0.624561	0.519298	0.64386	0.729825	0.912281	0.898246	0.547368	0.657895	0.305263	0.831579	0.487719	0.861404	0.708772	0.708772	0.708772	0.27193	0.296491	0.877193	0.745614	0.878947	0.601754
[truncated: 32 more columns]
