# Supplementary material for: Conserved shifts in sperm small non-coding RNA profiles during mouse and human aging
Source: EMBO J. 2026 Jan 20;45(4):1362–80. doi: 10.1038/s44318-025-00687-8 (PMC12909834; doi:10.1038/s44318-025-00687-8)
Supplement: Supplementary file 14 — Source data Fig. 1 [file 44318_2025_687_MOESM14_ESM.zip › 1H/Separated PCOA analysis for gemonic and mitochondrial tsRNAs_rsRNAs .xlsx]

## Sheet: Sheet1
Sperm head G-tsRNAs PANDORA-seq
	Axix1	Axix2
sph.10.1.p	-0.0430751	-0.268292
sph.10.2.p	-0.174208	-0.113023
sph.10.3.p	-0.115619	-0.234728
sph.10.4.p	-0.147536	0.0223972
sph.30.1.p	-0.0905932	-0.0618685
sph.30.2.p	-0.200795	0.0631718
sph.30.3.p	-0.12031	-0.0797381
sph.30.4.p	-0.104008	0.259214
sph.50.1.p	-0.0568521	-0.176725
sph.50.2.p	-0.185988	0.169986
sph.50.3.p	-0.15469	0.00474411
sph.50.4.p	-0.186515	0.209458
sph.70.1.p	0.19701	0.0619917
sph.70.2.p	0.168885	0.187763
sph.70.3.p	0.23307	0.133622
sph.70.4.p	0.215963	0.0475064
sph.90.1.p	0.296682	-0.0883184
sph.90.2.p	0.272159	-0.0191094
sph.90.3.p	0.196422	-0.118053
Sperm head G-rsRNAs PANDORA-seq
	Axix1	Axix2
sph.10.1.p	0.0607663	-0.233993
sph.10.2.p	-0.104134	-0.199995
sph.10.3.p	-0.0299621	-0.155149
sph.10.4.p	-0.277434	0.0655893
sph.30.1.p	-0.115642	-0.00569097
sph.30.2.p	-0.107224	-0.144026
sph.30.3.p	0.00837089	-0.0801921
sph.30.4.p	-0.219038	0.145987
sph.50.1.p	0.133411	-0.23075
sph.50.2.p	-0.211596	0.00290999
sph.50.3.p	-0.0394324	0.0303077
sph.50.4.p	-0.187198	0.0853822
sph.70.1.p	0.188325	-0.0242233
sph.70.2.p	0.0763913	0.207034
sph.70.3.p	0.0153004	0.19151
sph.70.4.p	0.174983	0.0231722
sph.90.1.p	0.259342	-0.0598808
sph.90.2.p	0.20178	0.113721
sph.90.3.p	0.17299	0.268286
Sperm head Mt-tsRNAs PANDORA-seq
	Axix1	Axix2
sph.10.1.p	-0.0531315	-0.305912
sph.10.2.p	-0.184909	-0.167151
sph.10.3.p	-0.0948022	-0.130629
sph.10.4.p	-0.320704	0.187868
sph.30.1.p	-0.1174	-0.0227828
sph.30.2.p	-0.0485439	-0.115344
sph.30.3.p	-0.0716679	-0.129718
sph.30.4.p	-0.128242	0.116047
sph.50.1.p	0.176905	-0.182397
sph.50.2.p	-0.234813	0.237206
sph.50.3.p	-0.0573208	-0.151468
sph.50.4.p	-0.154352	0.0999283
sph.70.1.p	0.219324	0.114797
sph.70.2.p	0.106614	0.19994
sph.70.3.p	0.0878169	0.0888038
sph.70.4.p	0.238638	0.0612232
sph.90.1.p	0.23981	0.0261292
sph.90.2.p	0.222049	0.0997429
sph.90.3.p	0.174729	-0.0262838
Sperm head Mt-rsRNAs PANDORA-seq
	Axix1	Axix2
sph.10.1.p	0.0438157	-0.163043
sph.10.2.p	-0.11083	-0.291688
sph.10.3.p	0.0509164	-0.0236515
sph.10.4.p	-0.413542	0.299666
sph.30.1.p	-0.0938821	0.0912349
sph.30.2.p	-0.153661	-0.396059
sph.30.3.p	0.0257583	-0.00869476
sph.30.4.p	-0.120837	0.0513478
sph.50.1.p	0.137771	-0.0378047
sph.50.2.p	-0.273309	-0.0112049
sph.50.3.p	-0.0204023	-0.0712463
sph.50.4.p	-0.112768	0.0702693
sph.70.1.p	0.199866	0.0481057
sph.70.2.p	0.0560757	0.0929915
sph.70.3.p	0.111234	0.203474
sph.70.4.p	0.161375	-0.0249075
sph.90.1.p	0.211249	0.0338298
sph.90.2.p	0.163783	0.122466
sph.90.3.p	0.137388	0.0149147

## Sheet: Data description
These data are used for generating separated PCoAs for genomic tsRNAs, genomic rsRNAs, mitochondrial tsRNAs, and mitochondrial rsRNAs in sperm heads across the aging process.
