# Supplementary material for: Conserved shifts in sperm small non-coding RNA profiles during mouse and human aging
Source: EMBO J. 2026 Jan 20;45(4):1362–80. doi: 10.1038/s44318-025-00687-8 (PMC12909834; doi:10.1038/s44318-025-00687-8)
Supplement: Supplementary file 15 — Source data Fig. 2 [file 44318_2025_687_MOESM15_ESM.zip]

Archive with 8 entries (4 files):
- 2A/
- 2A/Length shift correlation plots in sperm head.xlsx
- 2B/
- 2B/Length shift correlation plots in mouse inact sperm.xlsx
- 2C/
- 2C/Boxplot of RPM for different rsRNA lengths .xlsx
- 2D/
- 2D/Coverage plots of rsRNA fragments mapped to 28S-rRNA.xlsx
