# Supplementary material for: Conserved shifts in sperm small non-coding RNA profiles during mouse and human aging
Source: EMBO J. 2026 Jan 20;45(4):1362–80. doi: 10.1038/s44318-025-00687-8 (PMC12909834; doi:10.1038/s44318-025-00687-8)
Supplement: Supplementary file 15 — Source data Fig. 2 [file 44318_2025_687_MOESM15_ESM.zip › 2A/Length shift correlation plots in sperm head.xlsx]

## Sheet: Sheet1
length	all-rRNA_sph	18S-rRNA_sph	28S-rRNA_sph
15	-0.53946	-0.433894	-0.380217
16	-0.492045	-0.365903	-0.366797
17	-0.52783	-0.290754	-0.49294
18	-0.582403	-0.233498	-0.414213
19	-0.593138	-0.432105	-0.515306
20	-0.445525	-0.0420475	-0.58777
21	-0.445525	-0.483994	-0.318487
22	-0.395425	-0.468785	-0.207554
23	-0.221868	-0.265704	-0.045626
24	-0.334591	-0.222762	-0.247812
25	-0.293438	-0.0134194	-0.243339
26	-0.192345	-0.152981	-0.0447314
27	-0.0760433	-0.104671	0.0715702
28	-0.185188	-0.333696	0.0268388
29	-0.0545723	-0.242444	0.0876735
30	-0.110934	-0.146719	0.144035
31	-0.125248	-0.144035	0.0885681
32	0.0805165	-0.0653078	0.207554
33	-0.0375744	0.0375744	0.00715702
34	-0.275545	-0.326539	0.114512
35	0.105566	0.161033	0.177136
36	0.038469	0.199502	0.378427
37	-0.139562	0.535882	0.337275
38	0.0357851	0.348905	0.224552
39	-0.207554	0.104671	0.668287
40	0.41958	0.631607	0.489361
41	0.152087	0.280018	0.480415
42	0.224552	0.617293	0.232603
43	0.579719	0.633396	0.902679
44	0.771169	0.233498	0.735384
45	0.523357	0.475942	0.687969
