# Supplementary material for: Conserved shifts in sperm small non-coding RNA profiles during mouse and human aging
Source: EMBO J. 2026 Jan 20;45(4):1362–80. doi: 10.1038/s44318-025-00687-8 (PMC12909834; doi:10.1038/s44318-025-00687-8)
Supplement: Supplementary file 15 — Source data Fig. 2 [file 44318_2025_687_MOESM15_ESM.zip › 2B/Length shift correlation plots in mouse inact sperm.xlsx]

## Sheet: Sheet1
length	all-rRNA_sp	18S-rRNA_sp	28S-rRNA_sp
15	-0.22073	-0.429198	-0.00613139
16	0.00613139	-0.147153	-0.0981023
17	-0.0674453	-0.110365	-0.374015
18	-0.392409	-0.282044	-0.44146
19	-0.0429198	-0.214599	-0.0183942
20	-0.183942	-0.226862	0.22073
21	0.5273	0.0858395	0.594745
22	0.392409	0.165548	0.416935
23	0.275913	0.324964	0.190073
24	0.0858395	0.294307	-0.0735767
25	0.0613139	-0.0551825	0.275913
26	0.698979	0.698979	0.717373
27	-0.0122628	0.00613139	0.515037
28	0.349489	0.0367884	0.429198
29	0.551825	0.680585	0.508906
30	0.625402	0.643796	0.815475
31	0.398541	-0.0490511	0.741899
32	-0.159416	-0.619271	0.508906
33	-0.0858395	-0.349489	-0.0245256
34	0.257519	0.607008	-0.0367884
35	-0.0919709	0.116496	0.251387
36	-0.214599	-0.110365	0.674453
37	-0.803213	-0.110365	-0.79095
38	-0.48438	0.343358	-0.619271
39	-0.637665	-0.797081	-0.116496
40	-0.159416	-0.134891	-0.0183942
41	-0.778687	-0.803213	-0.472117
42	-0.110365	-0.846132	0.257519
43	-0.760293	-0.778687	-0.22073
44	-0.459855	-0.83387	0.190073
45	0.128759	-0.44146	0.367884
