# Supplementary material for: Conserved shifts in sperm small non-coding RNA profiles during mouse and human aging
Source: EMBO J. 2026 Jan 20;45(4):1362–80. doi: 10.1038/s44318-025-00687-8 (PMC12909834; doi:10.1038/s44318-025-00687-8)
Supplement: Supplementary file 15 — Source data Fig. 2 [file 44318_2025_687_MOESM15_ESM.zip › 2C/Boxplot of RPM for different rsRNA lengths .xlsx]

## Sheet: Sheet1
length	sph.10.1.p	sph.10.2.p	sph.10.3.p	sph.10.4.p	sph.30.1.p	sph.30.2.p	sph.30.3.p	sph.30.4.p	sph.50.1.p	sph.50.2.p	sph.50.3.p	sph.50.4.p	sph.70.1.p	sph.70.2.p	sph.70.3.p	sph.70.4.p	sph.90.1.p	sph.90.2.p	sph.90.3.p
16	1892.92	5459.26	4414.56	12279.5	3148.09	4043.48	1655.75	5732.65	3244.56	6308.78	3707.94	3991.48	1817.78	2361.68	3191.14	1277.78	1696.29	1919.46	3463.78
17	2649.94	6385.21	4929.44	13436.7	3727.77	4738.08	1994.53	6421.57	3315.01	7136.14	4102.35	4620.4	2006.88	2816.68	3609.84	1415.54	2095.18	2218.08	3812.86
43	16441.9	17039.8	19462.6	23853.3	25823.3	25668.3	22520.9	27853	18963.6	21221.8	21973	25537.5	24696	27837	27695.6	24712.8	29470.1	28111.3	24575.3
44	35388.1	44806.9	49396.4	39238.4	52578.3	52776	57522.9	60333.9	47605.5	51564.3	65660.5	65561.5	67475.2	53316.9	54807.1	74895.9	79314.7	66914.3	64611.7
