# Supplementary material for: Conserved shifts in sperm small non-coding RNA profiles during mouse and human aging
Source: EMBO J. 2026 Jan 20;45(4):1362–80. doi: 10.1038/s44318-025-00687-8 (PMC12909834; doi:10.1038/s44318-025-00687-8)
Supplement: Supplementary file 15 — Source data Fig. 2 [file 44318_2025_687_MOESM15_ESM.zip › 2D/Coverage plots of rsRNA fragments mapped to 28S-rRNA.xlsx]

## Sheet: Sheet1
rsRNA-28S (43-nt)
	sph.10.1.p	sph.10.2.p	sph.10.3.p	sph.10.4.p	sph.30.1.p	sph.30.2.p	sph.30.3.p	sph.30.4.p	sph.50.1.p	sph.50.2.p	sph.50.3.p	sph.50.4.p	sph.70.1.p	sph.70.2.p	sph.70.3.p	sph.70.4.p	sph.90.1.p	sph.90.2.p	sph.90.3.p
1	101.181	68.1335	82.996	124.327	345.396	96.4594	256.498	340.974	44.8043	182.765	62.9536	226.109	54.0172	148.021	289.423	68.0689	77.6468	174.187	199.624
2	101.181	68.5152	83.2213	126.472	346.087	96.9516	256.824	341.871	44.8043	182.765	62.9536	226.976	54.3787	149.132	290.508	68.3129	77.8071	174.487	200.142
3	101.243	68.706	83.334	127.05	346.841	96.9516	257.196	342.286	45.0297	182.765	63.4592	228.31	55.2465	151.611	293.493	68.9635	78.6084	175.088	200.972
4	101.243	68.706	83.3904	127.297	346.841	96.9516	257.942	342.286	45.0297	182.765	63.4592	228.31	55.5357	152.124	293.547	69.0448	78.6885	175.088	201.179
5	101.243	68.706	83.3904	127.545	346.841	96.9516	257.942	342.286	45.0297	182.765	63.4592	228.31	55.5357	152.807	293.71	69.1261	78.7687	175.088	201.49
6	101.304	68.706	83.5594	127.875	346.841	97.9974	257.942	342.286	45.0297	182.765	63.712	228.31	56.1142	154.004	294.307	69.2075	78.9289	175.088	201.904
7	101.304	68.706	83.7848	128.04	346.841	97.9974	258.082	342.838	45.0297	182.765	63.712	228.31	56.5481	154.26	294.85	69.6141	79.0091	175.088	202.112
8	101.427	68.706	83.8975	128.205	346.841	97.9974	258.408	342.838	45.0297	182.765	63.712	228.31	56.6204	154.602	295.718	69.6954	79.0892	175.088	202.215
9	101.427	68.706	84.1229	128.782	346.841	97.9974	258.641	343.114	45.1988	183.335	63.712	228.376	56.9097	154.858	295.772	69.8581	79.2494	175.088	202.423
10	101.427	68.7696	84.4046	128.865	346.841	98.6741	258.967	343.459	45.1988	183.904	63.712	228.376	56.9097	154.858	297.346	70.0207	79.3296	175.188	202.526
11	101.427	68.7696	84.4609	129.36	346.841	99.9659	258.967	343.804	45.1988	183.904	63.712	228.576	56.9097	155.542	297.509	70.2647	79.57	175.188	202.734
12	101.427	68.7696	84.63	131.422	347.784	100.458	258.967	345.392	45.2551	184.392	64.0491	229.843	57.0543	156.055	297.998	70.59	80.0508	175.388	203.044
13	101.427	68.8969	84.799	135.712	348.852	100.458	259.526	346.703	45.3115	184.392	64.4705	230.377	57.1989	156.568	299.137	70.834	80.211	175.388	203.148
14	101.427	69.0241	84.799	136.372	348.915	100.458	259.526	346.703	45.4242	185.775	64.4705	230.377	57.1989	156.568	300.494	70.834	80.2911	175.589	203.563
15	101.427	69.0241	84.799	136.372	348.915	100.458	259.526	346.772	45.4242	185.775	64.4705	230.51	57.4882	157.08	301.471	71.1593	80.2911	175.589	203.77
16	101.427	69.0241	84.799	136.372	348.915	100.458	259.526	346.772	45.4242	185.775	64.4705	230.577	57.4882	157.166	301.634	71.1593	80.2911	175.589	203.77
17	101.427	69.0241	84.799	136.95	348.915	100.458	259.526	346.91	45.4242	185.856	64.4705	230.577	57.4882	157.166	301.634	71.1593	80.3713	175.589	203.77
18	101.427	69.0241	84.799	136.95	348.915	100.458	259.526	346.91	45.4242	185.856	64.5548	230.577	57.7051	157.166	301.959	71.1593	80.3713	175.589	203.77
19	101.427	69.0241	84.799	136.95	348.915	100.458	259.526	346.91	45.4242	185.856	64.5548	230.577	57.7051	157.166	301.959	71.1593	80.3713	175.589	203.77
20	101.427	69.2786	84.799	136.95	348.915	100.458	259.526	346.91	45.4242	185.856	64.5548	230.577	57.7051	157.166	301.959	71.1593	80.3713	175.589	203.77
21	101.427	69.2786	84.799	136.95	348.915	100.458	259.526	346.91	45.4242	185.856	64.5548	230.577	57.7051	157.166	301.959	71.1593	80.3713	175.589	203.77
22	101.427	69.2786	84.799	136.95	348.915	100.458	259.526	346.91	45.4242	185.856	64.5548	230.577	57.7051	157.166	301.959	71.1593	80.3713	175.589	203.77
23	101.427	69.2786	84.799	136.95	348.915	100.458	259.526	346.91	45.4242	185.856	64.5548	230.577	57.7051	157.166	301.959	71.1593	80.3713	175.589	203.77
24	101.427	69.2786	84.799	136.95	348.915	100.458	259.526	346.91	45.4242	185.856	64.5548	230.577	57.7051	157.166	301.959	71.1593	80.3713	175.589	203.77
25	101.427	69.2786	84.799	136.95	348.915	100.458	259.526	346.91	45.4242	185.856	64.5548	230.577	57.7051	157.166	301.959	71.1593	80.3713	175.589	203.77
26	101.427	69.2786	84.799	136.95	348.915	100.458	259.526	346.91	45.4242	185.856	64.5548	230.577	57.7051	157.166	301.959	71.1593	80.3713	175.589	203.77
27	101.427	69.2786	84.799	136.95	348.915	100.458	259.526	346.91	45.4242	185.856	64.5548	230.577	57.7051	157.166	301.959	71.1593	80.3713	175.589	203.77
28	101.427	69.2786	84.799	136.95	348.915	100.458	259.526	347.876	45.4242	185.856	64.7233	230.577	57.7051	157.166	301.959	71.1593	80.3713	175.589	203.77
29	101.427	69.2786	84.799	136.95	348.915	100.458	259.526	347.876	45.4242	185.856	64.7233	230.577	57.7051	157.166	301.959	71.1593	80.3713	175.589	203.77
30	101.427	69.4058	84.799	137.115	348.915	100.458	259.526	347.946	45.4242	185.856	64.7233	230.577	57.7051	157.166	301.959	71.1593	80.3713	175.589	203.77
31	101.427	69.7239	84.799	137.362	348.915	100.458	259.526	347.946	45.4242	185.856	64.7233	230.577	57.7051	157.166	301.959	71.1593	80.3713	175.589	203.77
32	101.427	69.9147	84.799	137.692	349.103	100.458	259.526	348.291	45.4242	185.856	65.5661	231.11	57.7774	157.166	302.122	71.1593	80.3713	175.789	203.977
33	101.427	70.042	84.8553	138.6	350.737	100.95	259.526	348.291	45.4242	185.856	65.5661	231.11	57.7774	157.166	302.285	71.1593	80.3713	175.789	203.977
34	101.55	70.042	85.4188	139.012	350.737	101.319	259.526	348.843	45.4242	185.856	65.5661	231.51	57.7774	157.166	302.448	71.1593	80.5315	175.789	203.977
35	101.734	70.5509	86.5457	143.302	351.554	102.119	260.225	350.775	45.5369	188.134	65.6504	231.91	58.139	157.166	303.75	71.2406	81.2527	176.49	204.081
36	101.734	70.5509	86.5457	143.632	351.554	102.119	260.225	350.775	45.5369	189.191	65.6504	231.91	58.139	157.166	304.13	71.3219	81.2527	176.49	204.081
37	101.734	70.5509	86.5457	143.962	351.554	102.119	260.225	350.775	45.5369	189.191	65.6504	231.91	58.139	157.166	304.13	71.3219	81.2527	176.49	204.081
38	101.734	70.8054	86.5457	143.962	351.554	102.119	260.225	350.913	45.5369	189.191	65.6504	231.91	58.139	157.166	304.293	71.3219	81.3328	176.49	204.081
39	101.857	70.8054	86.6584	144.54	351.554	102.304	260.225	350.913	45.5369	189.191	65.6504	232.444	58.139	157.337	304.293	71.3219	81.3328	176.49	204.081
40	101.857	70.8054	86.6584	144.54	351.554	102.304	260.225	350.913	45.5933	189.191	65.7346	232.444	58.139	157.337	304.293	71.3219	81.3328	176.49	204.081
41	101.857	70.8054	86.6584	144.622	351.554	102.304	260.365	350.913	45.5933	189.76	65.7346	232.444	58.139	158.106	304.293	71.3219	81.3328	176.49	204.081
42	102.102	70.8054	86.7147	145.612	352.434	103.965	260.831	352.156	46.2696	189.76	65.7346	233.244	60.5253	162.721	309.666	71.7285	84.2977	178.492	206.776
43	102.102	71.6324	87.0528	146.932	352.811	105.81	260.831	352.915	46.3823	189.76	65.7346	233.244	60.7422	162.721	310.697	71.7285	84.6182	178.992	207.294
44	2.02609	3.75338	5.46545	24.255	8.92398	9.78128	5.35826	13.8736	2.02887	7.64572	3.53956	8.53494	8.38821	16.2379	24.096	5.04214	14.9845	13.6146	12.4376
45	2.02609	3.37168	5.24007	22.11	8.23268	9.28914	5.0321	12.9763	2.02887	7.64572	3.53956	7.66811	8.02665	15.1269	23.0106	4.87949	14.8242	13.3143	11.9194
46	1.96469	3.30807	5.29642	22.77	7.47854	9.28914	4.65936	12.6312	1.80344	7.64572	3.03391	6.66792	7.1589	12.6485	20.297	4.22889	14.0229	12.8138	11.0902
47	2.45586	3.30807	5.24007	22.5225	7.60423	9.28914	4.05364	12.7003	1.91616	7.64572	3.37101	6.66792	7.66509	12.6485	20.2428	4.22889	14.4236	13.014	11.0902
48	2.45586	3.30807	5.24007	22.275	7.60423	9.28914	4.05364	12.7003	1.97252	7.64572	3.37101	6.66792	7.66509	11.9648	20.08	4.14757	14.4236	13.014	10.9866
49	3.37681	4.45317	7.32483	22.605	10.7465	9.8428	4.98551	13.7356	3.60688	7.64572	3.96093	8.0015	9.11133	12.9049	20.7312	5.44877	19.5519	18.3197	12.6449
50	3.37681	4.45317	7.09945	22.605	10.7465	9.8428	4.84573	13.3905	3.60688	7.64572	3.96093	8.0015	8.67746	12.8194	20.2428	5.12347	19.4718	18.3197	12.4376
51	3.43821	4.45317	6.98676	22.44	10.7465	9.8428	4.75254	14.0117	3.60688	7.64572	3.96093	8.0015	8.89439	12.6485	19.6458	5.12347	19.7923	18.3197	12.4376
52	3.43821	4.45317	6.81773	22.1925	10.7465	9.8428	4.51958	13.7356	3.43781	7.07636	3.96093	7.93483	8.60515	12.3921	19.9172	4.96082	19.6321	18.5199	12.4376
53	3.43821	4.38955	6.70504	23.265	10.7465	9.16611	4.42639	13.3905	3.43781	6.507	4.29803	7.93483	8.60515	12.3921	18.3433	4.79817	19.5519	18.4198	12.334
54	3.43821	4.38955	6.81773	22.77	10.7465	7.87424	4.42639	13.0454	3.43781	6.507	4.29803	7.73479	8.60515	11.7084	18.1805	4.55419	19.3115	18.4198	12.2303
55	3.43821	4.38955	6.64869	20.7075	9.8038	7.3821	4.42639	11.4578	3.38145	6.01897	3.96093	6.46788	8.46052	11.1956	17.6921	4.22889	18.8308	18.2196	11.9194
56	3.43821	4.26232	6.47966	16.4175	8.73544	7.3821	3.86727	10.1464	3.3251	6.01897	3.53956	5.93445	8.3159	10.6828	16.5524	3.98492	18.6705	18.2196	11.8158
57	3.4996	4.13508	6.47966	15.7575	8.6726	7.3821	3.86727	10.1464	3.21238	4.63624	3.53956	5.93445	8.3159	10.6828	15.2499	4.06624	18.5904	18.0194	11.4012
58	3.4996	4.13508	6.47966	15.7575	8.6726	7.3821	3.86727	10.0774	3.21238	4.63624	3.53956	5.80109	8.02665	10.1701	14.2731	3.74094	18.5904	18.0194	11.1939
59	3.4996	4.13508	6.64869	15.7575	8.86113	7.3821	3.86727	10.0774	3.21238	4.63624	3.53956	5.73441	8.02665	10.0846	14.2188	3.74094	18.5904	18.0194	11.1939
60	3.4996	4.13508	6.64869	15.18	8.86113	7.3821	3.86727	9.93933	3.21238	4.5549	3.53956	5.73441	8.02665	10.0846	14.2188	3.74094	18.5102	18.0194	11.1939
61	3.4996	4.13508	6.64869	15.18	8.86113	7.3821	3.86727	9.93933	3.21238	4.5549	3.45528	5.73441	7.80971	10.0846	13.8932	3.74094	18.5102	18.0194	11.1939
62	3.4996	4.13508	6.64869	15.18	8.86113	7.3821	3.86727	9.93933	3.21238	4.5549	3.45528	5.73441	7.80971	10.0846	13.8932	3.74094	18.5102	18.0194	11.1939
63	3.4996	3.88062	6.64869	15.18	8.86113	7.3821	3.86727	9.93933	3.21238	4.5549	3.45528	5.73441	7.80971	10.0846	13.8932	3.74094	18.5102	18.0194	11.1939
64	3.4996	3.88062	6.64869	15.18	8.86113	7.3821	3.86727	9.93933	3.21238	4.5549	3.45528	5.73441	7.80971	10.0846	13.8932	3.74094	18.5102	18.0194	11.1939
65	3.4996	3.88062	6.64869	15.18	8.86113	7.3821	3.86727	10.2154	3.21238	4.5549	3.45528	5.73441	7.80971	10.0846	13.8932	3.74094	18.5102	18.0194	11.1939
66	3.4996	3.88062	6.64869	15.18	8.86113	7.3821	3.86727	10.2154	3.21238	4.5549	3.45528	5.73441	7.80971	10.0846	13.8932	3.74094	18.5102	18.0194	11.1939
67	3.4996	3.88062	6.64869	15.18	8.86113	7.3821	3.86727	10.2154	3.21238	4.5549	3.45528	5.73441	7.80971	10.2555	13.8932	3.74094	18.5102	18.0194	11.1939
68	3.4996	3.88062	6.64869	15.18	9.30105	7.3821	3.86727	10.2154	3.21238	4.5549	3.45528	5.73441	7.80971	10.2555	13.8932	3.74094	18.5102	18.0194	11.1939
69	5.15731	5.47103	7.1558	15.18	9.67811	7.3821	4.14683	11.7339	3.7196	7.56439	3.62383	7.80147	9.40058	10.6828	14.6529	5.04214	18.7506	20.1216	11.9194
70	5.15731	5.47103	7.1558	15.18	9.67811	7.3821	4.14683	11.7339	3.7196	7.56439	3.62383	7.80147	9.40058	10.6828	14.6529	5.04214	18.7506	20.1216	11.9194
71	5.15731	5.47103	7.1558	15.18	9.67811	7.3821	4.14683	10.7676	3.7196	7.56439	3.45528	7.80147	9.40058	10.6828	14.6529	5.04214	18.7506	20.1216	11.9194
72	5.21871	5.47103	7.1558	15.18	9.92949	7.3821	4.14683	11.6649	4.00139	7.56439	3.62383	8.13486	9.61752	10.6828	14.6529	5.04214	18.7506	20.1216	11.9194
73	5.21871	5.3438	7.1558	15.015	9.92949	7.3821	4.14683	11.5959	4.00139	7.56439	3.62383	8.73498	9.61752	10.6828	14.6529	5.04214	18.7506	20.1216	12.0231
74	5.21871	5.02572	7.1558	14.7675	9.92949	7.3821	4.14683	11.5959	4.00139	7.56439	3.62383	8.73498	9.61752	10.6828	14.6529	5.04214	18.7506	20.1216	12.0231
75	5.21871	4.83487	7.1558	14.4375	9.74096	7.3821	4.14683	11.2508	4.00139	7.56439	2.78108	8.20154	9.5452	10.6828	14.4901	5.04214	18.7506	19.9214	11.8158
76	5.21871	4.70763	7.09945	13.53	8.10699	6.88996	4.14683	11.2508	4.00139	7.56439	2.78108	8.20154	9.5452	10.6828	14.3273	5.04214	18.7506	19.9214	11.8158
77	5.09591	4.70763	6.536	13.1175	8.10699	6.52085	4.14683	10.6986	4.00139	7.56439	2.78108	7.80147	9.5452	10.6828	14.1645	5.04214	18.5904	19.9214	11.8158
78	4.91172	4.1987	5.40911	8.82748	7.29001	5.72113	3.44792	8.76594	3.88867	5.28694	2.69681	7.40139	9.18364	10.6828	12.862	4.96082	17.8692	19.2206	11.7121
79	4.91172	4.1987	5.40911	8.49748	7.29001	5.72113	3.44792	8.76594	3.88867	4.22955	2.69681	7.40139	9.18364	10.6828	12.4821	4.87949	17.8692	19.2206	11.7121
80	4.91172	4.1987	5.40911	8.16748	7.29001	5.72113	3.44792	8.76594	3.88867	4.22955	2.69681	7.40139	9.18364	10.6828	12.4821	4.87949	17.8692	19.2206	11.7121
81	4.91172	3.94423	5.40911	8.16748	7.29001	5.72113	3.44792	8.62789	3.88867	4.22955	2.69681	7.40139	9.18364	10.6828	12.3193	4.87949	17.7891	19.2206	11.7121
82	4.78893	3.94423	5.29642	7.58999	7.29001	5.53657	3.44792	8.62789	3.88867	4.22955	2.69681	6.86796	9.18364	10.5119	12.4821	4.87949	17.7891	19.2206	11.7121
83	4.78893	4.1987	5.29642	7.58999	7.29001	5.53657	3.44792	8.62789	3.83232	4.22955	2.61253	6.86796	9.47289	10.5119	12.4821	4.87949	17.7891	19.2206	11.7121
84	4.78893	4.1987	5.29642	7.50749	7.29001	5.53657	3.30814	8.62789	3.83232	3.66019	2.61253	6.86796	9.5452	9.74275	12.4821	4.87949	17.7891	19.2206	11.7121
85	4.54334	4.1987	5.24007	6.51749	6.41018	3.8756	2.84221	7.38547	3.15602	3.66019	2.61253	6.06781	7.1589	5.12776	7.10939	4.47287	14.8242	17.2185	9.01729
86	4.54334	3.37168	4.902	5.19749	6.34733	2.58373	2.84221	6.62622	3.04331	3.66019	2.61253	6.06781	6.94197	5.12776	6.07826	4.47287	14.5037	16.718	8.6027
87	3.43821	3.11722	3.49338	3.54749	4.83906	2.15311	1.81715	4.69357	2.59245	3.00949	1.85405	4.66754	5.27879	3.58943	3.25621	3.09035	6.4906	7.9085	3.83494
88	3.43821	3.11722	3.49338	3.54749	4.83906	2.15311	1.81715	4.69357	2.59245	3.00949	1.85405	4.66754	5.27879	3.58943	3.25621	3.00902	6.4906	7.9085	3.83494
89	3.43821	2.98998	3.32435	2.31	4.83906	2.15311	1.81715	4.62455	2.59245	3.00949	1.85405	4.33415	5.27879	3.58943	2.98486	3.00902	6.4906	7.80839	3.83494
90	2.94703	2.98998	3.32435	2.31	4.71337	2.15311	1.67737	4.55553	2.53609	3.33484	1.51695	4.33415	4.48335	3.07666	2.98486	2.9277	6.00982	7.60817	3.62765
91	2.94703	2.98998	3.32435	2.31	4.71337	2.15311	1.67737	4.55553	2.47973	3.33484	1.51695	4.33415	4.48335	3.07666	2.98486	2.9277	5.92969	7.60817	3.42035
92	1.96469	1.84488	1.07055	1.65	1.57112	0.553657	0.745497	3.52018	0.845364	3.33484	0.674201	3.00056	2.45861	0.94009	1.73665	1.54517	0.641047	2.30247	1.34741
93	1.96469	1.84488	1.07055	1.485	1.57112	0.553657	0.745497	3.31311	0.845364	3.33484	0.674201	3.00056	2.45861	0.769165	1.68238	1.46385	0.641047	2.30247	1.34741
94	1.7805	1.84488	1.07055	1.485	1.57112	0.553657	0.512529	2.6919	0.845364	3.33484	0.674201	3.00056	2.16936	0.598239	1.41102	1.38252	0.240393	2.30247	1.24376
95	1.7805	1.84488	1.01421	1.155	1.57112	0.553657	0.512529	2.6919	0.845364	3.33484	0.674201	3.00056	2.16936	0.598239	1.0854	1.38252	0.240393	2.10226	1.03647
96	1.7805	1.84488	0.845173	0	1.57112	0.553657	0.279561	2.6919	0.845364	3.33484	0.337101	3.00056	2.16936	0.598239	1.0854	1.38252	0.240393	2.10226	1.03647
97	1.7805	1.84488	0.676138	0	1.57112	0.553657	0.745497	2.6919	0.845364	3.33484	0.337101	3.00056	2.16936	0.598239	1.0854	1.38252	0.240393	2.10226	0.932823
98	1.7805	1.84488	0.676138	0	1.57112	0.553657	0.745497	2.6919	0.845364	3.33484	0.337101	3.00056	2.16936	0.598239	1.0854	1.38252	0.240393	2.10226	0.932823
99	1.7805	1.84488	0.676138	0	1.57112	0.553657	0.745497	2.6919	0.845364	3.33484	0.337101	3.00056	2.16936	0.598239	1.0854	1.38252	0.240393	2.10226	0.932823
100	1.7191	1.84488	0.676138	0	1.57112	0.553657	0.745497	2.6919	0.845364	3.33484	0.337101	3.00056	2.16936	0.598239	1.03113	1.3012	0.240393	2.10226	0.932823
101	1.7191	1.84488	0.676138	0	1.57112	0.553657	0.745497	2.6919	0.845364	3.33484	0.337101	3.00056	2.16936	0.598239	1.03113	1.3012	0.240393	2.10226	0.932823
102	1.7191	1.84488	0.507104	0	1.38259	0.553657	0.745497	2.6919	0.845364	3.33484	0.337101	3.00056	2.16936	0.598239	0.922593	1.3012	0.240393	2.10226	0.932823
103	1.7191	1.84488	0.507104	0	1.38259	0.553657	0.745497	2.6919	0.845364	3.33484	0.337101	3.00056	2.16936	0.598239	0.922593	1.3012	0.240393	2.10226	0.932823
104	1.7191	1.84488	0.507104	0	1.38259	0.553657	0.745497	2.6919	0.845364	3.33484	0.337101	3.00056	2.16936	0.598239	0.922593	1.3012	0.240393	2.10226	0.932823
105	1.7191	1.84488	0.507104	0	1.38259	0.553657	0.745497	2.6919	0.845364	3.33484	0.337101	3.00056	2.16936	0.598239	0.922593	1.3012	0.240393	2.10226	0.932823
106	1.7191	1.84488	0.507104	0	1.38259	0.553657	0.745497	2.6919	0.845364	3.33484	0.337101	3.00056	2.16936	0.598239	0.922593	1.3012	0.240393	2.10226	0.932823
107	1.7191	1.84488	0.507104	0	1.38259	0.553657	0.745497	2.6919	0.845364	3.33484	0.337101	3.00056	2.16936	0.598239	0.922593	1.3012	0.240393	2.10226	0.932823
108	1.7191	1.84488	0.507104	0	1.38259	0.553657	0.745497	2.41581	0.845364	3.33484	0.337101	3.00056	2.16936	0.598239	0.922593	1.3012	0.240393	2.10226	0.932823
109	1.7191	1.84488	0.507104	0	1.38259	0.553657	0.745497	2.41581	0.845364	3.33484	0.337101	3.00056	2.16936	0.598239	0.922593	1.3012	0.240393	2.10226	0.932823
110	1.7191	1.84488	0.676138	0	1.38259	0.553657	0.745497	2.41581	0.845364	3.33484	0.337101	3.00056	2.24168	0.427314	0.922593	1.3012	0.240393	2.10226	0.932823
111	1.7191	1.84488	0.676138	0	0.942674	0.553657	0.745497	2.41581	0.845364	3.33484	0.337101	3.00056	2.24168	0.512776	0.922593	1.3012	0.240393	2.10226	1.03647
112	0.0613965	0.254467	0.169035	0	0.565604	0.553657	0.465936	0.8973	0.338145	0.32535	0.16855	0.933509	0.650809	0.0854627	0.162811	0	0	0	0.310941
113	0.0613965	0.318083	0.169035	0.165	0.565604	0.553657	0.465936	0.8973	0.338145	0.32535	0.16855	0.933509	0.650809	0.0854627	0.162811	0	0	0	0.310941
114	0.0613965	0.318083	0.169035	0.165	0.565604	0.553657	0.465936	0.8973	0.394503	0.32535	0.16855	0.933509	0.650809	0.0854627	0.162811	0	0	0	0.310941
115	0	0.318083	0.169035	0.165	0.314225	0.553657	0.465936	0	0.112715	0.32535	0	0.600113	0.433873	0.0854627	0.162811	0	0	0	0.310941
116	0	0.318083	0.169035	0.165	0.314225	0.553657	0.465936	0	0.112715	0.32535	0	0	0.433873	0.0854627	0.162811	0	0	0	0.207294
117	0	0.318083	0.169035	0.577499	0.314225	0.553657	0.465936	0	0.112715	0.32535	0	0	0.433873	0.0854627	0.162811	0	0	0	0.207294
118	0	0.318083	0.169035	0.742499	0.314225	0.553657	0.465936	0	0.112715	0.32535	0	0.400075	0.433873	0.427314	0.705512	0.243975	0.240393	0.100108	0.207294
119	0.245586	1.08148	0.338069	0.824998	0.314225	0.553657	0.512529	0.0690231	0.112715	0.569362	0.0842752	0.533434	0.433873	0.598239	1.84519	0.487949	0.320524	0.200215	0.518235
120	0.245586	1.20872	1.01421	1.0725	0.314225	0.553657	0.65231	0.0690231	0.112715	0.569362	0.0842752	0.600113	0.506185	0.854627	2.65924	0.569274	0.400654	0.300323	0.932823
121	0.245586	1.20872	1.35228	1.0725	0.377069	1.16883	0.698903	0.0690231	0.112715	0.569362	0.0842752	0.600113	0.650809	1.28194	3.52756	0.569274	0.480785	0.300323	1.14012
122	0.245586	1.20872	1.35228	1.0725	0.377069	1.16883	0.698903	0.0690231	0.112715	0.569362	0.0842752	0.600113	0.650809	1.28194	3.52756	0.569274	0.480785	0.300323	1.14012
123	0.245586	1.20872	1.35228	1.0725	0.377069	1.16883	0.698903	0.0690231	0.112715	0.569362	0.0842752	0.600113	0.650809	1.28194	3.52756	0.569274	0.480785	0.300323	1.14012
124	0.245586	1.20872	1.35228	1.0725	0.377069	1.16883	0.698903	0.0690231	0.112715	0.569362	0.0842752	0.600113	0.650809	1.28194	3.52756	0.569274	0.641047	0.300323	1.14012
125	0.245586	1.20872	1.35228	2.72249	0.377069	1.16883	0.698903	0.0690231	0.112715	0.569362	0.0842752	0.600113	0.650809	1.28194	3.36475	0.569274	0.641047	0.300323	1.14012
126	0.245586	0.95425	1.35228	2.72249	0.377069	1.16883	0.698903	0.0690231	0.112715	0.569362	0.0842752	0.600113	0.361561	1.28194	3.36475	0.569274	0.641047	0.300323	1.14012
127	0.245586	0.95425	1.35228	2.72249	0.377069	1.16883	0.698903	0.0690231	0.112715	0.569362	0.0842752	0.600113	0.289249	1.28194	3.36475	0.569274	0.641047	0.300323	1.14012
128	0.245586	0.95425	1.35228	2.72249	0.377069	1.16883	0.698903	0.0690231	0.112715	0.569362	0.0842752	0.733471	0.289249	1.28194	3.36475	0.569274	0.641047	0.300323	1.14012
129	0.306983	0.95425	1.35228	2.96999	0.0628449	0.615175	0.698903	0.0690231	0.112715	0.569362	0.0842752	0.733471	0.289249	1.3674	3.36475	0.650599	0.641047	0.300323	1.03647
130	0.306983	0.95425	1.35228	2.96999	0.0628449	0.615175	0.698903	0.0690231	0.112715	0.569362	0.0842752	0.733471	0.289249	1.3674	3.36475	0.650599	0.641047	0.300323	1.03647
131	0.306983	0.95425	1.35228	2.96999	0.0628449	0.615175	0.698903	0.0690231	0.112715	0.569362	0.0842752	0.733471	0.289249	1.3674	3.36475	0.650599	0.641047	0.300323	1.03647
132	0.306983	0.95425	1.35228	2.96999	0.0628449	0.615175	0.698903	0.0690231	0.112715	0.569362	0.0842752	0.733471	0.289249	1.3674	3.36475	0.650599	0.641047	0.300323	1.03647
133	0.306983	0.95425	1.35228	2.96999	0.0628449	0.615175	0.698903	0.0690231	0.0563576	0.244012	0.0842752	0.733471	0.289249	1.45287	3.36475	0.731924	0.641047	0.300323	1.03647
134	0.306983	0.95425	1.35228	2.96999	0.0628449	0.615175	0.698903	0.0690231	0.0563576	0.244012	0.0842752	0.733471	0.289249	1.45287	3.36475	0.731924	0.641047	0.300323	1.03647
135	0.306983	0.95425	1.35228	2.96999	0.0628449	0.615175	0.698903	0.0690231	0.0563576	0.244012	0.421376	0.733471	0.289249	1.45287	3.47329	0.731924	0.641047	0.300323	1.03647
136	0.306983	0.95425	1.35228	2.96999	0.0628449	0.615175	0.698903	0.0690231	0.0563576	0.244012	0.421376	1.06687	0.289249	1.45287	3.47329	0.731924	0.641047	0.300323	1.03647
137	0.306983	0.95425	1.35228	2.96999	0.0628449	0.615175	0.698903	0.0690231	0.0563576	0.244012	0.421376	1.06687	0.289249	1.45287	3.47329	0.731924	0.641047	0.300323	1.03647
138	0.306983	0.95425	1.35228	2.96999	0.0628449	0.615175	0.698903	0.0690231	0.0563576	0.244012	0.421376	1.06687	0.289249	1.45287	3.47329	0.731924	0.641047	0.300323	1.03647
139	0.306983	0.95425	1.35228	2.96999	0.0628449	0.615175	0.698903	0.0690231	0.0563576	0.244012	0.421376	1.06687	0.289249	1.45287	3.47329	0.731924	0.641047	0.300323	1.03647
140	0.306983	0.95425	1.35228	2.96999	0.0628449	0.615175	0.232968	0.0690231	0.0563576	0.244012	0.421376	1.06687	0.289249	1.45287	3.47329	0.731924	0.641047	0.300323	1.03647
141	0.306983	0.95425	1.35228	2.96999	0.0628449	0.615175	0.232968	0.0690231	0.0563576	0.244012	0.421376	1.06687	0.289249	1.45287	3.47329	0.731924	0.641047	0.300323	1.03647
142	0.306983	0.95425	1.35228	2.96999	0.0628449	0.615175	0.232968	0.0690231	0.0563576	0.244012	0.421376	1.06687	0.289249	1.45287	3.47329	0.731924	0.641047	0.300323	1.03647
143	0.306983	0.95425	1.35228	2.96999	0.0628449	0.615175	0.232968	0.0690231	0.0563576	0.244012	0.505651	1.06687	0.289249	1.45287	3.47329	0.731924	0.721178	0.300323	1.14012
144	0.306983	0.95425	1.35228	2.96999	0.0628449	0.615175	0.232968	0.0690231	0.0563576	0.244012	0.505651	1.06687	0.289249	1.45287	3.47329	0.731924	0.721178	0.300323	1.14012
145	0.306983	0.95425	1.35228	2.96999	0.0628449	0.615175	0.232968	0.0690231	0.0563576	0.244012	0.505651	1.06687	0.289249	1.45287	3.47329	0.731924	0.721178	0.300323	1.14012
146	0.306983	0.95425	1.35228	2.96999	0.0628449	0.615175	0.232968	0.0690231	0.0563576	0.244012	0.505651	1.06687	0.289249	1.45287	3.47329	0.731924	0.721178	0.300323	1.14012
147	0.306983	0.95425	1.35228	2.96999	0.0628449	0.615175	0.232968	0.0690231	0.0563576	0.244012	0.505651	1.06687	0.289249	1.45287	3.47329	0.731924	0.721178	0.300323	1.24376
148	0.306983	0.95425	1.35228	2.96999	0.0628449	0.615175	0.232968	0.0690231	0.0563576	0.244012	0.505651	1.06687	0.289249	1.45287	3.52756	0.731924	0.721178	0.300323	1.24376
149	0.306983	0.95425	1.35228	2.96999	0.0628449	0.615175	0.232968	0.0690231	0.0563576	0.244012	0.505651	1.06687	0.289249	1.45287	3.6361	0.731924	0.721178	0.300323	1.24376
150	0.306983	0.95425	1.35228	2.96999	0.0628449	0.615175	0.232968	0.0690231	0.0563576	0.244012	0.505651	1.06687	0.289249	1.45287	3.74464	0.731924	0.721178	0.300323	1.24376
151	0.306983	0.95425	1.35228	2.96999	0.0628449	0.922762	0.232968	0.0690231	0.0563576	0.244012	0.505651	1.06687	0.289249	1.45287	3.74464	0.731924	0.721178	0.300323	1.34741
152	0.368379	0.95425	1.91572	3.05249	0.439914	0.922762	0.326155	0.0690231	0.0563576	0.6507	0.505651	1.06687	0.650809	1.53833	4.77578	0.813249	0.721178	0.600645	1.55471
153	0.368379	0.95425	1.74669	3.05249	0.439914	0.922762	0.326155	0.0690231	0.0563576	0.6507	0.505651	1.06687	0.578497	1.53833	4.77578	0.813249	0.721178	0.600645	1.96929
154	0.368379	0.95425	1.74669	3.05249	0.439914	0.922762	0.326155	0.0690231	0.0563576	0.6507	0.505651	1.06687	0.578497	1.45287	4.77578	0.813249	0.721178	0.600645	1.86565
155	0.368379	0.95425	1.74669	3.05249	0.439914	0.922762	0.326155	0.0690231	0.0563576	0.6507	0.505651	1.20023	0.578497	1.45287	4.77578	0.813249	0.721178	0.600645	1.86565
156	0.368379	0.890633	1.74669	2.88749	0.439914	0.922762	0.326155	0.0690231	0.0563576	0.6507	0.505651	1.20023	0.578497	1.45287	4.77578	0.813249	0.721178	0.600645	1.86565
157	0.368379	0.890633	1.74669	2.88749	0.439914	0.922762	0.326155	0.690231	0	1.38274	0.505651	1.20023	0.795434	1.62379	4.77578	0.894574	0.801309	0.700753	1.86565
158	0.491172	1.08148	1.74669	2.88749	0.754139	0.922762	0.419342	1.17339	0.112715	1.38274	0.505651	1.66698	1.22931	2.39296	5.26421	0.894574	0.801309	0.700753	2.07294
159	0.491172	1.08148	1.74669	3.46499	0.754139	1.0458	0.419342	1.17339	0.112715	1.38274	0.505651	1.66698	1.22931	2.39296	5.26421	1.05722	0.801309	0.900968	2.07294
160	0.491172	1.08148	1.74669	3.05249	0.754139	1.0458	0.419342	1.17339	0.112715	1.38274	0.505651	1.66698	1.22931	2.39296	5.26421	1.05722	0.801309	0.900968	2.07294
161	0.491172	1.08148	1.74669	2.88749	0.754139	1.0458	0.419342	1.17339	0.112715	1.38274	0.505651	1.2669	1.22931	2.05111	4.72151	0.813249	0.560916	0.80086	2.07294
162	0.245586	0.318083	1.57766	2.80499	0.754139	1.0458	0.372748	1.10437	0.112715	1.13872	0.421376	1.13355	1.22931	1.88018	3.58183	0.569274	0.480785	0.700753	1.762
163	0.245586	0.19085	0.901518	2.55749	0.754139	1.0458	0.232968	1.10437	0.112715	1.13872	0.421376	1.06687	1.15699	1.62379	2.76778	0.487949	0.400654	0.600645	1.34741
164	0.245586	0.19085	0.563448	2.55749	0.691294	0.430622	0.186374	1.10437	0.112715	1.13872	0.421376	1.06687	1.01237	1.19648	2.06227	0.487949	0.320524	0.600645	1.14012
165	0.245586	0.19085	0.563448	2.55749	0.691294	0.430622	0.186374	1.10437	0.169073	1.13872	0.421376	1.06687	1.01237	1.79472	2.33362	0.569274	0.320524	0.700753	1.14012
166	0.368379	0.19085	0.563448	2.55749	0.691294	0.799727	0.186374	1.65655	0.169073	1.13872	0.589926	1.06687	1.08468	1.79472	3.20194	0.569274	0.641047	1.10118	1.14012
167	1.47352	1.27233	1.23959	3.95999	1.75966	3.32194	1.11825	3.17506	0.394503	2.44012	1.6855	2.00038	3.32636	4.95684	8.79177	2.52107	2.24366	2.20237	1.65835
168	1.53491	1.27233	1.35228	3.38249	1.75966	3.32194	1.11825	3.17506	0.450861	2.44012	1.6855	2.53381	3.68792	6.06785	10.3656	2.52107	2.56419	2.30247	2.48753
169	1.7191	1.27233	2.19745	4.86749	2.63949	4.30622	1.67737	4.00334	0.563576	3.66019	2.0226	2.86721	4.70029	9.31544	13.7304	2.84637	3.60589	3.80409	3.3167
170	1.7191	1.27233	2.25379	4.86749	2.63949	4.30622	1.67737	4.21041	0.563576	3.9042	2.0226	2.86721	4.70029	9.31544	13.8932	2.84637	3.60589	3.80409	3.42035
171	1.7191	1.27233	2.42283	4.86749	2.63949	4.79836	1.67737	4.76259	0.789006	4.31089	2.0226	3.00056	4.7726	9.57183	14.056	2.9277	3.76615	3.90419	3.73129
172	1.65771	1.27233	2.42283	4.61999	2.63949	5.35202	2.00352	4.76259	1.01444	4.31089	2.19115	3.00056	4.7726	9.57183	14.4359	3.253	3.84628	3.90419	3.73129
173	1.65771	1.27233	2.42283	4.61999	2.63949	5.35202	2.00352	4.76259	1.01444	4.31089	2.19115	3.00056	4.7726	9.57183	14.4359	3.253	3.84628	3.90419	3.83494
174	1.65771	1.27233	2.42283	5.19749	2.63949	5.35202	2.00352	4.76259	1.01444	4.31089	2.19115	3.00056	4.7726	9.57183	14.4359	3.253	3.84628	3.90419	3.83494
175	1.65771	1.27233	2.42283	5.27999	2.63949	5.35202	2.00352	4.76259	1.01444	4.31089	2.19115	3.00056	4.7726	9.57183	14.4359	3.253	3.84628	3.90419	3.83494
176	1.65771	1.27233	2.42283	5.27999	2.63949	5.35202	2.00352	4.76259	1.01444	4.31089	2.19115	3.00056	4.7726	9.48636	14.4359	3.17167	3.84628	3.90419	3.83494
177	1.65771	1.27233	2.42283	5.27999	2.63949	5.35202	2.00352	4.76259	1.01444	4.31089	2.19115	3.00056	4.7726	9.48636	14.4359	3.17167	3.84628	3.90419	3.83494
178	1.65771	1.27233	2.42283	5.27999	2.63949	5.35202	2.00352	4.76259	1.01444	4.31089	1.85405	3.00056	5.06185	9.48636	14.3816	3.253	3.84628	4.10441	3.83494
179	1.65771	1.27233	2.42283	5.27999	2.63949	5.35202	2.00352	4.76259	1.01444	4.31089	1.85405	3.13392	5.06185	9.48636	14.3816	3.253	3.84628	4.10441	3.83494
180	1.65771	1.27233	2.42283	5.27999	2.63949	5.35202	2.00352	4.76259	1.01444	4.31089	1.85405	3.13392	5.06185	9.48636	14.4359	3.253	3.84628	4.10441	3.83494
181	1.65771	1.27233	2.42283	5.27999	2.63949	5.35202	2.00352	4.76259	1.01444	4.31089	1.85405	3.13392	5.06185	9.48636	14.4359	3.253	3.84628	4.10441	3.83494
182	1.65771	1.27233	2.42283	5.27999	2.63949	5.35202	2.00352	4.76259	1.01444	4.31089	1.85405	3.13392	5.06185	9.48636	14.4359	3.253	3.84628	4.10441	3.83494
183	1.65771	1.27233	2.42283	5.27999	2.63949	5.35202	2.00352	4.76259	1.01444	4.31089	1.85405	3.13392	5.06185	9.48636	14.4359	3.253	3.84628	4.10441	3.83494
184	1.65771	1.27233	2.42283	5.27999	2.63949	5.35202	2.00352	4.76259	1.01444	4.31089	1.85405	3.13392	5.06185	9.48636	14.4359	3.253	3.84628	4.10441	3.83494
185	1.65771	1.27233	2.42283	5.27999	2.63949	5.35202	2.00352	4.76259	1.01444	4.31089	1.93833	3.13392	5.06185	9.48636	14.5987	3.253	3.84628	4.10441	3.83494
186	1.96469	1.27233	2.59186	5.27999	2.70233	5.35202	2.00352	5.24576	1.01444	4.5549	1.93833	3.13392	5.20647	9.82821	15.3042	3.41564	3.92641	4.10441	4.56047
187	13.1389	15.2044	8.84614	8.90998	24.8866	15.6254	9.78465	32.4409	9.41171	13.258	6.48919	9.66848	8.74977	19.2291	47.4864	9.84031	7.21178	17.9193	55.4511
188	15.9017	18.5761	11.9451	13.9425	30.2284	19.4395	14.9565	46.0384	12.455	31.3963	12.2199	25.9382	13.1608	25.0406	55.7897	17.7288	9.05479	24.9268	63.5356
189	15.9017	18.6397	12.6776	14.025	32.0509	19.501	15.9816	46.2455	12.6805	32.047	12.2199	26.5383	13.5947	25.8952	57.3093	18.7047	9.77597	25.2271	66.956
190	16.0245	18.6397	12.6776	14.355	32.0509	19.501	15.9816	47.0738	12.7368	32.047	12.2199	26.5383	13.5947	26.2371	57.6349	18.9487	9.8561	25.2271	67.0596
191	16.0245	18.6397	12.6776	14.355	32.0509	19.501	15.9816	47.0738	12.7368	32.047	12.2199	26.5383	13.5947	26.2371	57.5807	18.9487	9.8561	25.2271	67.0596
192	16.0245	18.6397	12.6776	14.355	32.0509	19.501	15.9816	47.0738	12.7368	32.047	12.2199	26.5383	13.5947	26.2371	57.4721	18.9487	9.8561	25.2271	67.0596
193	16.0245	18.6397	12.6776	14.355	32.0509	19.501	15.9816	47.0738	12.7368	32.047	12.2199	26.5383	13.5947	26.2371	57.3636	18.9487	9.8561	25.2271	67.0596
194	16.0245	18.6397	12.6776	14.355	32.0509	19.1935	15.9816	47.0738	12.7368	32.047	12.2199	26.5383	13.5947	26.2371	57.3636	18.9487	9.8561	25.3272	66.956
195	16.6999	19.912	13.9172	19.2225	32.1766	19.1935	17.7056	47.1428	13.1313	32.535	12.8941	27.4052	14.3901	28.5446	60.7283	20.1686	11.6991	25.127	67.5778
196	17.3752	23.1565	15.4948	25.7399	36.0101	23.5612	19.0102	50.4559	13.5258	36.9272	14.8324	32.2061	17.2826	34.8688	64.9071	23.2589	13.3819	26.3283	70.48
197	25.1112	30.4088	25.0735	36.5474	44.1171	31.4354	24.6014	66.1932	20.965	45.6303	31.3504	43.0081	38.6147	50.8503	93.7789	32.042	29.6484	39.0419	96.8063
198	33.5839	36.9613	41.6952	45.7049	51.47	36.4799	30.7517	73.3716	29.3623	49.3719	53.2619	50.6762	47.2198	65.2935	108.486	39.6865	45.3541	49.5532	120.749
199	60.3528	47.3308	68.0646	61.8749	69.6321	47.9221	52.9769	96.9775	41.3665	66.6154	65.9875	70.4799	67.6119	86.8301	145.498	61.9696	59.7776	69.4746	145.935
200	125.372	90.7174	100.801	78.5398	180.93	89.8771	119.186	217.285	79.8023	106.877	84.3594	144.027	84.5329	117.169	240.2	94.4182	73.9608	110.719	168.841
201	125.986	91.3535	101.533	80.7673	182.25	90.3692	119.419	217.63	80.5913	109.724	86.2135	146.694	85.0391	117.853	242.968	96.2887	75.2429	111.62	170.707
202	133.353	97.8424	105.421	88.7698	187.529	93.9987	122.727	220.46	90.5103	115.337	92.7027	148.561	94.4397	124.092	249.48	104.015	92.3108	119.128	174.542
203	133.353	97.8424	105.703	88.7698	187.529	93.9987	122.727	220.46	90.5666	116.069	92.7027	148.828	94.4397	124.263	250.023	104.421	92.9518	119.128	174.542
204	133.353	97.8424	105.703	89.3473	187.529	93.9987	122.727	220.46	90.6793	116.069	92.8712	148.828	94.4397	124.434	250.294	104.421	93.1121	119.128	174.542
205	133.353	97.9697	105.703	89.3473	187.529	93.9987	122.727	221.012	90.6793	116.313	92.8712	148.828	94.4397	124.434	250.674	104.421	93.1121	119.128	174.542
206	133.353	97.9697	105.703	89.6773	187.529	93.9987	122.727	221.012	90.6793	116.313	92.8712	149.161	94.4397	124.434	251.217	104.502	93.4326	119.328	174.542
207	133.353	97.9697	105.703	89.7598	187.529	93.9987	122.727	221.564	90.6793	116.313	93.3769	149.428	94.5843	124.434	251.054	104.502	93.4326	119.428	174.542
208	133.353	97.9697	105.759	89.7598	187.529	93.9987	122.727	221.564	90.623	116.313	93.3769	149.428	94.5843	123.835	250.891	104.421	93.4326	119.328	174.542
209	133.23	98.2241	105.759	89.7598	187.529	93.6296	122.821	221.012	90.623	116.313	93.2083	149.428	94.512	123.835	250.24	104.584	93.1121	118.928	174.542
210	132.125	97.2063	105.083	88.3573	186.461	91.1074	121.889	219.493	90.3975	115.011	92.1128	148.495	92.2703	120.673	244.65	102.632	91.3492	117.827	174.023
211	132.064	97.2063	104.97	87.2848	186.461	91.1074	121.889	219.493	90.3412	115.011	92.1128	147.961	91.9087	119.562	243.076	102.632	91.0287	117.726	173.194
212	131.88	97.2063	104.125	85.7998	185.581	90.1231	121.33	218.665	90.2285	113.791	91.7757	147.628	90.8964	116.315	239.711	102.307	89.987	116.225	172.365
213	131.88	97.2063	104.069	85.7998	185.581	90.1231	121.33	218.458	90.2285	113.547	91.7757	147.628	90.8964	116.315	239.549	102.307	89.987	116.225	172.261
214	131.88	97.2063	103.9	85.7998	185.581	89.631	121.33	217.906	90.003	113.14	91.7757	147.361	90.8241	116.058	239.386	102.225	89.8267	116.125	171.95
215	131.88	97.2063	103.9	85.7998	185.581	89.0773	121.003	217.906	89.7776	113.14	91.6071	147.361	90.8241	115.973	239.006	101.819	89.7466	116.125	171.95
216	131.88	97.2063	103.9	85.7998	185.581	89.0773	121.003	217.906	89.7776	113.14	91.6071	147.361	90.8241	115.973	239.006	101.819	89.7466	116.125	171.847
217	131.88	97.2063	103.9	85.2223	185.581	89.0773	121.003	217.906	89.7776	113.14	91.6071	147.361	90.8241	115.973	239.006	101.819	89.7466	116.125	171.847
218	131.88	97.2063	103.9	85.1398	185.581	89.0773	121.003	217.906	89.7776	113.14	91.6071	147.361	90.8241	115.973	239.006	101.819	89.7466	116.125	171.847
219	131.88	97.2063	103.9	85.1398	185.581	89.0773	121.003	217.906	89.7776	113.14	91.6071	147.361	90.8241	115.973	239.006	101.819	89.7466	116.125	171.847
220	131.88	97.2063	103.9	85.1398	185.581	89.0773	121.003	217.906	89.7776	113.14	91.6071	147.361	90.8241	115.973	239.006	101.819	89.7466	116.125	171.847
221	131.88	97.2063	103.9	85.1398	185.581	89.0773	121.003	217.906	89.7776	113.14	91.6071	147.361	90.5348	115.973	238.952	101.737	89.7466	115.925	171.847
222	131.88	97.2063	103.9	85.1398	185.581	89.0773	121.003	217.906	89.7776	113.14	91.6071	146.894	90.5348	115.973	238.952	101.737	89.7466	115.925	171.847
223	131.88	97.2063	103.9	85.1398	185.581	89.0773	121.003	217.906	89.7776	113.14	91.6071	146.894	90.5348	115.973	238.897	101.737	89.7466	115.925	171.847
224	131.88	97.2063	103.9	85.1398	185.581	89.0773	121.003	217.906	89.7776	113.14	91.6071	146.894	90.5348	115.973	238.897	101.819	89.7466	115.925	171.847
225	131.88	97.2063	103.9	85.1398	185.581	89.0773	121.003	217.906	89.7776	113.14	91.6071	146.894	90.5348	115.973	238.897	101.819	89.7466	115.925	171.847
226	131.88	97.2063	103.9	85.1398	185.581	89.0773	121.003	217.906	89.7776	113.14	91.6071	146.894	90.5348	115.973	238.897	101.819	89.7466	115.925	171.847
227	131.88	97.2063	103.9	85.1398	185.581	89.0773	121.003	217.906	89.7776	113.14	91.6071	146.894	90.5348	115.973	238.897	101.819	89.7466	115.925	171.847
228	131.88	97.2063	103.9	85.1398	185.581	89.0773	121.003	217.906	89.7776	113.14	91.5228	146.894	90.5348	115.973	238.735	101.819	89.7466	115.925	171.847
229	131.573	97.2063	103.731	85.1398	185.518	89.0773	121.003	217.423	89.7776	112.896	91.4386	146.894	90.3902	115.631	238.029	101.656	89.5863	115.925	171.018
230	120.399	83.2742	97.4766	81.5098	163.334	78.8039	113.222	190.228	81.3803	104.193	86.8877	140.36	86.8469	106.23	205.847	95.2314	86.301	102.11	120.127
231	117.636	79.9025	94.3776	76.4773	157.992	74.9898	108.05	176.63	78.337	86.0551	81.157	124.09	82.4358	100.419	197.543	87.3429	84.458	95.1022	112.042
232	117.636	79.8389	93.6451	76.3948	156.17	74.9283	107.025	176.423	78.1116	85.4044	81.157	123.49	82.002	99.5641	196.024	86.367	83.7368	94.8018	108.622
233	117.513	79.8389	93.6451	76.0649	156.17	74.9283	107.025	175.595	78.0552	85.4044	81.157	123.49	82.002	99.2222	195.698	86.123	83.6566	94.8018	108.415
234	117.513	79.8389	93.6451	76.0649	156.17	74.9283	107.025	175.595	78.0552	85.4044	81.157	123.49	82.002	99.2222	195.698	86.123	83.6566	94.8018	108.415
235	117.513	79.8389	93.6451	76.0649	156.17	74.9283	107.025	175.595	78.0552	85.4044	81.157	123.49	82.002	99.2222	195.698	86.123	83.6566	94.8018	108.415
236	117.513	79.8389	93.6451	76.0649	156.17	74.9283	107.025	175.595	78.0552	85.4044	81.157	123.49	82.002	99.2222	195.698	86.123	83.6566	94.8018	108.415
237	117.513	79.8389	93.6451	76.0649	156.17	74.9283	107.025	175.595	78.0552	85.4044	81.157	123.49	82.002	99.2222	195.698	86.123	83.6566	94.7017	108.415
238	116.776	78.5666	91.8421	71.1149	155.667	74.9283	105.208	175.526	77.6607	84.5096	80.4828	122.623	80.845	96.8293	191.302	84.8218	81.8136	94.6016	107.586
239	116.101	75.3221	90.2644	64.5974	151.833	70.5606	103.904	172.213	77.2662	80.1174	78.5445	117.822	77.9525	90.505	187.124	81.7315	80.1309	93.4003	104.269
240	108.365	68.0698	80.6858	53.7899	143.726	62.6863	98.3124	156.475	69.827	71.4143	62.0265	107.02	56.6204	74.5235	158.252	72.9484	63.8643	80.6867	77.9425
241	99.8922	61.5173	64.0641	44.6324	136.373	57.6419	92.1621	149.297	61.4298	67.6728	40.115	99.2187	48.0153	60.0803	143.545	65.3039	48.1587	70.1754	54.0001
242	73.1233	51.1478	37.6947	28.4624	118.211	46.1996	69.9369	125.691	49.4256	50.4292	27.3894	79.4149	27.6232	38.5437	106.532	43.0209	33.7351	50.254	28.8139
243	8.10434	7.76123	4.95835	11.7975	6.91294	4.24471	3.72748	4.76259	10.9897	9.43515	9.01744	5.86777	10.4853	8.0335	11.8309	10.4909	19.4718	8.90957	5.90788
244	7.36758	6.93422	4.22586	9.56998	5.27897	3.75257	3.40133	3.93432	10.088	6.58834	7.16339	2.73385	9.5452	6.58063	8.57469	8.62044	18.1897	8.0086	3.83494
245	0	0.445317	0.338069	0.989998	0	0	0.0931871	1.10437	0.169073	0.97605	0.674201	0.86683	0.144624	0.341851	2.06227	0.731924	1.12183	0.300323	0
246	0	0.445317	0.0563448	0.989998	0	0	0.0931871	1.10437	0.112715	0.244012	0.674201	0.600113	0.144624	0.170925	1.51956	0.3253	0.480785	0.300323	0
247	0	0.445317	0.0563448	0.412499	0	0	0.0931871	1.10437	0	0.244012	0.505651	0.600113	0.144624	0	1.24821	0.3253	0.320524	0.300323	0
248	0	0.318083	0.0563448	0.412499	0	0	0.0931871	0.552185	0	0	0.505651	0.600113	0.144624	0	0.868323	0.3253	0.320524	0.300323	0
249	0	0.318083	0.0563448	0.0824998	0	0	0.0931871	0.552185	0	0	0.505651	0.266717	0.144624	0	0.325621	0.243975	0	0.100108	0
250	0	0.318083	0.0563448	0	0	0	0.0931871	0	0	0	0	0	0	0	0.325621	0.243975	0	0	0
251	0	0.318083	0	0	0	0	0.0931871	0	0	0	0	0	0	0	0.217081	0.243975	0.0801309	0	0
252	0	0.0636167	0	0	0	0	0	0	0	0	0	0	0	0	0	0.0813249	0.0801309	0	0
253	0	0	0	0	0	0	0	0	0	0	0	0	0	0	0	0.0813249	0.0801309	0	0
254	0	0	0	0	0	0	0	0	0	0	0	0	0	0	0.0542702	0.0813249	0.0801309	0	0
255	0	0	0	0	0	0	0	0	0	0	0	0	0	0	0.162811	0.0813249	0.0801309	0.100108	0
256	0	0	0.169035	0	0	0	0	0	0	0	0	0	0	0	0.162811	0.0813249	0.0801309	0.100108	0
257	0	0	0.169035	0	0	0	0	0	0	0	0	0	0	0	0.162811	0.0813249	0.0801309	0.100108	0
258	0	0	0.169035	0	0	0	0	0	0	0	0	0	0	0	0.162811	0.0813249	0.0801309	0.100108	0
259	0	0	0.169035	0	0	0	0	0	0	0	0	0	0	0	0.162811	0.0813249	0.0801309	0.100108	0
260	0	0	0.169035	0	0	0	0	0	0	0	0	0	0	0	0.162811	0.0813249	0.0801309	0.100108	0
261	0	0	0.169035	0	0	0	0	0	0	0	0	0	0	0	0.162811	0.0813249	0.0801309	0.100108	0
262	0	0	0.169035	0	0	0	0	0	0	0.406687	0	0	0	0	0.162811	0.0813249	0.0801309	0.100108	0
263	0	0	0.169035	0	0	0	0	0	0	0.406687	0	0	0	0	0.162811	0.0813249	0.0801309	0.100108	0
264	0	0	0.169035	0	0	0	0	0	0	0.406687	0	0	0	0	0.217081	0.0813249	0.160262	0.100108	0
265	0	0	0.169035	0.2475	0.439914	0	0.139781	0.483162	0	1.13872	0	0	0	0	0.217081	0.16265	0.240393	0.200215	0
266	0	0	0.169035	0.2475	0.439914	0	0.139781	0.483162	0	1.13872	0	0	0	0	0.217081	0.16265	0.240393	0.200215	0
267	0	0	0.169035	0.2475	0.439914	0	0.139781	0.483162	0	1.13872	0	0	0.0723121	0	0.217081	0.0813249	0.240393	0.200215	0
268	0	0	0.169035	0.2475	0.439914	0	0.139781	0.483162	0	1.13872	0	0	0.0723121	0	0.217081	0.0813249	0.240393	0.200215	0
269	0	0	0.169035	0.2475	0.439914	0	0.186374	0.483162	0	1.13872	0	0	0.0723121	0	0.325621	0.0813249	0.240393	0.200215	0
270	0.122793	0	0.169035	0.2475	0.439914	0	0.372748	0.828277	0	1.13872	0	0	0.0723121	0	0.325621	0.0813249	0.240393	0.300323	0
271	0.122793	0	0.169035	0.2475	0.439914	0	0.372748	0.828277	0	1.13872	0	0	0.0723121	0	0.325621	0.0813249	0.240393	0.300323	0
272	0.122793	0	0.169035	0.2475	0.565604	0	0.372748	0.828277	0	1.13872	0.421376	0	0.0723121	0.256388	0.325621	0.0813249	0.240393	0.300323	0
273	0.122793	0	0.169035	0.2475	0.565604	0	0.372748	0.828277	0	1.13872	0.421376	0.0666792	0.0723121	0.256388	0.325621	0.0813249	0.240393	0.300323	0
274	0.122793	0	0.169035	0.2475	0.565604	0	0.372748	0.828277	0	1.13872	0.421376	0.0666792	0.0723121	0.256388	0.325621	0.0813249	0.240393	0.300323	0
275	0.122793	0	0.169035	0.2475	0.565604	0.430622	0.372748	0.828277	0	1.13872	0.421376	0.0666792	0.0723121	0.256388	0.325621	0.0813249	0.320524	0.300323	0
276	0.552569	0.445317	1.29593	1.65	2.13673	1.53794	1.25803	2.27776	2.19795	3.49751	1.51695	2.00038	1.73549	2.13657	3.6361	1.38252	1.92314	0.700753	0.414588
277	0.552569	0.699783	1.29593	1.815	2.13673	2.39918	1.91034	2.41581	2.19795	3.49751	1.51695	3.06724	1.8078	2.56388	4.34161	1.38252	2.24366	0.900968	0.414588
278	0.552569	0.699783	1.29593	2.55749	2.19957	3.13739	1.91034	3.79627	2.2543	3.98554	1.51695	3.26728	1.8078	2.56388	4.55869	1.38252	2.40393	1.20129	0.414588
279	0.552569	0.699783	1.57766	3.21749	2.19957	3.13739	1.91034	3.79627	2.2543	3.98554	1.51695	4.06743	2.53093	3.93129	4.99286	1.54517	2.48406	1.80194	0.518235
280	0.552569	0.699783	1.57766	3.21749	2.19957	3.13739	1.91034	4.83162	2.2543	3.98554	1.51695	4.06743	2.67555	3.93129	5.15567	1.78915	2.48406	2.00215	0.518235
281	0.552569	0.827017	1.69035	3.21749	2.70233	3.13739	1.91034	4.83162	2.31066	3.98554	1.51695	4.06743	3.10942	3.93129	5.31848	1.78915	2.96484	2.10226	0.518235
282	0.552569	0.827017	1.69035	3.21749	2.70233	3.13739	1.91034	4.83162	2.31066	4.22955	1.51695	4.06743	3.10942	3.93129	5.31848	1.78915	2.96484	2.10226	0.518235
283	0.552569	0.827017	1.69035	3.21749	2.70233	3.13739	1.91034	4.83162	2.31066	4.22955	1.51695	4.06743	3.10942	3.93129	5.31848	1.78915	2.96484	2.10226	0.518235
284	0.552569	0.827017	1.69035	3.21749	2.70233	3.13739	1.91034	4.83162	2.31066	4.22955	1.51695	4.06743	3.10942	3.93129	5.31848	1.78915	2.96484	2.10226	0.518235
285	0.552569	0.827017	1.69035	3.21749	2.70233	3.13739	1.91034	4.83162	2.31066	4.22955	1.51695	4.06743	3.10942	3.93129	5.31848	1.78915	2.96484	2.10226	0.518235
286	0.552569	0.827017	1.69035	3.21749	2.70233	3.13739	1.91034	4.83162	2.31066	4.22955	1.51695	4.06743	3.10942	3.93129	5.31848	1.78915	2.96484	2.10226	0.518235
287	0.552569	0.827017	1.69035	3.21749	2.70233	3.13739	1.91034	4.83162	2.31066	4.22955	1.51695	4.06743	3.10942	3.93129	5.31848	1.78915	2.96484	2.10226	0.518235
288	0.552569	0.827017	1.69035	3.46499	2.70233	3.13739	1.91034	4.83162	2.31066	4.22955	1.51695	4.06743	3.10942	3.93129	5.6441	1.78915	2.96484	2.10226	0.518235
289	0.552569	0.827017	1.69035	3.46499	2.70233	3.13739	1.91034	4.83162	2.31066	4.22955	1.51695	4.06743	3.10942	3.93129	5.6441	1.78915	2.96484	2.10226	0.518235
290	0.552569	0.827017	1.69035	3.46499	2.70233	3.13739	1.91034	4.83162	2.31066	4.22955	1.51695	4.06743	3.10942	3.93129	5.6441	1.78915	2.96484	2.10226	0.518235
291	0.552569	0.827017	1.69035	3.46499	2.70233	3.13739	1.91034	4.83162	2.31066	4.22955	1.51695	4.06743	3.10942	3.93129	5.6441	1.78915	2.96484	2.10226	0.518235
292	0.552569	0.827017	1.69035	3.46499	2.70233	3.13739	1.91034	4.83162	2.31066	4.22955	1.51695	4.06743	3.10942	3.93129	5.6441	1.78915	2.96484	2.10226	0.518235
293	0.552569	0.827017	1.69035	3.46499	2.70233	3.13739	1.91034	4.83162	2.31066	4.22955	1.51695	4.06743	3.10942	3.93129	5.6441	1.78915	2.96484	2.10226	0.518235
294	0.552569	0.827017	1.69035	3.46499	2.70233	3.13739	1.91034	4.83162	2.31066	4.22955	1.51695	4.06743	3.10942	3.93129	5.6441	1.78915	2.88471	2.10226	0.518235
295	0.552569	0.827017	1.69035	3.46499	2.70233	3.13739	1.91034	4.83162	2.31066	4.22955	1.51695	4.06743	3.10942	3.93129	5.6441	1.78915	2.88471	2.10226	0.518235
296	0.552569	0.827017	1.69035	3.46499	2.70233	3.13739	1.91034	4.83162	2.31066	4.22955	1.51695	4.06743	3.10942	3.93129	5.6441	1.78915	2.88471	2.10226	0.518235
297	0.552569	0.827017	1.69035	3.46499	2.70233	3.13739	1.91034	4.83162	2.31066	4.22955	1.51695	4.06743	3.10942	3.93129	5.58983	1.78915	2.88471	2.10226	0.518235
298	0.552569	0.827017	1.69035	3.46499	2.70233	3.13739	1.91034	4.83162	2.31066	4.22955	1.51695	4.06743	3.10942	3.93129	5.48129	1.78915	2.88471	2.00215	0.518235
299	0.552569	0.827017	1.52131	3.46499	2.70233	3.13739	1.91034	4.83162	2.31066	4.22955	1.51695	4.06743	3.10942	3.93129	5.48129	1.78915	2.88471	2.00215	0.518235
300	0.552569	0.827017	1.52131	3.46499	2.70233	3.13739	1.91034	4.83162	2.31066	4.22955	1.51695	4.06743	3.10942	3.93129	5.48129	1.78915	2.88471	2.00215	0.518235
301	0.552569	0.827017	1.52131	3.46499	2.70233	3.13739	1.91034	4.83162	2.31066	4.22955	1.51695	4.06743	3.10942	3.93129	5.48129	1.78915	2.88471	2.10226	0.518235
302	0.552569	0.827017	1.52131	3.46499	2.70233	3.13739	1.91034	4.83162	2.31066	4.22955	1.51695	4.06743	3.10942	3.93129	5.48129	1.78915	2.88471	2.10226	0.621882
303	0.552569	0.827017	1.52131	3.46499	2.70233	3.13739	1.91034	4.83162	2.31066	4.22955	1.51695	4.06743	3.10942	3.93129	5.48129	1.78915	2.88471	2.10226	0.621882
304	0.552569	0.827017	1.52131	3.46499	2.70233	3.13739	1.91034	4.83162	2.31066	4.22955	1.51695	4.06743	3.10942	3.93129	5.48129	1.78915	2.88471	2.10226	0.621882
305	0.552569	0.827017	1.52131	3.46499	2.70233	3.13739	1.91034	4.83162	2.31066	3.82286	1.51695	4.06743	3.10942	3.93129	5.48129	1.78915	2.88471	2.10226	0.621882
306	0.552569	0.827017	1.52131	3.46499	2.70233	3.13739	1.91034	4.83162	2.31066	3.82286	1.51695	4.06743	3.10942	3.93129	5.48129	1.78915	2.88471	2.10226	0.621882
307	0.552569	0.827017	1.52131	3.46499	2.70233	3.13739	1.91034	4.83162	2.31066	3.82286	1.51695	4.06743	3.10942	4.01675	5.48129	1.78915	2.80458	2.10226	0.621882
308	0.552569	0.827017	1.52131	3.21749	2.26242	3.13739	1.77056	4.34846	2.31066	3.09082	1.51695	4.06743	3.10942	4.10221	5.48129	1.70782	2.72445	2.00215	0.621882
309	0.552569	0.827017	1.52131	3.21749	2.26242	3.13739	1.77056	4.34846	2.31066	3.09082	1.51695	4.06743	3.10942	4.10221	5.48129	1.70782	2.72445	2.00215	0.621882
310	0.552569	0.827017	1.52131	3.21749	2.26242	3.13739	1.77056	4.34846	2.31066	3.09082	1.51695	4.06743	3.03711	4.10221	5.48129	1.70782	2.72445	2.00215	0.621882
311	0.552569	0.827017	1.52131	3.21749	2.26242	3.13739	1.77056	4.34846	2.31066	3.09082	1.51695	4.06743	3.03711	4.10221	5.48129	1.70782	2.72445	2.00215	0.621882
312	0.552569	0.827017	1.52131	3.21749	2.26242	3.13739	1.72396	4.34846	2.31066	3.09082	1.51695	4.06743	3.03711	4.10221	5.37275	1.70782	2.72445	2.00215	0.621882
313	0.429776	0.827017	1.52131	3.21749	2.26242	3.13739	1.53759	4.00334	2.31066	3.09082	1.51695	4.06743	3.03711	4.10221	5.37275	1.70782	2.72445	1.90204	0.621882
314	0.429776	1.01787	1.52131	3.21749	2.26242	3.13739	1.53759	4.00334	2.31066	3.74152	1.51695	4.06743	3.03711	4.10221	5.37275	1.70782	2.72445	1.90204	0.621882
315	0.429776	1.01787	1.52131	3.21749	2.13673	3.13739	1.53759	4.00334	2.31066	3.74152	1.09558	4.06743	3.03711	3.84582	5.37275	1.70782	2.72445	1.90204	0.621882
316	0.429776	1.01787	1.52131	3.21749	2.13673	3.13739	1.53759	4.00334	2.31066	3.74152	1.09558	4.00075	3.03711	3.84582	5.37275	1.70782	2.72445	2.00215	0.621882
317	0.429776	1.01787	1.80304	3.46499	2.13673	3.13739	1.53759	4.00334	2.31066	3.74152	1.09558	4.00075	3.03711	3.84582	5.37275	1.70782	2.80458	2.10226	0.621882
318	0.429776	1.01787	1.80304	3.46499	2.13673	2.70677	1.53759	4.00334	2.31066	3.74152	1.09558	4.00075	3.03711	3.84582	5.37275	1.70782	2.72445	2.10226	0.621882
319	0	0.57255	0.676138	2.0625	0.565604	1.59945	0.65231	2.55386	0.112715	1.38274	0	2.06706	1.37393	1.96564	2.06227	0.406624	1.12183	1.70183	0.207294
320	0	0.318083	0.676138	1.8975	0.565604	0.73821	0	2.41581	0.112715	1.38274	0	1.00019	1.30162	1.53833	1.35675	0.406624	0.801309	1.50161	0.207294
321	0	0.318083	0.676138	1.155	1.06836	0	0	1.03535	0.0563576	0.894712	0	0.80015	1.37393	1.53833	1.13967	0.406624	0.641047	1.20129	0.207294
322	0	0.318083	0.394414	0.494999	1.06836	0	0	1.03535	0.0563576	0.894712	0	0	0.650809	0.170925	0.705512	0.243975	0.560916	0.600645	0.103647
323	0	0.318083	0.394414	0.494999	1.06836	0	0	0	0.0563576	0.894712	0.0842752	0	0.506185	0.170925	0.542702	0	0.560916	0.40043	0.103647
324	0	0.19085	0.281724	0.494999	0.565604	0	0	0	0	0.894712	0.0842752	0	0.0723121	0.170925	0.379891	0	0.0801309	0.300323	0.103647
325	0	0.19085	0.281724	0.494999	0.565604	0	0	0	0	0.6507	0.0842752	0	0.0723121	0.170925	0.379891	0	0.0801309	0.300323	0.103647
326	0	0.19085	0.281724	0.494999	0.565604	0	0	0	0	0.6507	0.0842752	0.600113	0.0723121	0.170925	0.379891	0	0.0801309	0.300323	0.103647
327	0	0.19085	0.281724	0.659999	0.565604	0	0	0	0	0.6507	0.0842752	0.600113	0.0723121	0.170925	0.379891	0	0.0801309	0.300323	0.103647
328	0	0.19085	0.281724	0.659999	0.565604	0	0	0	0	0.6507	0.0842752	0.600113	0.0723121	0.170925	0.379891	0	0.0801309	0.300323	0.103647
329	0	0.19085	0.281724	0.659999	0.565604	0	0	0	0	0.6507	0.0842752	0.600113	0.0723121	0.170925	0.379891	0	0.0801309	0.300323	0.103647
330	0	0.19085	0.281724	0.659999	0.565604	0	0	0	0	0.6507	0.0842752	0.600113	0.0723121	0.170925	0.379891	0	0.0801309	0.300323	0.103647
331	0	0.19085	0.281724	0.412499	0.565604	0	0	0	0	0.6507	0.0842752	0.600113	0.0723121	0.170925	0.0542702	0	0.0801309	0.300323	0.103647
332	0	0.19085	0.281724	0.412499	0.565604	0	0	0	0	0.6507	0.0842752	0.600113	0.0723121	0.170925	0.0542702	0	0.0801309	0.300323	0.103647
333	0	0.19085	0.281724	0.412499	0.565604	0	0	0	0	0.6507	0.0842752	0.600113	0.0723121	0.170925	0.0542702	0	0.0801309	0.300323	0.103647
334	0	0.19085	0.281724	0.412499	0.565604	0	0	0	0	0.6507	0.0842752	0.600113	0.0723121	0.170925	0.0542702	0	0.0801309	0.300323	0.103647
335	0	0.19085	0.281724	0.412499	0.565604	0	0	0	0	0.6507	0.0842752	0.600113	0.0723121	0.170925	0.0542702	0	0.0801309	0.300323	0.103647
336	0	0.19085	0.281724	0.742499	0.879829	0	0	0	0	0.6507	0.0842752	0.733471	0.361561	0.170925	0.705512	0	0.0801309	0.300323	0.207294
337	0.245586	0.19085	0.281724	0.742499	0.879829	0	0.279561	0	0	0.6507	0.0842752	0.733471	0.506185	0.170925	0.814053	0	0.160262	0.40043	0.414588
338	0.245586	0.19085	0.281724	1.8975	1.44543	0.0615175	0.279561	0	0	0.732037	0.0842752	1.13355	0.506185	0.170925	1.30248	0	0.160262	0.40043	0.414588
339	0.245586	0.19085	0.281724	1.8975	1.44543	0.0615175	0.279561	0.414139	0	0.732037	0.0842752	1.13355	0.506185	0.170925	1.30248	0.0813249	0.160262	0.40043	0.518235
340	0.245586	0.19085	0.281724	1.8975	1.44543	0.0615175	0.279561	0.414139	0	0.732037	0.0842752	1.13355	0.506185	0.170925	1.30248	0.0813249	0.160262	0.40043	0.518235
341	0.245586	0.19085	0.450759	3.29999	1.44543	0.369105	0.279561	0.414139	0.112715	0.894712	0.0842752	1.13355	0.506185	0.170925	1.57384	0.0813249	0.240393	0.600645	0.518235
342	0.245586	0.19085	0.507104	3.29999	1.44543	0.369105	0.279561	0.414139	0.112715	0.894712	0.16855	1.13355	0.506185	0.170925	1.68238	0.0813249	0.240393	0.600645	0.518235
343	0.675362	0.254467	1.40862	4.20749	1.44543	0.98428	0.698903	0.414139	0.450861	1.13872	0.16855	1.13355	1.30162	0.170925	2.5507	0.16265	0.320524	0.700753	0.518235
344	0.675362	0.254467	1.634	4.53749	1.44543	1.16883	0.745497	0.414139	0.450861	1.78942	0.252826	1.13355	1.30162	0.170925	2.76778	0.16265	0.320524	0.600645	0.518235
345	0.675362	0.254467	1.634	4.53749	1.44543	1.16883	0.745497	0.414139	0.450861	1.78942	0.252826	1.13355	1.30162	0.170925	2.76778	0.243975	0.320524	0.600645	0.414588
346	4.66614	1.97212	4.00048	7.01249	4.83906	3.38346	4.98551	4.83162	5.86119	4.06687	3.28673	2.60049	5.3511	3.16212	10.7998	3.17167	7.7727	5.10548	1.762
347	4.66614	1.97212	4.00048	8.08498	4.83906	3.38346	4.98551	4.83162	5.86119	4.47356	3.37101	2.73385	5.3511	3.16212	11.0168	3.17167	7.7727	5.10548	1.762
348	4.66614	1.97212	4.00048	8.08498	4.83906	4.12167	4.98551	4.83162	5.86119	4.47356	3.37101	3.534	5.3511	3.24758	11.2882	3.33432	8.01309	5.10548	1.762
349	4.66614	1.97212	4.00048	8.41498	4.83906	4.42926	4.98551	4.83162	5.86119	4.47356	3.37101	3.80071	5.3511	3.24758	11.3967	3.33432	8.25348	5.10548	1.762
350	5.52569	2.41743	4.902	8.99248	4.83906	5.16747	5.68441	4.83162	5.86119	4.5549	3.53956	4.8009	6.07422	4.44406	13.459	3.65962	8.41374	5.3057	2.59118
351	5.52569	2.41743	4.902	8.99248	5.21613	5.16747	5.68441	4.83162	5.86119	4.5549	3.53956	4.8009	6.29116	4.3586	13.5675	3.65962	8.41374	5.40581	2.59118
352	5.52569	2.41743	4.902	8.99248	5.46751	5.16747	5.68441	4.83162	5.86119	4.5549	3.79238	4.93426	6.29116	4.3586	13.7304	3.65962	8.574	5.40581	2.59118
353	5.58708	2.86275	5.29642	10.56	5.65604	5.16747	5.73101	7.1784	5.86119	5.2056	3.87666	5.66773	6.29116	4.78591	14.3816	3.74094	8.574	5.40581	2.69482
354	5.58708	2.86275	5.29642	10.6425	5.65604	5.72113	5.73101	7.24743	5.86119	5.8563	4.04521	5.66773	7.23121	4.78591	14.87	3.74094	8.574	5.50592	2.79847
355	5.58708	2.98998	5.29642	11.3025	5.65604	5.72113	5.91738	7.24743	5.91755	6.10031	4.04521	5.66773	7.30353	4.78591	14.87	3.98492	8.65414	5.50592	2.79847
356	5.58708	2.98998	5.29642	11.385	5.65604	5.72113	5.91738	7.24743	5.91755	6.10031	4.12948	5.66773	7.30353	4.78591	14.9243	3.98492	8.65414	5.50592	2.79847
357	5.58708	2.98998	5.29642	14.7675	6.03311	5.9672	6.29013	8.14473	5.91755	5.53095	4.80368	5.73441	7.44815	5.12776	15.4127	3.98492	8.65414	5.80624	3.10941
358	5.83267	2.98998	5.52179	15.675	6.59871	6.58237	6.5231	8.21375	6.08662	6.01897	4.80368	5.73441	7.52046	5.12776	15.4127	4.06624	8.65414	5.90635	3.3167
359	5.83267	3.0536	5.52179	16.005	6.59871	6.88996	6.5231	8.21375	6.08662	6.01897	4.88796	5.73441	7.52046	5.12776	15.4127	4.06624	8.65414	5.80624	3.3167
360	6.07826	4.5804	6.0289	22.8525	8.10699	8.67397	6.70947	9.31812	6.59384	7.8084	5.47789	5.73441	7.80971	5.89693	15.6298	4.06624	8.97466	5.80624	3.524
361	7.24479	5.7255	7.88828	25.3275	10.2437	11.6883	7.59475	9.8703	7.72099	8.21509	7.16339	6.06781	8.38821	6.83702	16.878	5.04214	10.3369	7.80839	4.66412
362	7.24479	5.78912	8.00097	25.4099	10.3694	11.6883	8.15387	9.8703	7.77735	8.21509	7.41622	6.06781	8.89439	7.00794	17.475	5.04214	11.3786	8.40903	5.0787
363	7.24479	5.78912	8.00097	26.2349	10.3694	11.6883	8.15387	9.8703	7.77735	8.21509	7.41622	6.06781	8.89439	7.00794	17.475	5.04214	11.3786	8.40903	5.0787
364	7.24479	5.78912	8.00097	26.5649	9.8038	11.6883	8.15387	9.8703	7.77735	8.21509	7.41622	6.06781	8.82208	7.00794	17.6921	5.04214	11.3786	8.40903	5.0787
365	7.67457	6.1072	8.22635	27.3899	10.2437	12.0574	10.8563	10.5605	8.28456	8.78445	8.09042	6.33452	9.40058	7.60618	18.2891	5.20479	11.7792	9.41011	5.286
366	7.67457	6.1072	8.39538	28.0499	10.4951	12.6111	10.8563	10.5605	8.28456	8.78445	8.00614	6.33452	9.40058	7.77711	18.2891	5.20479	11.7792	9.41011	5.286
367	8.04295	6.42528	8.62076	29.5349	10.4951	13.2263	11.0427	10.5605	8.39728	8.78445	8.17469	7.80147	9.68983	8.11896	18.3433	5.20479	12.0196	9.61032	5.286
368	8.28853	6.8706	9.12787	31.1849	12.1919	13.9645	11.229	10.8366	8.50999	8.78445	8.51179	8.20154	9.76214	8.20442	18.9946	5.20479	12.1799	9.61032	5.286
369	8.41132	6.8706	9.18421	33.1649	12.8832	14.3951	11.3222	11.1817	8.50999	9.02846	9.52309	7.80147	9.83445	8.37535	19.4287	5.36744	12.5805	9.61032	5.38964
370	69.1325	36.3251	56.9646	154.852	134.362	127.28	118.814	124.173	231.348	56.0415	95.4838	103.019	133.127	173.575	129.869	92.2224	324.049	194.809	26.6373
371	69.3167	36.4524	58.1479	156.007	135.054	127.649	119.14	126.243	231.517	56.3669	97.5906	104.353	133.271	174.173	130.357	92.7104	324.53	195.51	27.4665
372	69.5009	36.8977	59.0494	158.317	135.808	128.449	119.745	128.866	231.968	58.319	98.012	104.686	134.862	176.737	132.148	93.7676	325.171	196.411	27.9847
373	69.5009	36.8977	60.0073	160.215	135.808	128.449	119.978	129.901	231.968	58.319	98.012	104.686	135.007	176.822	132.908	93.7676	325.251	196.411	27.9847
374	69.5009	37.2158	60.0073	160.215	135.934	128.449	120.444	129.901	231.968	58.319	98.5177	104.686	135.007	176.822	133.016	93.7676	325.251	196.411	27.9847
375	69.5009	37.2158	60.1763	160.957	135.934	128.51	120.444	129.901	231.968	58.319	98.5177	104.686	135.007	177.079	133.179	93.8489	325.331	196.411	28.0883
376	69.5623	37.2158	60.2326	160.957	135.934	128.51	120.631	129.901	231.968	58.4817	98.5177	104.686	135.007	177.079	133.559	93.8489	325.331	196.611	28.0883
377	69.6237	37.2158	60.9088	161.452	135.934	128.51	120.631	129.901	231.968	58.4817	98.5177	105.153	135.007	177.592	133.667	94.0929	325.331	196.611	28.192
378	69.6237	37.4066	60.9088	161.865	136.373	128.51	120.77	130.178	232.024	58.8883	98.5177	105.153	135.079	177.677	133.83	94.0929	325.331	196.711	28.192
379	69.6237	37.4066	61.1905	161.782	136.059	128.51	120.77	130.868	232.024	59.3764	98.8548	105.086	135.079	177.933	133.179	94.4182	325.572	196.711	28.2956
380	69.6237	37.4066	61.4159	162.112	136.059	128.51	120.77	130.868	232.024	59.539	98.8548	105.086	135.151	178.617	133.45	94.4182	325.652	196.711	28.192
381	69.7465	37.8519	61.6976	161.865	136.122	128.51	121.516	130.868	232.419	59.4577	99.1919	104.953	135.368	179.814	133.939	95.4754	325.812	197.312	29.1248
382	69.7465	37.8519	61.6976	161.865	136.122	128.51	121.516	130.454	232.419	59.4577	99.1919	104.953	135.368	179.814	134.373	95.3941	325.812	197.312	29.0212
383	69.7465	37.8519	61.6976	161.865	136.122	128.51	121.516	130.454	232.419	59.4577	99.1919	104.953	135.368	179.814	134.373	95.3941	325.812	197.312	29.0212
384	69.8693	37.8519	61.5286	160.875	136.436	128.202	121.563	130.454	232.306	59.539	99.529	104.953	135.441	179.814	134.264	95.4754	325.732	197.112	29.3321
385	69.8693	37.8519	61.4722	160.875	136.436	128.202	121.563	130.454	232.306	59.539	99.4447	104.953	135.441	179.814	134.156	95.5567	325.732	197.112	29.3321
386	69.4395	37.7883	60.5707	159.967	136.436	127.587	121.143	130.454	231.968	59.295	99.4447	104.953	134.645	179.814	133.288	95.4754	325.652	197.012	29.3321
387	69.4395	37.7883	60.3453	159.637	136.436	127.403	121.097	130.454	231.968	58.6443	99.3604	104.953	134.645	179.814	133.07	95.4754	325.652	197.012	29.3321
388	69.4395	37.7883	60.3453	159.637	136.436	127.403	121.097	130.454	231.968	58.6443	99.3604	104.953	134.645	179.814	133.07	95.3941	325.652	197.112	29.3321
389	65.4487	36.0707	57.9788	157.162	133.043	125.188	116.857	126.036	226.557	56.3669	96.3265	103.486	130.596	176.822	125.201	92.4664	318.2	192.607	27.9847
390	65.4487	36.0707	57.9788	156.09	133.105	125.188	116.857	126.036	226.557	55.9602	96.2422	103.353	130.596	176.822	124.984	92.4664	318.2	192.607	27.9847
391	65.4487	36.0707	57.9788	156.667	133.168	124.45	116.857	126.036	226.557	55.9602	96.2422	102.553	130.596	176.737	124.821	92.3037	317.959	192.607	27.9847
392	65.4487	36.0707	57.9788	156.337	133.294	124.142	116.857	126.036	226.557	56.0415	96.2422	102.286	130.596	176.822	124.713	92.3037	317.719	192.807	27.9847
393	64.5892	35.6253	57.0773	155.76	133.294	123.404	116.158	126.174	226.557	55.9602	96.0737	101.286	129.873	175.54	122.596	91.9784	317.559	192.607	27.1555
394	64.5892	35.6253	57.0773	155.925	132.917	123.404	116.158	126.174	226.557	55.9602	96.0737	101.286	129.656	175.54	122.488	91.9784	317.559	192.507	27.1555
395	64.5892	35.6253	57.0773	156.09	132.666	123.404	116.251	126.174	226.557	55.9602	95.8209	101.152	129.656	175.54	122.325	91.9784	317.398	192.507	27.1555
396	64.5278	35.2436	56.6829	155.595	132.477	123.404	116.204	123.827	226.557	55.3095	96.2422	100.419	129.728	175.113	122.108	91.8971	317.398	192.507	27.0519
397	64.5278	35.2436	56.9646	155.512	132.477	122.85	116.204	123.758	226.557	54.6588	96.0737	100.419	128.788	175.113	121.782	91.8971	317.398	192.407	26.9482
398	64.5278	35.1164	56.9646	154.852	132.477	122.85	116.018	123.758	226.501	54.4148	96.0737	100.419	128.716	175.113	121.782	91.6531	317.318	192.407	26.9482
399	64.5278	35.1164	56.9646	154.77	132.477	122.85	116.018	123.758	226.501	54.4148	95.9894	100.419	128.716	175.113	121.728	91.6531	317.318	192.407	26.9482
400	64.5278	34.9256	56.9646	151.8	132.1	122.604	115.645	122.93	226.501	54.3334	95.3152	100.352	128.571	174.771	121.24	91.6531	317.318	192.106	26.6373
401	64.2822	34.9256	56.7393	150.892	131.534	121.989	115.412	123.275	226.332	53.8454	95.3152	100.352	128.499	174.771	121.24	91.5718	317.318	192.006	26.43
402	64.2822	34.8619	56.7393	150.975	131.534	121.682	115.412	123.275	226.332	53.8454	95.2309	100.352	128.499	174.771	121.24	91.5718	317.318	192.106	26.43
403	64.0366	33.3351	55.9504	143.962	130.026	119.898	115.226	122.171	225.825	52.056	94.641	100.352	128.209	174.002	121.022	91.5718	316.918	192.006	26.2227
404	62.87	32.19	54.0911	141.487	127.889	116.883	114.341	121.619	224.698	51.6493	92.9555	100.019	127.631	173.062	119.774	90.5959	315.555	190.004	25.0826
405	62.87	32.1264	53.9784	141.405	127.889	116.883	113.968	121.619	224.641	51.6493	92.7027	100.019	127.125	172.891	119.177	90.5959	314.514	189.403	24.668
406	62.87	32.1264	53.9784	140.58	127.889	116.883	113.968	121.964	224.641	51.6493	92.7027	100.019	127.125	172.891	119.177	90.5959	314.514	189.403	24.668
407	62.87	32.1264	53.9784	140.25	127.889	116.883	113.968	122.447	224.698	51.6493	92.7027	100.019	127.125	172.891	118.96	90.5959	314.594	189.403	24.9789
408	62.5017	31.8083	53.753	139.425	127.449	116.514	111.265	122.102	224.19	51.0799	92.5341	99.7521	126.546	172.293	118.363	90.6772	314.193	188.503	24.8753
409	62.5017	31.8083	53.922	138.93	127.512	116.637	111.265	123.068	224.19	51.0799	92.5341	100.286	126.619	172.72	118.526	91.1652	314.434	189.904	29.8503
410	62.1333	31.4903	53.6966	137.445	127.512	116.022	111.079	123.068	224.078	51.0799	92.3656	98.8186	126.329	172.378	118.472	91.1652	314.193	189.704	29.8503
411	61.8877	31.0449	53.1895	135.795	125.815	115.284	110.893	122.792	223.965	51.0799	92.0285	98.4185	126.257	172.293	117.821	91.1652	314.033	189.704	29.8503
412	61.7649	31.0449	53.1332	133.815	125.124	114.853	110.799	122.447	223.965	50.8359	91.0172	98.2185	126.185	172.122	117.386	91.0025	313.632	189.704	29.7467
413	1.04374	1.59042	5.35276	11.9625	3.645	2.27615	3.30814	9.45617	1.12715	3.82286	5.05651	3.00056	2.89249	6.92248	6.94658	4.14757	2.16353	4.50484	8.49905
414	0.859551	1.46318	4.16952	10.8075	2.95371	2.33766	2.98199	7.38547	0.958079	3.66019	2.94963	1.66698	2.74786	6.32424	6.45815	3.74094	1.68275	3.80409	7.66988
415	0.675362	1.01787	3.268	8.49748	2.19957	1.53794	2.37627	4.76259	0.507218	1.70809	2.52826	1.33358	1.15699	3.76036	4.66724	2.68372	1.0417	2.90312	7.15164
416	0.675362	1.01787	2.31014	6.59999	2.19957	1.53794	2.1433	3.72725	0.507218	1.70809	2.52826	1.33358	1.01237	3.6749	3.90745	2.68372	0.961571	2.90312	7.15164
417	0.675362	0.699783	2.31014	6.59999	2.07388	1.53794	1.67737	3.72725	0.507218	1.70809	2.0226	1.33358	1.01237	3.6749	3.79891	2.68372	0.961571	2.90312	7.15164
418	0.675362	0.699783	2.1411	5.85749	2.07388	1.47642	1.67737	3.72725	0.507218	1.70809	2.0226	1.33358	1.01237	3.41851	3.6361	2.6024	0.88144	2.90312	7.048
419	0.613965	0.699783	2.08476	5.85749	2.07388	1.47642	1.49099	3.72725	0.507218	1.54541	2.0226	1.33358	1.01237	3.41851	3.25621	2.6024	0.88144	2.7029	7.048
420	0.552569	0.699783	1.40862	5.36249	2.07388	1.47642	1.49099	3.72725	0.507218	1.54541	2.0226	0.86683	1.01237	2.90573	3.14767	2.35842	0.88144	2.7029	6.94435
421	0.552569	0.508933	1.40862	4.94999	1.63397	1.47642	1.35121	3.45116	0.450861	1.13872	2.0226	0.86683	0.940058	2.82027	2.98486	2.35842	0.88144	2.6028	6.94435
422	0.552569	0.508933	1.1269	4.70249	1.63397	1.47642	1.35121	2.76092	0.450861	0.6507	1.6855	0.80015	0.650809	2.56388	2.98486	2.03312	0.641047	2.6028	6.73706
423	0.306983	0.508933	0.901518	4.37249	1.63397	1.47642	1.53759	2.82995	0.450861	0.488025	1.6855	0.80015	0.433873	1.88018	2.60497	2.03312	0.480785	2.50269	6.63341
424	0.18419	0.0636167	0.619793	3.46499	1.00552	1.4149	0.79209	2.82995	0.0563576	0.488025	1.3484	0.533434	0.216936	0.683702	1.62811	1.21987	0.320524	1.90204	5.70059
425	2.39446	1.46318	1.85938	4.61999	2.32526	1.47642	2.23649	9.93933	1.23987	5.04292	2.0226	3.60068	2.09705	3.07666	4.72151	3.09035	1.12183	7.80839	7.46258
426	2.39446	1.46318	1.85938	4.61999	2.32526	1.47642	2.23649	9.93933	1.23987	5.04292	2.0226	3.60068	2.09705	3.07666	4.72151	3.09035	1.12183	7.80839	7.46258
427	2.27167	1.46318	1.85938	4.20749	2.01104	1.47642	2.1899	9.93933	1.23987	4.79891	1.6855	3.60068	2.02474	3.07666	4.55869	3.00902	1.12183	7.80839	7.15164
428	2.27167	1.46318	1.85938	4.20749	2.01104	1.47642	2.1899	9.93933	1.23987	4.79891	1.6855	3.60068	2.02474	3.07666	4.55869	2.9277	1.28209	7.9085	7.15164
429	2.27167	1.46318	1.85938	4.20749	2.01104	1.47642	2.1899	9.93933	1.23987	4.79891	1.6855	3.60068	2.02474	3.07666	4.55869	2.9277	1.28209	7.9085	7.15164
430	2.27167	1.46318	1.85938	4.20749	2.01104	1.47642	2.1899	9.93933	1.23987	4.79891	1.6855	3.60068	2.02474	3.07666	4.55869	2.9277	1.28209	7.9085	7.15164
431	2.27167	1.46318	1.85938	4.20749	2.01104	1.47642	2.1899	9.93933	1.23987	4.79891	1.6855	3.60068	2.02474	3.07666	4.55869	2.9277	1.28209	7.80839	7.15164
432	2.27167	1.46318	1.85938	4.20749	2.01104	1.47642	2.1899	9.93933	1.23987	4.79891	1.6855	3.60068	2.02474	3.07666	4.39588	2.9277	1.28209	7.80839	7.15164
433	2.27167	1.46318	1.85938	4.20749	1.94819	1.47642	2.1899	9.93933	1.23987	4.79891	1.6855	3.60068	2.02474	3.07666	4.39588	2.9277	1.28209	7.80839	7.15164
434	2.27167	1.46318	1.85938	3.62999	1.88535	1.47642	2.1899	9.93933	1.23987	4.79891	1.6855	3.60068	2.02474	3.07666	4.28734	2.9277	1.28209	7.80839	7.15164
435	2.27167	1.46318	1.85938	3.62999	1.75966	1.47642	2.1899	9.93933	1.23987	4.71757	1.6855	3.60068	2.02474	2.9912	4.28734	2.9277	1.28209	7.60817	7.15164
436	2.27167	1.46318	1.85938	3.62999	1.75966	1.47642	2.1899	9.80128	1.23987	4.71757	1.6855	3.60068	2.02474	2.9912	4.28734	2.9277	1.28209	7.60817	7.15164
437	2.27167	1.46318	1.85938	3.46499	1.75966	1.47642	2.1899	9.80128	1.23987	4.71757	1.6855	3.60068	2.02474	2.9912	4.28734	2.9277	1.28209	7.60817	7.15164
438	2.27167	1.46318	1.85938	3.29999	1.75966	1.47642	2.09671	9.80128	1.23987	4.71757	1.6855	3.60068	2.02474	2.9912	4.50442	2.9277	1.28209	7.60817	7.15164
439	2.27167	1.39957	1.85938	2.2275	1.75966	1.47642	2.09671	9.80128	1.23987	4.71757	1.17985	3.60068	1.95243	2.9912	4.07026	2.9277	1.28209	7.60817	7.15164
440	2.27167	1.39957	1.57766	2.2275	1.75966	1.47642	2.46946	9.80128	1.23987	4.71757	1.17985	3.60068	1.95243	2.9912	3.90745	2.9277	1.28209	7.70828	7.15164
441	2.27167	1.39957	1.57766	2.2275	1.75966	1.47642	2.46946	9.80128	1.23987	4.71757	1.17985	3.60068	1.95243	2.9912	3.90745	2.9277	1.28209	7.70828	7.15164
442	2.27167	1.39957	1.57766	2.2275	1.75966	1.47642	2.46946	9.80128	1.23987	4.71757	1.17985	3.60068	1.95243	2.9912	3.90745	2.9277	1.28209	7.70828	7.15164
443	2.27167	1.39957	1.57766	1.815	1.75966	1.47642	2.46946	9.73226	1.23987	4.71757	1.17985	3.60068	1.95243	2.9912	3.90745	2.9277	1.28209	7.70828	7.15164
444	2.27167	1.39957	1.57766	1.815	1.75966	1.47642	2.46946	9.31812	1.23987	4.71757	1.17985	3.60068	1.95243	2.9912	3.90745	2.9277	1.28209	7.70828	7.15164
445	2.27167	1.39957	1.57766	1.4025	1.75966	1.47642	2.46946	9.31812	1.23987	4.71757	1.17985	3.60068	1.95243	2.9912	3.90745	2.9277	1.28209	7.60817	7.15164
446	2.27167	1.39957	1.57766	1.32	1.75966	1.47642	2.46946	9.31812	1.23987	4.71757	1.17985	3.60068	1.95243	2.9912	3.90745	2.9277	1.36223	7.60817	7.15164
447	2.27167	1.39957	1.57766	1.32	1.75966	1.47642	2.46946	9.31812	1.23987	4.71757	1.17985	3.60068	1.95243	2.9912	3.90745	2.9277	1.36223	7.60817	7.15164
448	2.27167	1.39957	1.74669	1.65	1.63397	1.47642	2.28308	9.59421	1.23987	6.42566	1.60123	3.93407	1.95243	2.9912	3.90745	2.9277	1.60262	7.70828	7.25529
449	2.88564	1.71765	2.59186	1.98	5.15328	1.53794	3.30814	12.5622	1.8598	6.75101	2.78108	4.86758	2.24168	4.44406	5.86118	3.17167	1.68275	9.00968	10.572
450	2.88564	2.16297	2.59186	2.0625	6.03311	1.53794	3.54111	12.7693	1.80344	8.37776	2.94963	5.33434	2.60324	5.21323	7.10939	3.41564	1.84301	9.81054	11.4012
451	2.82424	2.16297	2.81724	4.04249	6.59871	1.53794	3.54111	12.4932	1.80344	9.02846	2.44398	6.06781	3.03711	6.32424	8.1948	3.33432	2.96484	10.1109	12.1267
452	2.82424	2.16297	2.47917	3.87749	6.91294	0.861245	3.82067	11.5269	1.80344	9.02846	2.52826	5.53437	2.9648	5.726	8.03199	2.84637	2.72445	8.70936	7.25529
453	2.82424	2.16297	2.47917	3.87749	6.91294	0.861245	3.82067	11.803	1.80344	9.02846	2.52826	5.60105	2.9648	5.726	8.03199	2.9277	2.72445	8.70936	7.25529
454	2.82424	2.16297	2.47917	3.87749	6.91294	0.861245	3.82067	11.803	1.80344	9.02846	2.52826	5.60105	2.9648	5.726	8.03199	2.9277	2.72445	8.70936	7.25529
455	2.82424	2.16297	2.47917	3.87749	6.91294	0.861245	3.82067	11.803	1.80344	9.02846	2.52826	5.60105	2.9648	5.726	8.03199	2.9277	2.72445	8.70936	7.25529
456	2.82424	2.16297	2.47917	3.87749	6.91294	0.553657	3.82067	11.803	1.80344	9.02846	2.52826	5.60105	2.9648	5.726	8.03199	2.9277	2.72445	8.70936	7.25529
457	2.82424	2.16297	2.47917	3.87749	6.91294	0.123035	3.82067	11.803	1.80344	8.86579	2.52826	5.60105	2.9648	5.726	8.03199	2.84637	2.72445	8.70936	7.25529
458	2.82424	2.16297	2.47917	3.87749	6.91294	0.123035	3.82067	11.803	1.80344	8.86579	2.52826	5.60105	2.9648	5.726	8.03199	2.84637	2.72445	8.70936	7.25529
459	2.82424	2.16297	2.47917	3.87749	6.91294	0.123035	3.82067	11.803	1.80344	8.86579	2.52826	5.60105	2.9648	5.726	8.03199	2.84637	2.72445	8.70936	7.25529
460	2.82424	2.16297	2.47917	3.87749	6.91294	0.123035	3.82067	11.803	1.80344	8.86579	2.52826	5.60105	2.9648	5.726	8.03199	2.84637	2.72445	8.70936	7.25529
461	2.82424	2.16297	2.47917	3.87749	6.91294	0.123035	3.82067	11.803	1.80344	8.86579	2.52826	5.60105	2.9648	5.726	8.03199	2.84637	2.72445	8.70936	7.25529
462	2.82424	2.16297	2.47917	3.87749	6.91294	0.123035	3.82067	11.803	1.80344	8.86579	2.52826	5.60105	2.9648	5.726	8.03199	2.84637	2.72445	8.70936	7.25529
463	2.82424	2.16297	2.47917	3.87749	6.91294	0.123035	3.82067	11.803	1.80344	8.86579	2.52826	5.60105	2.9648	5.726	8.03199	2.84637	2.72445	8.70936	7.25529
464	2.82424	2.16297	2.47917	3.87749	6.91294	0.123035	3.82067	11.803	1.80344	8.86579	2.52826	5.60105	2.9648	5.726	8.03199	2.84637	2.72445	8.70936	7.25529
465	2.82424	2.16297	2.47917	3.87749	6.91294	0.123035	3.82067	11.803	1.80344	8.86579	2.52826	5.60105	2.9648	5.726	8.03199	2.84637	2.72445	8.70936	7.25529
466	2.82424	2.16297	2.47917	3.87749	6.91294	0.123035	3.35474	11.7339	1.80344	8.86579	2.52826	5.60105	2.9648	5.726	8.03199	2.84637	2.72445	8.70936	7.25529
467	2.82424	2.16297	2.47917	3.87749	6.91294	0.123035	3.35474	11.7339	1.80344	8.86579	2.52826	5.60105	2.9648	5.726	8.03199	2.6024	2.72445	8.70936	7.25529
468	0.613965	0.7634	1.23959	2.72249	5.5932	0.0615175	1.91034	4.62455	0.619933	4.31089	1.85405	2.53381	1.08468	3.33305	4.50442	0.731924	1.92314	2.80301	5.49329
469	0.613965	0.7634	1.23959	2.72249	5.5932	0.0615175	1.91034	4.62455	0.619933	4.31089	1.85405	2.53381	1.08468	3.33305	4.50442	0.731924	1.92314	2.80301	5.49329
470	0.613965	0.7634	1.23959	2.72249	5.5932	0.0615175	1.91034	4.62455	0.619933	4.31089	1.85405	2.53381	1.08468	3.33305	4.50442	0.731924	1.92314	2.80301	5.49329
471	0.613965	0.7634	1.23959	2.72249	5.5932	0.0615175	1.91034	4.62455	0.619933	4.31089	1.85405	2.53381	1.08468	3.33305	4.50442	0.731924	1.76288	2.7029	5.49329
472	0.613965	0.7634	1.23959	2.72249	5.5932	0.0615175	1.91034	4.62455	0.619933	4.31089	1.85405	2.53381	1.08468	3.33305	4.50442	0.731924	1.76288	2.7029	5.49329
473	0.613965	0.7634	1.23959	2.72249	5.5932	0.0615175	1.91034	4.62455	0.619933	4.31089	1.85405	2.53381	1.08468	3.33305	4.50442	0.731924	1.76288	2.7029	5.49329
474	0.613965	0.7634	1.23959	2.72249	5.5932	0.0615175	1.91034	4.62455	0.619933	4.31089	1.85405	2.53381	1.08468	3.33305	4.50442	0.731924	1.76288	2.7029	5.49329
475	0.613965	0.7634	1.23959	2.72249	5.5932	0.0615175	1.91034	4.62455	0.619933	4.31089	1.85405	2.53381	1.08468	3.33305	4.50442	0.731924	1.76288	2.7029	5.49329
476	0.613965	0.7634	1.23959	2.72249	5.5932	0.0615175	1.91034	4.62455	0.619933	4.31089	1.85405	2.53381	1.08468	3.33305	4.50442	0.731924	1.76288	2.7029	5.49329
477	0.613965	0.7634	1.23959	2.72249	5.5932	0.0615175	1.91034	4.62455	0.619933	4.31089	1.85405	2.53381	1.08468	3.33305	4.50442	0.731924	1.76288	2.7029	5.49329
478	0.613965	0.7634	1.23959	2.72249	5.5932	0.0615175	1.91034	4.62455	0.619933	4.31089	1.85405	2.53381	1.08468	3.33305	4.50442	0.731924	1.76288	2.7029	5.49329
479	0.613965	0.7634	1.23959	2.72249	5.5932	0.0615175	1.91034	4.62455	0.619933	4.31089	1.85405	2.53381	1.08468	3.33305	4.50442	0.731924	1.76288	2.7029	5.49329
480	0.613965	0.7634	1.23959	2.72249	5.5932	0.0615175	1.91034	4.62455	0.619933	4.31089	1.85405	2.53381	1.08468	3.33305	4.50442	0.731924	1.76288	2.7029	5.49329
481	0.613965	0.7634	1.23959	2.72249	5.5932	0.0615175	1.91034	4.62455	0.619933	4.31089	1.85405	2.53381	1.08468	3.33305	4.28734	0.731924	1.76288	2.7029	5.49329
482	0.613965	0.7634	1.23959	2.72249	5.5932	0.0615175	1.91034	4.62455	0.619933	4.31089	1.85405	2.53381	1.08468	3.33305	4.28734	0.731924	1.76288	2.7029	5.49329
483	0.613965	0.7634	1.23959	2.72249	5.5932	0.0615175	1.53759	4.62455	0.619933	4.31089	1.85405	2.53381	1.08468	3.33305	4.28734	0.731924	1.76288	2.6028	5.49329
484	0.613965	0.7634	1.23959	2.72249	5.5932	0.0615175	1.53759	4.62455	0.619933	4.31089	1.85405	2.53381	1.08468	3.33305	4.28734	0.731924	1.76288	2.6028	5.49329
485	0.613965	0.7634	1.23959	2.72249	5.5932	0.0615175	1.53759	4.62455	0.619933	4.31089	1.85405	2.53381	1.08468	3.33305	4.28734	0.731924	1.76288	2.6028	5.49329
486	0.613965	0.7634	1.23959	2.72249	5.5932	0.0615175	1.53759	4.62455	0.619933	4.31089	1.85405	2.53381	1.08468	3.33305	4.28734	0.731924	1.76288	2.6028	5.49329
487	0.613965	0.7634	1.23959	2.72249	5.5932	0.0615175	1.53759	4.62455	0.619933	4.31089	1.85405	2.53381	1.08468	3.33305	4.28734	0.731924	1.76288	2.6028	5.49329
488	0.613965	0.7634	1.23959	2.72249	5.5932	0.0615175	1.53759	4.62455	0.619933	4.31089	1.85405	2.53381	1.08468	3.33305	4.28734	0.731924	1.76288	2.6028	5.49329
489	0.613965	0.7634	1.23959	2.72249	5.5932	0.0615175	1.53759	4.62455	0.619933	4.31089	1.85405	2.53381	1.08468	3.33305	4.28734	0.731924	1.68275	2.6028	5.49329
490	0.613965	0.7634	1.23959	2.72249	5.5932	0.0615175	1.53759	4.62455	0.619933	4.31089	1.85405	2.53381	1.08468	3.33305	4.28734	0.731924	1.68275	2.6028	5.49329
491	0.613965	0.7634	1.07055	2.3925	5.5932	0.0615175	1.53759	4.34846	0.619933	2.6028	1.43268	2.20041	1.08468	3.33305	4.28734	0.731924	1.44236	2.50269	5.38964
492	0	0.445317	0.225379	2.0625	2.07388	0	0.512529	1.03535	0	2.27745	0.252826	1.2669	0.795434	1.88018	2.33362	0.487949	1.36223	1.20129	2.07294
493	0	0	0.225379	1.98	1.19405	0	0.279561	0.345116	0	0.6507	0.0842752	0.80015	0.433873	1.11102	1.0854	0.243975	1.12183	0.40043	0.932823
494	0	0	0	0	0.628449	0	0.279561	0.276092	0	0	0.0842752	0.0666792	0	0	0	0.0813249	0	0	0.103647
495	0	0	0	0	0	0	0	0.276092	0	0	0	0.0666792	0	0	0	0.0813249	0	0	0
496	0	0	0	0	0	0	0	0	0	0	0	0	0	0	0	0	0	0	0
497	0	0	0	0	0	0	0	0	0	0	0	0	0	0	0	0	0	0	0
498	0	0	0	0	0	0	0	0	0	0	0	0	0	0	0	0	0	0	0
499	0	0	0	0	0	0	0	0	0	0	0	0	0	0	0	0	0	0	0
500	0	0	0	0	0	0	0	0	0	0	0	0	0	0	0	0	0	0	0
501	0	0	0	0	0	0	0	0	0	0	0	0	0	0	0.10854	0	0	0	0
502	0	0	0	0.0824998	0	0	0	0	0	0	0	0	0	0	0.10854	0	0	0	0.207294
503	0	0	0	0.329999	0	0	0	0	0	0	0	0	0	0	0.10854	0	0	0.200215	0.207294
504	0	0	0	0.329999	0	0	0.0465936	0.207069	0	0	0	0	0	0.0854627	0.162811	0	0	0.200215	0.207294
505	0	0.127233	0.957862	1.485	0	0.307587	0.279561	0.345116	0.0563576	0	0.16855	0.0666792	0.289249	1.02555	1.73665	0.650599	0.320524	0.500538	0.518235
506	0	0.127233	0.957862	1.485	0.12569	0.307587	0.279561	0.345116	0.0563576	0.0813375	0.16855	0.0666792	0.289249	1.02555	1.73665	0.650599	0.320524	0.600645	0.518235
507	0	0.127233	1.23959	1.485	0.12569	0.307587	0.279561	0.345116	0.0563576	0.0813375	0.16855	0.0666792	0.289249	1.02555	1.73665	0.650599	0.320524	0.600645	0.518235
508	0	0.127233	1.23959	1.485	0.12569	0.307587	0.279561	0.345116	0.0563576	0.0813375	0.16855	0.0666792	0.289249	1.02555	1.73665	0.650599	0.320524	0.600645	0.518235
509	0	0.127233	1.23959	1.485	0.12569	0.861245	0.279561	0.345116	0.0563576	0.0813375	0.421376	0.0666792	0.506185	1.02555	2.11654	0.650599	0.320524	0.600645	0.725529
510	0	0.127233	1.23959	1.485	0.12569	0.861245	0.279561	0.345116	0.0563576	0.0813375	0.421376	0.0666792	0.506185	1.02555	2.11654	0.650599	0.320524	0.600645	0.725529
511	0	0.127233	1.46497	1.485	0.439914	0.861245	0.279561	0.345116	0.0563576	0.0813375	0.421376	0.0666792	0.506185	1.11102	2.44216	0.650599	0.320524	0.600645	0.725529
512	0	0.127233	1.46497	1.485	0.439914	0.861245	0.279561	0.345116	0.0563576	0.0813375	0.421376	0.0666792	0.506185	1.19648	2.71351	0.650599	0.320524	0.600645	0.725529
513	0.491172	0.127233	1.74669	1.8975	0.691294	1.10731	1.07165	0.966324	0.169073	0.569362	0.421376	1.46694	0.650809	1.70925	3.03913	0.975899	0.320524	0.700753	1.03647
514	1.16653	0.318083	3.43704	1.98	1.8225	1.23035	1.81715	6.90231	0.619933	2.27745	0.927027	6.66792	1.15699	2.73481	4.50442	1.3012	0.400654	1.3014	1.34741
515	2.14888	0.827017	4.16952	3.29999	3.01656	2.21463	4.19342	11.6649	1.01444	4.88025	1.85405	10.1352	1.95243	3.6749	6.07826	1.78915	0.721178	2.6028	1.762
516	2.14888	1.39957	4.16952	4.61999	3.20509	2.21463	4.47298	12.8383	1.01444	5.04292	1.85405	10.2686	2.31399	4.01675	6.29534	2.19577	0.721178	3.00323	2.17659
517	2.14888	1.39957	4.16952	4.61999	3.45647	2.21463	4.47298	12.8383	1.01444	5.04292	1.85405	10.2686	2.31399	4.01675	6.67523	2.19577	0.721178	3.00323	2.17659
518	2.14888	1.39957	4.16952	4.61999	3.45647	2.21463	4.47298	12.8383	1.01444	5.53095	1.85405	10.4686	2.45861	4.3586	6.94658	2.19577	0.721178	3.00323	2.28023
519	2.33307	1.39957	4.16952	4.61999	3.45647	2.21463	4.47298	12.8383	1.01444	5.8563	2.10688	10.7354	2.45861	4.78591	6.94658	2.19577	0.721178	3.00323	2.28023
520	2.33307	1.39957	4.16952	4.61999	3.45647	2.21463	4.47298	13.1834	1.01444	5.8563	2.10688	10.7354	2.45861	4.78591	7.2722	2.19577	0.721178	3.00323	2.28023
521	2.33307	1.39957	4.33855	4.61999	3.45647	2.21463	4.61276	13.4595	1.01444	5.8563	2.10688	10.7354	2.45861	4.78591	7.2722	2.19577	0.721178	3.00323	2.28023
522	2.33307	1.39957	4.33855	4.61999	3.45647	2.21463	4.65936	13.4595	1.01444	5.8563	2.10688	10.7354	2.45861	4.78591	7.2722	2.19577	0.721178	3.00323	2.28023
523	2.33307	1.39957	4.33855	4.70249	3.645	2.21463	4.65936	13.4595	1.07079	5.8563	2.10688	10.8687	2.53093	4.87138	7.6521	2.35842	0.721178	3.00323	2.28023
524	2.33307	1.39957	4.33855	4.86749	3.645	2.21463	4.65936	13.4595	1.07079	5.8563	2.10688	11.3355	2.53093	5.0423	7.6521	2.35842	0.721178	3.00323	2.28023
525	2.33307	1.39957	4.33855	5.27999	3.70785	2.64525	4.65936	13.7356	1.07079	5.8563	2.10688	11.3355	2.67555	5.21323	8.08626	2.43975	0.721178	3.00323	2.28023
526	2.33307	1.39957	4.84566	6.02249	3.70785	2.64525	5.0321	13.8046	1.07079	5.8563	2.19115	11.4021	2.89249	5.46961	8.52042	2.68372	0.88144	3.00323	2.38388
527	2.33307	1.39957	4.84566	6.43499	3.70785	2.64525	5.0321	13.8046	1.07079	5.8563	2.19115	11.4021	2.89249	6.32424	8.95458	2.68372	0.88144	3.00323	2.38388
528	2.33307	1.39957	4.84566	6.92999	3.70785	2.64525	5.0321	13.8046	1.07079	5.8563	2.19115	11.4021	2.89249	6.4097	9.33447	2.68372	0.88144	3.00323	2.38388
529	2.33307	1.39957	4.84566	6.92999	3.95923	2.64525	5.0321	13.8046	1.07079	5.8563	2.19115	11.4688	2.9648	6.4097	9.44301	2.68372	0.88144	3.00323	2.38388
530	2.33307	1.46318	4.84566	6.92999	3.95923	2.64525	5.0321	13.8046	1.07079	5.8563	2.19115	11.4688	2.9648	6.92248	9.93144	2.68372	0.88144	3.00323	2.59118
531	2.33307	1.46318	4.84566	7.25999	3.95923	2.64525	5.0321	14.2188	1.07079	5.8563	2.19115	11.4688	2.9648	7.43526	9.93144	2.68372	0.88144	3.00323	2.69482
532	2.33307	1.46318	5.01469	7.25999	3.95923	2.64525	5.0321	14.2188	1.07079	5.8563	2.19115	11.4688	2.9648	7.60618	10.04	2.76505	0.88144	3.00323	2.69482
533	2.33307	1.46318	5.01469	7.34249	3.95923	2.64525	5.0321	14.4949	1.07079	5.8563	2.19115	11.4688	2.9648	7.60618	10.04	2.84637	0.88144	3.00323	2.69482
534	2.33307	1.46318	5.01469	7.83748	3.95923	2.64525	5.0321	14.4949	1.07079	5.8563	2.19115	11.4688	2.9648	7.60618	10.04	2.84637	0.88144	3.00323	2.69482
535	2.33307	1.46318	5.01469	7.83748	3.95923	2.64525	5.0321	14.4949	1.07079	5.8563	2.19115	11.4688	2.9648	7.60618	10.04	2.84637	0.88144	3.00323	2.69482
536	2.33307	1.46318	5.01469	7.83748	3.95923	2.64525	5.0321	14.7019	1.07079	5.8563	2.3597	11.4688	2.9648	7.60618	10.1485	2.84637	0.88144	3.00323	2.79847
537	2.33307	1.46318	5.18373	8.16748	4.14776	2.64525	5.0787	14.7019	1.23987	5.8563	2.3597	11.4688	2.9648	7.60618	10.1485	2.84637	0.88144	3.40366	2.79847
538	2.33307	1.46318	5.18373	8.16748	4.14776	2.64525	5.0787	14.7019	1.23987	6.58834	2.3597	11.4688	2.9648	7.60618	10.2028	2.84637	0.88144	3.40366	2.79847
539	2.33307	1.46318	5.18373	8.16748	4.14776	2.64525	5.0787	14.7019	1.23987	7.56439	2.3597	11.4688	2.9648	7.60618	10.5284	2.84637	0.88144	3.50376	2.79847
540	2.33307	1.46318	5.18373	9.65248	4.14776	2.64525	5.26507	14.7019	1.23987	7.56439	2.61253	11.4688	3.18173	7.69165	10.7998	2.9277	0.88144	3.50376	3.00576
541	2.33307	1.46318	5.18373	10.1475	4.14776	2.64525	5.26507	14.7019	1.4653	7.56439	2.61253	11.6689	3.18173	7.69165	10.9083	2.9277	1.0417	3.60387	3.524
542	2.33307	1.46318	5.18373	10.1475	4.14776	2.64525	5.26507	14.7019	1.4653	7.56439	2.61253	11.6689	3.25405	7.69165	10.9083	2.9277	1.0417	3.60387	3.524
543	2.33307	1.46318	5.18373	10.1475	4.14776	2.64525	5.26507	14.7019	1.4653	7.56439	2.61253	11.6689	3.39867	8.11896	11.3967	2.9277	1.0417	3.70398	3.524
544	2.33307	1.46318	5.18373	10.1475	4.14776	2.64525	5.59123	16.2895	1.4653	7.56439	2.61253	11.6689	3.39867	8.28988	11.8852	2.9277	1.12183	3.70398	3.524
545	2.33307	1.46318	5.18373	10.065	4.14776	2.64525	5.59123	16.2895	1.4653	7.56439	2.61253	11.6689	3.39867	8.28988	11.8852	2.9277	1.12183	3.70398	3.3167
546	2.33307	1.46318	5.18373	9.81748	4.14776	2.64525	5.59123	16.2895	1.4653	7.56439	2.61253	11.6689	3.39867	8.28988	11.8852	3.00902	1.12183	3.50376	3.3167
547	2.33307	1.46318	5.18373	9.81748	4.14776	2.64525	5.54463	16.0824	1.4653	7.56439	2.61253	11.6689	3.39867	8.20442	11.8309	3.00902	1.12183	3.50376	3.3167
548	2.33307	1.33595	4.22586	8.66248	4.14776	2.33766	5.31167	15.9443	1.40894	7.56439	2.44398	11.6022	3.10942	7.26433	10.2571	2.35842	0.801309	3.20344	3.00576
549	2.33307	1.33595	4.22586	8.66248	4.02207	2.33766	5.31167	15.9443	1.40894	7.48305	2.44398	11.6022	3.10942	7.26433	10.2571	2.35842	0.801309	3.10333	3.00576
550	2.33307	1.33595	3.94414	8.66248	4.02207	2.33766	5.31167	15.9443	1.40894	7.48305	2.44398	11.6022	3.10942	7.26433	10.2571	2.35842	0.801309	3.10333	3.00576
551	2.33307	1.33595	3.94414	8.66248	4.02207	2.33766	5.31167	15.9443	1.40894	7.48305	2.44398	11.6022	3.10942	7.26433	10.2571	2.35842	0.801309	3.10333	3.00576
552	2.33307	1.33595	3.94414	8.66248	4.02207	1.78401	5.31167	15.9443	1.40894	7.48305	2.19115	11.6022	2.89249	7.26433	9.87717	2.35842	0.801309	3.10333	2.79847
553	2.33307	1.33595	3.94414	8.66248	4.02207	1.78401	5.31167	15.9443	1.40894	7.48305	2.19115	11.6022	2.89249	7.26433	9.87717	2.35842	0.801309	3.10333	2.79847
554	2.33307	1.33595	3.71876	8.66248	3.70785	1.78401	5.31167	15.9443	1.40894	7.48305	2.19115	11.6022	2.89249	7.17887	9.55155	2.35842	0.801309	3.10333	2.79847
555	2.33307	1.33595	3.71876	8.66248	3.70785	1.78401	5.31167	15.9443	1.40894	7.48305	2.19115	11.6022	2.89249	7.09341	9.2802	2.35842	0.801309	3.10333	2.79847
556	1.8419	1.33595	3.43704	8.24998	3.45647	1.53794	4.51958	15.3231	1.29622	6.99502	2.19115	10.2019	2.74786	6.58063	8.95458	2.03312	0.801309	3.00323	2.48753
557	1.16653	1.1451	1.74669	8.16748	2.32526	1.4149	3.77408	9.38714	0.845364	5.28694	1.6855	5.00094	2.24168	5.55508	7.48928	1.70782	0.721178	2.40258	2.17659
558	0.18419	0.636167	1.01421	6.84749	1.13121	0.430622	1.39781	4.62455	0.450861	2.68414	0.758477	1.53362	1.44624	4.61499	5.91545	1.21987	0.400654	1.10118	1.762
559	0.18419	0.0636167	1.01421	5.52749	0.942674	0.430622	1.11825	3.45116	0.450861	2.52146	0.758477	1.40026	1.08468	4.27314	5.69837	0.813249	0.400654	0.700753	1.34741
560	0.18419	0.0636167	1.01421	5.52749	0.691294	0.430622	1.11825	3.45116	0.450861	2.52146	0.758477	1.40026	1.08468	4.27314	5.31848	0.813249	0.400654	0.700753	1.34741
561	0.18419	0.0636167	1.01421	5.52749	0.691294	0.430622	1.11825	3.45116	0.450861	2.03344	0.758477	1.20023	0.940058	3.93129	5.04713	0.813249	0.400654	0.700753	1.24376
562	0	0.0636167	1.01421	5.52749	0.691294	0.430622	1.11825	3.45116	0.450861	1.70809	0.505651	0.933509	0.940058	3.50397	5.04713	0.813249	0.400654	0.700753	1.24376
563	0	0.0636167	1.01421	5.52749	0.691294	0.430622	1.11825	3.10604	0.450861	1.70809	0.505651	0.933509	0.940058	3.50397	4.72151	0.813249	0.400654	0.700753	1.24376
564	0	0.0636167	0.845173	5.52749	0.691294	0.430622	0.978465	2.82995	0.450861	1.70809	0.505651	0.933509	0.940058	3.50397	4.72151	0.813249	0.400654	0.700753	1.24376
565	0	0.0636167	0.845173	5.52749	0.691294	0.430622	0.931871	2.82995	0.450861	1.70809	0.505651	0.933509	0.940058	3.50397	4.72151	0.813249	0.400654	0.700753	1.24376
566	0	0.0636167	0.845173	5.44499	0.502759	0.430622	0.931871	2.82995	0.394503	1.70809	0.505651	0.80015	0.867746	3.41851	4.34161	0.650599	0.400654	0.700753	1.24376
567	0	0.0636167	0.845173	5.27999	0.502759	0.430622	0.931871	2.82995	0.394503	1.70809	0.505651	0.333396	0.867746	3.24758	4.34161	0.650599	0.400654	0.700753	1.24376
568	0	0.0636167	0.845173	4.86749	0.439914	0	0.931871	2.55386	0.394503	1.70809	0.505651	0.333396	0.723121	3.07666	3.90745	0.569274	0.400654	0.700753	1.24376
569	0	0.0636167	0.338069	4.12499	0.439914	0	0.559123	2.48483	0.394503	1.70809	0.421376	0.266717	0.506185	2.82027	3.47329	0.3253	0.240393	0.700753	1.14012
570	0	0.0636167	0.338069	3.71249	0.439914	0	0.559123	2.48483	0.394503	1.70809	0.421376	0.266717	0.506185	1.96564	3.03913	0.3253	0.240393	0.700753	1.14012
571	0	0.0636167	0.338069	3.21749	0.439914	0	0.559123	2.48483	0.394503	1.70809	0.421376	0.266717	0.506185	1.88018	2.65924	0.3253	0.240393	0.700753	1.14012
572	0	0.0636167	0.338069	3.21749	0.188535	0	0.559123	2.48483	0.394503	1.70809	0.421376	0.200038	0.433873	1.88018	2.5507	0.3253	0.240393	0.700753	1.14012
573	0	0	0.338069	3.21749	0.188535	0	0.559123	2.48483	0.394503	1.70809	0.421376	0.200038	0.433873	1.3674	2.06227	0.3253	0.240393	0.700753	0.932823
574	0	0	0.338069	2.88749	0.188535	0	0.559123	2.07069	0.394503	1.70809	0.421376	0.200038	0.433873	0.854627	2.06227	0.3253	0.240393	0.700753	0.829176
575	0	0	0.169035	2.88749	0.188535	0	0.559123	2.07069	0.394503	1.70809	0.421376	0.200038	0.433873	0.683702	1.95373	0.243975	0.240393	0.700753	0.829176
576	0	0	0.169035	2.80499	0.188535	0	0.559123	1.7946	0.394503	1.70809	0.421376	0.200038	0.433873	0.683702	1.95373	0.16265	0.240393	0.700753	0.829176
577	0	0	0.169035	2.31	0.188535	0	0.559123	1.7946	0.394503	1.70809	0.421376	0.200038	0.433873	0.683702	1.95373	0.16265	0.240393	0.700753	0.829176
578	0	0	0.169035	2.31	0.188535	0	0.559123	1.7946	0.394503	1.70809	0.421376	0.200038	0.433873	0.683702	1.95373	0.16265	0.240393	0.700753	0.829176
579	0	0	0.169035	2.31	0.188535	0	0.559123	1.58753	0.394503	1.70809	0.252826	0.200038	0.433873	0.683702	1.84519	0.16265	0.240393	0.700753	0.725529
580	0	0	0	1.98	0	0	0.512529	1.58753	0.22543	1.70809	0.252826	0.200038	0.433873	0.683702	1.84519	0.16265	0.240393	0.300323	0.725529
581	0	0	0	1.98	0	0	0.512529	1.58753	0.22543	0.97605	0.252826	0.200038	0.433873	0.683702	1.79092	0.16265	0.240393	0.300323	0.725529
582	0	0	0	1.98	0	0	0.512529	1.58753	0.22543	0	0.252826	0.200038	0.433873	0.683702	1.46529	0.16265	0.240393	0.200215	0.725529
583	0	0	0	0.494999	0	0	0.326155	1.58753	0.22543	0	0	0.200038	0.216936	0.598239	1.19394	0.0813249	0.240393	0.200215	0.518235
584	0	0	0	0	0	0	0.326155	1.58753	0	0	0	0	0.216936	0.598239	1.0854	0.0813249	0.0801309	0.100108	0
585	0	0	0	0	0	0	0.326155	1.58753	0	0	0	0	0.144624	0.598239	1.0854	0.0813249	0.0801309	0.100108	0
586	0	0	0	0.2475	0	0	0.326155	1.58753	0	0	0	0	0	0.170925	0.596972	0.0813249	0.0801309	0	0
587	0	0	0	0.2475	0	0	0	0	0	0	0	0	0	0	0	0.0813249	0	0	0
588	0	0	0	0.2475	0	0	0	0	0	0	0	0	0	0.170925	0	0.0813249	0	0	0
589	0	0	0	0.577499	0	0	0	0	0	0	0	0	0	0.170925	0	0	0	0	0
590	0	0	0	0.577499	0	0	0	0	0	0	0	0	0	0.170925	0	0	0	0	0
591	0	0	0	0.577499	0	0	0	0	0	0	0	0	0	0.170925	0	0	0	0	0
592	0	0	0	0.577499	0	0	0	0	0	0	0	0	0	0.170925	0	0	0	0	0
593	0	0	0	0.577499	0	0	0	0	0	0	0	0	0	0.170925	0	0	0	0	0
594	0	0	0	0.577499	0	0	0	0	0	0	0	0	0	0.170925	0	0	0	0	0
595	0	0	0	0.577499	0	0	0	0	0	0	0	0	0	0.170925	0	0	0	0	0
596	0	0	0	0.577499	0	0	0	0	0	0	0	0	0	0.170925	0	0	0	0	0
597	0	0	0	0.577499	0	0	0	0	0	0	0	0	0	0.170925	0	0	0	0	0
598	0	0	0	0.577499	0	0	0	0	0	0	0	0	0	0.170925	0	0	0	0	0
599	0	0	0	0.577499	0	0	0	0	0	0	0	0	0	0.170925	0	0	0	0	0
600	0	0	0	0.577499	0	0	0	0	0	0	0	0	0	0.170925	0	0	0	0	0
601	0	0	0	0.577499	0	0	0	0	0	0	0	0	0	0.170925	0	0	0	0	0
602	0	0	0	0.577499	0	0	0	0	0	0	0	0	0	0.170925	0	0	0	0	0
603	0	0	0	0.577499	0	0	0	0	0	0	0	0	0	0.170925	0	0	0	0	0
604	0	0	0	0.577499	0	0	0	0	0	0	0	0	0	0.170925	0	0	0	0	0
605	0	0	0	0.577499	0	0	0	0	0	0	0	0	0	0.170925	0	0	0	0	0
606	0	0	0	0.577499	0	0	0	0	0	0	0	0	0	0.170925	0	0	0	0	0
607	0	0	0	0.577499	0	0	0	0	0	0	0	0	0	0.170925	0	0	0	0	0
608	0	0	0	0.577499	0	0	0	0	0	0	0	0	0	0.170925	0	0	0	0	0
609	0	0	0	0.577499	0	0	0	0	0	0	0	0	0	0.170925	0	0	0	0	0
610	0	0	0	0.577499	0	0	0	0	0	0	0	0	0	0.170925	0	0	0	0	0
611	0	0	0	0.577499	0	0	0	0	0	0	0	0	0	0.170925	0	0	0	0	0
612	0	0	0	0.577499	0	0	0	0	0	0	0	0	0	0.170925	0	0	0	0	0
613	0	0	0	0.577499	0	0	0	0	0	0	0	0	0	0.170925	0	0	0	0	0
614	0	0	0	0.577499	0	0	0	0	0	0	0	0	0	0.170925	0	0	0	0	0
615	0	0	0	0.577499	0	0	0	0	0	0	0	0	0	0.170925	0	0	0	0	0
616	0	0	0	0.577499	0	0	0	0	0	0	0	0	0	0.170925	0	0	0	0	0
617	0	0	0	0.577499	0	0	0	0	0	0	0	0	0	0.170925	0	0	0	0	0
618	0	0	0	0.577499	0	0	0	0	0	0	0	0	0	0.170925	0	0	0	0	0
619	0	0	0	0.577499	0	0	0	0	0	0	0	0	0	0.170925	0	0	0	0	0
620	0	0	0	0.577499	0	0	0	0	0	0	0	0	0	0.170925	0	0	0	0	0
621	0	0	0	0.577499	0	0	0	0	0	0	0	0	0	0.170925	0	0	0	0	0
622	0	0	0	0.577499	0	0	0	0	0	0	0	0	0	0.170925	0	0	0	0	0
623	0	0	0	0.577499	0	0	0	0	0	0	0	0	0	0.170925	0	0	0	0	0
624	0	0	0	0.577499	0	0	0	0	0	0	0	0	0	0.170925	0	0	0	0	0
625	0	0	0	0.577499	0	0	0	0	0	0	0	0	0	0.170925	0	0	0	0	0
626	0	0	0	0.577499	0	0	0	0	0	0	0	0	0	0.170925	0	0	0	0	0
627	0	0	0	0.577499	0	0	0	0	0	0	0	0	0	0.170925	0	0	0	0	0
628	0	0	0	0.577499	0	0	0	0	0	0	0	0	0	0.170925	0	0	0	0	0
629	0	0	0	0.329999	0	0	0	0	0	0	0	0	0	0.170925	0	0	0	0	0
630	0	0	0	0.329999	0	0	0	0	0	0	0	0	0	0.170925	0	0	0	0	0
631	0	0	0	0.329999	0	0	0	0	0	0	0	0	0	0	0	0	0	0	0
632	0	0	0	0	0	0	0	0	0	0	0	0	0	0	0	0	0	0	0
633	0	0	0	0	0	0	0	0	0	0	0	0	0	0	0	0	0	0	0
634	0	0	0	0	0	0	0	0	0	0	0	0	0	0	0	0	0	0	0
635	0	0	0	0	0	0	0	0	0	0	0	0	0	0	0	0	0	0	0
636	0	0	0	0	0	0	0	0	0	0	0	0	0	0	0	0	0	0	0
637	0	0	0	0	0	0	0	0	0	0	0	0	0	0	0	0	0	0	0
638	0	0	0	0	0	0	0	0	0	0	0	0	0	0	0	0	0	0	0
639	0	0	0	0	0	0	0	0	0	0	0	0	0	0	0	0	0	0	0
640	0	0	0	0	0	0	0	0	0	0	0	0	0	0	0	0	0	0	0
641	0	0	0	0	0	0	0	0	0	0	0	0	0	0	0	0	0	0	0
642	0	0	0	0	0	0	0	0	0	0	0	0	0	0	0	0	0	0	0
643	0	0	0	0	0	0	0	0	0	0	0	0	0	0	0	0	0	0	0
644	0	0	0	0	0	0	0	0	0	0	0	0	0	0	0	0	0	0	0
645	0	0	0	0	0	0	0	0	0	0	0	0	0	0	0	0	0	0	0
646	0	0	0	0	0	0	0	0	0	0	0	0	0	0	0	0	0	0	0
647	0	0	0	0	0	0	0	0	0	0	0	0	0	0	0	0	0	0	0
648	0	0	0	0	0	0	0	0	0	0	0	0	0	0	0	0	0	0	0
649	0	0	0	0	0	0	0	0	0	0	0	0	0	0	0	0	0	0	0
650	0	0	0	0	0	0	0	0	0	0	0	0	0	0	0	0	0	0	0
651	0	0	0	0	0	0	0	0	0	0	0	0	0	0	0	0	0	0	0
652	0	0	0	0	0	0	0	0	0	0	0	0	0	0	0	0	0	0	0
653	0	0	0	0	0	0	0	0	0	0	0	0	0	0	0	0	0	0	0
654	0	0	0	0	0	0	0	0	0	0	0	0	0	0	0	0	0	0	0
655	0	0	0	0	0	0	0	0	0	0	0	0	0	0	0	0	0	0	0
656	0	0	0	0	0	0	0	0	0	0	0	0	0	0	0	0	0	0	0
657	0	0	0	0	0	0	0	0	0	0	0	0	0	0	0	0	0	0	0
658	0	0	0	0	0	0	0	0	0	0	0	0	0	0	0	0	0	0	0
659	0	0	0	0	0	0	0	0	0	0	0	0	0	0	0	0	0	0	0
660	0	0	0	0	0	0	0	0	0	0	0	0	0	0	0	0	0	0	0
661	0	0	0	0	0	0	0	0	0	0	0	0	0	0	0	0	0	0	0
662	0	0	0	0	0	0	0	0	0	0	0	0	0	0	0	0	0	0	0
663	0	0	0	0	0	0	0	0	0	0	0	0	0	0	0	0	0	0	0
664	0	0	0	0	0	0	0	0	0	0	0	0	0	0	0	0	0	0	0
665	0	0	0	0	0	0	0	0	0	0	0	0	0	0	0	0	0	0	0
666	0	0	0	0	0	0	0	0	0	0	0	0	0	0	0	0	0	0	0
667	0	0	0	0	0	0	0	0	0	0	0	0	0	0	0	0	0	0	0
668	0	0	0	0	0	0	0	0	0	0	0	0	0	0	0	0	0	0	0
669	0	0	0	0	0	0	0	0	0	0	0	0	0	0	0	0	0	0	0
670	0	0	0	0	0	0	0	0	0	0	0	0	0	0	0	0	0	0	0
671	0	0	0	0	0	0	0	0	0	0	0	0	0	0	0	0	0	0	0
672	0	0	0	0	0	0	0	0	0	0	0	0	0	0	0	0	0	0	0
673	0	0	0	0	0	0	0	0	0	0	0	0	0	0	0	0	0	0	0
674	0	0	0	0	0	0	0	0	0	0	0	0	0	0	0	0	0	0	0
675	0	0	0	0	0	0	0	0	0	0	0	0	0	0	0	0	0	0	0
676	0	0	0	0	0	0	0	0	0	0	0	0	0	0	0	0	0	0	0
677	0	0	0	0	0	0	0	0	0	0	0	0	0	0	0	0	0	0	0
678	0	0	0	0	0	0	0	0	0	0	0	0	0	0	0	0	0	0	0
679	0	0	0	0	0	0	0	0	0	0	0	0	0	0	0	0	0	0	0
680	0	0	0	0	0	0	0	0	0	0	0	0	0	0	0	0	0	0	0
681	0	0	0	0	0	0	0	0	0	0	0	0	0	0	0	0	0	0	0
682	0	0	0	0	0	0	0	0	0	0	0	0	0	0	0	0	0	0	0
683	0	0	0	0	0	0	0	0	0	0	0	0	0	0	0	0	0	0	0
684	0	0	0	0	0	0	0	0	0	0	0	0	0	0	0	0	0	0	0
685	0	0	0	0	0	0	0	0	0	0	0	0	0	0	0	0	0	0	0
686	0	0	0	0	0	0	0	0	0	0	0	0	0	0	0	0	0	0	0
687	0	0	0	0	0	0	0	0	0	0	0	0	0	0	0	0	0	0	0
688	0	0	0	0	0	0	0	0	0	0	0	0	0	0	0	0	0	0	0
689	0	0	0	0	0	0	0	0	0	0	0	0	0	0	0	0	0	0	0
690	0	0	0	0	0	0	0	0	0	0	0	0	0	0	0	0	0	0	0
691	0	0	0	0	0	0	0	0	0	0	0	0	0	0	0	0	0	0	0
692	0	0	0	0	0	0	0	0	0	0	0	0	0	0	0	0	0.0801309	0	0
693	1.35072	1.46318	1.40862	3.29999	2.26242	0.123035	1.67737	9.11105	1.01444	2.19611	1.93833	5.33434	1.01237	1.62379	1.95373	2.35842	0.721178	2.7029	2.28023
694	1.7191	1.78127	2.1411	4.04249	4.46199	0.307587	2.42286	14.6329	1.35258	3.09082	3.11818	6.33452	1.37393	1.62379	2.38789	3.00902	0.961571	4.0043	2.79847
695	2.51726	1.97212	2.64821	4.12499	4.83906	0.799727	2.74902	16.2204	1.57801	4.47356	4.12948	8.26822	1.51856	1.88018	2.65924	3.49697	1.12183	4.50484	3.73129
696	2.51726	1.97212	2.87359	4.45499	4.83906	0.799727	3.12177	17.4628	1.80344	4.5549	4.21376	9.80184	1.88012	2.22203	3.41902	4.14757	1.12183	4.80516	3.93859
697	2.51726	1.97212	2.87359	4.45499	4.96475	0.799727	3.12177	17.4628	1.80344	4.5549	4.21376	9.80184	1.88012	2.22203	3.41902	4.14757	1.12183	4.80516	3.93859
698	2.51726	1.97212	2.87359	4.45499	4.96475	0.799727	3.12177	17.4628	1.80344	4.5549	4.29803	9.80184	1.88012	2.22203	3.41902	4.14757	1.12183	4.80516	3.93859
699	2.64005	1.97212	2.87359	4.45499	4.96475	0.799727	3.21496	17.6699	1.8598	4.5549	4.29803	9.80184	1.88012	2.22203	3.41902	4.14757	1.12183	4.80516	4.35317
700	2.64005	1.97212	3.04262	4.45499	4.96475	0.799727	3.21496	18.2221	1.8598	4.5549	4.29803	10.3353	1.88012	2.22203	3.41902	4.22889	1.12183	4.80516	4.35317
701	2.64005	1.97212	3.04262	4.45499	4.96475	0.799727	3.21496	18.2221	1.8598	4.5549	4.29803	10.3353	1.88012	2.22203	3.41902	4.22889	1.12183	4.80516	4.35317
702	2.64005	1.97212	3.04262	4.45499	4.96475	0.799727	3.21496	18.2221	1.8598	4.5549	4.29803	10.3353	1.88012	2.22203	3.41902	4.22889	1.20196	4.80516	4.35317
703	2.64005	1.97212	3.04262	4.45499	4.96475	0.799727	3.21496	18.2221	1.97252	4.5549	4.29803	10.3353	1.88012	2.22203	3.41902	4.22889	1.20196	4.80516	4.35317
704	2.64005	1.97212	3.04262	4.45499	4.96475	0.799727	3.21496	18.2221	1.97252	4.5549	4.29803	10.3353	1.88012	2.22203	3.41902	4.22889	1.20196	4.80516	4.35317
705	2.64005	1.97212	3.04262	4.70249	4.96475	0.799727	3.54111	18.2221	1.97252	4.5549	4.29803	10.3353	1.95243	2.22203	3.41902	4.22889	1.20196	4.80516	4.35317
706	2.64005	1.97212	3.04262	4.70249	4.96475	0.799727	3.54111	18.2221	1.97252	4.71757	4.29803	10.3353	1.95243	2.22203	3.41902	4.22889	1.20196	4.90527	4.35317
707	2.64005	1.97212	3.04262	4.70249	4.96475	0.799727	3.54111	18.2221	1.97252	4.71757	4.71941	10.3353	1.95243	2.22203	3.41902	4.22889	1.20196	5.10548	4.35317
708	2.64005	1.97212	3.04262	4.70249	4.96475	0.799727	3.54111	18.2221	1.97252	4.71757	4.71941	10.6687	1.95243	2.22203	3.41902	4.22889	1.20196	5.10548	4.35317
709	2.64005	1.97212	3.04262	4.70249	4.96475	0.799727	3.54111	18.2221	1.97252	4.71757	4.71941	10.6687	1.95243	2.64934	3.41902	4.22889	1.20196	5.10548	4.56047
710	2.64005	1.97212	3.04262	4.70249	4.96475	0.799727	3.77408	18.2221	1.97252	4.71757	4.71941	10.6687	1.95243	2.64934	3.41902	4.22889	1.20196	5.10548	4.56047
711	2.64005	1.97212	3.04262	4.70249	4.96475	0.799727	3.77408	18.2221	1.97252	4.71757	4.71941	10.6687	1.95243	2.64934	3.41902	4.22889	1.20196	5.10548	4.56047
712	2.64005	1.97212	3.04262	4.70249	4.96475	0.799727	3.77408	18.2221	1.97252	4.71757	4.71941	10.6687	1.95243	2.64934	3.41902	4.22889	1.20196	5.10548	4.56047
713	2.64005	2.22658	3.04262	4.70249	4.96475	0.799727	3.77408	18.2221	1.97252	4.71757	5.14079	10.7354	1.95243	2.64934	3.41902	4.22889	1.20196	5.10548	4.56047
714	4.97312	4.51678	3.60607	5.11499	5.46751	1.66097	3.77408	20.2928	2.31066	7.32037	5.47789	12.0023	2.31399	4.10221	4.1788	4.39154	1.28209	6.40688	5.59694
715	4.97312	4.51678	3.60607	5.11499	5.46751	1.66097	3.77408	20.2928	2.31066	7.32037	5.47789	12.0023	2.31399	4.10221	4.1788	4.39154	1.28209	6.40688	5.59694
716	4.97312	4.51678	3.60607	5.11499	5.46751	1.66097	3.77408	20.2928	2.31066	7.32037	5.47789	12.0023	2.31399	4.10221	4.1788	4.39154	1.28209	6.40688	5.59694
717	4.97312	4.51678	3.60607	5.11499	5.46751	1.66097	3.77408	20.2928	2.31066	7.32037	5.47789	12.0023	2.31399	4.44406	4.1788	4.39154	1.28209	6.40688	5.59694
718	4.97312	4.51678	3.60607	5.11499	5.46751	1.66097	3.77408	20.2928	2.31066	7.32037	5.47789	12.0023	2.31399	4.44406	4.1788	4.39154	1.36223	6.40688	5.59694
719	4.97312	4.51678	3.60607	5.11499	5.46751	1.66097	3.77408	20.2928	2.31066	7.32037	5.47789	12.0023	2.31399	4.78591	4.1788	4.39154	1.44236	6.40688	5.59694
720	4.97312	4.51678	3.60607	5.11499	5.46751	1.66097	3.77408	20.2928	2.31066	7.32037	5.47789	12.0023	2.31399	4.78591	4.1788	4.47287	1.44236	6.40688	5.59694
721	4.97312	4.51678	3.60607	5.11499	5.46751	1.66097	3.77408	20.2928	2.31066	7.32037	5.47789	12.0023	2.31399	4.78591	4.1788	4.47287	1.44236	6.40688	5.59694
722	4.97312	4.51678	3.60607	5.11499	5.46751	1.66097	3.77408	20.2928	2.31066	7.32037	5.47789	12.0023	2.31399	4.78591	4.1788	4.47287	1.44236	6.40688	5.59694
723	4.97312	4.51678	3.60607	5.11499	5.46751	1.66097	3.77408	20.2928	2.31066	7.32037	5.47789	12.0023	2.31399	4.78591	4.1788	4.47287	1.44236	6.40688	5.59694
724	4.97312	4.51678	3.60607	5.11499	5.46751	1.66097	3.77408	20.2928	2.31066	7.32037	5.47789	12.0023	2.31399	4.78591	4.39588	4.47287	1.52249	6.40688	5.59694
725	4.97312	4.51678	3.60607	5.11499	5.46751	1.66097	3.77408	20.2928	2.31066	7.32037	5.47789	12.0023	2.31399	4.78591	4.39588	4.47287	1.52249	6.40688	5.59694
726	4.97312	4.51678	3.60607	5.11499	5.46751	1.66097	3.77408	20.2928	2.31066	7.32037	5.56216	12.0023	2.31399	4.78591	4.39588	4.47287	1.52249	6.40688	5.59694
727	4.97312	4.51678	3.60607	5.11499	5.46751	1.66097	3.77408	20.2928	2.31066	7.32037	5.56216	12.0023	2.31399	4.78591	4.39588	4.47287	1.52249	6.40688	5.59694
728	4.97312	4.51678	3.60607	5.11499	5.46751	1.66097	3.77408	20.2928	2.31066	7.32037	5.56216	12.0023	2.31399	4.78591	4.39588	4.47287	1.52249	6.40688	5.59694
729	4.97312	4.51678	3.60607	5.11499	5.46751	1.66097	3.77408	20.2928	2.31066	7.32037	5.56216	12.0023	2.31399	4.78591	4.39588	4.47287	1.52249	6.40688	5.59694
730	4.97312	4.51678	3.60607	5.11499	5.46751	1.66097	3.77408	20.2928	2.31066	7.32037	5.56216	12.0023	2.31399	4.78591	4.39588	4.47287	1.52249	6.40688	5.59694
731	4.97312	4.51678	3.60607	5.11499	5.46751	1.66097	3.77408	20.2928	2.31066	7.32037	5.56216	12.0023	2.31399	4.78591	4.39588	4.47287	1.52249	6.40688	5.59694
732	4.97312	4.51678	3.60607	5.11499	5.46751	1.66097	3.77408	20.2928	2.31066	7.32037	5.56216	12.0023	2.31399	4.78591	4.39588	4.47287	1.52249	6.40688	5.59694
733	4.97312	4.51678	3.60607	5.11499	5.46751	1.66097	3.77408	20.2928	2.31066	7.32037	5.56216	12.0023	2.31399	4.78591	4.39588	4.47287	1.52249	6.40688	5.59694
734	4.97312	4.51678	3.60607	5.11499	5.46751	1.66097	3.77408	20.2928	2.31066	7.32037	5.56216	12.0023	2.31399	4.78591	4.39588	4.47287	1.52249	6.40688	5.59694
735	4.97312	4.51678	3.60607	5.11499	5.46751	1.66097	3.77408	20.2928	2.31066	7.32037	5.56216	12.0023	2.31399	4.78591	4.39588	4.47287	1.44236	6.40688	5.59694
736	3.6224	3.0536	2.19745	1.815	3.20509	1.53794	2.09671	11.1817	1.29622	5.12426	3.62383	6.66792	1.30162	3.16212	2.44216	2.11445	0.801309	3.80409	3.3167
737	3.25402	2.73552	1.46497	1.0725	1.00552	1.35338	1.35121	5.6599	0.958079	4.22955	2.44398	5.66773	0.940058	3.16212	2.008	1.46385	0.560916	2.50269	2.79847
738	2.64005	2.54467	1.1269	0.989998	0.628449	0.861245	1.35121	5.31478	0.845364	3.66019	1.43268	3.73404	0.795434	2.9912	2.33362	0.975899	0.480785	2.10226	1.86565
739	2.64005	2.54467	0.901518	0.659999	0.628449	0.861245	0.978465	4.07236	0.619933	3.57885	1.3484	2.20041	0.433873	2.64934	1.57384	0.3253	0.480785	1.80194	1.65835
740	2.64005	2.54467	0.901518	0.659999	0.502759	0.861245	0.978465	4.07236	0.619933	3.57885	1.3484	2.20041	0.433873	2.64934	1.57384	0.3253	0.480785	1.80194	1.65835
741	2.64005	2.54467	0.901518	0.659999	0.502759	0.861245	0.978465	4.07236	0.619933	3.57885	1.26413	2.20041	0.433873	2.64934	1.57384	0.3253	0.480785	1.80194	1.65835
742	2.51726	2.54467	0.901518	0.659999	0.502759	0.861245	0.885278	3.86529	0.563576	3.57885	1.26413	2.20041	0.433873	2.64934	1.57384	0.3253	0.480785	1.80194	1.24376
743	2.51726	2.54467	0.732483	0.659999	0.502759	0.861245	0.885278	3.31311	0.563576	3.57885	1.26413	1.66698	0.433873	2.64934	1.57384	0.243975	0.480785	1.80194	1.24376
744	2.51726	2.54467	0.732483	0.659999	0.502759	0.861245	0.885278	3.31311	0.563576	3.57885	1.26413	1.66698	0.433873	2.64934	1.57384	0.243975	0.480785	1.80194	1.24376
745	2.51726	2.54467	0.732483	0.659999	0.502759	0.861245	0.885278	3.31311	0.563576	3.57885	1.26413	1.66698	0.433873	2.64934	1.89946	0.243975	0.400654	1.80194	1.34741
746	2.51726	2.54467	0.732483	0.659999	0.502759	0.861245	0.885278	3.31311	0.450861	3.57885	1.26413	1.66698	0.433873	2.64934	1.89946	0.243975	0.400654	1.80194	1.34741
747	2.51726	2.54467	0.732483	0.659999	0.502759	0.861245	0.885278	3.31311	0.450861	3.57885	1.26413	1.66698	0.433873	2.64934	1.89946	0.243975	0.560916	1.80194	1.34741
748	2.64005	2.54467	0.732483	0.412499	0.502759	0.861245	0.605716	3.52018	0.450861	3.66019	1.26413	1.66698	0.578497	2.73481	1.89946	0.3253	0.560916	1.80194	1.34741
749	2.64005	2.54467	0.788828	0.412499	0.502759	0.861245	0.605716	3.52018	0.450861	3.49751	1.26413	1.73366	0.578497	2.82027	1.89946	0.3253	0.560916	1.70183	1.34741
750	2.64005	2.54467	0.788828	0.412499	0.502759	0.861245	0.605716	3.52018	0.450861	3.49751	0.842752	1.73366	0.578497	2.82027	1.89946	0.3253	0.560916	1.50161	1.45106
751	2.64005	2.54467	0.788828	0.412499	0.502759	0.861245	0.605716	3.52018	0.450861	3.49751	0.842752	1.40026	0.578497	2.82027	1.89946	0.3253	0.560916	1.50161	1.45106
752	2.64005	2.54467	0.957862	0.907498	0.502759	0.861245	0.605716	3.52018	0.507218	3.57885	0.842752	1.40026	0.578497	2.39296	2.008	0.406624	0.560916	1.60172	1.24376
753	2.64005	2.54467	0.957862	0.907498	0.565604	0.861245	0.372748	3.72725	0.507218	3.57885	0.842752	1.46694	0.578497	2.39296	2.60497	0.406624	0.560916	1.60172	1.34741
754	2.64005	2.54467	0.957862	0.907498	0.565604	0.861245	0.372748	3.72725	0.507218	3.66019	0.842752	1.46694	0.578497	2.39296	2.60497	0.487949	0.560916	1.60172	1.45106
755	2.64005	2.54467	0.957862	0.907498	0.565604	0.861245	0.372748	3.72725	0.507218	3.66019	0.842752	1.46694	0.578497	2.39296	2.60497	0.487949	0.560916	1.60172	1.45106
756	2.64005	2.2902	0.957862	0.907498	0.565604	0.861245	0.419342	3.72725	0.507218	3.66019	0.421376	1.40026	0.578497	2.39296	2.60497	0.487949	0.560916	1.60172	1.45106
757	0.306983	0	0.394414	0.494999	0.0628449	0	0.419342	1.65655	0.169073	1.05739	0.0842752	0.133358	0.216936	0.94009	1.84519	0.3253	0.480785	0.300323	0.414588
758	0.306983	0	0.394414	0.494999	0.0628449	0	0.419342	1.65655	0.169073	1.05739	0.0842752	0.133358	0.216936	0.94009	1.84519	0.3253	0.480785	0.300323	0.414588
759	0.306983	0	0.394414	0.494999	0.0628449	0	0.419342	1.65655	0.169073	1.05739	0.0842752	0.133358	0.216936	0.94009	1.84519	0.3253	0.480785	0.300323	0.414588
760	0.306983	0	0.394414	0.494999	0.0628449	0	0.419342	1.65655	0.169073	1.05739	0.0842752	0.133358	0.216936	0.598239	1.84519	0.3253	0.480785	0.300323	0.414588
761	0.306983	0	0.394414	0.494999	0.0628449	0	0.419342	1.65655	0.169073	1.05739	0.0842752	0.133358	0.216936	0.598239	1.84519	0.3253	0.400654	0.300323	0.414588
762	0.306983	0	0.394414	0.494999	0.0628449	0	0.419342	1.65655	0.169073	1.05739	0.0842752	0.133358	0.216936	0.256388	1.84519	0.3253	0.320524	0.300323	0.414588
763	0.306983	0	0.394414	0.494999	0.0628449	0	0.419342	1.65655	0.169073	1.05739	0.0842752	0.133358	0.216936	0.256388	1.84519	0.243975	0.320524	0.300323	0.414588
764	0.306983	0	0.394414	0.494999	0.0628449	0	0.419342	1.65655	0.169073	1.05739	0.0842752	0.133358	0.216936	0.256388	1.84519	0.243975	0.320524	0.300323	0.414588
765	0.306983	0	0.394414	0.494999	0.0628449	0	0.419342	1.65655	0.169073	1.05739	0.0842752	0.133358	0.216936	0.256388	1.84519	0.243975	0.320524	0.300323	0.414588
766	0.306983	0	0.394414	0.494999	0.0628449	0	0.419342	1.65655	0.169073	1.05739	0.0842752	0.133358	0.216936	0.256388	1.84519	0.243975	0.320524	0.300323	0.414588
767	0.306983	0	0.394414	0.494999	0.0628449	0	0.419342	1.65655	0.169073	1.05739	0.0842752	0.133358	0.216936	0.256388	1.62811	0.243975	0.240393	0.300323	0.414588
768	0.306983	0	0.394414	0.494999	0.0628449	0	0.419342	1.65655	0.169073	1.05739	0.0842752	0.133358	0.216936	0.256388	1.62811	0.243975	0.240393	0.300323	0.414588
769	0.306983	0	0.394414	0.494999	0.0628449	0	0.419342	1.65655	0.169073	1.05739	0	0.133358	0.216936	0.256388	1.62811	0.243975	0.240393	0.300323	0.414588
770	0.306983	0	0.394414	0.494999	0.0628449	0	0.419342	1.65655	0.169073	1.05739	0	0.133358	0.216936	0.256388	1.62811	0.243975	0.240393	0.300323	0.414588
771	0.306983	0	0.394414	0.494999	0.0628449	0	0.419342	1.65655	0.169073	1.05739	0	0.133358	0.216936	0.256388	1.62811	0.243975	0.240393	0.300323	0.414588
772	0.306983	0	0.394414	0.494999	0.0628449	0	0.419342	1.65655	0.169073	1.05739	0	0.133358	0.216936	0.256388	1.62811	0.243975	0.240393	0.300323	0.414588
773	0.306983	0	0.394414	0.494999	0.0628449	0	0.419342	1.65655	0.169073	1.05739	0	0.133358	0.216936	0.256388	1.62811	0.243975	0.240393	0.300323	0.414588
774	0.306983	0	0.394414	0.494999	0.0628449	0	0.419342	1.65655	0.169073	1.05739	0	0.133358	0.216936	0.256388	1.62811	0.243975	0.240393	0.300323	0.414588
775	0.306983	0	0.394414	0.494999	0.0628449	0	0.419342	1.65655	0.169073	1.05739	0	0.133358	0.216936	0.256388	1.62811	0.243975	0.240393	0.300323	0.414588
776	0.306983	0	0.394414	0.494999	0.12569	0	0.419342	1.65655	0.169073	1.05739	0	0.133358	0.216936	0.256388	1.62811	0.243975	0.240393	0.300323	0.414588
777	0.306983	0	0.394414	0.494999	0.12569	0	0.419342	1.65655	0.169073	1.05739	0	0.133358	0.216936	0.256388	1.62811	0.243975	0.240393	0.300323	0.414588
778	0.306983	0	0.394414	0.494999	0.12569	0	0.419342	1.65655	0.169073	1.05739	0	0.133358	0.216936	0.256388	1.62811	0.243975	0.240393	0.300323	0.414588
779	0.306983	0	0.394414	0.494999	0.12569	0	0.419342	1.65655	0.169073	1.05739	0	0.133358	0.216936	0.256388	1.62811	0.243975	0.240393	0.200215	0.414588
780	0.306983	0	0.394414	0.494999	0.12569	0	0.419342	1.65655	0.169073	1.05739	0	0.133358	0.216936	0.256388	1.62811	0.243975	0.240393	0.200215	0.414588
781	0.122793	0	0.225379	0.494999	0.12569	0	0.0931871	0.414139	0.0563576	0.244012	0	0.133358	0.216936	0.170925	1.03113	0.243975	0.160262	0.100108	0.414588
782	0.122793	0	0.225379	0.494999	0.12569	0.123035	0.0931871	0.414139	0.0563576	0.244012	0	0.133358	0.361561	0.256388	1.03113	0.406624	0.160262	0.100108	0.414588
783	0.122793	0	0.225379	0.494999	0.12569	0.123035	0.0931871	0.414139	0.0563576	0.244012	0	0.133358	0.361561	0.256388	1.03113	0.406624	0.320524	0.100108	0.414588
784	0.122793	0	0.225379	0.494999	0.12569	0.123035	0.0931871	0.414139	0.0563576	0.244012	0	0.133358	0.361561	0.256388	1.03113	0.406624	0.320524	0.100108	0.414588
785	0.122793	0	0.225379	0.659999	0.12569	0.123035	0.0931871	0.414139	0.0563576	0.244012	0	0.133358	0.361561	0.256388	1.03113	0.406624	0.320524	0.100108	0.414588
786	0.122793	0	0.225379	0.824998	0.12569	0.123035	0.0931871	0.414139	0.0563576	0.244012	0	0.600113	0.361561	0.256388	1.03113	0.406624	0.320524	0.100108	0.414588
787	0.122793	0	0.225379	0.824998	0.12569	0.123035	0.0931871	0.414139	0.0563576	0.244012	0	0.600113	0.361561	0.256388	1.03113	0.406624	0.320524	0.100108	0.414588
788	0.122793	0	0.338069	0.824998	0.188535	0.123035	0.0931871	0.414139	0.0563576	0.244012	0	0.600113	0.361561	0.256388	0.705512	0.406624	0.320524	0.100108	0.310941
789	0.122793	0	0.338069	0.824998	0.188535	0.123035	0.0931871	0.414139	0.0563576	0.244012	0	0.600113	0.361561	0.256388	0.705512	0.406624	0.320524	0.100108	0.310941
790	0.122793	0	0.338069	0.824998	0.188535	0.123035	0.0931871	0.414139	0.0563576	0.244012	0	0.600113	0.361561	0.256388	0.705512	0.406624	0.160262	0.100108	0.310941
791	0	0	0.338069	0.824998	0.188535	0.123035	0.0465936	0.207069	0.0563576	0.162675	0	0.600113	0.144624	0.170925	0.705512	0.3253	0.160262	0.100108	0.310941
792	0	0	0.281724	0.824998	0.188535	0.123035	0.0465936	0.207069	0.0563576	0.162675	0	0.533434	0.144624	0.0854627	0.705512	0.3253	0.160262	0.100108	0.310941
793	0	0	0.281724	0.824998	0.188535	0.123035	0.0465936	0.207069	0.0563576	0.162675	0	0.533434	0.144624	0.0854627	0.705512	0.3253	0.160262	0.100108	0.207294
794	0	0	0.281724	0.824998	0.188535	0.123035	0.0465936	0.207069	0.0563576	0.162675	0	0.533434	0.144624	0.0854627	0.705512	0.3253	0.160262	0.100108	0.207294
795	0	0	0.11269	0.329999	0.188535	0.123035	0.0465936	0.207069	0	0.0813375	0	0.533434	0.144624	0.0854627	0.596972	0.243975	0.160262	0	0.207294
796	0	0	0.11269	0.329999	0.12569	0.123035	0.0465936	0	0	0.0813375	0	0.466754	0.144624	0.0854627	0	0.243975	0.160262	0	0.103647
797	0	0	0.11269	0.329999	0.12569	0.123035	0.0465936	0	0	0	0	0.466754	0.144624	0.0854627	0	0.16265	0.160262	0	0
798	0	0	0.11269	0.329999	0.12569	0.123035	0.0465936	0	0	0	0	0.466754	0.144624	0.0854627	0	0.16265	0.160262	0	0
799	0	0	0.11269	0.329999	0.12569	0.123035	0	0	0	0	0	0.466754	0.144624	0.0854627	0	0.16265	0.160262	0	0
800	0	0	0.11269	0.329999	0.12569	0.123035	0	0	0	0	0	0.466754	0.144624	0.0854627	0	0.16265	0.160262	0	0
801	0	0	0.11269	0.329999	0.12569	0.123035	0	0	0	0	0	0.466754	0.144624	0.0854627	0	0.16265	0.160262	0	0
802	0	0	0.11269	0.329999	0.12569	0.123035	0	0	0	0	0	0.466754	0.144624	0.0854627	0	0.16265	0.160262	0	0
803	0	0	0.11269	0.329999	0.12569	0.123035	0	0	0	0	0	0.466754	0.144624	0.0854627	0	0.16265	0.160262	0	0
804	0	0	0.11269	0.329999	0.12569	0.123035	0	0	0	0	0	0.466754	0.144624	0.0854627	0	0.16265	0.160262	0	0
805	0	0	0.11269	0.329999	0.12569	0.123035	0	0	0	0	0	0.466754	0.144624	0.0854627	0	0.16265	0.160262	0	0
806	0	0	0.11269	0.329999	0.12569	0.123035	0	0	0	0	0	0.466754	0.144624	0.0854627	0	0.16265	0.160262	0	0
807	0	0	0.11269	0.329999	0.12569	0.123035	0	0	0	0	0	0.466754	0.144624	0.0854627	0	0.16265	0.160262	0	0
808	0	0	0.11269	0.329999	0.12569	0.123035	0	0	0	0	0	0.466754	0.144624	0.0854627	0	0.16265	0.160262	0	0
809	0	0	0.11269	0.329999	0.12569	0.123035	0	0	0	0	0	0.466754	0.144624	0.0854627	0	0.16265	0.160262	0	0
810	0	0	0.11269	0.329999	0.12569	0.123035	0	0	0	0	0	0.466754	0.144624	0.0854627	0	0.16265	0.160262	0	0
811	0	0	0.11269	0.329999	0.12569	0.123035	0	0	0	0	0	0.466754	0.144624	0.0854627	0	0.16265	0.160262	0	0
812	0	0	0.11269	0.329999	0.12569	0.123035	0	0	0	0	0	0.466754	0.144624	0.0854627	0	0.16265	0.160262	0	0
813	0	0	0.11269	0.329999	0.12569	0.123035	0	0	0	0	0	0.466754	0.144624	0.0854627	0	0.16265	0.160262	0	0
814	0	0	0.11269	0.329999	0.12569	0.123035	0	0	0	0	0	0.466754	0.144624	0.0854627	0	0.16265	0.160262	0	0
815	0	0	0.11269	0.329999	0.12569	0.123035	0	0	0	0	0	0.466754	0.144624	0.0854627	0	0.16265	0.160262	0	0
816	0	0	0.11269	0.329999	0.12569	0.123035	0	0	0	0	0	0.466754	0.144624	0.0854627	0	0.16265	0.160262	0	0
817	0	0	0.11269	0.329999	0.12569	0.123035	0	0	0	0	0	0.466754	0.144624	0.0854627	0	0.16265	0.160262	0	0
818	0	0	0.11269	0.329999	0.12569	0.123035	0	0	0	0	0	0.466754	0.144624	0.0854627	0	0.16265	0.160262	0	0
819	0	0	0.11269	0.329999	0.0628449	0.123035	0	0	0	0	0	0.466754	0.144624	0.0854627	0	0.16265	0.160262	0	0
820	0	0	0.11269	0.329999	0.0628449	0.123035	0	0	0	0	0	0.466754	0.144624	0.0854627	0	0.16265	0.160262	0	0
821	0	0	0.11269	0.329999	0.0628449	0.123035	0	0	0	0	0	0.466754	0.144624	0.0854627	0	0.16265	0.160262	0	0
822	0	0	0.11269	0.329999	0.0628449	0.123035	0	0	0	0	0	0.466754	0.144624	0.0854627	0	0.16265	0.160262	0	0
823	0	0	0.11269	0.329999	0.0628449	0.123035	0	0	0	0	0	0.466754	0.144624	0.0854627	0	0.16265	0.160262	0	0
824	0	0	0.11269	0.329999	0.0628449	0.123035	0	0	0	0	0	0.466754	0.144624	0.0854627	0	0.16265	0.160262	0	0
825	0	0	0.11269	0.329999	0.0628449	0	0	0	0	0	0	0.466754	0	0	0	0	0.160262	0	0
826	0	0	0.11269	0.329999	0.0628449	0	0	0	0	0	0	0.466754	0	0	0	0	0	0	0
827	0	0	0.11269	0.329999	0.0628449	0	0	0	0	0	0	0.466754	0	0	0	0	0	0	0
828	0	0	0.11269	0.165	0.0628449	0	0	0	0	0	0	0.466754	0	0	0	0	0	0	0
829	0	0	0.11269	0.2475	0.0628449	0	0	0	0	0	0	0	0	0	0	0	0	0	0.103647
830	0	0	0.11269	0.2475	0.0628449	0	0	0	0	0	0	0	0	0	0	0	0	0	0.103647
831	0	0	0	0.2475	0	0	0.326155	0	0.169073	0	0	0	0	0	0	0	0.160262	0	0.207294
832	0	0	0	0.2475	0	0	0.326155	0	0.169073	0	0	0.333396	0	0	0	0	0.160262	0	0.207294
833	0	0	0	0.2475	0	0	0.326155	0	0.169073	0	0	0.466754	0	0	0	0	0.160262	0	0.207294
834	0	0	0	0.2475	0	0	0.326155	0	0.169073	0	0	0.466754	0	0	0	0	0.160262	0	0.207294
835	0	0	0	0.824998	0	0	0.326155	0	0.169073	0	0.337101	0.466754	0	0	0	0	0.160262	0	0.207294
836	0	0	0	0.824998	0	0	0.326155	0	0.169073	0	0.337101	0.466754	0	0	0	0	0.240393	0	0.518235
837	0	0	0	0.824998	0	0	0.326155	0	0.169073	0	0.337101	0.466754	0	0.0854627	0.217081	0	0.240393	0	0.518235
838	0	0	0	1.0725	0.502759	0	0.326155	0	0.169073	0	0.337101	0.466754	0	0.0854627	0.217081	0	0.240393	0	0.725529
839	0	0	0	1.0725	0.502759	0	0.326155	0	0.169073	0	0.337101	0.466754	0	0.0854627	0.325621	0	0.240393	0	0.725529
840	0	0	0.450759	1.0725	0.502759	0	0.326155	0	0.169073	0	0.337101	0.466754	0	0.512776	1.0854	0.0813249	0.240393	0.100108	0.829176
841	0	0	0.450759	1.0725	0.502759	0	0.326155	0	0.169073	0	0.421376	0.466754	0	0.512776	1.41102	0.16265	0.240393	0.200215	0.932823
842	0	0	0.450759	1.0725	0.502759	0	0.326155	0	0.169073	0	0.421376	0.466754	0	0.512776	1.41102	0.16265	0.240393	0.300323	0.932823
843	0	0	0.450759	1.155	0.502759	0.24607	0.326155	0	0.169073	0	0.421376	0.466754	0	0.512776	1.57384	0.16265	0.240393	0.300323	0.932823
844	0	0	0.450759	1.155	0.502759	0.24607	0.326155	0	0.169073	0	0.421376	0.466754	0	0.512776	1.57384	0.16265	0.240393	0.300323	0.932823
845	0	0	0.450759	1.155	0.502759	0.24607	0.326155	0	0.169073	0	0.421376	0.466754	0	0.512776	1.57384	0.16265	0.240393	0.300323	0.932823
846	0	0	0.450759	1.155	0.502759	0.24607	0.326155	0	0.169073	0	0.421376	0.466754	0	0.512776	1.57384	0.16265	0.240393	0.300323	0.932823
847	0	0	0.450759	1.155	0.502759	0.24607	0.326155	0	0.169073	0	0.421376	0.466754	0	0.512776	1.57384	0.16265	0.240393	0.300323	0.932823
848	0	0	0.450759	1.155	0.502759	0.24607	0.326155	0	0.169073	0	0.421376	0.466754	0	0.512776	1.57384	0.16265	0.240393	0.300323	0.932823
849	0	0	0.450759	1.155	0.502759	0.24607	0.326155	0	0.169073	0	0.421376	0.466754	0	0.512776	1.57384	0.16265	0.240393	0.300323	0.932823
850	0	0	0.450759	1.155	0.502759	0.24607	0.326155	0	0.169073	0	0.421376	0.466754	0	0.512776	1.57384	0.16265	0.240393	0.300323	0.932823
851	0	0	0.450759	1.155	0.502759	0.24607	0.885278	0	0.169073	0	0.421376	0.466754	0	0.512776	1.57384	0.16265	0.240393	0.300323	0.932823
852	0	0	0.450759	1.155	0.502759	0.24607	0.885278	0	0.169073	0	0.421376	0.466754	0	0.512776	1.57384	0.16265	0.240393	0.300323	0.932823
853	0	0	0.450759	1.155	0.502759	0.24607	0.885278	0	0.169073	0	0.421376	0.466754	0	0.512776	1.57384	0.16265	0.240393	0.300323	0.932823
854	0	0	0.450759	1.155	0.502759	0.24607	0.885278	0	0.169073	0	0.421376	0.466754	0	0.512776	1.57384	0.16265	0.240393	0.300323	0.932823
855	0	0	0.450759	1.155	0.565604	0.24607	0.885278	0	0.169073	0	0.505651	0.466754	0	0.512776	1.57384	0.16265	0.240393	0.300323	0.932823
856	0	0	0.450759	1.155	0.628449	0.24607	0.978465	0	0.169073	0.162675	0.505651	0.466754	0.0723121	0.512776	2.76778	0.16265	0.320524	0.300323	1.24376
857	0	0.0636167	0.507104	2.475	1.2569	0.24607	1.95693	1.38046	0.22543	1.9521	0.674201	1.80034	0.723121	0.683702	6.56669	0.975899	0.400654	0.80086	1.96929
858	0.429776	0.445317	1.29593	3.21749	2.70233	0.922762	4.14683	5.79794	0.394503	4.79891	3.96093	3.33396	1.66318	0.854627	9.17166	3.41564	0.560916	1.20129	3.73129
859	0.491172	0.445317	1.46497	7.09499	3.70785	0.922762	4.70595	6.21208	0.563576	5.53095	4.63513	4.53419	2.60324	1.02555	11.9394	4.14757	0.88144	1.50161	4.35317
860	1.16653	1.1451	3.04262	11.385	6.7244	1.16883	6.05716	21.6733	3.77596	7.88974	7.24766	7.46807	5.13416	2.30749	19.5915	5.77407	2.56419	2.90312	5.0787
861	32.663	27.546	44.9068	47.3549	52.4755	14.5181	32.0564	450.928	52.0744	118.427	54.2732	139.56	65.3702	32.9886	103.493	28.7077	24.7604	57.1614	23.8388
862	33.2155	29.4545	46.5408	50.2424	55.115	15.1333	35.5509	458.521	52.9761	121.762	58.8241	141.16	69.5643	36.0653	108.16	31.9607	26.0425	58.2626	24.9789
863	33.3997	29.5818	47.1043	51.3149	55.5549	15.1333	35.5509	459.142	52.9761	121.762	59.1612	141.16	69.9982	36.3217	109.734	32.2047	26.1227	58.3627	25.1862
864	33.6453	29.5818	47.1043	51.5624	55.5549	15.1333	35.6907	459.142	52.9761	121.925	59.1612	141.693	69.9982	36.3217	110.44	32.3673	26.1227	58.4628	25.1862
865	33.7681	29.6454	47.2733	51.9749	56.9375	15.1333	35.9236	459.142	53.1452	122.494	59.1612	141.76	71.1551	37.0054	110.983	32.4486	26.4432	59.1636	25.2899
866	33.7681	30.2815	47.9495	52.1399	57.3774	15.5024	36.11	459.211	53.3143	123.796	59.414	141.96	71.2998	38.971	113.262	32.9366	26.7637	59.4639	25.9118
867	33.7681	30.2815	47.9495	52.4699	57.6916	15.5024	36.11	459.349	53.3143	123.958	59.414	142.16	71.4444	38.971	114.239	33.0992	27.0041	59.564	26.3263
868	33.7681	30.2815	48.0058	53.2949	57.7545	15.687	36.11	459.349	53.3143	123.958	59.414	142.16	71.5167	39.1419	114.564	33.3432	27.2445	59.564	26.3263
869	33.7681	30.2815	48.0058	53.4599	57.7545	15.687	36.11	459.349	53.3143	123.958	59.414	142.16	71.5167	39.1419	114.619	33.4245	27.2445	59.564	26.3263
870	33.8909	30.7269	48.4002	54.1199	58.0687	15.687	36.8089	459.97	53.9342	124.284	60.0882	142.693	72.2398	39.3983	115.161	35.1323	27.2445	60.1646	26.3263
871	34.3821	31.9992	49.6398	58.5749	63.4105	16.7328	39.7443	461.281	54.9486	127.537	62.7007	147.561	73.4691	44.0988	119.449	38.2227	28.8471	61.8665	29.643
872	34.5662	31.9992	50.5413	62.1224	64.7931	17.3479	40.4432	462.386	54.9486	127.537	62.7007	148.161	73.903	44.0988	120.697	38.792	28.9272	61.8665	29.643
873	34.5662	31.9992	50.5413	62.8649	64.7931	17.3479	40.4432	462.386	54.9486	127.537	62.7007	148.161	73.903	44.0988	120.697	38.8733	28.9272	61.8665	29.643
874	34.7504	31.9992	50.5413	62.8649	64.7931	17.717	40.1171	462.386	54.7796	127.537	62.7007	148.495	73.9753	44.4406	120.86	38.8733	28.767	61.8665	29.5394
875	34.7504	31.9992	50.5413	62.8649	64.7931	17.717	40.1171	462.386	54.7796	127.537	62.7007	148.161	73.9753	44.4406	120.86	38.8733	28.767	61.8665	29.5394
876	34.7504	31.9992	50.5413	62.8649	64.7931	17.717	40.1171	462.386	54.7796	127.537	62.7007	148.028	73.9753	44.4406	120.86	38.8733	28.767	61.8665	29.5394
877	34.7504	31.9992	50.5413	62.8649	64.7931	17.717	40.3966	462.386	54.7796	127.537	62.7007	148.028	73.9753	44.4406	120.86	38.8733	28.767	61.8665	29.5394
878	34.7504	31.9992	50.5413	62.2874	64.7931	17.717	40.3966	462.386	54.7796	127.537	62.3636	148.028	73.9753	44.4406	120.86	38.8733	28.767	61.8665	29.5394
879	34.7504	31.9992	50.5413	62.2874	64.7931	17.717	40.3966	462.386	54.7796	127.537	62.3636	148.028	73.9753	44.4406	120.86	38.8733	28.6869	61.8665	29.2285
880	34.7504	31.9992	50.5413	62.2874	64.7931	17.717	40.3966	462.386	54.7796	127.537	62.3636	148.028	73.9753	44.3552	120.643	38.8733	28.6869	61.8665	29.2285
881	34.7504	31.9992	50.5413	62.0399	64.2903	17.717	40.3966	462.386	54.7796	127.537	62.3636	148.028	73.9753	44.3552	120.643	38.8733	28.6869	61.8665	29.0212
882	34.7504	31.9992	50.5413	62.0399	64.2903	17.717	40.3966	462.386	54.7796	127.537	62.3636	148.028	73.9753	44.3552	120.534	38.8733	28.6869	61.8665	29.0212
883	34.7504	31.9992	50.0906	62.0399	64.2903	17.717	40.3966	462.386	54.7796	127.537	62.3636	148.028	74.0476	43.9278	119.774	38.792	28.6869	61.7664	28.9175
884	34.7504	31.9992	50.0906	62.0399	64.2903	17.717	40.3966	462.386	54.7796	127.537	62.2794	148.028	74.0476	43.9278	119.449	38.7106	28.6869	61.6662	28.8139
885	34.7504	31.9992	50.0906	62.0399	64.2903	17.717	40.3966	462.386	54.7796	127.537	62.2794	148.028	74.0476	44.1842	119.449	38.7106	28.6869	61.5661	28.8139
886	34.7504	31.9992	50.0906	61.9574	64.2903	17.471	40.3966	462.386	54.7796	127.537	62.2794	148.028	74.0476	44.1842	119.286	38.7106	28.6869	61.5661	28.8139
887	34.7504	31.9992	50.0906	61.9574	64.2903	17.471	40.3966	462.386	54.7796	127.537	62.2794	148.028	74.0476	44.1842	119.286	38.7106	28.6869	61.5661	28.8139
888	34.7504	31.9992	50.0906	61.9574	64.2903	17.471	40.3966	462.386	54.7796	127.537	62.2794	148.028	74.0476	44.1842	119.286	38.7106	28.6869	61.5661	28.8139
889	34.7504	31.9992	50.0906	61.9574	64.2903	17.471	40.3966	462.386	54.7796	127.537	62.2794	148.028	74.0476	44.1842	119.286	38.7106	28.6869	61.5661	28.8139
890	34.7504	31.9992	50.0906	61.9574	64.2903	17.471	40.3966	462.386	54.7796	127.537	62.2794	148.028	74.0476	44.1842	119.286	38.7106	28.6869	61.5661	28.8139
891	34.7504	31.9992	50.0906	61.9574	64.2903	17.471	40.3966	462.386	54.7796	127.537	62.2794	148.028	74.0476	44.1842	119.286	38.7106	28.6869	61.5661	28.8139
892	34.7504	31.9992	50.0906	61.9574	64.2903	17.471	40.3966	462.386	54.7796	127.537	62.2794	148.028	74.0476	44.1842	119.286	38.7106	28.6869	61.5661	28.8139
893	34.7504	31.9992	50.0906	61.9574	64.2903	17.471	40.3966	462.386	54.7796	127.537	62.2794	148.028	74.0476	44.1842	119.286	38.7106	28.6869	61.5661	28.8139
894	34.7504	31.9992	50.0906	61.9574	64.2903	17.471	39.8375	462.386	54.7796	127.537	62.2794	148.028	74.0476	44.1842	119.286	38.7106	28.6869	61.5661	28.8139
895	34.7504	31.9992	50.0906	61.9574	64.2903	17.471	39.8375	462.386	54.7796	127.537	62.2794	148.028	74.0476	44.1842	119.286	38.7106	28.6869	61.5661	28.8139
896	34.7504	31.9992	50.0906	61.9574	64.2903	17.471	39.8375	462.386	54.7796	127.537	62.2794	148.028	74.0476	44.1842	119.286	38.7106	28.6869	61.5661	28.8139
897	34.7504	31.9992	50.0906	61.9574	64.2903	17.471	39.8375	462.386	54.7796	127.537	62.2794	148.028	74.0476	44.1842	119.286	38.7106	28.6869	61.5661	28.8139
898	34.7504	31.9992	50.0906	61.9574	64.2275	17.471	39.8375	462.386	54.7796	127.537	62.1951	148.028	74.0476	44.1842	119.286	38.7106	28.6869	61.5661	28.8139
899	34.7504	31.9992	50.0906	61.9574	64.1646	17.471	39.7443	462.386	54.7796	127.375	62.1951	148.028	73.9753	44.1842	118.092	38.7106	28.6067	61.5661	28.5029
900	34.7504	31.9356	50.0342	60.6374	63.5362	17.471	38.7658	461.005	54.7232	125.585	62.0265	146.694	73.3245	44.0133	114.293	37.8974	28.5266	61.0656	27.7774
901	34.3207	31.5539	49.2454	59.8949	62.0908	16.7943	36.5759	456.588	54.5541	122.738	58.7398	145.161	72.3845	43.8424	111.688	35.4576	28.3663	60.6652	26.0154
902	34.2593	31.5539	49.0764	56.0174	61.0852	16.7943	36.0168	456.174	54.3851	122.006	58.0656	143.96	71.4444	43.6715	108.92	34.7257	28.0458	60.3648	25.3935
903	33.5839	30.8541	47.4987	51.7274	58.0687	16.5482	34.6656	440.713	51.1727	119.647	55.4531	141.027	68.9135	42.5604	101.268	33.0992	26.3631	58.9633	24.668
904	2.08748	4.45317	5.63448	15.7575	12.3176	3.19891	8.6664	11.4578	2.87424	9.1098	8.42752	8.93501	8.67746	11.8793	17.3665	10.1656	4.16681	4.70505	5.90788
905	1.53491	2.54467	4.00048	12.87	9.67811	2.58373	5.17188	3.86529	1.97252	5.77496	3.87666	7.33471	4.48335	8.80266	12.6992	6.91261	2.88471	3.60387	4.76776
906	1.35072	2.41743	3.43704	11.7975	9.2382	2.58373	5.17188	3.24409	1.97252	5.77496	3.53956	7.33471	4.04948	8.54627	11.1254	6.66864	2.80458	3.50376	4.56047
907	1.10514	2.41743	3.43704	11.55	9.2382	2.58373	5.0321	3.24409	1.97252	5.61229	3.53956	6.80128	4.04948	8.54627	10.4199	6.50599	2.80458	3.40366	4.56047
908	0.982345	2.35382	3.268	11.1375	7.85561	2.58373	4.79914	3.24409	1.80344	5.04292	3.53956	6.7346	2.89249	7.86257	9.87717	6.42467	2.48406	2.7029	4.45682
909	0.982345	1.71765	2.59186	10.9725	7.4157	2.21463	4.61276	3.17506	1.63437	3.74152	3.28673	6.53456	2.74786	5.89693	7.59782	5.93672	2.16353	2.40258	3.83494
910	0.982345	1.71765	2.59186	10.6425	7.10147	2.21463	4.61276	3.03702	1.63437	3.57885	3.28673	6.33452	2.60324	5.89693	6.62096	5.77407	1.92314	2.30247	3.42035
911	0.982345	1.71765	2.53552	9.81748	7.03863	2.03008	4.61276	3.03702	1.63437	3.57885	3.28673	6.33452	2.53093	5.726	6.29534	5.53009	1.68275	2.30247	3.42035
912	0.982345	1.71765	2.53552	9.65248	7.03863	2.03008	4.61276	3.03702	1.63437	3.57885	3.28673	6.33452	2.53093	5.726	6.24107	5.44877	1.68275	2.30247	3.42035
913	0.859551	1.27233	2.1411	8.99248	6.7244	2.03008	3.91386	2.41581	1.01444	3.2535	2.61253	5.80109	1.8078	5.46961	5.69837	3.74094	1.68275	1.70183	3.42035
914	0.368379	0	1.23959	4.86749	1.38259	0.98428	0.978465	1.31144	0.0563576	0.0813375	1.0113	0.933509	0.578497	1.3674	1.68238	0.650599	0.160262	0.500538	0.103647
915	0.18419	0	0.338069	1.0725	0	0.369105	0.279561	0.207069	0.0563576	0.0813375	1.0113	0.333396	0.144624	1.3674	0.434161	0.0813249	0.0801309	0.500538	0
916	0.18419	0	0.338069	0.329999	0	0.369105	0.279561	0.207069	0.0563576	0.0813375	1.0113	0.333396	0.144624	1.3674	0.434161	0	0.0801309	0.500538	0
917	0	0	0.338069	0.329999	0	0	0.279561	0.207069	0.0563576	0.0813375	1.0113	0	0.0723121	1.02555	0.271351	0	0.0801309	0.500538	0
918	0	0	0.338069	0.329999	0	0	0.279561	0.207069	0.0563576	0.0813375	1.0113	0	0.0723121	1.02555	0.271351	0	0.0801309	0.500538	0
919	0	0	0.338069	0.329999	0	0	0.279561	0.207069	0.0563576	0.0813375	1.0113	0	0.0723121	1.02555	0.271351	0	0.0801309	0.500538	0
920	0	0	0.338069	0.329999	0	0	0	0.207069	0.0563576	0.0813375	1.0113	0	0.0723121	1.02555	0.271351	0	0.0801309	0.500538	0
921	0	0	0.338069	0.329999	0	0	0	0.207069	0.0563576	0.0813375	1.0113	0	0.0723121	1.02555	0.271351	0	0.0801309	0.500538	0
922	0	0	0.338069	0.329999	0	0	0	0.207069	0.0563576	0.0813375	1.0113	0	0.0723121	1.02555	0.271351	0	0.0801309	0.500538	0
923	0	0	0.338069	0.329999	0	0	0	0.207069	0.0563576	0.0813375	1.0113	0	0.0723121	1.02555	0.271351	0	0.0801309	0.500538	0
924	0	0	0.338069	0.329999	0	0	0	0.207069	0.0563576	0.0813375	1.0113	0	0.0723121	1.02555	0.271351	0	0.0801309	0.500538	0
925	0	0	0.338069	0.329999	0	0	0	0.207069	0.0563576	0.0813375	1.0113	0	0.0723121	1.02555	0.271351	0	0.0801309	0.500538	0
926	0	0	0.338069	0.329999	0	0.123035	0	0.207069	0.0563576	0.0813375	1.0113	0	0	1.02555	0.271351	0	0.0801309	0.500538	0
927	0	0	0.338069	0.329999	0	0.123035	0	0.207069	0.0563576	0.0813375	1.0113	0	0	1.02555	0.271351	0	0.0801309	0.500538	0
928	0	0	0.338069	0.329999	0	0.123035	0	0.207069	0.0563576	0.0813375	1.0113	0	0	0.769165	0.271351	0	0.0801309	0.500538	0
929	0	0	0.338069	0.329999	0	0.123035	0	0.207069	0.0563576	0.0813375	1.0113	0	0	0.769165	0.271351	0	0.0801309	0.500538	0
930	0	0	0.338069	0.329999	0	0.123035	0	0.207069	0.0563576	0.0813375	1.0113	0	0	0.769165	0.271351	0	0.0801309	0.500538	0
931	0	0	0.338069	0.329999	0	0.123035	0	0.207069	0.0563576	0.0813375	1.0113	0	0	0.769165	0.271351	0	0.0801309	0.500538	0
932	0	0	0.338069	0.329999	0	0.123035	0	0.207069	0.0563576	0.0813375	1.0113	0	0	0.769165	0.271351	0	0.0801309	0.500538	0
933	0	0	0.338069	0.329999	0	0.123035	0	0.207069	0.0563576	0.0813375	1.0113	0	0	0.769165	0.271351	0	0.0801309	0.500538	0
934	0	0	0.338069	0.329999	0	0.123035	0	0.207069	0.0563576	0.0813375	1.0113	0	0	0.769165	0.271351	0	0.0801309	0.500538	0
935	0	0	0.338069	0.329999	0	0.123035	0	0.207069	0.0563576	0.0813375	1.0113	0	0	0.769165	0.271351	0	0.0801309	0.500538	0
936	0	0	0.338069	0.329999	0	0.123035	0	0.207069	0.0563576	0.0813375	1.0113	0	0	0.769165	0.271351	0	0.0801309	0.500538	0.103647
937	0	0	0.338069	0.329999	0	0.123035	0	0.207069	0.0563576	0.0813375	1.0113	0.0666792	0	0.769165	0.271351	0	0.0801309	0.500538	0.103647
938	0	0	0.338069	0.329999	0	0.123035	0	0.207069	0.0563576	0.0813375	1.0113	0.0666792	0	0.769165	0.271351	0	0.0801309	0.500538	0.103647
939	0	0	0.338069	0.329999	0	0.123035	0	0.207069	0.0563576	0.0813375	1.0113	0.0666792	0	0.769165	0.271351	0	0.0801309	0.500538	0.103647
940	0	0	0.338069	0.329999	0	0.123035	0	0.207069	0.0563576	0.0813375	1.0113	0.0666792	0	0.769165	0.271351	0	0.0801309	0.500538	0.103647
941	0	0	0.338069	0.412499	0	0.123035	0	0.207069	0.0563576	0.0813375	1.0113	0.0666792	0	0.769165	0.271351	0	0.0801309	0.500538	0.103647
942	0	0	0.338069	0.412499	0	0.123035	0	0.207069	0.0563576	0.0813375	1.0113	0.0666792	0	0.854627	0.271351	0	0.0801309	0.500538	0.103647
943	0	0	0.338069	0.412499	0	0.123035	0	0.207069	0.0563576	0.0813375	1.0113	0.0666792	0	0.854627	0.271351	0	0.0801309	0.500538	0.103647
944	0	0	0.338069	0.412499	0	0.123035	0	0.207069	0.0563576	0.0813375	1.0113	0.0666792	0	0.854627	0.271351	0	0.0801309	0.500538	0.103647
945	0	0	0.338069	0.412499	0	0.123035	0	0.207069	0.0563576	0.0813375	1.0113	0.0666792	0	0.854627	0.271351	0	0.0801309	1.00108	0.103647
946	0.0613965	0	0.338069	0.412499	0	0.123035	0	0.207069	0.0563576	0.488025	1.0113	0.0666792	0	1.62379	0.488432	0.0813249	0.0801309	1.00108	0.207294
947	0.0613965	0	0.338069	0.494999	0	0.123035	0	0.207069	0.0563576	0.488025	1.0113	0.0666792	0	1.62379	0.488432	0.0813249	0.0801309	1.00108	0.207294
948	0.0613965	0	0.338069	0.907498	0.439914	0.123035	0	0.207069	0.0563576	0.6507	1.0113	0.0666792	0	1.62379	0.705512	0.0813249	0.160262	1.00108	0.310941
949	0.0613965	0	0.338069	0.907498	0.439914	0.123035	0	0.207069	0.0563576	0.6507	1.0113	0.0666792	0	1.62379	0.705512	0.0813249	0.160262	1.00108	0.310941
950	0.0613965	0	0.338069	0.907498	0.439914	0.123035	0	0.207069	0.0563576	0.6507	1.0113	0.400075	0	1.70925	0.705512	0.0813249	0.160262	1.00108	0.310941
951	0.0613965	0	0.338069	0.907498	0.439914	0.123035	0	0.207069	0.0563576	0.6507	1.85405	0.466754	0	1.70925	0.814053	0.0813249	0.160262	1.00108	0.310941
952	0.0613965	0	0.338069	0.907498	0.439914	0.123035	0	0.207069	0.0563576	0.6507	1.85405	0.466754	0	1.70925	0.814053	0.0813249	0.160262	1.10118	0.310941
953	0.0613965	0	0.338069	0.907498	0.439914	0.123035	0	0.207069	0.0563576	0.6507	1.85405	0.466754	0	1.70925	0.814053	0.0813249	0.160262	1.10118	0.310941
954	0.0613965	0	0.338069	0.907498	0.439914	0.123035	0	0.207069	0.0563576	0.6507	1.85405	0.466754	0	1.70925	0.814053	0.0813249	0.160262	1.10118	0.310941
955	0.0613965	0	0.338069	0.907498	0.439914	0.123035	0	0.207069	0.0563576	0.6507	1.85405	0.466754	0	1.70925	0.814053	0.0813249	0.160262	1.10118	0.310941
956	0.0613965	0	0.338069	0.907498	0.439914	0.123035	0	0.207069	0.0563576	0.6507	1.85405	0.533434	0	1.70925	0.814053	0.0813249	0.160262	1.10118	0.310941
957	0.0613965	0	0	0.577499	0.439914	0.123035	0	0	0	0.569362	0.842752	0.533434	0	1.11102	0.542702	0.0813249	0.0801309	0.600645	0.310941
958	0.0613965	0	0	0.577499	0.439914	0.123035	0	0	0	0.569362	0.842752	0.533434	0	1.11102	0.542702	0.0813249	0.0801309	0.600645	0.310941
959	0.0613965	0	0	0.577499	0.439914	0.123035	0	0	0	0.569362	0.842752	0.533434	0	1.11102	0.542702	0.0813249	0.0801309	0.600645	0.310941
960	0.0613965	0	0	0.577499	0.439914	0.123035	0	0	0	0.569362	0.842752	0.600113	0	1.11102	0.542702	0.0813249	0.0801309	0.600645	0.310941
961	0.0613965	0	0	0.577499	0.439914	0.123035	0	0	0	0.569362	0.842752	0.600113	0	1.11102	0.542702	0.0813249	0.0801309	0.600645	0.414588
962	0.0613965	0	0	0.577499	0.439914	0.123035	0	0	0	0.569362	0.842752	0.600113	0	1.11102	0.542702	0.0813249	0.0801309	0.600645	0.414588
963	0.0613965	0	0	0.577499	0.439914	0.123035	0	0	0	0.569362	0.842752	0.600113	0	1.11102	0.542702	0.0813249	0.0801309	0.600645	0.414588
964	0.0613965	0	0	0.577499	0.439914	0.123035	0	0	0	0.569362	0.842752	0.600113	0	1.11102	0.542702	0.0813249	0.0801309	0.600645	0.414588
965	0.0613965	0	0	0.577499	0.439914	0.123035	0	0	0	0.569362	0.842752	0.600113	0	1.11102	0.542702	0.16265	0.0801309	0.600645	0.414588
966	0.0613965	0	0	0.577499	0.439914	0.123035	0	0	0	0.569362	0.842752	0.600113	0	1.11102	0.542702	0.16265	0.0801309	0.600645	0.414588
967	0.0613965	0	0	0.577499	0.439914	0.123035	0	0	0	0.569362	0.842752	0.600113	0.289249	1.45287	0.922593	0.16265	0.0801309	0.600645	0.414588
968	0.0613965	0	0.225379	0.659999	0.439914	0.123035	0	0.345116	0	0.894712	0.842752	0.86683	0.795434	2.64934	1.79092	0.487949	0.320524	1.20129	0.725529
969	0.0613965	0	0.225379	0.659999	0.439914	0	0	0.345116	0	0.894712	0.842752	1.13355	0.795434	2.90573	1.84519	0.487949	0.400654	1.50161	0.932823
970	0.18419	0	0.563448	1.155	0.439914	0	0	0.345116	0	0.894712	0.842752	1.2669	1.01237	3.33305	2.11654	0.650599	0.721178	1.60172	1.34741
971	0.18419	0	0.563448	1.32	0.439914	0	0	0.345116	0	0.894712	0.842752	1.2669	1.30162	3.33305	2.82205	0.650599	0.721178	1.60172	1.34741
972	0.306983	0.0636167	0.563448	2.63999	0.439914	0	0.605716	0.966324	0.112715	1.05739	1.0113	3.00056	1.59087	4.10221	4.01599	0.894574	1.0417	2.10226	1.65835
973	0.552569	0.127233	0.563448	2.63999	0.439914	0.0615175	0.698903	0.966324	0.112715	1.05739	1.0113	3.06724	1.59087	4.10221	4.45015	1.05722	1.0417	2.20237	1.96929
974	0.552569	0.127233	0.563448	2.63999	0.439914	0.0615175	0.698903	0.966324	0.112715	1.05739	1.0113	3.06724	1.59087	4.10221	4.45015	1.05722	1.12183	2.20237	1.96929
975	0.552569	0.127233	0.563448	2.63999	0.439914	0.0615175	0.698903	0.966324	0.112715	1.05739	1.0113	3.06724	1.59087	4.10221	4.50442	1.05722	1.12183	2.20237	1.96929
976	0.552569	0.127233	0.563448	3.13499	0.439914	0.0615175	0.698903	0.966324	0.112715	1.05739	1.0113	3.06724	1.59087	4.10221	4.66724	1.05722	1.12183	2.20237	1.96929
977	0.552569	0.127233	0.619793	3.13499	0.439914	0.0615175	0.698903	0.966324	0.112715	1.05739	1.0113	3.06724	1.59087	4.10221	4.77578	1.13855	1.12183	2.30247	1.96929
978	0.552569	0.318083	0.619793	3.13499	0.439914	0.0615175	0.698903	0.966324	0.112715	1.05739	1.0113	3.06724	1.59087	4.44406	4.77578	1.13855	1.12183	2.30247	1.96929
979	0.552569	0.318083	0.619793	3.13499	0.439914	0.0615175	0.698903	0.966324	0.112715	1.05739	1.0113	3.06724	1.59087	4.44406	4.77578	1.13855	1.12183	2.30247	1.86565
980	0.552569	0.318083	0.619793	3.13499	0.439914	0.0615175	0.698903	0.966324	0.112715	1.05739	1.0113	3.00056	1.59087	4.44406	4.77578	1.21987	1.12183	2.40258	1.86565
981	0.552569	0.318083	0.957862	3.13499	0.439914	0.0615175	0.698903	0.966324	0.112715	1.05739	1.0113	3.60068	1.59087	4.44406	4.77578	1.21987	1.12183	2.40258	1.86565
982	0.552569	0.318083	0.957862	3.13499	0.439914	0.0615175	0.698903	0.966324	0.112715	1.05739	1.0113	3.60068	1.59087	4.44406	4.77578	1.21987	1.12183	2.40258	1.86565
983	0.552569	0.318083	0.957862	3.13499	0.439914	0.0615175	0.698903	0.966324	0.112715	1.05739	1.0113	3.60068	1.59087	4.44406	4.77578	1.21987	1.12183	2.40258	1.86565
984	0.552569	0.318083	0.957862	3.05249	0.439914	0.0615175	0.698903	0.966324	0.112715	1.05739	1.0113	3.60068	1.59087	4.44406	4.77578	1.21987	1.12183	2.40258	1.86565
985	0.552569	0.318083	0.957862	3.05249	0.439914	0.0615175	0.698903	0.966324	0.112715	1.05739	1.0113	3.60068	1.59087	4.3586	4.77578	1.21987	1.12183	2.40258	1.86565
986	0.552569	0.318083	0.957862	3.05249	0.439914	0.0615175	0.698903	0.966324	0.112715	1.05739	1.0113	3.60068	1.59087	4.3586	4.77578	1.21987	1.12183	2.40258	1.86565
987	0.552569	0.318083	0.957862	3.05249	0.439914	0.0615175	0.698903	0.966324	0.112715	1.05739	1.0113	3.60068	1.59087	4.3586	4.83005	1.21987	1.12183	2.40258	1.86565
988	0.552569	0.318083	0.957862	3.05249	0.439914	0.0615175	0.698903	0.966324	0.112715	1.05739	1.0113	3.60068	1.59087	4.3586	4.99286	1.21987	1.12183	1.90204	1.86565
989	0.491172	0.318083	0.957862	3.05249	0.439914	0.0615175	0.698903	0.966324	0.112715	0.6507	1.0113	3.60068	1.59087	3.41851	4.77578	1.13855	1.12183	1.90204	1.762
990	0.491172	0.318083	0.957862	3.05249	0.439914	0.0615175	0.698903	0.966324	0.112715	0.6507	1.0113	3.60068	1.59087	3.41851	4.77578	1.13855	1.12183	1.90204	1.762
991	0.491172	0.318083	0.957862	2.63999	0	0.0615175	0.698903	0.966324	0.112715	0.488025	1.0113	3.60068	1.59087	3.41851	4.55869	1.13855	1.0417	1.90204	1.65835
992	0.491172	0.318083	1.07055	2.63999	0	0.0615175	0.698903	0.966324	0.112715	0.488025	1.0113	3.60068	1.59087	3.41851	4.55869	1.13855	1.0417	2.00215	1.65835
993	0.491172	0.318083	1.07055	2.63999	0	0.0615175	0.698903	0.966324	0.112715	0.488025	1.0113	3.26728	1.59087	3.33305	4.55869	1.13855	1.0417	2.00215	1.65835
994	0.491172	0.318083	1.07055	2.63999	0	0.0615175	0.698903	0.966324	0.112715	0.488025	0.16855	3.2006	1.59087	3.33305	4.45015	1.13855	1.0417	2.00215	1.65835
995	0.552569	0.318083	1.23959	3.38249	0.188535	0.307587	0.698903	0.966324	0.112715	0.488025	0.16855	3.534	1.66318	3.33305	5.1014	1.13855	1.0417	1.90204	2.07294
996	0.552569	0.318083	1.23959	4.20749	0.188535	0.307587	0.698903	0.966324	0.112715	0.488025	0.16855	3.534	1.66318	3.33305	5.1014	1.3012	1.0417	2.10226	2.07294
997	0.552569	0.318083	1.23959	4.20749	0.188535	0.307587	0.698903	0.966324	0.112715	0.488025	0.16855	3.534	1.66318	3.33305	5.1014	1.3012	1.0417	2.10226	2.07294
998	0.552569	0.636167	1.23959	4.20749	0.188535	0.307587	0.698903	0.966324	0.112715	0.488025	0.16855	3.534	1.66318	3.33305	5.1014	1.3012	1.0417	2.10226	2.07294
999	0.552569	0.636167	1.23959	4.20749	0.188535	0.307587	0.698903	0.966324	0.112715	0.488025	0.16855	3.46732	1.66318	3.33305	5.1014	1.3012	1.0417	2.10226	2.07294
1000	0.552569	0.636167	1.23959	4.20749	0.188535	0.307587	0.698903	0.966324	0.112715	0.488025	0.16855	3.46732	1.66318	3.33305	5.1014	1.3012	1.0417	2.10226	2.07294
1001	0.552569	0.636167	1.23959	4.20749	0.188535	0.307587	0.698903	0.966324	0.112715	0.488025	0.16855	3.46732	1.66318	3.33305	5.1014	1.3012	1.0417	2.10226	2.07294
1002	0.552569	0.636167	1.23959	4.20749	0.188535	0.307587	0.698903	0.966324	0.112715	0.488025	0.16855	3.46732	1.66318	3.33305	5.1014	1.3012	1.0417	2.10226	2.07294
1003	0.552569	0.636167	1.23959	4.20749	0.188535	0.307587	0.698903	0.966324	0.112715	0.488025	0.16855	3.40064	1.66318	3.33305	5.1014	1.3012	1.0417	2.10226	2.07294
1004	0.552569	1.33595	1.23959	4.94999	0.188535	0.98428	0.885278	1.58753	0.112715	0.488025	0.16855	3.46732	1.66318	3.33305	5.15567	1.46385	1.0417	2.10226	2.07294
1005	0.552569	1.33595	1.29593	4.94999	0.188535	0.98428	0.885278	1.58753	0.112715	0.488025	0.421376	3.46732	1.66318	3.58943	5.15567	1.46385	1.0417	2.10226	2.07294
1006	0.552569	1.33595	1.29593	4.94999	0.188535	0.98428	0.885278	1.58753	0.112715	0.488025	0.421376	3.46732	1.66318	3.58943	5.15567	1.46385	1.0417	2.10226	2.07294
1007	0.552569	1.33595	1.29593	4.94999	0.188535	0.98428	0.885278	1.58753	0.112715	0.488025	0.421376	3.46732	1.66318	3.58943	5.15567	1.46385	1.0417	2.10226	2.07294
1008	0.552569	1.33595	1.29593	4.94999	0.188535	0.98428	0.885278	1.58753	0.112715	0.488025	0.421376	3.46732	1.66318	3.58943	5.15567	1.38252	1.0417	2.10226	2.07294
1009	0.552569	1.33595	1.29593	4.94999	0.188535	1.10731	0.885278	1.58753	0.112715	0.488025	0.421376	3.46732	1.66318	3.58943	5.42702	1.46385	1.0417	2.10226	2.07294
1010	0.552569	1.33595	1.29593	4.94999	0.188535	1.10731	0.885278	1.58753	0.112715	0.488025	0.421376	3.46732	1.37393	3.24758	5.04713	1.46385	1.0417	2.10226	2.07294
1011	0.552569	1.33595	1.07055	4.86749	0.188535	1.10731	0.885278	1.24242	0.112715	0.162675	0.421376	3.2006	0.867746	2.05111	4.1788	1.13855	0.801309	1.50161	1.762
1012	0.552569	1.33595	1.07055	4.86749	0.188535	1.10731	0.885278	1.24242	0.112715	0.162675	0.421376	2.93388	0.867746	1.79472	4.12453	1.13855	0.721178	1.20129	1.55471
1013	0.429776	1.46318	0.788828	4.37249	0.188535	1.10731	0.885278	1.24242	0.112715	0.162675	0.421376	2.80053	0.940058	1.3674	4.1788	1.05722	0.400654	1.10118	1.65835
1014	0.798155	1.46318	0.788828	4.20749	0.314225	1.16883	0.885278	1.24242	0.22543	0.32535	0.421376	3.2006	0.650809	1.45287	4.07026	1.13855	0.480785	1.20129	1.65835
1015	0.675362	1.39957	1.18324	3.54749	0.942674	1.23035	0.65231	1.86362	0.22543	0.6507	0.589926	1.46694	0.433873	1.02555	3.20194	0.975899	0.320524	1.10118	1.762
1016	0.429776	1.71765	1.18324	3.54749	0.942674	1.16883	0.65231	2.55386	0.281788	1.13872	1.3484	1.6003	0.578497	1.19648	3.52756	1.46385	0.320524	1.40151	1.762
1017	0.429776	1.71765	1.18324	3.54749	0.942674	1.16883	0.65231	2.55386	0.281788	1.13872	1.3484	1.6003	0.578497	1.19648	3.52756	1.46385	0.240393	1.40151	1.762
1018	0.552569	1.71765	1.18324	3.54749	0.942674	1.16883	0.745497	3.24409	0.281788	1.13872	1.51695	1.6003	0.650809	1.45287	3.47329	1.54517	0.320524	1.60172	1.762
1019	0.552569	1.71765	1.18324	3.13499	0.942674	1.16883	0.79209	4.69357	0.281788	1.3014	1.6855	2.00038	0.795434	2.47842	4.01599	2.11445	0.320524	1.70183	2.90212
1020	0.552569	1.71765	1.1269	3.13499	1.00552	1.16883	0.79209	4.69357	0.281788	1.3014	1.6855	2.00038	0.795434	2.73481	4.12453	2.03312	0.320524	1.60172	3.00576
1021	0.552569	1.5268	1.1269	3.13499	1.00552	1.16883	0.79209	5.17673	0.281788	1.38274	1.6855	2.13373	0.867746	2.73481	4.12453	2.19577	0.320524	1.70183	3.00576
1022	0.552569	1.5268	1.1269	3.13499	1.00552	1.16883	0.79209	5.17673	0.281788	1.46407	1.6855	2.13373	0.867746	2.73481	4.12453	2.19577	0.320524	1.70183	3.00576
1023	0.798155	1.5268	1.1269	3.13499	1.00552	1.16883	0.79209	5.72892	0.507218	1.9521	2.3597	2.46713	1.59087	3.93129	5.37275	2.6024	0.320524	1.80194	3.10941
1024	0.798155	1.5268	0.788828	3.13499	1.00552	1.72249	0.79209	5.72892	0.507218	1.9521	2.3597	1.86702	1.59087	3.93129	5.37275	2.6024	0.320524	1.80194	3.10941
1025	0.920948	2.2902	3.09897	4.04249	1.88535	1.72249	1.4444	11.0437	1.8598	3.41617	3.70811	6.00113	2.24168	5.0423	6.89231	3.33432	0.641047	3.30355	3.93859
1026	1.04374	2.2902	3.09897	4.04249	1.88535	1.72249	1.4444	11.0437	1.97252	3.41617	4.04521	6.00113	2.24168	5.0423	6.94658	3.33432	0.641047	3.30355	4.14588
1027	1.04374	2.2902	3.09897	4.04249	1.88535	1.72249	1.4444	11.0437	1.97252	3.41617	4.04521	6.00113	2.24168	5.0423	6.94658	3.33432	0.641047	3.30355	4.14588
1028	1.04374	2.2902	3.09897	4.04249	1.88535	1.72249	1.4444	11.0437	1.97252	3.41617	4.04521	6.00113	2.24168	5.0423	6.94658	3.33432	0.641047	3.30355	4.14588
1029	1.04374	2.2902	3.09897	4.04249	1.88535	1.72249	1.4444	11.0437	1.97252	3.41617	4.04521	6.00113	2.24168	5.0423	6.94658	3.33432	0.641047	3.30355	4.14588
1030	1.04374	2.41743	3.09897	4.28999	1.88535	1.72249	1.4444	11.0437	1.97252	3.57885	4.04521	6.00113	2.24168	5.0423	6.89231	3.33432	0.641047	3.30355	4.14588
1031	1.10514	2.41743	3.09897	4.28999	1.88535	1.72249	1.4444	11.0437	1.97252	3.57885	4.04521	6.00113	2.24168	5.0423	6.7295	3.49697	0.641047	3.30355	4.14588
1032	1.10514	2.41743	3.09897	4.28999	1.88535	1.72249	1.4444	11.0437	1.97252	3.57885	4.04521	6.00113	2.24168	5.0423	6.7295	3.49697	0.641047	3.30355	4.14588
1033	1.10514	2.41743	3.09897	4.20749	1.88535	1.72249	1.4444	11.0437	1.97252	3.57885	4.04521	6.00113	2.24168	5.0423	6.7295	3.49697	0.641047	3.30355	4.14588
1034	1.10514	2.41743	3.09897	4.20749	1.88535	1.72249	1.4444	11.0437	1.97252	3.57885	4.04521	6.00113	2.24168	5.0423	6.7295	3.49697	0.641047	3.30355	4.14588
1035	1.10514	2.41743	2.98628	4.20749	1.88535	1.72249	1.49099	11.0437	1.97252	3.57885	4.04521	6.00113	2.31399	5.0423	6.7295	3.49697	0.641047	3.20344	4.24953
1036	1.10514	2.41743	2.98628	4.20749	1.88535	1.72249	1.49099	11.0437	1.97252	3.57885	4.04521	6.00113	2.31399	5.0423	6.7295	3.49697	0.641047	3.20344	4.24953
1037	1.10514	2.41743	2.98628	4.20749	1.88535	1.72249	1.49099	11.3888	1.97252	3.57885	4.04521	6.00113	2.3863	5.0423	7.16366	3.57829	0.721178	3.20344	4.24953
1038	1.04374	2.41743	2.81724	3.46499	1.69681	1.47642	1.49099	11.3888	1.97252	3.57885	4.04521	5.66773	2.31399	5.0423	6.51242	3.57829	0.721178	3.20344	3.83494
1039	1.04374	2.41743	2.81724	2.63999	1.69681	1.47642	1.49099	11.3888	1.97252	3.57885	4.04521	5.66773	2.31399	5.0423	6.51242	3.41564	0.721178	3.00323	3.83494
1040	1.04374	2.41743	2.81724	2.63999	1.69681	1.47642	1.49099	11.3888	1.97252	3.57885	4.04521	5.66773	2.31399	5.0423	6.51242	3.41564	0.721178	3.00323	3.83494
1041	1.04374	2.09935	2.81724	2.63999	1.69681	1.47642	1.49099	11.3888	1.97252	3.57885	4.04521	5.66773	2.31399	5.0423	6.51242	3.41564	0.801309	3.00323	3.83494
1042	1.04374	2.09935	2.81724	2.63999	1.69681	1.47642	1.49099	11.5269	2.08523	3.57885	4.04521	5.66773	2.31399	5.0423	6.56669	3.41564	0.801309	3.00323	3.93859
1043	1.04374	2.09935	2.81724	3.38249	1.75966	1.47642	1.49099	11.872	2.08523	3.57885	4.04521	5.93445	2.3863	5.0423	6.56669	3.41564	0.801309	3.00323	4.04223
1044	1.04374	2.09935	2.81724	3.38249	1.75966	1.47642	1.49099	11.872	2.08523	3.57885	4.04521	5.93445	2.3863	5.0423	6.56669	3.41564	0.801309	3.00323	4.04223
1045	1.04374	2.09935	2.81724	3.38249	1.75966	1.47642	1.49099	11.872	2.08523	3.57885	4.04521	5.93445	2.3863	5.0423	6.56669	3.41564	0.801309	3.00323	4.04223
1046	1.04374	2.09935	2.81724	3.38249	1.75966	1.47642	1.49099	11.872	2.08523	3.57885	4.04521	5.93445	2.3863	5.0423	6.56669	3.41564	0.801309	3.00323	4.04223
1047	1.22793	1.39957	2.92993	4.45499	2.01104	0.799727	1.35121	12.5622	2.42338	4.31089	4.80368	6.33452	2.53093	5.0423	6.7295	3.253	0.961571	3.00323	3.93859
1048	1.22793	1.39957	2.87359	4.53749	2.01104	0.799727	1.35121	12.5622	2.42338	4.31089	4.55086	6.33452	2.53093	4.78591	6.7295	3.253	0.961571	3.00323	3.93859
1049	1.22793	1.39957	2.87359	4.53749	2.01104	0.799727	1.35121	12.5622	2.42338	4.31089	4.55086	6.33452	2.53093	4.78591	6.78377	3.253	1.0417	3.00323	3.93859
1050	1.22793	1.39957	2.87359	4.53749	2.01104	0.799727	1.35121	12.5622	2.42338	4.31089	4.55086	6.33452	2.53093	4.78591	6.78377	3.253	1.0417	3.00323	3.93859
1051	1.22793	1.39957	2.92993	4.86749	2.01104	0.799727	1.35121	12.5622	2.42338	4.31089	4.55086	6.66792	2.67555	4.78591	6.78377	3.253	1.12183	3.00323	4.14588
1052	1.22793	1.39957	2.92993	4.86749	2.01104	0.676692	1.35121	12.5622	2.42338	4.31089	4.55086	6.66792	2.67555	4.78591	6.56669	3.17167	1.12183	3.00323	4.14588
1053	1.22793	1.39957	2.92993	4.86749	2.01104	0.676692	1.35121	12.5622	2.42338	4.31089	4.55086	6.66792	2.67555	4.78591	6.56669	3.17167	1.12183	3.00323	4.14588
1054	1.22793	1.39957	2.92993	4.86749	2.01104	0.676692	1.35121	12.5622	2.42338	4.31089	4.55086	6.66792	2.67555	4.78591	6.56669	3.17167	1.12183	3.00323	4.14588
1055	1.22793	1.39957	2.92993	4.86749	2.01104	0.676692	1.35121	12.5622	2.42338	4.31089	4.55086	6.66792	2.67555	4.78591	6.56669	3.17167	1.12183	3.00323	4.14588
1056	1.22793	1.27233	2.87359	4.86749	2.01104	0.676692	1.35121	12.5622	2.42338	4.31089	4.55086	6.66792	2.3863	4.78591	6.24107	3.09035	1.12183	3.00323	3.62765
1057	0.859551	1.27233	2.87359	4.86749	1.88535	0.615175	1.35121	12.5622	2.31066	4.14821	4.55086	6.26785	2.3863	4.70045	5.75264	3.00902	1.0417	2.90312	3.62765
1058	0.859551	1.27233	2.70455	4.20749	1.2569	0.553657	0.978465	11.3198	2.19795	3.66019	4.21376	6.26785	2.31399	4.3586	5.42702	2.9277	0.88144	2.50269	3.21306
1059	0.859551	0.890633	2.70455	4.20749	1.2569	0.553657	0.885278	10.6296	2.14159	3.17216	3.45528	6.06781	2.16936	4.18767	4.66724	2.2771	0.88144	2.10226	3.00576
1060	0.859551	0.890633	2.70455	4.20749	1.2569	0.553657	0.885278	10.6296	2.14159	3.17216	3.45528	6.06781	2.16936	4.18767	4.66724	2.2771	0.88144	2.10226	3.00576
1061	0.736758	0.890633	2.70455	4.45499	1.2569	0.553657	0.79209	10.2844	2.14159	3.17216	3.28673	6.06781	2.09705	3.93129	5.04713	2.19577	0.801309	1.90204	3.00576
1062	0.736758	0.890633	2.70455	4.37249	1.2569	0.553657	0.745497	8.83496	2.14159	3.00949	3.11818	5.66773	1.95243	2.9912	4.34161	1.6265	1.0417	1.90204	1.86565
1063	0.736758	0.890633	2.87359	4.78499	1.19405	0.553657	0.745497	8.973	2.14159	3.00949	3.11818	5.66773	1.95243	3.07666	4.12453	1.6265	1.0417	1.90204	1.762
1064	0.736758	0.890633	2.87359	4.78499	1.19405	0.553657	0.745497	8.48984	2.14159	2.92815	3.11818	5.53437	1.88012	2.73481	4.12453	1.6265	1.0417	1.80194	1.762
1065	0.736758	0.890633	2.87359	4.78499	1.19405	0.553657	0.745497	8.69691	2.14159	2.84681	3.11818	5.53437	1.88012	2.73481	4.12453	1.6265	1.0417	1.80194	1.762
1066	0.491172	0.890633	2.87359	4.78499	1.19405	0.553657	1.25803	8.14473	1.97252	2.35879	2.44398	5.20098	1.37393	1.70925	3.03913	1.13855	1.0417	1.90204	1.96929
1067	0.798155	0.890633	3.21166	5.03249	1.44543	0	1.25803	8.48984	2.02887	2.35879	2.44398	5.20098	1.37393	2.13657	3.31048	1.46385	1.0417	2.00215	2.07294
1068	0.675362	0.127233	0.901518	4.12499	0.565604	0	0.605716	3.17506	0.676291	0.894712	1.09558	1.06687	0.723121	1.02555	1.79092	0.731924	0.721178	0.500538	1.24376
1069	0.552569	0.127233	0.957862	4.12499	0.565604	0	0.605716	3.17506	0.563576	0.894712	0.758477	1.06687	0.723121	1.02555	1.73665	0.731924	0.721178	0.500538	1.03647
1070	0.552569	0.127233	0.957862	4.12499	0.565604	0	0.605716	3.17506	0.563576	0.894712	0.758477	1.06687	0.723121	1.02555	1.73665	0.731924	0.721178	0.500538	1.03647
1071	0.552569	0.127233	0.957862	4.12499	0.565604	0	0.605716	3.17506	0.563576	0.894712	0.758477	1.06687	0.723121	1.02555	1.73665	0.731924	0.721178	0.500538	1.03647
1072	0.552569	0.127233	1.07055	4.61999	0.565604	0	0.605716	3.93432	0.732648	1.70809	1.0113	1.53362	0.795434	1.11102	1.79092	0.975899	1.0417	0.700753	1.14012
1073	0.613965	1.20872	1.18324	6.43499	2.01104	1.90704	1.11825	7.59254	1.23987	6.10031	3.79238	4.8009	0.940058	1.79472	2.93059	1.78915	1.36223	2.30247	3.3167
1074	0.552569	1.20872	1.18324	6.43499	2.01104	1.90704	1.11825	7.59254	1.23987	6.10031	3.79238	4.8009	0.940058	1.79472	2.93059	1.6265	1.36223	2.30247	3.3167
1075	0.552569	1.20872	1.18324	6.43499	2.01104	1.90704	1.11825	7.59254	1.23987	6.10031	3.79238	4.8009	0.940058	1.79472	2.93059	1.6265	1.36223	2.30247	3.3167
1076	0.552569	1.20872	1.18324	6.43499	2.01104	1.90704	1.11825	7.59254	1.23987	6.10031	3.79238	4.8009	0.940058	1.79472	2.93059	1.6265	1.36223	2.30247	3.3167
1077	0.613965	1.20872	1.29593	6.59999	2.01104	1.90704	1.11825	7.73059	1.23987	6.10031	3.96093	4.8009	0.940058	1.79472	3.03913	1.6265	1.36223	2.30247	3.3167
1078	0.613965	1.20872	1.29593	7.17749	2.01104	1.90704	1.07165	7.73059	1.23987	6.10031	3.96093	4.8009	0.867746	1.79472	3.03913	1.6265	1.36223	2.30247	3.21306
1079	0.613965	1.20872	1.29593	7.17749	2.01104	1.90704	1.07165	7.73059	1.23987	6.10031	3.96093	4.8009	0.867746	1.79472	3.03913	1.6265	1.36223	2.30247	3.21306
1080	0.613965	1.20872	1.29593	7.17749	2.01104	1.90704	1.07165	7.38547	1.23987	6.10031	3.96093	4.8009	0.795434	1.79472	2.82205	1.54517	1.28209	2.30247	3.21306
1081	0.613965	1.39957	1.29593	7.17749	2.01104	1.90704	1.07165	7.38547	1.23987	6.10031	3.96093	4.8009	0.795434	1.79472	2.82205	1.54517	1.28209	2.30247	3.21306
1082	0.613965	1.39957	1.29593	7.17749	2.01104	1.90704	1.07165	7.38547	1.23987	6.10031	3.96093	4.8009	0.795434	1.79472	2.82205	1.54517	1.28209	2.30247	3.21306
1083	0.613965	1.39957	1.29593	7.17749	2.01104	1.90704	1.07165	7.38547	1.23987	6.10031	3.96093	4.8009	0.795434	1.79472	2.82205	1.54517	1.28209	2.30247	3.21306
1084	0.798155	1.39957	1.29593	7.17749	2.01104	1.90704	1.07165	7.38547	1.40894	6.10031	4.21376	4.8009	0.795434	1.96564	2.82205	1.70782	1.20196	2.30247	3.524
1085	0.798155	1.39957	1.29593	7.17749	2.01104	1.90704	1.07165	7.24743	1.40894	6.10031	4.21376	5.66773	0.795434	1.96564	2.76778	1.70782	1.20196	2.30247	3.524
1086	3.92938	3.68977	2.98628	8.16748	2.89087	3.8756	2.65583	22.4325	4.17046	12.0379	6.23636	11.6022	3.03711	3.07666	3.90745	4.14757	3.1251	10.5113	4.56047
1087	3.92938	3.75338	3.04262	8.16748	2.89087	3.8756	2.65583	22.5015	4.22682	12.282	6.32064	11.6689	3.03711	3.07666	3.90745	4.14757	3.1251	10.6114	4.66412
1088	3.92938	3.75338	3.04262	8.24998	2.89087	3.8756	2.65583	22.5015	4.28318	12.282	6.74201	12.2023	3.18173	3.16212	3.96172	4.14757	3.1251	10.9117	4.87141
1089	3.99077	3.75338	3.04262	8.33248	3.14225	3.8756	2.65583	22.5015	4.33953	12.282	6.74201	12.2023	3.18173	3.58943	3.96172	4.22889	3.20524	10.9117	4.97506
1090	3.80658	3.75338	2.92993	6.51749	2.89087	3.8756	2.60924	21.1901	4.00139	11.5499	5.98354	11.7355	3.03711	3.58943	3.79891	4.22889	3.04497	11.0118	4.97506
1091	3.80658	3.75338	2.92993	6.43499	2.89087	3.8756	2.60924	21.1901	4.00139	12.1193	5.98354	11.7355	3.25405	3.58943	3.79891	4.22889	3.04497	11.0118	4.97506
1092	3.80658	3.75338	2.92993	6.43499	2.89087	3.8756	2.60924	21.1901	4.00139	12.1193	5.98354	11.7355	3.25405	3.58943	3.74464	4.22889	2.96484	11.0118	4.97506
1093	3.80658	3.75338	2.92993	6.43499	2.89087	3.8756	2.60924	21.1901	4.00139	12.1193	5.98354	11.7355	3.32636	3.58943	3.74464	4.22889	2.96484	11.0118	4.97506
1094	3.80658	3.75338	2.87359	6.10499	2.89087	3.8756	2.60924	21.1901	4.00139	12.1193	5.98354	11.4021	3.18173	3.58943	3.74464	4.22889	2.88471	11.0118	4.76776
1095	3.80658	3.75338	2.87359	6.10499	2.89087	3.8756	2.60924	21.1901	4.00139	12.1193	5.98354	11.4021	3.18173	3.58943	3.69037	4.22889	2.88471	11.0118	4.76776
1096	3.80658	3.75338	2.87359	6.10499	2.89087	3.8756	2.60924	21.1901	4.00139	12.1193	5.98354	11.4021	3.18173	3.58943	3.69037	4.22889	2.88471	11.0118	4.76776
1097	3.80658	3.75338	2.87359	6.10499	2.89087	3.8756	2.60924	21.1901	4.00139	12.1193	5.98354	11.4021	3.18173	3.58943	3.69037	4.22889	2.88471	11.0118	4.76776
1098	3.80658	3.75338	2.87359	6.10499	2.89087	3.8756	2.60924	21.1901	4.00139	12.1193	5.98354	11.4021	3.18173	3.58943	3.69037	4.22889	2.88471	11.0118	4.76776
1099	3.80658	3.75338	2.87359	6.10499	2.89087	3.8756	2.60924	21.1901	4.00139	12.1193	5.98354	11.4021	3.18173	3.58943	3.69037	4.22889	2.88471	11.0118	4.76776
1100	3.80658	3.75338	2.87359	6.10499	2.89087	3.8756	2.60924	21.1901	4.00139	12.1193	5.98354	11.4021	3.18173	3.58943	3.58183	4.22889	2.88471	11.0118	4.76776
1101	3.80658	3.75338	2.64821	6.10499	2.89087	3.8756	2.60924	21.1901	4.00139	12.1193	5.98354	11.4021	3.18173	3.58943	3.58183	4.22889	2.88471	11.0118	4.76776
1102	3.80658	3.75338	2.64821	6.10499	2.89087	3.8756	2.60924	21.1901	4.00139	12.1193	5.98354	11.4021	3.18173	3.58943	3.58183	4.22889	2.88471	11.0118	4.66412
1103	3.80658	3.75338	2.64821	6.68249	3.20509	3.8756	2.60924	21.1901	4.1141	12.1193	5.98354	11.4021	3.18173	3.84582	3.58183	4.22889	2.88471	11.4123	4.66412
1104	3.80658	3.75338	2.64821	6.43499	3.20509	3.8756	2.60924	20.845	4.1141	12.1193	5.98354	11.4021	3.18173	3.84582	3.20194	4.22889	2.88471	11.4123	4.66412
1105	3.80658	3.75338	2.64821	6.43499	3.20509	3.8756	2.60924	20.845	4.1141	12.1193	5.98354	11.4021	3.18173	3.76036	3.20194	4.22889	2.64432	11.3122	4.66412
1106	3.80658	3.75338	2.47917	6.02249	3.20509	3.8756	2.60924	20.7069	4.1141	12.1193	5.98354	11.4021	3.18173	3.41851	3.20194	4.22889	2.64432	11.3122	4.66412
1107	3.80658	3.75338	2.47917	6.10499	3.20509	3.8756	2.60924	20.7069	4.1141	12.1193	5.98354	11.4021	3.18173	3.93129	3.20194	4.06624	2.64432	11.3122	4.66412
1108	3.80658	3.75338	2.47917	6.10499	3.33078	3.8756	2.60924	20.4999	4.1141	12.1193	5.98354	11.4021	3.18173	3.93129	3.20194	4.06624	2.64432	11.3122	4.66412
1109	3.80658	3.75338	2.47917	6.10499	3.33078	3.8756	2.09671	20.4999	4.05775	12.1193	5.98354	11.4021	2.9648	3.76036	3.03913	4.06624	2.64432	11.0118	4.35317
1110	3.4996	3.75338	2.1411	5.85749	3.0794	3.8756	2.09671	20.1547	4.00139	12.1193	5.98354	11.4021	2.9648	3.33305	2.76778	3.74094	2.64432	10.9117	4.24953
1111	3.4996	3.75338	2.1411	5.85749	3.0794	3.8756	2.09671	20.1547	4.00139	12.1193	5.98354	11.4021	2.9648	3.33305	2.76778	3.74094	2.64432	10.9117	4.24953
1112	3.561	3.75338	2.19745	5.85749	3.0794	3.8756	2.09671	20.1547	4.00139	12.1193	5.98354	11.4021	2.9648	3.41851	2.76778	3.74094	2.64432	10.9117	4.24953
1113	3.561	3.75338	2.19745	5.85749	3.0794	3.8756	2.09671	20.1547	4.00139	12.1193	5.98354	11.4021	2.9648	3.41851	2.76778	3.74094	2.64432	10.9117	4.24953
1114	3.561	3.75338	2.19745	5.85749	3.0794	3.8756	2.09671	20.1547	4.00139	12.1193	5.98354	11.4021	2.9648	3.41851	2.76778	3.74094	2.64432	10.9117	4.24953
1115	3.561	3.75338	2.08476	5.77499	3.0794	3.8756	2.09671	19.3955	3.83232	11.3059	5.73071	10.9354	2.89249	3.33305	2.71351	3.49697	2.3238	10.8116	4.14588
1116	3.4996	2.54467	1.97207	3.71249	1.63397	1.96856	1.58418	15.7373	3.3251	6.75101	2.94963	7.66811	2.74786	2.64934	1.57384	2.68372	2.00327	9.20989	1.96929
1117	3.4996	2.54467	2.19745	3.71249	1.63397	1.96856	1.58418	15.7373	3.3251	6.75101	2.94963	7.66811	2.82017	2.82027	1.57384	2.68372	2.00327	9.20989	2.07294
1118	3.4996	2.54467	2.25379	3.71249	1.63397	1.96856	1.58418	15.7373	3.3251	6.75101	2.94963	7.66811	2.89249	3.07666	1.73665	2.68372	2.00327	9.20989	2.07294
1119	3.4996	2.54467	2.25379	3.87749	1.63397	2.27615	1.58418	15.7373	3.3251	6.75101	2.94963	7.66811	2.9648	3.41851	1.73665	2.68372	2.0834	9.20989	2.07294
1120	3.43821	2.54467	2.1411	4.20749	1.63397	2.27615	1.58418	15.7373	3.3251	6.75101	2.78108	7.66811	2.9648	3.41851	1.62811	2.68372	2.0834	9.20989	2.07294
1121	3.43821	2.86275	2.1411	4.12499	1.63397	2.27615	1.77056	15.7373	3.3251	6.75101	2.78108	7.66811	2.9648	3.41851	2.008	2.68372	2.3238	9.20989	2.07294
1122	3.43821	2.86275	2.1411	4.61999	1.63397	2.27615	1.77056	15.7373	3.3251	6.75101	2.78108	7.66811	2.9648	3.41851	2.008	2.68372	2.3238	9.20989	2.28023
1123	3.43821	3.4353	2.1411	5.03249	1.63397	2.89132	1.77056	15.7373	3.3251	6.75101	2.78108	7.66811	2.9648	3.58943	2.27935	2.68372	2.3238	9.31	2.28023
1124	3.43821	3.24445	2.1411	5.27999	1.63397	2.89132	1.77056	15.7373	3.3251	7.32037	2.78108	7.66811	3.10942	3.76036	2.44216	2.68372	2.48406	9.31	2.28023
1125	3.43821	3.24445	2.1411	5.27999	1.69681	3.44498	1.77056	16.1514	3.3251	7.32037	2.78108	8.20154	3.10942	3.84582	2.44216	2.68372	2.48406	9.41011	2.28023
1126	3.43821	3.24445	2.42283	5.36249	1.69681	3.44498	1.77056	16.9797	3.3251	7.32037	2.78108	8.20154	3.10942	4.18767	2.76778	2.68372	2.48406	9.41011	2.38388
1127	3.37681	3.817	2.59186	5.60999	1.69681	4.24471	2.60924	16.9797	3.15602	8.70311	3.28673	10.402	3.25405	4.70045	3.20194	2.6024	2.56419	9.81054	2.28023
1128	11.1742	7.37953	5.97255	10.9725	5.15328	5.35202	4.61276	23.6749	6.25569	21.5544	4.46658	14.336	5.27879	10.4265	6.78377	3.41564	3.52576	16.3175	3.21306
1129	8.04295	5.21657	4.45124	9.23998	4.21061	3.38346	3.02858	8.14473	3.49417	15.6168	2.44398	8.3349	3.03711	10.341	5.6441	1.13855	1.60262	8.10871	2.07294
1130	8.04295	5.15295	4.62028	9.23998	4.21061	3.38346	3.02858	8.0757	3.43781	15.3728	2.3597	8.26822	3.03711	10.341	5.6441	1.13855	1.68275	8.0086	1.96929
1131	8.04295	5.15295	4.62028	9.15748	4.21061	3.38346	3.02858	8.0757	3.38145	15.3728	1.93833	7.73479	2.89249	10.2555	5.96972	1.13855	1.68275	7.80839	1.762
1132	7.98155	5.3438	4.62028	9.07498	3.95923	3.38346	3.02858	8.0757	3.3251	15.3728	1.93833	7.73479	2.89249	9.82821	5.96972	1.05722	1.60262	7.80839	1.65835
1133	7.98155	5.40742	4.62028	9.07498	3.95923	3.75257	3.35474	8.0757	3.3251	15.3728	1.93833	7.73479	2.89249	10.341	5.91545	1.05722	1.68275	7.80839	2.17659
1134	9.14808	5.7255	5.24007	11.3025	5.21613	5.47506	4.42639	9.8703	4.17046	15.6168	3.45528	9.00169	4.33873	12.2212	7.32647	2.03312	2.3238	8.70936	2.69482
1135	22.2869	26.8462	26.5948	43.9724	58.5086	41.9549	62.1092	92.0078	20.1197	66.8594	84.2752	100.619	35.2883	66.8319	51.2853	33.0992	15.1447	60.5651	67.2669
1136	22.4711	27.1643	27.1582	46.4474	58.6971	42.0165	62.3888	93.2502	20.8523	66.9408	84.4437	102.019	35.6499	67.4301	52.0451	33.9125	15.7858	61.6662	68.0961
1137	22.5325	27.1643	27.8907	47.1899	60.3939	42.8777	62.5751	95.3209	21.2468	67.5101	84.4437	102.353	36.2284	68.5411	52.3165	34.5631	15.946	62.2669	71.4128
1138	22.8395	27.546	27.8907	47.1899	60.8967	43.6159	62.5751	96.4253	21.4722	68.6488	84.7808	102.753	36.6623	68.5411	53.3476	36.1082	16.5871	63.7685	75.455
1139	25.541	28.1822	30.9897	49.3349	62.2165	44.0465	63.9264	98.1509	22.9375	69.2995	87.2248	103.086	39.2655	72.8142	56.9837	38.304	23.3982	67.0721	81.052
1140	37.5747	33.4624	44.6815	54.7799	74.7854	50.7519	69.704	132.869	31.5039	81.0935	93.1241	117.222	52.2817	101.786	85.6383	47.6564	40.4661	104.512	102.3
1141	37.8817	33.4624	44.6815	54.7799	74.7854	50.7519	69.704	132.869	31.5039	81.0935	93.1241	117.222	52.2817	101.872	85.6383	47.6564	40.4661	104.512	102.403
1142	37.8817	33.4624	44.6815	54.7799	74.7854	50.7519	69.704	132.869	31.5039	81.0935	93.1241	117.222	52.2817	101.872	85.6383	47.6564	40.4661	104.512	102.403
1143	37.8817	33.4624	44.6815	54.7799	74.7854	50.7519	69.704	132.869	31.5039	81.0935	93.1241	117.222	52.2817	101.872	85.6383	47.6564	40.4661	104.512	102.403
1144	37.8817	33.4624	44.6815	54.7799	74.7854	50.7519	69.704	132.869	31.5039	81.0935	93.1241	117.222	52.2817	101.872	85.6383	47.6564	40.4661	104.512	102.403
1145	37.8817	33.4624	44.6815	54.8624	74.974	50.7519	69.704	132.869	31.5039	81.0935	93.1241	117.222	52.2817	101.872	85.6383	47.6564	40.4661	104.512	102.403
1146	38.1886	33.4624	44.6815	54.2849	74.6597	50.7519	69.8903	132.869	31.3912	81.0935	93.1241	117.355	52.4986	102.042	85.7469	47.6564	40.4661	104.312	102.507
1147	39.2938	33.4624	45.1322	55.0274	75.6653	51.3056	70.4961	136.942	31.7293	85.567	93.714	120.023	54.668	102.812	87.5378	47.9817	40.6264	106.214	102.714
1148	39.2938	33.4624	45.1322	55.0274	76.3566	51.3056	70.729	136.942	31.7293	85.567	93.714	120.023	54.7403	102.812	87.9177	48.063	40.6264	106.314	103.025
1149	39.2938	33.4624	45.1322	55.0274	76.3566	51.3056	70.729	136.942	31.7293	85.567	93.714	120.023	54.7403	102.812	87.9177	48.063	40.6264	106.414	103.025
1150	39.2938	33.4624	45.1322	54.9449	76.3566	51.3056	70.729	136.942	31.7293	85.567	93.714	120.023	54.7403	102.299	87.9177	48.063	40.6264	106.414	103.025
1151	39.2938	33.4624	45.1322	54.9449	76.2309	51.3056	70.729	136.942	31.7293	85.567	93.714	120.023	54.7403	102.299	87.9177	48.063	40.6264	106.414	103.025
1152	39.2938	33.4624	45.1322	54.9449	76.2309	51.3056	70.729	136.942	31.7293	85.567	93.714	120.023	54.7403	102.299	87.9177	48.063	40.6264	106.414	103.025
1153	39.2938	33.4624	45.1322	54.9449	76.2309	51.3056	70.729	136.942	31.7293	85.567	93.714	120.023	54.7403	102.299	87.9177	48.063	40.6264	106.414	103.025
1154	39.2938	33.4624	45.1322	54.9449	76.2309	51.3056	70.729	136.942	31.7293	85.567	93.714	120.023	54.7403	102.299	87.9177	48.063	40.6264	106.414	103.025
1155	39.2324	33.4624	45.0195	54.9449	76.2309	51.3056	70.729	136.942	31.7293	85.567	93.714	120.023	54.7403	102.213	87.9177	48.063	40.6264	106.414	103.025
1156	39.2324	33.4624	45.1322	54.9449	76.2309	51.3056	70.729	136.942	31.7293	85.567	93.714	120.023	54.7403	102.213	87.9177	48.063	40.6264	106.414	103.025
1157	39.2324	33.4624	45.1322	54.9449	76.2309	51.3056	70.729	136.942	31.7293	85.567	93.714	120.023	54.7403	102.213	87.9177	48.063	40.6264	106.414	103.025
1158	39.2324	33.4624	45.1322	54.5324	76.2309	51.3056	70.729	136.942	31.7293	85.567	93.714	120.023	54.7403	102.213	87.9177	48.063	40.6264	106.314	103.025
1159	39.2324	33.4624	45.1322	54.5324	76.2309	51.3056	70.729	136.942	31.7293	85.567	93.714	120.023	54.7403	102.213	87.9177	48.063	40.6264	106.314	103.025
1160	39.2324	33.4624	44.9068	54.5324	76.2309	51.3056	70.729	136.942	31.7293	85.567	93.714	120.023	54.668	102.042	87.9177	48.063	40.6264	106.314	102.921
1161	39.2324	33.4624	44.8505	54.5324	76.2309	51.3056	70.729	136.942	31.7293	85.567	93.714	120.023	54.5957	101.786	87.7549	48.063	40.6264	106.314	102.921
1162	39.2324	33.4624	44.8505	54.3674	76.2309	50.998	70.729	136.942	31.7293	85.567	93.714	120.023	54.5234	101.444	87.7549	48.063	40.5462	106.314	102.921
1163	39.2324	33.4624	44.8505	53.8724	76.2309	50.998	70.729	136.804	31.7293	85.567	93.714	120.023	54.5234	101.444	87.7549	48.063	40.5462	106.314	102.921
1164	39.2324	33.1443	44.8505	53.3774	76.2309	50.998	70.5426	136.804	31.7293	85.567	93.714	120.023	54.5234	101.444	87.375	48.063	40.3058	106.314	102.921
1165	39.2324	33.1443	44.8505	52.8824	76.2309	50.998	70.5426	136.804	31.7293	85.567	93.714	120.023	54.5234	101.444	87.375	48.063	40.3058	106.314	102.818
1166	39.2324	32.5717	44.8505	52.4699	76.2309	50.3828	70.5426	136.804	31.7293	85.567	93.714	120.023	54.5234	101.273	86.8866	48.063	40.3058	106.414	103.025
1167	39.2324	32.5717	44.8505	52.2224	76.2309	50.3828	70.5426	136.804	31.7293	84.9977	93.714	120.023	54.3787	101.102	86.7237	48.063	40.1456	106.414	103.025
1168	39.2324	32.5717	44.8505	52.2224	76.168	49.8292	70.5426	136.39	31.7293	84.9977	93.714	119.489	54.3787	101.017	86.7237	48.063	40.1456	106.314	103.025
1169	39.2324	32.5717	44.5688	52.1399	76.168	49.8292	70.5426	135.561	31.7293	84.9977	93.714	119.489	54.3787	100.675	86.3981	48.063	40.1456	106.314	102.921
1170	39.1096	31.9992	44.3997	51.8924	76.168	49.0294	69.704	135.561	31.7293	83.6149	92.9555	117.289	54.2341	99.9914	85.964	47.9817	40.0654	105.914	102.714
1171	31.3122	28.4367	41.4698	46.5299	72.7116	47.9221	67.7004	128.866	28.5169	70.7636	91.7757	112.488	52.2094	94.2654	82.3821	47.1684	39.1039	99.4068	101.678
1172	31.3122	28.3094	41.3571	46.5299	72.7116	47.9221	67.7004	128.866	28.5169	70.7636	92.197	112.288	52.1371	93.4962	82.5992	47.0058	39.1039	99.5069	101.885
1173	31.3122	28.3094	41.1317	46.5299	72.7116	47.9221	67.7004	128.866	28.5169	70.7636	92.197	112.288	52.1371	93.6672	82.7078	47.0058	39.0237	99.5069	101.885
1174	31.3122	28.3094	41.1317	46.5299	72.7116	47.9221	67.7004	128.866	28.5169	70.7636	92.197	112.288	52.1371	93.6672	82.3279	47.0058	39.0237	99.4068	101.885
1175	31.3122	28.1186	41.1317	46.5299	72.7116	47.9221	67.7004	128.866	28.5169	70.7636	92.197	112.288	52.1371	93.6672	82.3279	47.0058	39.0237	99.4068	101.885
1176	31.3122	28.055	41.1317	46.5299	72.7116	47.553	67.3743	128.866	28.5169	70.7636	92.197	112.288	52.1371	93.1544	82.3279	47.0058	38.9436	99.3067	101.367
1177	30.1457	27.7369	40.5119	44.3024	71.4547	45.8305	66.3026	127.072	27.6716	69.9502	90.6801	111.021	50.4739	91.2742	80.9168	46.0299	38.3026	98.4057	100.952
1178	17.0068	6.61613	19.1572	11.6325	18.1622	9.35066	8.61981	44.934	11.7224	18.7076	9.8602	19.4036	19.5243	36.6635	37.0123	14.9638	25.4816	46.55	36.3801
1179	17.0682	6.29805	19.5517	9.40498	17.9736	9.78128	8.43343	43.6916	10.9897	19.4397	9.69164	18.1367	19.235	36.0653	36.2525	14.1505	25.0008	45.4488	35.8619
1180	18.112	7.37953	19.0446	8.66248	16.4654	8.98155	9.03915	42.3802	11.2715	21.6358	10.3658	19.6704	18.8735	35.8943	35.9811	13.7439	25.4015	45.8493	33.7889
1181	17.9892	6.99783	19.2699	8.66248	15.9626	8.24334	9.27212	41.9661	11.0461	20.497	10.0287	19.2703	18.4396	36.2362	34.95	12.1987	24.7604	44.3476	29.8503
1182	15.2877	6.36167	16.171	6.51749	14.6429	7.81272	7.9209	40.2405	9.58079	19.8463	7.58477	18.9369	15.8364	31.9631	31.3139	10.003	17.9493	41.0441	24.2534
1183	3.25402	1.08148	2.47917	1.0725	2.07388	1.10731	2.1433	5.52185	1.01444	8.05241	1.6855	4.8009	2.82017	2.9912	2.65924	0.650599	0.88144	3.60387	3.00576
1184	2.94703	1.08148	2.47917	1.0725	2.07388	1.10731	2.1433	5.52185	1.01444	8.05241	1.6855	4.8009	2.82017	2.90573	2.65924	0.650599	0.88144	3.60387	2.90212
1185	2.94703	1.08148	2.47917	1.0725	2.07388	1.10731	2.1433	5.52185	1.01444	8.05241	1.6855	4.8009	2.82017	2.90573	2.65924	0.650599	0.88144	3.60387	2.90212
1186	2.94703	1.08148	2.47917	1.0725	2.07388	1.10731	2.1433	5.52185	1.01444	8.05241	1.6855	4.8009	2.82017	2.90573	2.65924	0.650599	0.88144	3.60387	2.90212
1187	2.94703	1.08148	2.47917	1.0725	2.07388	1.10731	2.1433	5.52185	1.01444	8.05241	1.6855	4.8009	2.82017	2.90573	2.65924	0.650599	0.88144	3.60387	2.90212
1188	2.94703	1.08148	2.47917	0.989998	1.88535	1.10731	2.1433	5.52185	1.01444	8.05241	1.6855	4.8009	2.82017	2.90573	2.65924	0.650599	0.88144	3.60387	2.90212
1189	2.64005	1.08148	2.47917	0.989998	1.88535	1.10731	1.95693	5.52185	1.01444	8.05241	1.6855	4.66754	2.60324	2.47842	2.5507	0.650599	0.88144	3.60387	2.79847
1190	1.53491	1.08148	2.31014	0.329999	1.38259	0.553657	1.35121	1.44949	0.676291	3.57885	1.09558	2.00038	0.433873	1.70925	0.759782	0.3253	0.721178	1.70183	2.59118
1191	1.53491	1.08148	2.31014	0.329999	0.691294	0.553657	1.11825	1.44949	0.676291	3.57885	1.09558	2.00038	0.361561	1.70925	0.379891	0.243975	0.721178	1.60172	2.28023
1192	1.53491	1.65403	2.47917	1.0725	1.13121	0.553657	1.11825	1.44949	0.676291	4.22955	1.26413	2.46713	0.650809	2.90573	1.30248	0.406624	0.721178	2.20237	3.00576
1193	1.59631	1.65403	2.47917	1.155	1.13121	0.553657	1.16484	1.44949	0.676291	4.22955	1.26413	2.46713	0.650809	3.16212	1.84519	0.975899	0.721178	2.6028	3.10941
1194	1.59631	1.65403	2.47917	1.815	1.44543	0.553657	1.16484	1.44949	0.676291	4.39222	1.3484	2.46713	0.650809	3.16212	2.60497	1.05722	0.88144	2.6028	3.21306
1195	1.59631	1.65403	2.47917	1.98	1.44543	0.553657	1.16484	1.44949	0.676291	4.39222	1.3484	2.46713	0.650809	3.16212	2.71351	1.05722	0.961571	2.6028	3.21306
1196	1.59631	1.65403	2.47917	1.98	1.44543	0.553657	1.16484	1.44949	0.676291	4.39222	1.3484	2.46713	0.650809	3.16212	2.98486	1.05722	0.961571	2.6028	3.21306
1197	1.59631	1.65403	2.47917	1.98	1.44543	0.553657	1.16484	1.44949	0.676291	4.39222	1.85405	2.46713	0.650809	3.16212	3.03913	1.05722	0.961571	2.6028	3.21306
1198	1.65771	1.65403	2.47917	3.46499	1.44543	0.553657	1.53759	1.44949	0.676291	5.36827	1.85405	2.93388	0.650809	3.16212	3.96172	1.05722	1.0417	2.6028	3.3167
1199	1.65771	1.78127	2.7609	4.45499	1.69681	0.553657	1.53759	2.48483	0.676291	6.42566	1.85405	3.00056	0.650809	3.58943	4.39588	1.13855	1.0417	2.6028	3.3167
1200	1.65771	1.78127	2.7609	4.45499	1.69681	0.922762	1.53759	2.48483	0.676291	6.42566	1.85405	3.00056	0.650809	3.58943	4.39588	1.13855	1.0417	2.6028	3.3167
1201	2.21028	1.78127	2.7609	4.94999	1.69681	1.10731	1.86374	2.48483	0.789006	6.42566	1.85405	3.00056	0.723121	4.01675	5.20994	1.46385	1.12183	2.90312	3.42035
1202	2.21028	2.09935	2.7609	5.27999	1.69681	1.10731	1.86374	2.82995	0.789006	6.42566	1.85405	3.00056	0.940058	4.01675	5.37275	1.6265	1.12183	3.00323	3.524
1203	2.51726	2.41743	3.04262	5.27999	2.19957	1.10731	2.05012	3.86529	0.789006	6.42566	2.19115	3.00056	1.01237	4.3586	5.91545	1.6265	1.36223	3.10333	3.524
1204	2.51726	2.41743	3.04262	5.36249	2.19957	1.10731	2.05012	5.52185	0.789006	6.99502	2.19115	3.00056	1.01237	4.44406	6.34961	1.70782	1.36223	3.20344	3.62765
1205	2.51726	2.41743	3.38069	5.36249	2.19957	1.66097	2.05012	5.6599	0.789006	6.99502	2.19115	3.00056	1.01237	4.44406	6.67523	1.70782	1.36223	3.20344	3.83494
1206	2.51726	2.41743	3.49338	5.36249	2.19957	1.66097	2.05012	5.6599	0.789006	6.99502	2.19115	3.00056	1.01237	4.44406	6.67523	1.70782	1.36223	3.20344	3.83494
1207	2.57865	2.41743	3.49338	5.36249	2.19957	1.66097	2.05012	5.6599	0.789006	6.99502	2.19115	3.00056	1.01237	4.70045	6.67523	1.70782	1.36223	3.20344	3.83494
1208	2.57865	2.41743	3.7751	5.60999	2.19957	1.66097	2.05012	5.6599	0.789006	6.99502	2.19115	3.00056	1.30162	4.70045	6.67523	1.70782	1.36223	3.20344	3.93859
1209	2.70145	2.41743	3.7751	6.10499	2.57664	1.66097	2.05012	6.69524	0.789006	7.48305	2.19115	3.00056	1.30162	4.70045	6.67523	1.70782	1.36223	3.20344	3.73129
1210	3.561	3.11722	5.85986	6.26999	5.15328	3.07587	3.12177	13.3905	1.97252	10.0858	2.19115	8.0015	2.24168	8.88812	7.92345	3.90359	1.76288	7.70828	8.08447
1211	4.35915	3.11722	6.59235	6.84749	6.47302	3.19891	3.30814	16.4965	2.59245	11.5499	2.44398	8.40158	2.74786	10.1701	8.14053	4.79817	1.92314	8.30893	9.43188
1212	4.35915	3.11722	6.59235	6.84749	6.47302	3.19891	3.30814	16.4965	2.59245	11.5499	2.44398	8.40158	2.74786	10.1701	8.24907	4.87949	2.00327	8.50914	10.3647
1213	4.35915	3.11722	6.59235	6.84749	6.47302	3.19891	3.30814	16.4965	2.59245	11.5499	2.44398	8.40158	2.74786	10.1701	8.24907	4.87949	2.00327	8.50914	10.3647
1214	4.35915	3.11722	6.14159	6.84749	6.47302	3.19891	3.30814	16.4965	2.59245	11.5499	2.44398	8.40158	2.74786	10.1701	8.24907	4.87949	2.00327	8.50914	10.3647
1215	4.35915	3.11722	6.08524	6.84749	6.47302	3.19891	3.30814	16.4965	2.59245	11.5499	2.0226	8.40158	2.74786	9.91368	8.03199	4.87949	2.00327	8.40903	10.1574
1216	4.35915	3.11722	6.08524	6.84749	6.47302	3.19891	3.30814	16.4965	2.59245	11.5499	2.0226	8.40158	2.74786	9.74275	7.92345	4.87949	2.00327	8.40903	10.1574
1217	4.35915	3.11722	6.08524	6.84749	6.47302	3.19891	3.30814	16.4965	2.59245	11.5499	2.0226	8.40158	2.74786	9.74275	7.92345	4.87949	2.00327	8.40903	10.1574
1218	4.35915	3.11722	6.08524	6.84749	6.47302	3.19891	3.30814	16.4965	2.59245	11.5499	2.0226	8.40158	2.74786	9.74275	7.92345	4.87949	2.00327	8.40903	10.1574
1219	4.35915	3.11722	6.08524	6.84749	6.47302	3.19891	3.30814	16.4965	2.59245	11.5499	2.0226	8.40158	2.74786	9.74275	7.92345	4.87949	2.00327	8.40903	10.1574
1220	4.35915	3.11722	6.08524	6.84749	6.47302	3.19891	3.30814	16.4965	2.59245	11.5499	2.0226	8.40158	2.74786	9.74275	7.92345	4.87949	2.00327	8.40903	10.0538
1221	4.35915	3.11722	6.08524	6.84749	6.47302	3.19891	3.30814	16.4965	2.59245	11.5499	2.0226	8.40158	2.74786	9.74275	7.86918	4.87949	2.00327	8.40903	10.0538
1222	4.11357	3.11722	5.12738	6.59999	6.47302	2.70677	3.21496	16.4965	2.59245	11.0619	2.0226	8.26822	2.60324	9.74275	7.86918	4.87949	1.84301	8.40903	9.74282
1223	3.00843	2.03573	4.902	6.59999	6.28449	2.64525	2.42286	15.7373	1.91616	8.29642	1.3484	6.4012	2.3863	8.80266	7.86918	4.63552	1.28209	7.40796	8.49905
1224	2.82424	2.03573	4.67662	6.59999	6.28449	2.64525	2.1899	15.047	1.91616	8.29642	1.3484	6.4012	2.3863	8.46081	7.86918	4.63552	1.28209	7.40796	8.39541
1225	2.82424	2.03573	4.67662	6.59999	6.28449	2.64525	2.1899	15.047	1.91616	8.29642	1.3484	6.4012	2.3863	8.46081	7.86918	4.63552	1.28209	7.40796	8.39541
1226	2.82424	2.03573	4.67662	6.59999	6.28449	2.64525	2.1899	15.047	1.91616	8.29642	1.3484	6.4012	2.3863	8.46081	7.86918	4.63552	1.28209	7.40796	8.39541
1227	2.82424	2.03573	4.67662	6.59999	6.28449	2.64525	2.1899	15.047	1.91616	8.29642	1.3484	6.4012	2.3863	8.46081	7.86918	4.63552	1.28209	7.40796	8.39541
1228	2.82424	2.03573	4.67662	6.59999	6.28449	2.64525	2.1899	15.047	1.91616	8.29642	1.3484	6.4012	2.3863	8.46081	7.86918	4.63552	1.28209	7.40796	8.39541
1229	2.82424	2.03573	4.67662	6.59999	6.28449	2.64525	2.1899	15.047	1.91616	8.29642	1.3484	6.4012	2.3863	8.46081	7.86918	4.63552	1.28209	7.40796	8.39541
1230	2.82424	2.03573	4.67662	6.59999	6.28449	2.64525	2.1899	15.047	1.91616	8.29642	1.3484	6.4012	2.3863	8.46081	7.86918	4.63552	1.28209	7.40796	8.39541
1231	2.82424	2.03573	4.67662	6.59999	6.28449	2.64525	2.1899	15.047	1.91616	8.29642	1.3484	6.4012	2.3863	8.46081	7.86918	4.63552	1.28209	7.40796	8.39541
1232	2.82424	2.03573	4.67662	6.59999	6.28449	2.64525	2.1899	15.047	1.91616	8.29642	1.3484	6.4012	2.3863	8.46081	7.86918	4.63552	1.28209	7.20774	8.39541
1233	2.82424	2.03573	4.3949	6.51749	5.78173	2.64525	2.1899	15.047	1.91616	8.29642	1.3484	6.4012	2.3863	8.46081	7.86918	4.63552	1.28209	7.20774	8.39541
1234	2.82424	2.03573	4.3949	6.51749	5.78173	2.64525	2.1899	15.047	1.91616	8.29642	1.3484	6.4012	2.3863	8.46081	7.86918	4.63552	1.28209	7.20774	8.39541
1235	2.82424	1.46318	4.22586	5.77499	5.34182	2.64525	2.1899	15.047	1.91616	7.64572	1.17985	5.93445	2.09705	7.26433	6.94658	4.47287	1.28209	6.50699	7.66988
1236	2.76284	1.46318	4.22586	5.69249	5.34182	2.64525	2.1433	15.047	1.91616	7.64572	1.17985	5.93445	2.09705	7.00794	6.40388	3.90359	1.28209	6.10656	7.56623
1237	2.76284	1.46318	4.22586	5.03249	5.02759	2.64525	2.1433	15.047	1.91616	7.48305	1.09558	5.93445	2.09705	7.00794	5.6441	3.82227	1.12183	6.10656	7.46258
1238	2.76284	1.46318	4.22586	4.86749	5.02759	2.64525	2.1433	15.047	1.91616	7.48305	1.09558	5.93445	2.09705	7.00794	5.53556	3.82227	1.0417	6.10656	7.46258
1239	2.76284	1.46318	4.22586	4.86749	5.02759	2.64525	2.1433	15.047	1.91616	7.48305	1.09558	5.93445	2.09705	7.00794	5.26421	3.82227	1.12183	6.10656	7.46258
1240	2.76284	1.46318	4.22586	4.86749	5.02759	2.64525	2.1433	15.047	1.91616	7.48305	0.589926	5.93445	2.09705	7.00794	5.20994	3.82227	1.12183	6.10656	7.46258
1241	2.70145	1.46318	4.22586	3.38249	5.02759	2.64525	1.77056	15.047	1.91616	6.507	0.589926	5.46769	2.09705	7.00794	4.28734	3.82227	1.0417	6.10656	7.35894
1242	2.70145	1.33595	3.83145	2.3925	4.77621	2.64525	1.77056	14.0117	1.91616	5.44961	0.589926	5.40102	2.09705	6.58063	3.85318	3.74094	1.0417	6.10656	7.35894
1243	2.70145	1.33595	3.83145	2.3925	4.77621	2.27615	1.77056	14.0117	1.91616	5.44961	0.589926	5.40102	2.09705	6.58063	3.85318	3.74094	1.0417	6.10656	7.35894
1244	2.14888	1.33595	3.83145	1.8975	4.77621	2.09159	1.4444	14.0117	1.80344	5.44961	0.589926	5.40102	2.02474	6.15332	3.03913	3.41564	0.961571	5.80624	7.25529
1245	2.14888	1.01787	3.83145	1.5675	4.77621	2.09159	1.4444	13.6666	1.80344	5.44961	0.589926	5.40102	1.8078	6.15332	2.87632	3.253	0.961571	5.70613	7.15164
1246	1.8419	0.699783	3.54973	1.5675	4.27345	2.09159	1.25803	12.6312	1.80344	5.44961	0.252826	5.40102	1.73549	5.81147	2.33362	3.253	0.721178	5.60602	7.15164
1247	1.8419	0.699783	3.54973	1.485	4.27345	2.09159	1.25803	10.9747	1.80344	4.88025	0.252826	5.40102	1.73549	5.726	1.89946	3.17167	0.721178	5.50592	7.048
1248	1.8419	0.699783	3.21166	1.485	4.27345	1.53794	1.25803	10.8366	1.80344	4.88025	0.252826	5.40102	1.73549	5.726	1.57384	3.17167	0.721178	5.50592	6.8407
1249	1.8419	0.699783	3.09897	1.65	4.27345	1.53794	1.25803	10.8366	1.80344	4.88025	0.252826	5.40102	1.73549	5.726	1.79092	3.17167	0.721178	5.50592	6.8407
1250	1.7805	0.699783	3.09897	1.65	4.27345	1.53794	1.58418	10.8366	1.80344	4.88025	0.252826	5.86777	1.88012	5.55508	1.79092	3.253	0.721178	5.50592	6.8407
1251	2.21028	0.699783	3.04262	2.31	5.53035	1.53794	1.58418	11.4578	2.36702	6.18165	1.60123	9.66848	1.73549	5.81147	1.79092	3.41564	1.0417	6.20667	7.66988
1252	2.08748	0.699783	3.04262	1.815	6.1588	1.53794	1.58418	10.4225	2.36702	5.69362	1.76978	9.66848	1.73549	5.81147	1.79092	3.41564	1.20196	6.00645	7.87717
1253	1.22793	0	1.23959	1.65	4.02207	0.123035	0.559123	3.72725	1.23987	3.09082	2.19115	4.66754	0.795434	1.88018	0.651242	1.46385	0.88144	1.90204	3.524
1254	0.429776	0	0.507104	1.0725	2.70233	0	0.372748	0.621208	0.619933	1.62675	1.93833	4.26747	0.289249	0.598239	0.434161	0.569274	0.721178	1.3014	2.17659
1255	0.429776	0	0.507104	1.32	2.70233	0	0.372748	0.621208	0.619933	1.62675	1.93833	4.26747	0.289249	0.598239	0.325621	0.487949	0.801309	1.10118	1.24376
1256	0.675362	0	0.788828	2.0625	3.26793	0	0.372748	0.621208	0.789006	1.62675	2.3597	4.8009	0.723121	0.598239	0.596972	0.569274	1.12183	1.60172	1.34741
1257	0.675362	0	0.788828	2.0625	3.26793	0	0.372748	0.621208	0.789006	1.62675	2.3597	4.8009	0.723121	0.598239	0.596972	0.569274	1.12183	1.60172	1.34741
1258	0.675362	0	0.788828	2.0625	3.26793	0	0.465936	0.621208	0.789006	1.62675	2.3597	4.8009	0.723121	0.598239	0.596972	0.569274	1.12183	1.60172	1.65835
1259	0.675362	0	0.788828	2.0625	3.26793	0	0.698903	0.621208	0.789006	1.62675	2.3597	4.8009	0.723121	0.598239	0.596972	0.569274	1.12183	1.60172	1.65835
1260	0.675362	0	0.788828	2.0625	3.26793	0	0.698903	0.621208	0.789006	1.62675	2.3597	4.8009	0.723121	0.598239	0.596972	0.569274	1.12183	1.60172	1.65835
1261	0.675362	0	0.788828	2.0625	3.26793	0	0.698903	0.621208	0.789006	1.62675	2.3597	4.8009	0.723121	0.598239	0.596972	0.569274	1.12183	1.60172	1.65835
1262	0.675362	0	0.788828	2.0625	3.26793	0	0.698903	0.621208	0.789006	1.62675	2.3597	4.8009	0.723121	0.598239	0.596972	0.569274	1.20196	1.60172	1.65835
1263	0.675362	0	0.788828	2.0625	3.26793	0	0.698903	0.621208	0.789006	1.62675	2.3597	4.8009	0.723121	0.598239	0.596972	0.569274	1.20196	1.60172	1.65835
1264	0.675362	0	0.788828	2.0625	3.26793	0	0.698903	0.621208	0.789006	2.03344	2.3597	5.26766	0.723121	0.769165	0.596972	0.569274	1.28209	1.70183	1.65835
1265	0.675362	0	0.788828	2.0625	3.26793	0	0.698903	0.621208	0.789006	1.70809	2.3597	5.26766	0.723121	0.769165	0.596972	0.569274	1.28209	1.70183	1.762
1266	0.675362	0	0.788828	2.0625	3.26793	0	0.698903	0.621208	0.789006	1.70809	2.3597	5.26766	0.723121	0.769165	0.596972	0.569274	1.28209	1.70183	1.762
1267	0.675362	0	0.788828	2.0625	3.26793	0	0.698903	0.621208	0.789006	1.70809	2.3597	5.26766	0.723121	0.769165	0.596972	0.569274	1.28209	1.70183	1.762
1268	0.675362	0	0.788828	2.0625	3.26793	0	0.698903	0.621208	0.789006	1.70809	2.3597	5.26766	0.723121	0.769165	0.596972	0.569274	1.28209	1.70183	1.762
1269	0.675362	0	0.788828	2.0625	3.26793	0	0.698903	0.621208	0.789006	1.70809	2.3597	5.46769	0.723121	0.769165	0.596972	0.569274	1.28209	1.70183	1.762
1270	0.675362	0	0.788828	2.0625	3.26793	0	0.698903	0.621208	0.789006	1.70809	2.3597	5.46769	0.723121	0.769165	0.596972	0.569274	1.28209	1.70183	1.762
1271	0.675362	0	0.788828	2.0625	3.26793	0	0.698903	0.621208	0.789006	1.70809	2.3597	5.46769	0.723121	0.769165	0.596972	0.569274	1.28209	1.70183	1.762
1272	0.675362	0	0.788828	2.0625	3.26793	0	0.698903	0.621208	0.789006	1.70809	2.3597	5.46769	0.723121	0.769165	0.596972	0.569274	1.28209	1.70183	1.762
1273	0.675362	0	0.788828	2.0625	3.26793	0	0.698903	0.621208	0.789006	1.70809	2.3597	5.46769	0.723121	0.769165	0.596972	0.569274	1.28209	1.70183	1.762
1274	0.675362	0	0.788828	2.0625	3.26793	0	0.698903	0.621208	0.789006	1.70809	2.3597	5.46769	0.723121	0.769165	0.596972	0.569274	1.28209	1.70183	1.762
1275	0.675362	0	0.788828	2.0625	3.26793	0	0.698903	0.621208	0.789006	1.70809	2.3597	5.46769	0.723121	0.769165	0.596972	0.569274	1.28209	1.70183	1.762
1276	0.675362	0	0.788828	2.0625	3.26793	0	0.698903	0.621208	0.789006	1.70809	2.3597	5.46769	0.723121	0.769165	0.596972	0.569274	1.28209	1.70183	1.762
1277	0.675362	0	0.788828	2.0625	3.26793	0	0.698903	0.621208	0.789006	1.70809	2.3597	5.46769	0.723121	0.769165	0.596972	0.569274	1.28209	1.70183	1.762
1278	0.675362	0	0.788828	2.0625	3.26793	0	0.698903	0.621208	0.789006	1.70809	2.3597	5.46769	0.723121	0.769165	0.596972	0.569274	1.28209	1.70183	1.762
1279	0.675362	0	0.788828	2.0625	3.26793	0	0.698903	0.621208	0.789006	1.70809	2.3597	5.46769	0.723121	0.769165	0.596972	0.569274	1.28209	1.70183	1.762
1280	0.675362	0	0.788828	2.145	3.26793	0	0.698903	0.621208	0.789006	1.70809	2.3597	5.46769	0.723121	0.769165	0.596972	0.569274	1.28209	1.70183	1.762
1281	0.675362	0	0.901518	2.145	3.26793	0	0.698903	0.621208	0.789006	1.70809	2.3597	5.46769	0.723121	0.769165	0.596972	0.569274	1.28209	1.70183	1.762
1282	0.675362	0	0.901518	2.145	3.26793	0	0.698903	0.621208	0.789006	1.70809	2.3597	5.46769	0.723121	0.769165	0.596972	0.569274	1.20196	1.70183	1.762
1283	0.675362	0	0.901518	2.145	3.26793	0	0.698903	0.621208	0.789006	1.70809	2.3597	5.46769	0.723121	0.769165	0.596972	0.569274	1.20196	1.80194	1.762
1284	0.798155	0.19085	1.07055	4.12499	3.70785	0	0.698903	0.621208	0.789006	2.6028	2.3597	5.73441	0.723121	0.769165	0.651242	0.569274	1.20196	1.90204	1.96929
1285	0.798155	0.19085	1.07055	4.12499	3.70785	0	0.698903	0.621208	0.789006	2.6028	2.3597	5.73441	0.723121	0.769165	0.651242	0.569274	1.20196	1.90204	1.96929
1286	0.798155	0.19085	1.07055	4.12499	3.70785	0	0.698903	0.621208	0.789006	2.6028	2.3597	5.73441	0.723121	0.769165	0.651242	0.569274	1.20196	1.90204	1.96929
1287	0.798155	0.19085	1.07055	4.12499	3.70785	0	0.698903	0.621208	0.789006	2.6028	2.3597	5.73441	1.01237	0.769165	0.651242	0.569274	1.28209	1.90204	1.96929
1288	0.798155	0.19085	1.07055	4.12499	3.70785	0	0.698903	0.621208	0.789006	2.6028	2.3597	5.73441	1.01237	0.769165	0.651242	0.569274	1.28209	1.90204	1.96929
1289	0.798155	0.508933	1.1269	6.10499	3.89638	0.369105	0.698903	0.621208	0.789006	3.2535	2.52826	6.4012	1.30162	2.30749	1.89946	0.975899	1.36223	2.30247	2.17659
1290	1.47352	1.39957	1.97207	8.82748	4.39914	0.73821	1.4444	2.48483	1.52165	5.04292	3.11818	9.06837	1.95243	2.82027	2.87632	1.6265	2.00327	3.20344	3.00576
1291	2.45586	1.59042	2.25379	10.725	4.71337	0.73821	1.63077	3.03702	1.8598	6.42566	4.12948	10.7354	2.53093	3.24758	3.58183	1.87047	2.00327	3.60387	3.21306
1292	2.51726	1.59042	2.25379	10.56	4.71337	0.73821	1.63077	3.10604	1.8598	6.42566	4.12948	10.7354	2.53093	3.24758	3.36475	1.87047	2.00327	3.60387	3.524
1293	2.76284	2.22658	2.25379	10.6425	4.71337	0.73821	2.05012	4.34846	2.02887	6.75101	4.12948	10.4686	3.03711	3.41851	4.07026	2.43975	2.24366	4.0043	3.73129
1294	2.33307	2.48105	2.25379	9.89998	3.45647	0.73821	2.05012	4.00334	1.4653	5.44961	2.78108	6.66792	2.89249	3.16212	4.07026	2.2771	1.92314	3.30355	2.69482
1295	2.82424	2.48105	3.49338	9.89998	2.82802	1.0458	2.23649	7.73059	1.8598	5.69362	3.53956	7.53475	3.25405	3.84582	4.77578	3.09035	2.16353	5.00538	3.10941
1296	2.82424	2.48105	3.21166	9.89998	2.70233	1.0458	2.1899	7.73059	1.80344	5.69362	3.20246	7.53475	3.25405	3.58943	5.26421	2.84637	2.0834	4.90527	3.3167
1297	2.82424	3.24445	3.66242	10.3125	3.26793	1.0458	2.1899	8.55887	1.80344	6.10031	3.37101	7.53475	3.32636	4.44406	6.07826	2.9277	2.24366	5.60602	3.42035
1298	2.82424	3.24445	3.66242	10.1475	3.26793	1.4149	2.1899	8.55887	1.80344	6.75101	3.45528	7.53475	3.47098	4.44406	6.1868	2.9277	2.3238	5.90635	3.524
1299	2.57865	3.24445	3.38069	9.98248	3.14225	1.4149	2.1899	8.55887	1.74708	7.1577	3.11818	7.13467	3.25405	4.61499	6.56669	2.9277	2.24366	5.50592	3.42035
1300	2.57865	3.24445	3.60607	9.98248	3.70785	1.4149	2.28308	9.04203	1.97252	8.4591	3.11818	7.60143	3.90486	4.78591	8.52042	3.65962	2.24366	6.6071	3.62765
1301	2.64005	3.24445	3.60607	10.23	3.70785	1.4149	2.1899	9.04203	2.08523	8.4591	3.11818	7.60143	3.90486	4.78591	8.57469	3.65962	2.24366	6.6071	3.42035
1302	2.64005	3.24445	3.66242	10.725	4.02207	1.66097	1.95693	9.52519	2.08523	8.4591	3.11818	7.66811	3.90486	4.78591	8.57469	3.65962	2.72445	6.6071	3.42035
1303	2.64005	3.24445	3.66242	10.725	4.14776	1.66097	1.95693	9.52519	2.08523	8.62177	3.11818	7.66811	3.90486	4.78591	8.57469	3.65962	2.72445	6.6071	3.42035
1304	2.64005	3.24445	3.66242	10.725	4.14776	1.66097	1.95693	9.52519	2.08523	8.62177	3.11818	7.66811	3.90486	4.78591	8.57469	3.65962	2.72445	6.6071	3.42035
1305	3.00843	3.817	4.16952	14.355	4.65052	2.39918	2.32968	11.0437	2.47973	9.92317	3.45528	9.06837	4.12179	5.38415	10.4199	4.31022	3.20524	6.90742	3.524
1306	3.25402	4.26232	5.07104	17.0775	5.02759	3.5065	2.79561	13.3905	2.98695	11.0619	4.21376	9.9352	4.7726	8.7172	16.1725	4.79817	4.56746	9.10979	6.11517
1307	6.13965	5.7255	7.21214	20.625	9.17536	4.30622	8.01409	22.4325	4.28318	12.526	4.71941	17.0032	6.65272	12.9903	22.5221	7.15659	5.68929	14.916	8.29176
1308	6.26245	5.7255	7.21214	21.285	10.0552	4.30622	8.20047	23.6059	4.56496	12.9327	4.71941	19.1369	6.86965	13.5031	23.8246	7.15659	6.17008	15.5167	8.49905
1309	6.50803	5.78912	7.38117	21.78	10.0552	4.30622	8.85278	24.02	4.56496	13.746	4.71941	19.1369	7.01428	13.5886	24.5301	7.15659	6.33034	15.5167	8.81
1310	6.50803	5.78912	7.38117	21.78	10.0552	4.30622	8.85278	24.02	4.56496	13.746	4.71941	19.1369	7.08659	13.7595	24.5301	7.15659	6.33034	15.5167	8.81
1311	6.69222	6.04358	8.11366	22.275	10.6836	4.30622	9.17893	24.8483	4.84675	13.746	5.47789	19.1369	7.1589	14.7851	25.6698	7.15659	6.41047	15.9171	8.91364
1312	6.81502	6.93422	8.22635	22.77	10.9979	4.30622	9.55168	24.9864	4.84675	13.9087	5.56216	19.6704	7.23121	15.5542	26.3753	7.23791	6.4906	16.0172	9.12094
1313	7.67457	7.44315	8.56442	23.76	11.752	4.36774	9.78465	27.3332	5.1849	13.9087	5.64644	21.204	9.90676	24.015	38.4233	7.72586	8.33361	18.4198	9.63917
1314	7.67457	7.44315	8.56442	24.0075	11.752	4.36774	9.78465	27.3332	5.1849	13.9087	5.64644	21.6041	9.90676	24.015	38.4233	7.88851	8.33361	18.4198	9.74282
1315	7.79736	7.44315	8.56442	24.0075	11.752	4.36774	9.97102	27.3332	5.35397	14.2341	5.89926	21.6041	9.97908	24.1005	38.5861	7.88851	8.41374	18.5199	10.0538
1316	8.28853	7.634	8.84614	24.585	14.4543	4.36774	9.97102	28.8517	5.35397	15.2914	5.89926	21.8041	10.4129	24.8697	39.5087	8.13249	9.05479	19.521	11.1939
1317	8.28853	7.634	8.84614	24.915	14.4543	4.36774	9.97102	28.8517	5.35397	15.2914	5.89926	21.8041	10.4129	25.0406	39.6172	8.13249	9.05479	19.521	11.1939
1318	8.28853	7.634	9.01518	24.9975	15.0199	4.36774	9.97102	28.8517	5.35397	15.9421	5.89926	21.8041	10.4129	25.0406	39.8886	8.13249	9.05479	19.6211	11.1939
1319	8.71831	7.634	9.18421	26.5649	15.0199	4.36774	9.97102	29.2658	5.35397	16.0235	6.40491	21.8041	10.4129	25.4679	40.2142	8.78309	9.05479	19.9214	11.5048
1320	8.71831	7.76123	9.86035	26.8124	15.7741	4.36774	9.97102	29.956	5.35397	16.1862	6.48919	21.8041	10.4853	25.7243	40.6484	8.86441	9.21505	20.1216	11.9194
1321	9.57786	9.1608	11.438	30.4424	17.0938	5.53657	11.5552	34.3735	5.46668	19.6023	6.99484	21.8041	11.0638	28.2882	46.8894	9.02706	10.5773	21.6232	13.5778
1322	9.57786	9.1608	11.438	31.0199	17.3452	5.53657	11.5552	34.3735	5.46668	19.6837	7.58477	21.8041	11.1361	28.2882	47.2151	9.10839	10.5773	21.6232	13.6814
1323	9.57786	9.1608	11.5507	30.9374	17.3452	5.53657	11.5552	34.5116	5.46668	19.6837	7.58477	21.8041	11.1361	28.2882	47.2151	9.10839	10.5773	21.6232	13.6814
1324	9.63926	9.1608	11.438	30.9374	17.3452	5.53657	11.5552	34.5116	5.46668	20.009	7.58477	21.8041	11.1361	28.2882	47.3236	9.10839	10.5773	21.6232	13.6814
1325	9.63926	9.1608	11.438	31.2674	17.3452	5.53657	11.5552	34.6496	5.46668	20.009	7.58477	21.8041	11.1361	28.2882	47.3236	9.10839	10.5773	21.6232	13.6814
1326	9.63926	9.22442	11.5507	31.3499	17.3452	5.53657	11.5552	34.9947	5.74847	20.6597	7.58477	21.8041	11.1361	28.2882	47.3236	9.10839	10.6574	21.5231	13.6814
1327	10.0076	10.1151	12.4522	34.4849	18.7278	5.72113	12.4871	37.1344	5.9739	20.9851	8.25897	22.7376	12.1484	29.3992	51.231	9.75899	12.3402	22.324	13.7851
1328	10.3146	10.1787	12.8466	35.9699	19.1048	5.72113	12.9064	37.4795	6.08662	21.1477	8.42752	23.2044	12.6546	31.023	52.5878	9.92164	12.9812	23.0247	14.1996
1329	10.3146	10.3059	12.903	36.0524	19.1048	5.72113	12.9064	37.4795	6.08662	21.1477	8.42752	23.2044	12.6546	31.1084	52.6421	9.92164	12.9812	23.0247	14.3033
1330	10.3146	10.3059	12.903	36.4649	19.1048	5.72113	13.0462	37.5486	6.08662	21.1477	8.42752	23.2044	12.3654	31.1939	52.6963	9.92164	13.3017	23.0247	14.3033
1331	10.3146	10.3059	12.903	36.4649	19.1048	5.72113	13.0462	37.5486	6.08662	21.1477	8.42752	23.4044	12.3654	31.1939	52.6963	9.92164	13.3017	23.0247	14.3033
1332	10.376	9.98782	12.8466	34.4849	18.9163	5.35202	13.0462	37.5486	6.08662	20.497	8.25897	22.7376	12.0761	29.6556	51.4481	9.51501	13.2216	22.6243	14.096
1333	9.70065	9.09718	12.0015	31.7624	18.4136	4.98292	12.3007	35.6849	5.35397	18.7076	7.66904	20.0704	11.4253	29.1428	50.4713	8.86441	12.5805	21.7233	13.4741
1334	8.71831	8.90633	11.7197	29.8649	18.0993	4.98292	12.1143	35.1328	5.01582	17.3249	6.65774	18.4035	10.8468	28.7155	49.7658	8.62044	12.5805	21.3229	13.2668
1335	8.65691	8.90633	11.7197	29.8649	18.0993	4.98292	12.1143	35.0637	5.01582	17.3249	6.65774	18.4035	10.8468	28.7155	49.7658	8.62044	12.5805	21.3229	12.9559
1336	8.41132	8.27017	11.7197	29.7824	18.0993	4.98292	11.3688	33.8213	4.84675	16.9995	6.65774	18.2034	10.196	28.4591	49.2231	7.96984	12.3402	20.9225	12.7486
1337	8.41132	8.0157	11.4943	29.6174	18.0993	4.98292	11.3688	33.5452	4.84675	16.9995	6.65774	18.2034	10.196	28.4591	49.2231	7.96984	12.3402	20.9225	12.7486
1338	7.92015	8.0157	10.2548	29.6174	17.7223	4.67533	11.1825	29.818	4.45225	16.7555	5.73071	17.3366	9.83445	27.7754	48.5175	7.15659	11.9395	19.2206	12.1267
1339	7.92015	8.0157	10.2548	29.6174	17.408	4.67533	11.1825	29.818	4.45225	16.7555	5.64644	17.3366	9.83445	27.7754	47.9206	7.23791	11.9395	18.9203	11.9194
1340	7.92015	7.2523	10.0294	29.2049	16.8424	4.67533	11.1825	28.9897	4.45225	16.3488	5.47789	17.67	9.76214	26.9208	47.2151	7.15659	11.7792	18.2196	11.8158
1341	7.92015	7.2523	10.0294	29.1224	17.2195	4.30622	11.1825	29.1278	4.45225	15.6981	5.47789	18.1367	9.76214	26.9208	47.1065	7.40056	11.5388	17.9193	11.7121
1342	9.82345	10.1151	10.9309	29.7824	22.4356	8.92004	13.9315	48.5232	7.10105	30.2575	8.76462	32.4728	11.4253	28.9719	50.2542	11.0602	11.4587	23.3251	15.0288
1343	9.82345	10.1151	10.7055	29.7824	22.3099	8.92004	13.8383	48.0401	6.98834	29.2002	8.93317	32.006	10.9191	29.1428	48.3005	10.3283	11.6991	22.324	14.8215
1344	9.82345	10.1787	10.7055	29.5349	22.5613	8.92004	14.3974	48.0401	6.87562	29.2002	8.93317	32.006	10.9191	29.1428	48.2462	10.3283	11.6991	22.324	14.7179
1345	9.82345	10.1787	10.6492	29.0399	22.2471	8.67397	14.3974	47.5569	6.87562	29.2002	8.93317	31.9393	10.9191	29.1428	48.2462	10.3283	11.2183	22.324	14.7179
1346	9.82345	10.1787	10.6492	29.0399	22.1214	8.67397	14.3974	47.5569	6.87562	29.0375	8.93317	31.9393	10.9191	29.1428	48.2462	10.3283	11.2183	22.324	14.7179
1347	9.82345	10.1787	10.6492	29.0399	22.1214	8.67397	14.3974	47.5569	6.87562	29.0375	8.93317	31.9393	10.9191	29.1428	48.3547	10.3283	11.2183	22.324	14.7179
1348	9.45507	9.60612	10.1421	25.4099	21.6186	7.93576	14.0247	46.0384	6.48112	27.7361	8.59607	30.5391	10.7022	28.5446	46.5095	9.67766	10.6574	22.0237	14.6142
1349	10.683	10.8148	9.35324	24.3375	21.3044	7.3821	13.8849	43.6916	6.59384	27.4107	8.17469	30.139	10.5576	25.297	41.0283	9.51501	9.29518	20.4219	12.1267
1350	8.7797	9.60612	7.60655	20.79	18.0365	7.07451	8.6664	34.6496	5.5794	26.272	8.25897	24.2046	9.47289	21.4511	34.8415	7.48189	8.09322	14.8159	10.1574
1351	8.65691	9.60612	7.60655	20.13	17.1567	7.07451	8.48003	33.4762	5.29761	25.8653	8.25897	22.0708	9.25595	20.9384	33.539	7.48189	7.61243	14.2153	9.84647
1352	8.65691	9.5425	7.43752	19.635	17.1567	7.07451	7.82772	33.1311	5.41033	25.0519	8.51179	22.2709	9.11133	20.8529	33.1048	7.64454	7.5323	14.2153	9.74282
1353	8.65691	9.60612	7.43752	19.635	17.5337	7.07451	7.82772	33.4072	5.41033	25.0519	8.51179	22.2709	9.03902	20.682	33.3762	8.05116	7.5323	14.3154	9.95011
1354	8.47272	9.60612	6.70504	19.305	16.9053	7.44362	7.73453	33.2691	5.12854	25.0519	7.75332	22.5376	8.96671	19.6564	32.2365	8.05116	7.45217	14.0151	10.0538
1355	8.34993	8.71548	6.81773	19.14	16.5911	7.44362	7.36178	33.1311	5.29761	24.8893	7.66904	21.8041	8.89439	18.8873	31.531	7.96984	7.37204	13.9149	9.95011
1356	7.49038	8.20655	6.47966	18.15	15.8369	7.3821	7.12881	30.7843	4.95947	24.8893	7.58477	20.2705	6.21884	10.4265	19.483	7.48189	5.52903	11.5124	9.43188
1357	7.49038	8.20655	6.47966	17.9025	15.8369	7.3821	7.12881	30.7843	4.95947	24.8893	7.58477	19.8704	6.21884	10.4265	19.483	7.31924	5.52903	11.5124	9.32823
1358	7.36758	8.20655	6.47966	17.9025	15.8369	7.3821	6.94244	30.7843	4.79039	24.5639	7.33194	19.8704	6.14653	10.341	19.3202	7.31924	5.4489	11.4123	9.01729
1359	6.87641	8.0157	6.19793	17.325	13.1346	7.3821	6.94244	29.2658	4.79039	23.5065	7.33194	19.6704	5.71266	9.57183	18.3976	7.07526	4.80785	10.4112	7.87717
1360	7.30619	8.33378	6.70504	18.315	13.1974	7.93576	6.94244	30.0251	5.52304	24.5639	7.33194	20.8706	6.07422	10.2555	19.3745	7.23791	4.80785	11.0118	8.18811
1361	7.30619	8.33378	6.536	18.2325	12.6318	7.93576	6.94244	30.0251	5.52304	23.9132	7.41622	20.8706	6.07422	10.2555	19.2116	7.40056	4.80785	10.9117	8.18811
1362	6.93781	8.33378	6.47966	16.665	12.6318	7.93576	6.94244	29.6109	5.5794	24.5639	6.91056	20.8706	6.07422	10.1701	19.4287	6.74997	4.88798	10.6114	8.18811
1363	7.0606	8.20655	5.80352	16.5825	11.8777	7.93576	7.03563	28.9207	5.5794	24.4012	6.82629	20.8706	6.00191	10.0846	19.2659	6.66864	4.72772	10.4112	7.77353
1364	6.26245	7.2523	4.33855	14.355	10.8093	7.13603	5.45145	24.7103	5.46668	21.9611	6.91056	20.8706	6.07422	9.91368	15.5755	7.15659	3.60589	10.211	7.46258
1365	7.67457	8.71548	8.95883	16.4175	11.3121	7.68969	7.03563	26.3668	6.53748	23.5065	10.2816	25.2714	8.74977	11.8793	19.9714	8.94574	4.64759	12.4133	11.8158
1366	8.04295	9.1608	10.6492	21.6975	13.763	7.99727	7.26859	26.2978	7.10105	24.8893	13.1469	27.6052	11.8592	17.2635	31.0968	11.6295	6.25021	15.6168	16.7908
1367	8.41132	9.1608	10.6492	23.0175	13.763	8.12031	7.54816	27.4022	7.4392	24.5639	13.1469	27.6052	12.6546	19.2291	33.0505	13.0933	7.37204	16.0172	17.62
1368	8.41132	9.1608	10.6492	23.1825	13.763	8.12031	7.54816	28.4375	7.4392	24.5639	13.1469	27.6052	12.8716	19.2291	33.7018	13.0933	7.37204	16.3175	17.9309
1369	8.41132	9.09718	10.5365	23.265	13.763	8.12031	7.54816	28.0924	7.15741	23.9132	13.1469	27.6052	12.8716	19.2291	33.7018	13.0933	7.29191	16.3175	17.9309
1370	7.92015	8.52463	9.46593	18.15	11.9405	7.93576	7.36178	25.9527	6.98834	23.2625	12.8941	26.4716	12.1484	18.8018	30.8255	12.6054	6.08995	15.4166	17.7236
1371	8.04295	9.35165	9.46593	17.4075	11.5635	7.93576	7.40838	26.7119	6.87562	23.0998	13.0627	26.0049	11.7146	17.3489	30.4998	12.524	5.60916	14.8159	17.4127
1372	8.34993	9.28803	10.6492	19.305	11.752	7.93576	7.82772	27.7473	6.93198	23.5879	13.3998	26.605	12.2208	19.3146	32.5078	13.256	7.13165	15.1162	17.8273
1373	8.96389	10.8785	13.8045	23.265	13.2603	8.36638	8.85278	29.887	7.15741	24.5639	13.8211	27.4052	13.667	21.2802	39.4544	13.7439	7.29191	16.5177	18.7601
1374	8.96389	11.5146	14.3116	24.1725	13.2603	8.36638	8.85278	29.956	7.21377	24.5639	13.8211	27.2051	13.8116	22.2203	39.8886	13.7439	7.29191	16.5177	19.071
1375	8.9025	12.2144	15.4385	26.3174	13.6373	9.04307	9.08574	30.5772	7.21377	25.4586	14.074	27.8719	13.9562	22.5622	41.6795	14.1505	7.45217	16.6179	20.0039
1376	8.9025	12.5325	15.7202	28.5449	14.4543	9.04307	9.13234	30.5772	7.21377	25.8653	14.4111	28.0719	14.2455	22.904	42.4393	14.2319	7.61243	16.718	20.1075
1377	9.14808	12.5325	15.7202	29.3699	14.7686	9.04307	9.45849	30.9224	7.21377	25.8653	14.8324	28.5387	14.2455	23.8441	43.3076	14.3945	7.7727	16.9182	20.5221
1378	9.14808	12.5325	15.7766	29.3699	14.7686	9.65825	9.59827	31.1984	7.21377	25.8653	14.8324	28.5387	14.3901	24.1005	43.6332	14.6385	7.85283	16.9182	21.0403
1379	9.14808	13.105	15.7766	30.6074	15.397	9.65825	9.83124	31.1984	7.21377	26.272	14.8324	28.8721	15.3302	24.9551	45.0985	14.8825	7.93296	17.1184	21.4549
1380	9.14808	13.105	16.0583	30.8549	15.8369	10.0889	9.83124	31.1984	7.21377	27.4921	14.8324	28.8721	15.3302	25.297	45.5869	15.0451	8.17335	17.1184	21.4549
1381	9.14808	13.105	16.0583	31.1849	15.8369	10.0889	9.83124	31.4745	7.21377	27.4921	14.8324	28.8721	15.3302	25.297	45.6412	15.0451	8.17335	17.1184	21.4549
1382	9.14808	13.105	16.0583	31.1849	15.8369	10.0889	9.83124	31.4745	7.21377	27.4921	14.8324	28.8721	15.4025	25.297	45.6412	14.9638	8.17335	17.1184	21.4549
1383	9.14808	13.105	15.8329	31.1849	15.8369	10.0889	9.83124	31.4745	7.21377	27.4921	14.8324	28.5387	15.4025	25.297	45.5327	14.9638	8.17335	17.1184	21.4549
1384	9.14808	13.105	15.8329	31.5149	15.8369	10.0889	9.83124	31.3365	7.21377	27.4921	14.7482	28.0719	15.2579	25.297	45.5869	14.7198	8.17335	17.1184	21.4549
1385	7.24479	10.4968	15.6075	30.6899	10.1809	5.84416	7.08222	12.9763	4.45225	13.5834	11.3771	13.6026	13.5224	23.3313	42.4393	11.1415	8.01309	11.6125	18.6565
1386	7.24479	10.4968	15.8329	30.6899	9.74096	5.84416	7.08222	12.9763	4.33953	13.3393	11.2086	13.8026	13.5224	22.9895	42.4393	11.3042	7.7727	11.6125	18.8638
1387	7.18339	10.4331	16.171	30.6899	9.48958	5.84416	6.5231	12.9763	4.33953	13.3393	11.2086	13.8026	13.9562	23.2459	42.982	11.3042	8.01309	11.6125	18.8638
1388	7.18339	10.4331	16.171	31.5149	9.48958	5.84416	6.5231	12.9763	4.33953	13.3393	11.2086	13.8026	13.9562	23.2459	43.1448	11.3042	8.01309	11.6125	18.8638
1389	7.18339	10.4968	16.5654	31.5149	9.48958	5.84416	6.56969	12.9763	4.39589	13.8274	11.2086	13.936	14.0286	23.2459	43.1448	11.3855	8.33361	11.7126	19.382
1390	7.18339	10.4968	16.7344	31.6799	9.48958	5.84416	6.56969	13.8046	4.50861	15.7795	11.2086	13.936	14.2455	23.2459	43.1991	11.5481	8.41374	11.7126	19.5893
1391	7.30619	10.4968	16.9598	32.2574	9.48958	5.90568	6.80266	14.4258	4.50861	15.7795	11.2086	13.936	14.5347	23.4168	43.2533	11.5481	8.574	12.113	19.5893
1392	5.83267	8.84272	17.0725	30.6074	9.61527	5.35202	6.4765	14.4258	3.88867	14.9661	10.8715	13.4692	14.1009	24.4423	43.2533	11.2228	8.574	11.5124	19.4856
1393	5.3415	9.1608	16.9598	33.5774	9.86665	6.70541	7.36178	16.6346	3.66324	19.765	11.3771	14.7361	13.667	24.4423	44.1217	11.1415	8.73427	11.3122	19.2783
1394	5.3415	9.1608	16.9598	33.5774	9.86665	6.70541	7.36178	16.6346	3.66324	19.765	11.3771	14.7361	13.667	24.4423	44.1217	11.1415	8.73427	11.3122	19.2783
1395	5.09591	9.1608	16.9598	33.5774	9.86665	6.70541	7.36178	16.5655	3.55053	19.765	11.1243	14.5361	13.667	24.4423	43.8503	10.9789	8.65414	11.3122	19.071
1396	5.21871	9.41527	17.0161	33.5774	9.48958	6.70541	7.59475	16.7036	3.66324	20.0904	11.2929	15.1362	13.8116	24.4423	44.1759	11.2228	8.89453	11.7126	19.7966
1397	5.21871	9.1608	17.0161	33.4124	9.48958	6.3363	7.36178	16.0134	3.66324	20.0904	11.2929	14.8695	13.8116	24.4423	44.1759	11.2228	8.89453	11.6125	19.5893
1398	5.21871	9.1608	16.7908	33.0824	9.48958	6.3363	7.36178	16.6346	3.49417	20.0904	11.4614	14.8695	13.8116	24.4423	44.2302	11.2228	8.89453	11.6125	19.4856
1399	5.21871	9.1608	16.7908	33.0824	10.2437	6.3363	7.36178	16.6346	3.49417	20.497	11.4614	14.8695	13.8116	24.4423	44.2845	11.2228	8.89453	11.6125	19.6929
1400	5.2801	9.28803	16.7908	33.0824	10.2437	6.3363	7.36178	16.7036	3.49417	20.497	11.4614	14.8695	13.8839	24.4423	44.2845	11.3855	8.89453	11.6125	19.6929
1401	5.2801	9.28803	16.8471	33.7424	10.7465	6.3363	7.45497	16.7036	3.49417	20.497	11.4614	14.8695	14.1732	24.8697	44.4473	11.3855	8.97466	11.6125	20.0039
1402	5.2801	9.28803	16.8471	33.7424	10.7465	6.52085	7.45497	16.7036	3.49417	20.9851	11.4614	14.8695	14.2455	24.9551	44.6644	11.5481	9.05479	11.7126	20.1075
1403	4.91172	8.96995	16.34	32.4224	10.6836	5.9672	7.45497	15.9443	2.81788	19.9277	12.1356	13.6692	14.1732	24.2714	44.1217	11.5481	9.29518	11.4123	19.7966
1404	4.91172	8.96995	16.509	33.0824	10.7465	5.9672	7.68794	15.9443	2.81788	19.9277	12.2199	13.6692	14.2455	24.3569	44.0674	11.5481	9.29518	11.6125	19.7966
1405	5.52569	9.9242	18.2557	35.2274	13.8887	9.90432	10.437	20.4999	4.05775	21.3918	15.0853	15.2029	20.0305	30.1683	48.7889	18.3794	12.9812	17.2185	22.8023
1406	10.4988	14.3774	38.6526	39.3524	26.7719	18.7013	40.35	24.7103	16.5128	31.7216	34.8899	21.6707	44.1827	48.7138	63.876	42.6142	32.5331	39.4424	57.6277
1407	10.4374	14.1229	38.9906	38.0324	26.6462	18.3322	40.35	24.5032	16.5691	30.7456	34.7214	21.9375	43.5319	46.4917	61.5967	41.9636	32.3729	38.141	56.4876
1408	9.14808	12.8506	34.8211	35.3924	26.2063	17.8401	39.0454	23.0537	15.4983	29.1188	30.7604	17.5366	40.784	44.9534	59.2088	40.2558	31.6517	36.0387	52.4454
1409	9.20948	12.4689	33.0181	30.1124	24.2581	17.5325	38.9522	24.1581	15.1038	27.7361	27.8951	16.003	38.1808	39.9966	48.4633	37.7347	30.2093	32.9354	47.4703
1410	9.45507	13.3595	33.9196	31.2674	26.3949	19.1935	39.8841	24.9173	15.0475	29.7695	28.6536	17.2032	37.8193	39.6547	46.998	37.7347	29.7286	34.6372	47.3667
1411	9.45507	13.3595	33.9196	30.7724	26.3949	19.1935	39.8841	23.744	15.0475	29.7695	28.7378	17.2032	37.6746	39.6547	46.3467	37.7347	29.7286	34.3369	47.0557
1412	9.51646	13.3595	33.9196	31.2674	26.5834	19.9932	40.0239	23.744	15.2729	29.7695	28.9064	17.2032	38.3977	39.7402	46.6724	37.8161	30.4497	34.437	47.0557
1413	9.51646	12.8506	33.9196	31.2674	26.5834	19.9932	39.2784	23.744	15.2165	29.2002	28.485	17.1366	38.1085	39.0565	45.5869	37.6534	30.0491	34.437	46.9521
1414	9.45507	14.3774	34.314	31.4324	27.6518	21.5311	39.1852	26.1598	16.6255	29.6068	28.485	17.2699	40.0609	40.5948	47.3779	38.548	37.9019	35.1377	47.7813
1415	10.376	15.2044	33.6379	29.5349	27.8403	21.5311	38.8124	28.1614	16.5691	31.6403	28.4007	19.0036	40.2056	38.8855	46.0754	37.9787	36.3794	35.4381	47.574
1416	9.82345	13.614	30.7079	25.1625	26.5205	21.1005	37.7408	25.9527	16.3437	30.6642	27.9794	18.2701	38.7593	36.8344	39.1831	37.5721	35.8185	34.1367	46.6412
1417	9.82345	12.9778	30.2008	24.255	26.5205	21.1005	37.7408	25.8837	16.2873	30.6642	27.9794	18.2701	38.8316	35.8943	38.9117	37.8161	35.8185	34.1367	46.3302
1418	9.82345	12.278	29.0739	22.3575	26.1435	20.4238	37.5078	25.2625	16.2873	29.7695	27.7265	17.6033	38.687	35.5525	37.1208	37.5721	35.6582	34.0366	45.3974
1419	11.1742	13.4867	33.0181	21.5325	26.1435	20.9775	39.1852	30.9914	17.4708	37.0899	27.8951	23.4711	40.2056	36.0653	40.974	39.5239	36.8602	37.4402	46.8484
1420	10.9286	13.9957	33.4125	20.79	26.0806	20.9775	39.0454	30.6463	17.4708	37.1712	27.4737	23.071	40.2056	35.638	40.974	39.3612	36.7801	37.24	46.5375
1421	11.0514	13.9957	33.4688	21.12	26.0806	20.3623	39.0454	30.7843	17.4708	38.1473	27.4737	23.071	40.0609	35.7234	41.788	39.1986	36.9403	37.6404	46.2266
1422	11.3584	13.8684	34.7648	20.0475	25.4522	20.3623	38.9522	31.1984	17.5272	37.7406	27.4737	24.6046	39.1209	35.7234	41.9508	39.1173	37.5814	37.8407	46.4339
1423	11.3584	13.8684	34.5957	19.8	25.0751	19.9317	38.9522	31.1984	17.5272	36.5205	27.4737	24.6046	39.1932	35.5525	41.4624	38.9546	37.4211	37.8407	46.5375
1424	11.3584	13.8684	34.5957	19.47	25.0751	19.9317	38.9522	30.9224	17.5272	36.5205	27.4737	24.6046	39.1932	35.5525	41.4081	38.9546	37.4211	37.8407	46.5375
1425	11.3584	13.8684	34.7084	19.47	25.0751	19.9317	38.9522	30.9224	17.5272	36.5205	27.4737	24.6046	39.1209	35.5525	41.4081	38.9546	37.4211	37.8407	46.5375
1426	11.3584	13.8684	34.7084	19.47	25.0751	19.9317	38.9522	30.9224	17.5272	36.5205	27.4737	24.6046	39.1209	35.5525	41.4081	38.9546	37.4211	37.8407	46.5375
1427	11.3584	13.8684	35.0465	19.14	24.698	19.9317	38.9522	30.9224	17.5272	36.5205	27.4737	24.6046	39.1209	35.5525	41.571	38.9546	37.4211	37.8407	46.5375
1428	11.3584	13.614	34.3704	18.7275	24.698	19.5626	38.9522	29.887	17.5272	35.4631	27.4737	24.6046	38.9762	35.2961	40.9197	38.792	37.4211	37.8407	46.0193
1429	11.3584	14.0593	34.2013	18.7275	24.698	19.5626	38.9522	31.8887	17.6399	35.4631	27.4737	24.738	38.8316	35.7234	40.9197	39.1173	37.5013	37.7405	46.3302
1430	11.3584	14.1865	34.0886	20.0475	25.138	19.5626	39.1386	31.8887	17.6399	36.6019	27.4737	25.6715	38.3977	36.8344	41.8966	39.2799	37.5013	37.8407	46.5375
1431	11.3584	14.2501	34.0886	19.2225	25.138	19.6241	39.1386	32.3718	17.6963	36.6019	27.6423	26.1382	38.3977	36.8344	41.8966	39.2799	37.5013	37.8407	46.5375
1432	11.4812	15.5225	33.8069	21.5325	25.7036	20.6084	39.3716	33.9594	17.6399	36.1138	27.8951	26.0716	38.4701	37.3472	42.5478	39.1986	37.1807	37.7405	46.0193
1433	11.6653	15.5225	35.1592	21.78	26.0806	20.6084	39.4181	35.0637	17.6963	37.0086	28.2322	27.4718	38.3254	39.3129	44.2845	39.6052	37.2609	37.9408	45.812
1434	11.6039	15.5225	35.0465	22.11	26.0806	20.5468	39.1852	34.5116	17.6963	37.2526	28.2322	27.8052	38.1808	39.5692	44.8272	39.6052	37.341	38.141	45.9156
1435	11.6039	15.5225	34.8211	22.5225	25.8921	20.5468	39.1852	34.5116	17.6963	37.2526	28.2322	27.8052	38.1085	38.6292	44.5558	39.6052	37.341	38.141	45.9156
1436	11.5425	14.9499	34.5394	19.5525	24.7609	18.7013	38.5329	32.3028	17.6399	31.7216	27.1366	24.938	37.7469	38.0309	43.5247	39.3612	37.2609	38.0409	46.0193
1437	11.5425	14.9499	34.5394	19.5525	24.7609	18.7013	38.5329	32.3028	17.6399	31.7216	27.1366	24.938	37.7469	38.0309	43.5247	39.3612	37.2609	38.0409	46.0193
1438	11.5425	14.9499	34.5394	19.5525	24.7609	18.7013	38.5329	32.3028	17.6399	31.7216	27.1366	24.938	37.7469	38.0309	43.5247	39.3612	37.2609	38.0409	46.0193
1439	11.4198	14.6318	34.483	19.5525	24.7609	18.7013	38.2999	31.8887	17.5272	31.3963	26.9681	24.3379	37.6023	38.0309	42.9277	38.7106	37.0205	37.5403	45.0864
1440	11.7881	15.5225	34.5394	19.635	24.7609	18.7628	38.3465	32.2338	17.5272	31.3963	26.9681	24.3379	37.6746	38.2018	43.3076	38.9546	37.0205	37.7405	45.0864
1441	11.8495	15.5225	34.7084	20.2125	24.7609	19.1319	38.4397	33.2001	17.5272	31.8843	26.7995	24.3379	37.6746	38.8001	43.3076	39.1986	37.0205	37.7405	45.2937
1442	11.8495	15.5225	34.7084	20.2125	24.0068	19.1319	38.6727	33.2001	17.5836	31.4776	26.7995	24.3379	37.6746	38.8001	43.4161	39.6052	37.0205	37.8407	45.0864
1443	11.9109	15.3952	34.7084	20.5425	24.0068	19.1319	38.6727	33.1311	17.5836	32.2096	26.7995	24.3379	37.6023	38.8001	43.4161	39.4426	37.5013	37.9408	45.0864
1444	11.9109	15.3952	34.6521	19.8825	23.504	19.1319	38.5795	33.1311	17.5836	32.2096	26.7995	24.3379	37.3131	38.3728	43.2533	39.4426	37.4211	37.9408	44.7755
1445	11.9109	15.3952	34.6521	19.8825	23.504	18.9474	38.5795	33.1311	17.5836	31.7216	26.7995	24.3379	37.2408	38.2873	43.0363	39.2799	37.341	37.8407	44.7755
1446	11.8495	15.3952	34.6521	19.8825	23.504	18.9474	38.5795	33.1311	17.5272	31.7216	26.1253	24.3379	36.9515	38.1164	42.4935	39.1173	37.1006	37.5403	44.7755
1447	11.8495	15.3952	34.483	19.2225	23.4411	18.9474	38.3465	33.1311	17.5272	31.7216	25.9568	24.3379	36.8792	38.0309	42.4393	39.1173	37.1006	37.3401	44.7755
1448	11.1742	14.441	32.6237	17.0775	20.2989	15.0103	35.5975	28.5756	16.231	29.8509	23.0914	22.8043	31.1665	31.8776	37.1751	32.286	33.4146	31.8342	41.4588
1449	6.07826	9.98782	12.2268	12.7875	7.47854	6.21327	5.59123	24.3652	3.77596	19.521	3.28673	16.3364	7.01428	13.3322	21.8166	8.05116	13.8626	9.71043	6.63341
1450	6.07826	9.79697	11.7761	13.2	7.35285	6.21327	5.59123	24.3652	3.7196	19.521	2.86536	16.0697	7.01428	13.1613	21.5453	8.13249	13.7825	9.71043	6.42611
1451	5.95546	9.60612	11.3253	13.2	7.03863	6.15175	5.31167	24.1581	3.7196	19.521	3.03391	16.0697	7.01428	12.7339	19.2116	7.96984	13.462	9.61032	6.01153
1452	5.89407	9.79697	11.3817	13.2	7.29001	6.15175	5.17188	22.9847	3.55053	19.521	3.03391	15.4696	6.50809	12.7339	18.8318	7.80719	13.462	9.71043	6.32247
1453	5.21871	8.96995	10.4801	10.8075	5.15328	4.36774	4.3332	21.1211	3.49417	17.4876	2.27543	14.336	6.07422	11.2811	18.2348	6.50599	12.8209	8.0086	5.59694
1454	5.21871	8.96995	10.4801	10.8075	5.15328	4.36774	4.3332	21.1211	3.49417	17.4876	2.19115	14.336	6.00191	11.452	18.2891	6.50599	12.8209	8.0086	5.59694
1455	5.15731	8.96995	10.4801	10.1475	4.96475	3.56801	4.19342	21.1211	3.26874	17.4876	2.0226	14.336	5.27879	11.3665	17.9634	6.42467	12.0998	7.9085	5.59694
1456	5.15731	8.96995	10.4801	10.1475	4.96475	3.56801	4.19342	21.1211	3.26874	17.8942	2.0226	14.336	5.42341	11.3665	18.0177	6.42467	12.0196	7.9085	5.59694
1457	4.78893	6.55252	9.86035	9.23998	3.89638	2.03008	3.82067	17.6009	1.97252	17.4876	1.6855	14.5361	3.39867	9.65729	15.1956	5.44877	4.00654	7.10764	4.66412
1458	3.561	5.66188	9.2969	9.15748	3.51931	2.03008	3.77408	14.5639	1.97252	14.9661	1.43268	12.2023	2.74786	9.31544	14.4359	5.28612	4.00654	6.50699	4.35317
1459	3.4996	5.66188	9.07152	9.15748	3.33078	2.03008	3.68089	14.5639	1.97252	14.9661	1.43268	12.1356	2.74786	9.4009	14.3273	5.20479	4.00654	6.40688	4.35317
1460	3.4996	5.66188	9.07152	9.15748	3.33078	2.03008	3.68089	14.5639	1.97252	14.9661	1.43268	12.1356	2.53093	9.4009	14.1645	4.96082	4.00654	6.40688	4.35317
1461	3.4996	5.66188	9.07152	8.90998	3.33078	2.03008	3.68089	14.5639	1.97252	14.9661	1.43268	12.1356	2.53093	9.4009	14.1645	4.79817	4.00654	6.40688	4.35317
1462	2.14888	4.13508	4.84566	7.50749	2.5138	1.47642	1.95693	8.83496	0.789006	7.23904	0.927027	6.06781	0.723121	8.54627	9.55155	2.76505	2.64432	2.90312	2.59118
1463	2.14888	3.62615	4.45124	7.42499	2.26242	1.47642	1.77056	8.83496	0.789006	7.1577	0.927027	6.00113	0.723121	8.0335	8.68323	2.76505	2.56419	3.00323	2.48753
1464	2.02609	3.62615	4.33855	7.09499	2.26242	1.47642	1.63077	8.42082	0.789006	6.18165	0.927027	6.00113	0.723121	7.69165	7.54355	2.68372	2.3238	2.6028	2.28023
1465	1.7191	3.18083	3.04262	7.50749	2.26242	1.47642	1.49099	8.00668	0.732648	6.18165	0.927027	4.13411	0.723121	6.92248	5.75264	2.52107	1.60262	2.20237	1.65835
1466	2.08748	3.18083	2.92993	7.50749	2.19957	1.47642	1.49099	8.00668	0.732648	6.18165	0.927027	4.13411	0.723121	6.75156	5.75264	2.52107	1.52249	2.40258	1.55471
1467	2.08748	3.18083	2.92993	7.50749	2.19957	1.47642	1.49099	8.00668	0.732648	6.18165	0.927027	4.13411	0.723121	6.75156	5.75264	2.84637	1.52249	2.40258	1.55471
1468	2.14888	3.18083	3.04262	7.50749	2.19957	1.47642	1.53759	8.00668	0.901721	6.18165	1.0113	4.13411	0.940058	6.83702	5.91545	2.84637	2.0834	2.6028	1.96929
1469	2.45586	4.70763	3.04262	7.83748	2.19957	2.15311	2.05012	8.90398	1.18351	6.18165	1.0113	4.20079	2.45861	7.00794	8.30334	3.17167	2.64432	3.00323	4.04223
1470	3.80658	6.80698	3.54973	12.21	4.46199	3.44498	3.72748	12.7693	4.33953	7.1577	3.28673	6.13449	3.76023	10.8538	10.3113	5.44877	5.36877	5.50592	5.70059
1471	3.80658	7.31592	3.54973	12.21	5.02759	3.44498	3.86727	13.1834	4.33953	7.1577	3.70811	6.13449	3.97717	11.1956	11.2882	5.53009	5.4489	5.50592	6.01153
1472	4.35915	8.0157	3.88779	13.035	7.91846	3.44498	4.75254	13.3905	4.95947	10.7365	4.29803	7.20135	4.7726	11.1102	13.459	5.44877	7.05152	6.50699	6.42611
1473	4.35915	7.88847	3.66242	12.1275	7.85561	3.44498	4.56617	13.3905	4.95947	10.0858	4.29803	6.53456	5.06185	10.4265	12.048	5.28612	6.97139	6.80731	6.21882
1474	4.35915	8.14293	3.66242	12.2925	8.04415	3.38346	4.56617	13.2524	4.90311	10.0858	4.12948	6.06781	5.20647	10.4265	12.3736	5.28612	6.97139	6.80731	6.21882
1475	4.29776	7.31592	3.83145	10.065	7.47854	2.39918	4.28661	11.6649	5.01582	10.0858	4.55086	6.46788	5.06185	10.0846	11.8309	5.28612	7.05152	6.90742	6.32247
1476	4.17496	7.31592	2.36648	9.65248	7.10147	3.13739	4.51958	9.80128	4.84675	7.23904	4.46658	6.20117	5.20647	8.11896	10.3113	4.71684	6.89126	7.10764	6.63341
1477	4.78893	8.52463	4.22586	9.73498	7.85561	3.13739	6.15035	14.84	4.95947	7.88974	4.97224	7.60143	5.85728	8.46081	9.98571	5.12347	6.81113	8.40903	7.56623
1478	4.78893	8.52463	4.22586	9.32248	7.85561	3.13739	6.15035	14.84	4.95947	7.88974	4.97224	7.86815	5.85728	8.28988	9.98571	5.12347	6.81113	8.50914	7.56623
1479	5.70988	10.5604	4.902	9.89998	8.10699	3.13739	6.19694	15.2541	5.5794	9.59782	5.05651	8.06818	6.36347	8.28988	10.3113	5.93672	7.05152	9.00968	7.98082
1480	5.77127	10.5604	4.95835	9.89998	8.10699	3.13739	6.19694	15.2541	5.91755	9.59782	5.30934	8.06818	6.36347	8.28988	10.3113	5.93672	7.29191	9.00968	7.98082
1481	6.26245	10.5604	5.24007	10.395	8.10699	3.13739	6.61629	15.9443	5.9739	9.92317	6.06781	8.86833	6.36347	8.63174	10.7998	5.93672	8.17335	9.71043	8.29176
1482	6.26245	10.5604	5.29642	10.395	8.10699	3.13739	6.61629	15.9443	5.9739	9.92317	6.06781	8.86833	6.36347	8.63174	10.7998	5.93672	8.17335	9.71043	8.29176
1483	8.04295	12.0236	6.08524	11.055	8.92398	3.07587	7.45497	18.4292	6.03026	10.5739	6.15209	9.9352	6.29116	8.63174	11.0711	5.69274	8.17335	9.71043	8.49905
1484	8.22714	12.4053	6.19793	10.4775	9.42674	2.70677	7.54816	22.1564	6.31205	10.8179	6.15209	10.7354	6.36347	8.37535	11.2882	5.53009	8.25348	10.3111	8.29176
1485	8.28853	12.4053	6.19793	10.4775	9.42674	2.70677	7.31519	22.1564	6.31205	10.9806	6.15209	11.2688	6.36347	8.37535	11.5595	5.12347	8.25348	10.211	8.29176
1486	8.16574	12.4053	6.19793	10.1475	9.42674	2.70677	7.31519	22.1564	6.31205	10.2485	6.15209	11.2688	6.36347	8.37535	11.5595	5.12347	7.7727	10.1109	8.29176
1487	8.16574	12.4053	6.19793	10.1475	9.42674	2.70677	7.31519	22.1564	6.31205	10.2485	6.15209	11.8022	6.36347	8.37535	11.5595	5.12347	7.85283	10.1109	8.29176
1488	8.16574	12.4053	6.19793	10.1475	9.42674	2.70677	7.31519	22.1564	6.31205	10.2485	6.15209	11.8022	6.36347	8.37535	11.5595	5.12347	7.85283	10.211	8.18811
1489	8.16574	12.4053	6.19793	10.1475	9.42674	2.70677	7.31519	22.1564	6.31205	10.2485	6.15209	11.8022	6.43578	8.37535	11.5595	5.12347	7.85283	10.211	8.18811
1490	8.16574	12.4053	6.19793	10.1475	9.42674	2.70677	7.31519	22.1564	6.31205	10.2485	6.15209	11.8022	6.43578	8.37535	11.5595	4.96082	7.85283	10.211	8.18811
1491	8.16574	12.4053	6.19793	10.1475	9.42674	2.70677	7.31519	22.1564	6.31205	9.92317	6.15209	11.8022	6.36347	8.37535	11.5595	4.96082	7.7727	10.1109	8.18811
1492	8.16574	12.4053	6.19793	10.1475	9.36389	2.70677	7.31519	22.1564	6.31205	9.92317	6.15209	11.8022	6.36347	8.20442	11.5595	4.96082	7.7727	10.0108	8.18811
1493	8.16574	12.4053	6.19793	9.65248	9.36389	2.70677	7.31519	22.1564	6.31205	9.92317	6.15209	11.8022	6.36347	8.20442	11.5595	4.87949	7.7727	10.0108	8.18811
1494	8.16574	12.4053	6.19793	9.65248	9.36389	2.70677	7.31519	22.1564	6.31205	9.92317	5.98354	11.8022	6.36347	8.20442	11.5595	4.87949	7.7727	10.0108	8.18811
1495	7.79736	12.1508	6.14159	9.65248	8.60975	2.70677	7.31519	22.1564	6.31205	9.92317	5.98354	11.6022	6.36347	7.77711	11.5595	4.87949	7.61243	9.81054	7.87717
1496	7.85876	12.0872	6.14159	9.56998	8.79829	2.70677	6.94244	22.1564	6.08662	9.92317	5.98354	11.5355	6.36347	7.60618	11.5595	4.71684	7.61243	9.41011	7.87717
1497	7.85876	12.0872	6.14159	9.56998	8.79829	2.70677	6.94244	22.1564	6.19933	9.92317	5.98354	11.5355	6.36347	7.43526	11.5053	4.71684	7.61243	9.41011	7.87717
1498	7.85876	12.0872	6.14159	9.56998	8.79829	2.70677	6.94244	22.1564	6.19933	9.92317	5.98354	11.5355	6.36347	7.43526	11.5053	4.71684	7.61243	9.41011	7.87717
1499	7.85876	12.0872	6.14159	9.56998	8.79829	2.70677	7.12881	22.1564	6.25569	9.59782	5.98354	11.5355	6.21884	7.43526	11.451	4.87949	7.61243	9.41011	7.98082
1500	7.85876	12.0872	5.97255	9.56998	8.79829	2.70677	7.12881	22.1564	6.14298	9.59782	5.98354	11.2021	6.21884	7.43526	11.451	4.87949	7.61243	9.41011	7.98082
1501	7.85876	12.0872	5.97255	9.56998	8.79829	2.70677	7.12881	22.1564	6.14298	9.59782	5.98354	11.2021	6.21884	7.43526	11.451	4.87949	7.61243	9.41011	7.98082
1502	7.85876	12.0872	5.97255	9.56998	8.79829	2.70677	7.12881	22.1564	6.14298	9.59782	5.98354	11.2021	6.21884	7.34979	11.451	4.87949	7.61243	9.41011	7.98082
1503	7.85876	12.0872	5.97255	9.56998	8.79829	2.70677	7.12881	22.1564	6.14298	9.59782	5.98354	11.2021	6.21884	7.34979	11.451	4.87949	7.61243	9.41011	7.98082
1504	7.85876	12.0872	5.97255	9.56998	8.79829	2.70677	7.12881	22.1564	6.14298	9.59782	5.98354	11.2021	6.21884	7.34979	11.451	4.87949	7.61243	9.41011	7.98082
1505	7.85876	12.0872	5.97255	9.56998	8.79829	2.70677	7.12881	22.1564	6.14298	9.59782	5.98354	11.2021	6.21884	7.34979	11.451	4.87949	7.61243	9.41011	7.98082
1506	7.85876	12.0872	5.97255	9.56998	8.79829	2.70677	7.12881	22.1564	6.14298	9.59782	5.98354	11.2021	6.21884	7.34979	11.451	4.87949	7.61243	9.31	7.98082
1507	7.85876	12.0872	5.97255	9.56998	8.79829	2.70677	7.36178	22.1564	6.14298	9.59782	5.98354	11.4688	6.21884	7.34979	11.451	4.87949	7.61243	9.31	8.08447
1508	7.85876	12.0872	5.97255	8.99248	8.79829	2.70677	7.36178	22.1564	6.14298	9.59782	5.98354	11.4688	6.21884	7.26433	11.451	4.87949	7.61243	9.31	8.08447
1509	7.49038	12.0872	5.97255	8.99248	8.79829	2.70677	7.36178	22.1564	6.14298	9.59782	5.98354	11.4688	6.14653	7.26433	11.451	4.87949	7.61243	9.10979	8.08447
1510	7.49038	12.0872	5.97255	8.99248	8.79829	2.70677	7.36178	22.1564	6.14298	9.59782	5.98354	11.4688	6.14653	7.26433	11.451	4.55419	7.61243	9.10979	8.08447
1511	7.42898	12.0872	5.74717	8.99248	8.79829	2.70677	7.31519	22.1564	5.9739	9.59782	5.89926	11.4688	5.9296	7.17887	11.2882	4.55419	7.13165	8.90957	7.66988
1512	7.122	10.5604	5.74717	8.66248	8.79829	2.03008	6.80266	21.2591	5.69211	9.59782	5.98354	11.4021	4.41104	7.00794	8.90031	4.22889	6.57073	8.50914	5.59694
1513	5.77127	8.46102	4.902	4.37249	7.10147	0.73821	5.12529	17.946	2.53609	9.19114	3.70811	9.46845	3.10942	3.16212	7.00085	1.9518	3.84628	6.00645	3.93859
1514	6.01686	7.95208	5.18373	5.19749	8.23268	1.47642	5.91738	18.3601	3.04331	10.2485	3.62383	11.3355	3.61561	4.61499	7.00085	2.76505	4.08668	6.50699	5.0787
1515	5.89407	7.18868	5.24007	5.60999	5.84458	2.27615	6.98903	17.0487	2.59245	7.64572	4.12948	11.0021	4.98954	6.32424	8.62896	4.71684	3.76615	7.20774	6.8407
1516	6.75362	7.57038	5.52179	5.36249	5.97027	3.5065	7.82772	17.877	3.09967	8.54044	4.88796	12.9358	5.13416	6.92248	9.98571	7.15659	3.92641	7.50807	8.29176
1517	6.75362	7.2523	5.52179	5.85749	5.78173	3.5065	7.9209	18.3601	3.21238	9.84184	5.39361	12.9358	5.27879	7.00794	9.71436	7.40056	4.80785	7.80839	9.22458
1518	6.69222	6.74337	5.35276	5.77499	5.78173	3.5065	7.9209	18.3601	3.09967	9.84184	4.97224	12.469	5.27879	6.83702	9.60582	7.40056	4.72772	7.80839	9.12094
1519	6.63083	6.74337	5.29642	5.93999	5.97027	2.76829	7.64134	18.2911	3.09967	9.84184	5.30934	11.3355	5.06185	7.00794	9.22593	7.40056	4.72772	7.40796	8.81
1520	5.95546	5.97997	3.43704	5.36249	5.97027	3.01436	6.05716	14.84	3.38145	9.27247	6.48919	10.1352	4.91723	6.49517	9.76863	7.64454	5.12838	6.10656	8.70635
1521	99.401	64.1892	121.93	132.33	299.896	270.062	173.328	201.271	147.262	152.101	216.924	218.641	231.616	389.368	211.437	275.773	341.277	225.943	196.722
1522	164.297	130.669	205.884	187.77	623.798	507.519	442.033	374.934	252.369	338.283	621.782	481.891	398.585	681.651	350.205	495.187	475.096	413.444	420.6
1523	164.236	130.669	205.94	187.77	623.987	507.519	442.033	375.072	252.257	338.283	621.614	482.357	398.585	682.42	350.477	495.35	475.176	413.444	421.325
1524	163.745	130.669	205.659	187.605	623.987	507.519	441.66	374.381	252.2	337.957	620.855	481.557	398.585	682.249	350.205	495.756	474.775	412.743	421.014
1525	170.744	133.277	210.223	202.207	640.892	518.1	453.216	393.363	268.093	347.23	643.02	496.827	457.591	715.75	380.325	528.774	530.867	457.692	435.11
1526	168.595	131.114	209.377	201.465	640.075	518.1	452.47	390.533	268.037	346.579	642.935	495.76	457.591	715.579	379.674	528.774	530.867	457.491	434.903
1527	168.84	131.05	209.997	201.96	640.452	518.1	453.775	386.46	269.107	346.498	643.694	495.16	458.17	715.921	380.434	529.425	533.431	458.493	436.354
1528	169.025	131.432	210.504	203.94	640.452	518.1	453.775	387.427	269.051	346.335	643.694	495.293	458.387	716.947	381.139	529.832	533.912	458.693	437.39
1529	169.332	132.068	210.561	204.105	640.452	518.1	453.914	388.876	269.051	347.474	643.778	495.893	458.676	717.631	382.388	529.913	534.072	458.993	438.012
1530	169.332	132.068	210.561	204.105	640.452	518.1	453.914	388.876	269.051	347.474	644.284	495.36	458.676	718.058	382.388	530.076	533.992	459.193	438.012
1531	169.639	132.068	210.561	204.105	640.452	518.1	453.914	389.221	269.051	347.474	644.452	495.36	458.748	718.827	382.822	530.401	533.992	459.494	438.53
1532	169.639	132.068	210.561	204.105	640.452	518.1	453.914	389.221	269.051	347.555	644.452	495.36	458.676	718.827	382.822	530.401	533.992	459.494	438.53
1533	170.928	132.959	210.786	204.765	641.269	519.208	454.287	389.359	269.389	348.206	644.452	496.16	459.182	719.853	383.202	531.133	534.393	460.294	441.329
1534	170.928	132.959	210.786	204.765	641.269	519.208	454.287	389.359	269.389	348.206	644.452	496.16	459.182	719.853	383.202	531.133	534.393	460.294	441.329
1535	170.928	132.959	210.786	204.765	641.269	519.208	454.38	389.359	269.389	348.206	644.452	496.16	459.182	719.853	383.202	531.133	534.393	460.294	441.329
1536	170.989	132.959	210.955	205.342	641.269	519.577	454.8	390.671	269.389	348.206	644.452	496.16	459.182	720.023	383.202	531.133	534.553	460.395	441.329
1537	170.989	132.959	210.955	205.342	641.269	519.577	454.8	390.671	269.389	348.206	644.452	496.56	459.182	720.023	383.202	531.133	534.553	460.395	441.329
1538	170.989	132.959	211.35	205.342	641.269	519.577	455.033	391.085	269.446	348.206	644.537	496.56	459.761	720.793	383.799	531.133	534.713	460.795	441.433
1539	170.928	132.959	211.35	205.342	641.081	519.577	455.033	391.361	269.446	348.206	644.537	496.56	459.833	720.793	383.799	531.133	534.713	460.795	441.433
1540	170.928	132.959	211.35	205.342	641.081	519.577	455.033	391.361	269.333	348.206	644.537	496.56	459.833	720.793	383.799	531.133	534.713	460.795	441.433
1541	170.928	132.959	211.35	205.342	641.081	519.577	455.033	391.361	269.333	348.206	644.537	496.56	459.833	720.793	383.799	531.133	534.713	460.795	441.433
1542	170.928	132.959	211.35	205.342	641.081	519.577	454.846	391.499	269.276	348.124	644.537	496.56	459.833	720.793	383.799	530.97	534.713	460.795	441.329
1543	170.928	132.959	211.35	205.342	641.081	519.577	454.846	391.499	269.276	348.124	644.705	496.56	459.833	720.793	383.799	530.97	534.713	460.795	441.329
1544	171.358	132.959	211.462	205.342	641.081	519.577	455.172	391.844	269.896	348.124	644.705	496.56	459.978	720.793	383.799	531.051	534.794	460.795	441.64
1545	171.358	132.959	211.462	205.342	641.081	519.577	455.172	391.844	269.896	348.124	644.705	496.56	459.978	720.793	383.799	531.051	534.794	460.795	441.64
1546	171.358	132.959	211.462	205.342	641.081	519.577	455.172	391.844	269.896	348.124	644.705	496.56	459.978	720.793	383.799	531.051	534.794	460.795	441.64
1547	171.358	132.959	211.462	205.342	641.081	519.577	455.172	391.844	269.896	348.124	644.705	496.56	459.978	720.793	383.799	531.051	534.794	460.795	441.64
1548	171.358	132.959	211.462	205.342	641.081	519.577	455.172	391.844	269.896	348.124	644.705	496.56	459.978	720.793	383.799	531.051	534.794	460.795	441.64
1549	171.358	132.959	211.462	205.342	641.081	519.577	455.172	391.844	269.896	348.124	644.705	496.56	459.978	720.793	383.799	531.051	534.794	460.795	441.64
1550	171.358	132.959	211.462	205.342	641.081	519.577	455.079	391.844	269.896	348.124	644.705	496.293	459.978	720.793	384.016	531.051	534.794	460.795	441.536
1551	172.831	133.659	213.434	206.002	642.652	520.684	456.57	392.603	270.967	349.507	646.138	497.627	461.279	721.818	385.427	533.817	535.274	462.297	442.676
1552	172.831	133.659	213.434	206.085	642.652	520.684	456.57	392.603	270.967	349.507	646.138	497.627	461.279	721.818	385.427	533.817	535.274	462.297	442.676
1553	172.831	133.659	213.434	206.085	642.652	520.684	456.57	392.603	270.967	349.507	646.138	497.627	461.279	721.818	385.427	533.817	535.274	462.297	442.676
1554	172.831	133.659	213.434	206.085	642.652	520.684	456.57	392.603	270.967	349.507	646.138	497.627	461.279	721.818	385.427	533.817	535.194	462.297	442.676
1555	172.831	133.659	213.434	206.085	642.652	520.684	456.803	392.603	270.967	349.507	646.053	497.627	461.279	721.904	385.427	533.817	535.515	462.297	442.676
1556	172.831	133.659	213.434	206.002	642.086	520.684	456.803	392.603	270.967	349.426	646.053	497.627	461.279	721.904	385.101	533.817	535.515	462.297	442.676
1557	172.586	133.659	213.153	205.177	640.39	519.946	455.871	391.775	270.46	348.368	645.716	495.76	460.556	720.109	384.233	532.922	535.194	461.796	441.225
1558	172.156	133.277	212.702	203.94	639.887	519.146	453.914	390.878	270.178	347.392	644.621	494.693	458.387	718.058	380.434	530.564	533.832	460.094	438.53
1559	171.296	132.895	212.758	203.775	639.384	517.916	453.076	390.05	269.671	346.416	643.862	492.959	457.953	717.032	378.969	528.124	533.511	459.394	437.183
1560	171.296	132.895	212.758	203.115	639.51	517.916	452.983	389.428	269.558	345.115	643.357	492.959	457.664	716.947	378.86	527.88	532.63	459.093	436.354
1561	171.296	132.895	212.758	203.115	639.51	517.916	453.169	390.188	269.558	345.115	643.104	493.026	457.664	717.032	379.24	527.88	532.63	458.993	436.354
1562	171.296	132.895	212.758	202.95	639.321	517.916	453.169	390.188	269.558	345.115	642.514	493.026	457.664	716.861	379.24	527.88	532.63	458.993	436.354
1563	171.296	132.45	212.645	202.537	638.567	517.67	453.122	388.531	269.164	344.79	640.828	492.493	457.013	716.605	378.426	527.229	532.069	458.392	435.421
1564	77.8508	74.2407	94.1522	75.7349	344.641	250.622	285.851	202.1	125.283	201.961	430.393	283.72	230.314	333.732	176.758	259.101	195.92	238.456	247.405
1565	11.6039	5.7255	9.52228	19.7175	20.4874	13.1647	16.8669	28.0234	19.5561	14.0714	25.4511	20.2705	62.8393	41.4494	37.6635	38.8733	61.7809	50.4542	23.0096
1566	11.6039	5.7255	9.40959	19.7175	20.2989	13.1647	16.8669	27.9544	19.3306	14.0714	25.3668	19.8037	62.8393	40.6803	37.3922	38.7106	61.4604	50.4542	22.2841
1567	11.6039	5.7255	9.40959	19.3875	20.2989	13.1647	16.8203	27.9544	19.3306	14.0714	25.3668	19.8037	62.8393	40.5093	37.1751	38.304	60.9796	50.4542	22.2841
1568	4.60474	3.11722	4.902	4.78499	3.39362	2.58373	5.26507	8.973	3.43781	4.79891	3.20246	4.53419	3.83254	7.43526	7.10939	5.28612	4.88798	5.50592	8.18811
1569	4.60474	2.92637	4.902	4.78499	3.39362	2.58373	5.12529	8.973	3.43781	4.79891	3.20246	4.53419	3.83254	7.43526	7.10939	5.28612	4.88798	5.50592	8.18811
1570	4.11357	2.60828	4.00048	4.28999	2.5138	2.58373	3.6343	7.73059	2.08523	4.14821	2.44398	4.33415	3.18173	6.75156	6.07826	4.55419	2.24366	3.90419	6.73706
1571	3.86798	2.22658	3.71876	2.31	2.5138	2.58373	3.6343	6.76426	2.08523	4.14821	2.44398	3.66736	2.9648	5.726	4.93859	4.14757	1.76288	3.70398	5.70059
1572	3.561	1.59042	3.66242	2.145	2.5138	2.58373	3.49452	5.31478	2.08523	3.00949	2.3597	3.06724	2.67555	5.29869	3.69037	4.06624	1.60262	3.40366	5.18235
1573	3.561	1.59042	3.66242	2.145	2.5138	2.58373	3.49452	5.31478	2.08523	3.00949	1.85405	3.06724	2.67555	4.87138	3.69037	3.90359	1.60262	3.20344	5.18235
1574	3.25402	1.59042	3.66242	2.145	2.5138	2.58373	3.49452	4.96966	2.08523	3.00949	1.6855	3.06724	2.60324	4.10221	3.25621	3.57829	1.60262	2.80301	4.66412
1575	3.25402	1.59042	3.66242	2.145	2.5138	2.58373	3.49452	4.96966	2.08523	2.92815	1.6855	3.06724	2.60324	4.3586	3.25621	3.57829	1.60262	2.80301	4.66412
1576	1.96469	0.699783	3.43704	1.485	1.69681	1.47642	3.12177	4.83162	1.8598	2.27745	1.6855	2.33377	2.09705	3.33305	3.03913	2.84637	1.20196	2.00215	1.86565
1577	1.96469	0.699783	3.43704	1.485	2.01104	1.47642	3.12177	4.83162	1.8598	2.27745	2.3597	2.33377	2.31399	3.33305	3.03913	2.84637	1.52249	2.00215	1.96929
1578	1.96469	0.699783	3.43704	1.485	2.01104	1.47642	3.02858	4.83162	1.8598	2.27745	2.3597	2.33377	2.31399	3.33305	3.03913	2.84637	1.52249	2.00215	1.96929
1579	1.90329	0.699783	3.268	0.907498	2.01104	1.10731	2.60924	3.52018	1.8598	2.27745	2.3597	2.33377	2.31399	3.16212	3.03913	2.84637	1.36223	1.90204	1.96929
1580	1.90329	0.699783	3.268	0.907498	2.01104	1.10731	2.60924	3.52018	1.8598	2.27745	2.3597	1.9337	2.31399	3.16212	3.14767	2.84637	1.36223	1.90204	1.96929
1581	1.90329	0.699783	2.87359	0.907498	2.01104	1.10731	2.37627	3.10604	1.80344	2.27745	2.27543	1.9337	1.73549	2.39296	2.5507	2.84637	1.20196	1.50161	1.86565
1582	1.90329	0.699783	2.87359	0.907498	2.01104	1.10731	2.37627	2.82995	1.80344	2.27745	2.27543	1.9337	1.66318	2.39296	2.5507	2.84637	1.20196	1.50161	1.86565
1583	1.90329	0.699783	2.87359	0.907498	2.01104	1.10731	2.37627	2.82995	1.80344	2.27745	2.27543	1.9337	1.66318	2.39296	2.5507	2.84637	1.20196	1.50161	1.86565
1584	1.90329	0.699783	2.87359	0.907498	2.01104	1.10731	2.37627	2.82995	1.80344	2.27745	2.27543	1.9337	1.66318	2.39296	2.5507	2.84637	1.20196	1.50161	1.86565
1585	1.90329	0.699783	2.87359	0.907498	2.01104	1.10731	2.37627	2.6919	1.80344	2.27745	2.27543	1.9337	1.66318	2.39296	2.5507	2.84637	1.20196	1.50161	1.86565
1586	1.90329	0.699783	2.87359	0.907498	2.01104	1.10731	2.37627	2.6919	1.80344	2.27745	2.10688	1.9337	1.66318	2.39296	2.5507	2.84637	1.20196	1.50161	1.86565
1587	1.47352	0.699783	2.7609	0.907498	2.01104	1.10731	2.05012	2.34679	1.29622	2.27745	2.10688	1.9337	1.51856	2.39296	2.5507	2.76505	1.12183	1.50161	1.55471
1588	1.47352	0.699783	2.7609	0.907498	2.01104	1.10731	2.05012	2.34679	1.29622	2.27745	2.10688	1.9337	1.51856	2.39296	2.5507	2.76505	1.20196	1.50161	1.55471
1589	1.47352	0.699783	2.7609	0.907498	2.01104	1.10731	2.05012	2.34679	1.29622	2.27745	2.10688	1.9337	1.51856	2.39296	2.5507	2.76505	1.20196	1.50161	1.55471
1590	1.47352	0.699783	2.7609	0.907498	2.01104	1.10731	2.05012	2.34679	1.29622	2.27745	2.10688	1.9337	1.51856	2.39296	2.5507	2.76505	1.20196	1.50161	1.55471
1591	1.47352	0.699783	2.7609	1.0725	2.01104	1.10731	2.05012	2.34679	1.40894	2.27745	2.10688	1.9337	1.51856	2.39296	2.60497	2.76505	1.20196	1.50161	1.55471
1592	1.47352	0.699783	3.04262	1.0725	2.01104	1.10731	2.37627	2.34679	1.40894	2.27745	2.10688	1.9337	1.51856	2.39296	2.60497	2.76505	1.20196	1.90204	1.55471
1593	1.47352	0.699783	3.04262	1.0725	2.01104	1.10731	2.23649	2.34679	1.40894	2.27745	2.10688	1.9337	1.51856	2.39296	2.38789	2.76505	1.20196	1.90204	1.55471
1594	0	0	1.07055	0.412499	0.439914	0	0.745497	1.58753	0.338145	0.894712	0.674201	0.600113	0.216936	1.3674	0.976863	0	0.721178	0.40043	0.414588
1595	0	0	1.07055	0.329999	0.628449	0.430622	0.838684	1.72558	0.338145	1.70809	0.674201	0.933509	0.795434	1.3674	1.51956	0.406624	0.801309	0.700753	0.725529
1596	0	0	1.07055	0.329999	0.879829	0.430622	1.30462	1.7946	0.338145	2.52146	0.927027	0.933509	1.01237	1.45287	1.68238	0.487949	0.88144	0.700753	0.725529
1597	0	0	1.1269	0.329999	0.879829	0.430622	1.30462	2.13972	0.338145	2.52146	0.927027	1.00019	1.01237	1.70925	1.79092	0.487949	1.0417	1.10118	0.725529
1598	0.736758	1.78127	2.42283	2.31	3.58216	1.4149	1.86374	12.8383	1.35258	4.88025	1.76978	5.73441	2.24168	3.76036	4.72151	1.70782	1.36223	4.50484	1.762
1599	0.798155	1.78127	2.42283	2.3925	3.77069	1.4149	1.91034	12.2861	1.35258	4.39222	1.76978	5.73441	2.24168	3.93129	4.72151	1.70782	1.36223	4.50484	1.762
1600	0.798155	1.78127	2.42283	2.3925	3.77069	1.4149	1.91034	12.2861	1.35258	4.39222	1.76978	5.73441	2.3863	3.93129	4.61297	1.70782	1.36223	4.50484	1.762
1601	0.798155	1.78127	2.42283	2.3925	3.77069	1.4149	1.91034	12.2861	1.35258	4.39222	1.76978	6.26785	2.3863	3.93129	4.61297	1.70782	1.36223	4.50484	1.762
1602	0.798155	1.78127	2.08476	2.80499	4.14776	1.4149	1.95693	13.0454	1.35258	3.98554	1.76978	6.46788	2.60324	4.10221	5.42702	1.78915	1.36223	4.80516	1.762
1603	1.8419	2.79913	4.00048	7.91998	5.97027	2.09159	2.79561	16.9107	1.97252	6.42566	5.56216	9.80184	10.4129	14.1868	20.3513	9.51501	4.00654	11.212	9.74282
1604	2.08748	3.4353	4.45124	8.24998	6.41018	2.52222	2.60924	16.4275	2.14159	8.13375	6.15209	11.8689	10.7745	14.6996	21.3282	10.3283	4.48733	12.0129	10.3647
1605	2.08748	3.4353	4.45124	8.24998	6.41018	2.52222	2.60924	16.4965	2.14159	8.13375	6.23636	11.8689	10.7745	14.6996	21.4367	10.3283	4.48733	12.0129	10.572
1606	2.08748	3.4353	4.45124	8.24998	6.41018	2.52222	2.60924	16.4965	2.14159	8.13375	6.23636	11.8689	10.9914	14.7851	21.8709	10.3283	4.48733	12.0129	10.6756
1607	2.08748	3.4353	4.45124	8.08498	6.41018	2.52222	2.60924	16.4965	2.14159	8.13375	6.23636	11.8689	10.9914	14.7851	21.8709	10.3283	4.48733	12.0129	10.6756
1608	2.08748	3.4353	4.45124	8.08498	6.41018	2.52222	2.60924	16.4965	2.14159	8.13375	6.23636	11.8689	10.9914	14.7851	21.8709	10.3283	4.48733	12.0129	10.6756
1609	2.08748	3.4353	4.45124	8.08498	6.41018	2.52222	2.60924	16.4275	2.14159	8.13375	6.23636	11.8689	10.9914	14.7851	21.8709	10.3283	4.48733	12.0129	10.6756
1610	2.08748	3.4353	4.45124	8.08498	6.41018	2.52222	2.60924	16.4275	2.14159	8.13375	6.23636	11.8689	10.9914	14.7851	21.8709	10.3283	4.48733	12.0129	10.6756
1611	2.08748	3.4353	4.33855	8.08498	6.41018	2.52222	2.60924	16.4275	2.19795	8.13375	6.23636	11.8689	11.1361	14.3577	21.9252	10.4909	4.48733	12.0129	10.6756
1612	2.08748	3.4353	4.33855	8.08498	6.41018	2.52222	2.60924	16.4275	2.19795	8.13375	6.23636	11.9356	11.1361	14.3577	22.1422	10.4909	4.48733	12.0129	10.6756
1613	2.08748	3.4353	4.33855	8.41498	6.41018	2.52222	2.60924	16.4275	2.19795	8.13375	6.32064	11.9356	11.1361	14.3577	22.3593	10.4909	4.48733	12.113	10.6756
1614	2.08748	3.4353	4.11317	8.41498	6.41018	2.52222	2.60924	16.4275	2.19795	8.29642	6.91056	11.9356	11.1361	14.3577	22.4679	10.4909	4.48733	12.113	10.6756
1615	2.21028	3.4353	4.62028	10.065	7.10147	3.07587	2.74902	16.8416	2.2543	9.84184	6.91056	13.3358	11.4976	15.0414	26.321	11.0602	5.28864	12.6136	10.7793
1616	2.27167	4.07147	6.59235	11.55	7.85561	3.07587	3.35474	18.5672	2.42338	10.3299	7.58477	14.6694	12.51	18.0326	30.337	11.4668	5.92969	13.3143	11.5048
1617	2.27167	4.07147	6.81773	12.54	7.85561	3.81408	3.5877	19.2574	2.42338	11.1432	8.17469	14.6694	12.7992	18.3745	33.2676	11.5481	6.17008	13.3143	11.9194
1618	2.27167	4.07147	6.81773	12.705	7.85561	3.81408	3.5877	19.7406	2.42338	11.1432	8.17469	14.6694	12.8716	18.2036	33.3219	11.5481	6.33034	13.4144	11.9194
1619	5.09591	5.97997	15.6639	20.295	17.5966	9.53521	15.6554	42.1041	5.74847	20.3344	14.6639	21.8041	18.295	23.4168	41.571	24.0722	9.93623	18.7201	19.7966
1620	8.41132	12.3416	26.6511	32.9174	28.783	25.5913	29.3073	62.4659	13.1877	40.3434	28.0636	42.0746	31.5281	41.0221	71.6366	49.1202	16.507	28.2303	34.6181
1621	8.41132	12.3416	26.8201	32.9174	29.9142	26.9447	29.8199	62.5349	13.1877	40.7501	28.485	42.5413	32.2512	41.2785	71.9623	49.2016	16.9877	28.3304	34.8254
1622	8.47272	12.4053	27.609	34.3199	30.3541	28.052	30.146	63.6393	13.5258	42.1328	29.2435	42.608	33.3359	42.3041	72.8306	49.6082	17.4685	29.7319	36.7947
1623	12.3407	14.6318	30.8206	41.4149	32.805	30.9433	32.8019	78.8244	19.8942	51.324	33.8786	52.6099	55.2465	53.4997	81.7309	57.4967	37.341	52.8568	41.6661
1624	67.8432	44.3408	97.871	82.9123	91.1251	73.0828	71.4279	254.971	81.6621	108.098	88.4889	155.763	156.267	140.843	142.568	131.99	228.774	200.415	163.866
1625	477.972	402.375	849.962	461.752	525.823	415.551	387.985	1773.89	458.525	892.272	433.343	1452.07	659.704	599.35	509.217	484.208	468.044	1327.83	484.446
1626	479.568	403.139	851.145	467.527	528.714	418.134	388.777	1776.93	458.525	897.803	434.523	1453.47	660.644	600.803	511.062	484.615	468.846	1327.93	485.69
1627	479.691	403.202	851.145	467.774	528.714	418.134	388.777	1776.93	458.525	897.803	434.523	1453.87	660.788	600.888	511.171	484.615	468.846	1327.93	486.001
1628	479.691	403.202	851.145	467.774	529.028	418.134	388.777	1776.93	458.525	897.803	434.523	1454.41	660.933	600.888	511.171	484.615	468.846	1328.23	486.001
1629	480.796	405.493	853.343	471.487	530.034	418.811	389.289	1779.35	459.483	898.779	435.366	1456.07	663.464	610.717	526.258	486.079	477.019	1332.83	487.97
1630	480.919	405.493	853.343	471.487	530.034	418.811	389.289	1779.76	459.371	898.779	435.366	1456.07	663.464	611.059	526.638	486.079	477.099	1332.93	488.074
1631	480.919	405.493	853.343	471.487	530.034	418.811	389.289	1779.76	459.371	898.779	435.366	1456.07	663.464	611.059	526.801	486.079	477.019	1332.93	488.074
1632	480.919	405.493	853.343	471.487	530.034	418.811	389.289	1779.76	459.371	898.779	435.366	1456.07	663.464	611.059	526.801	486.079	477.019	1332.93	488.074
1633	480.919	405.493	853.343	471.487	530.034	418.811	389.289	1779.76	459.371	898.779	435.366	1456.07	663.464	611.059	526.801	486.079	477.019	1332.93	488.074
1634	481.042	405.62	853.343	471.734	530.034	418.811	389.289	1780.11	459.314	899.43	435.366	1456.07	663.464	611.486	527.832	486.079	477.099	1332.93	488.074
1635	481.103	405.811	853.061	472.642	530.411	418.811	388.963	1781.49	459.427	899.837	435.787	1456.07	663.464	611.828	528.971	486.648	477.099	1332.53	488.074
1636	481.103	405.874	853.286	472.889	530.599	418.811	389.01	1781.49	459.427	899.837	435.787	1456.07	663.464	611.999	529.785	486.648	477.099	1332.83	488.074
1637	481.103	406.32	853.399	473.054	530.599	418.811	389.149	1782.31	459.427	899.837	435.787	1456.07	663.464	611.999	529.948	486.648	477.099	1332.83	488.177
1638	481.103	406.32	853.793	473.137	530.599	418.38	389.056	1782.18	459.427	899.023	435.787	1455.74	662.885	612.511	529.46	486.241	477.019	1332.53	487.866
1639	481.103	406.32	853.793	473.219	530.537	418.38	388.59	1782.11	459.427	898.535	435.534	1455.74	662.668	612.426	529.297	486.648	476.939	1332.53	488.074
1640	481.103	406.32	853.737	473.219	530.537	418.38	388.59	1781.76	459.427	898.535	435.534	1455.67	662.668	612.17	529.46	486.648	476.779	1332.13	488.074
1641	480.366	404.538	852.441	471.239	527.834	417.396	387.798	1771.41	458.413	896.176	434.691	1450.94	661.439	610.033	526.529	485.428	476.138	1328.73	487.037
1642	480.305	404.538	852.441	471.157	527.646	417.396	387.752	1771.41	458.413	896.176	434.691	1450.94	661.439	609.862	526.529	485.428	476.138	1328.73	487.037
1643	480.305	404.538	852.441	471.157	527.646	417.396	387.798	1771.41	458.413	896.176	434.691	1450.94	661.295	609.862	526.529	485.428	476.218	1328.73	487.037
1644	480.305	404.538	852.441	471.157	527.646	417.396	387.798	1771.41	458.413	896.176	434.691	1450.41	661.295	609.862	526.529	485.428	476.218	1328.73	487.037
1645	480.305	404.538	852.441	470.744	527.269	417.396	387.752	1770.65	458.413	896.176	434.691	1449.74	661.078	609.435	525.715	485.347	476.218	1328.43	486.934
1646	479.261	403.521	850.525	465.629	525.321	416.72	386.913	1766.58	457.793	893.736	430.899	1446.41	653.268	599.35	510.682	477.621	473.574	1322.02	478.849
1647	479.016	402.884	849.962	465.299	524.881	416.289	386.913	1766.3	457.624	892.598	430.309	1444.67	652.906	598.752	509.38	476.808	473.093	1321.22	478.227
1648	479.016	402.884	849.962	465.299	524.881	416.289	386.913	1766.23	457.624	892.598	430.225	1444.67	652.906	598.752	509.271	476.808	473.093	1321.22	478.02
1649	479.016	402.884	849.962	465.299	524.881	416.289	386.913	1766.23	457.624	892.598	430.225	1444.67	652.689	598.666	508.837	476.808	473.093	1321.22	477.916
1650	479.016	402.884	849.962	465.299	524.881	416.289	386.913	1766.23	457.624	892.598	430.225	1444.67	652.689	598.666	508.837	476.808	473.093	1321.22	477.916
1651	479.016	402.884	849.962	465.464	524.881	416.289	386.913	1766.23	457.624	892.598	430.225	1444.67	652.689	598.666	508.946	476.808	473.093	1321.22	477.916
1652	494.917	415.162	862.471	481.634	536.507	433.821	393.203	1791.98	472.784	900.162	443.625	1455.07	673.588	623.194	547.098	500.229	495.69	1338.44	487.037
1653	494.917	415.162	862.471	481.634	536.507	433.821	393.203	1791.98	472.784	900.569	443.625	1455.14	673.588	623.365	547.098	500.229	495.69	1338.44	487.037
1654	494.917	415.162	862.471	481.634	536.507	433.821	393.203	1792.81	472.727	900.569	443.625	1455.14	673.443	623.365	546.989	500.067	495.69	1338.44	487.037
1655	494.917	415.162	862.471	481.634	536.507	433.821	393.203	1792.81	472.727	900.569	443.625	1455.07	673.443	623.365	546.772	500.067	495.69	1338.44	487.037
1656	494.917	415.162	862.471	481.799	536.507	433.821	393.203	1792.81	472.727	900.569	443.54	1455.07	673.443	623.536	546.555	500.067	495.69	1338.34	487.037
1657	494.917	415.162	862.471	481.799	536.507	433.821	393.203	1792.81	472.727	900.406	442.95	1455.07	673.443	623.536	546.446	500.067	495.69	1338.34	487.037
1658	494.795	415.162	861.963	480.149	535.816	433.268	393.063	1792.39	472.671	898.861	442.95	1453.67	673.081	622.596	542.593	499.497	494.888	1337.84	486.83
1659	494.733	414.526	859.991	478.664	535.061	433.268	392.458	1790.67	472.502	898.373	442.276	1452.34	672.069	619.605	538.794	499.091	494.247	1337.14	486.104
1660	494.733	414.526	859.766	477.674	535.061	432.53	392.225	1789.98	472.502	897.559	441.77	1452.34	671.852	619.348	536.244	499.172	494.007	1337.14	485.794
1661	494.733	414.526	859.766	477.509	535.061	432.53	392.225	1789.49	472.502	897.559	441.77	1452.34	671.78	619.263	536.189	499.172	493.847	1337.04	485.794
1662	491.909	412.618	850.92	469.919	525.321	426.808	380.157	1767.13	469.064	888.368	435.281	1445.14	666.356	614.05	527.777	486.648	490.241	1331.73	477.916
1663	488.594	406.256	839.933	457.297	513.82	410.752	366.505	1746.77	461.625	868.359	421.207	1424.87	652.906	596.444	497.712	461.6	483.349	1322.22	462.991
1664	488.594	406.256	839.764	457.297	512.689	409.399	365.992	1746.7	461.625	868.034	420.786	1424.4	652.256	596.188	497.386	461.519	482.869	1322.12	462.784
1665	488.532	406.192	838.975	455.894	512.249	408.292	365.666	1745.59	461.287	866.651	420.027	1424.33	651.171	595.162	496.626	461.112	482.388	1320.72	460.815
1666	484.664	403.966	835.763	448.799	509.798	405.4	363.01	1730.41	454.918	857.46	415.392	1414.33	629.26	583.967	487.618	453.224	462.515	1297.59	455.943
1667	429.162	374.257	768.713	407.302	451.478	363.261	324.384	1554.26	393.15	800.686	360.782	1311.18	528.24	496.624	426.781	378.73	271.083	1150.04	333.743
1668	19.0329	16.2223	16.6217	28.4624	16.7796	20.7929	7.82772	35.3398	16.2873	16.5115	15.928	14.8695	24.8031	38.1164	60.1314	26.5119	31.812	22.6243	13.1632
1669	17.4366	15.4589	15.4385	22.6875	13.8887	18.2092	7.03563	32.3028	16.2873	10.9806	14.7482	13.4692	23.863	36.6635	58.3947	26.1053	31.0107	22.5242	11.9194
1670	17.3138	15.6497	15.4385	22.5225	13.8887	18.2092	7.17541	32.3028	16.2873	10.9806	14.7482	13.2692	23.7907	36.578	58.2862	26.1053	31.0107	22.5242	11.6085
1671	17.3138	15.6497	15.4385	22.5225	13.5745	18.2092	7.17541	32.3028	16.2873	10.9806	14.7482	12.7357	23.7184	36.578	58.2862	26.1053	31.0107	22.2239	11.6085
1672	16.2087	13.3595	13.241	18.81	12.569	17.5325	6.66288	29.887	15.3293	10.0045	13.9054	11.0687	21.1875	26.7498	43.1991	24.6414	22.8373	17.6189	9.84647
1673	16.2087	13.4867	13.6355	18.81	12.569	17.5325	6.66288	31.8887	15.3856	10.0045	13.9897	11.0687	21.3321	26.5789	43.3619	24.8854	23.1578	17.5188	10.3647
1674	16.2087	13.4867	13.6355	18.81	12.569	17.5325	6.66288	31.8887	15.3856	10.0045	13.9897	11.0687	21.3321	26.8353	43.1991	24.8854	23.1578	17.5188	10.3647
1675	16.2087	13.4867	14.3679	18.81	13.1974	18.3322	7.12881	32.1648	15.3856	10.0045	14.074	11.5355	21.549	27.8608	46.3467	25.292	23.3982	18.0194	10.9866
1676	16.3315	13.4867	14.3679	18.81	13.5745	18.3322	7.40838	32.1648	15.3856	10.0045	14.1582	11.5355	21.549	28.0318	46.3467	25.292	23.3982	18.0194	11.0902
1677	16.2087	13.3595	14.6497	19.0575	13.5745	18.3322	7.40838	32.5789	15.3293	9.35381	14.1582	11.5355	21.549	27.7754	45.2613	25.6987	23.3181	18.4198	11.1939
1678	16.4543	14.7591	14.7623	19.47	13.386	18.3322	7.68794	32.855	15.3293	8.94712	15.0853	11.5355	22.4891	28.0318	44.8272	25.3734	23.4783	18.7201	11.4012
1679	16.4543	14.8227	14.537	19.2225	13.1974	18.3322	7.64134	32.855	15.3293	9.1098	15.0853	11.5355	22.4891	27.8608	44.1759	25.4547	23.6386	18.4198	11.4012
1680	16.4543	14.3774	14.5933	19.0575	13.1974	18.3322	7.50156	32.0267	15.3293	9.1098	15.0853	11.5355	22.4891	27.8608	44.0131	25.4547	23.6386	18.4198	11.2975
1681	16.4543	14.6318	14.1989	18.975	13.0089	18.3322	7.50156	32.5099	15.3293	9.1098	15.4224	11.5355	22.4891	27.3481	43.9588	25.4547	23.7187	18.4198	11.4012
1682	16.8226	14.6318	14.1989	19.0575	12.8204	18.7013	7.50156	33.0621	15.3293	8.78445	15.4224	11.5355	22.4891	27.4335	43.9588	24.9667	23.7187	18.5199	11.2975
1683	18.1734	15.5861	14.6497	19.7175	13.3231	19.8086	7.9675	33.6143	15.442	8.78445	15.8437	11.9356	22.706	28.3736	45.2613	25.292	23.879	19.1205	11.7121
1684	18.1734	15.5861	15.2695	20.5425	14.4543	19.8702	7.9675	33.2691	15.4983	9.59782	15.8437	12.0689	22.706	29.9974	47.0522	25.4547	24.2797	19.6211	12.1267
1685	19.6469	17.3037	16.171	23.3475	17.7851	22.3924	11.462	37.3415	16.1746	13.746	19.8047	19.2703	24.8031	34.5269	51.6109	27.3252	25.1611	21.423	13.9923
1686	19.8925	18.0035	16.5654	25.245	20.1104	24.1764	12.72	39.9644	16.7382	14.7221	21.1531	21.7374	26.1047	37.2618	55.03	29.6836	26.3631	22.9246	17.5163
1687	30.2685	25.3194	25.9186	41.6624	37.5184	30.1436	20.9671	71.577	30.0386	37.9033	29.7491	54.4102	43.4596	46.4063	76.3039	39.4426	31.7318	43.2465	27.2592
1688	30.2685	25.3194	25.9186	41.6624	37.5184	30.1436	20.9671	71.577	30.0386	37.9033	29.7491	54.4102	43.6765	46.5772	76.3039	39.4426	31.7318	43.2465	27.2592
1689	30.2685	25.3194	25.9186	41.6624	37.5184	30.1436	20.9671	71.577	30.0386	37.9033	29.7491	54.4102	43.6765	46.5772	76.3039	39.4426	31.7318	43.2465	27.2592
1690	30.2685	25.3194	25.975	41.6624	37.5184	30.1436	20.9671	71.577	30.0386	37.3339	29.7491	54.0102	43.6765	46.919	76.3039	39.4426	31.812	43.2465	27.2592
1691	30.2685	25.3194	25.975	41.6624	37.5184	30.1436	20.9671	71.577	30.0386	37.3339	29.7491	54.0102	43.6765	46.919	76.3039	39.4426	31.812	43.2465	27.2592
1692	30.2685	25.3194	25.975	41.6624	37.5184	30.1436	20.9671	71.577	30.0386	37.3339	29.7491	54.0102	43.7488	46.919	76.3039	39.4426	31.812	43.3466	27.2592
1693	30.2685	25.3194	26.0877	41.6624	37.5184	30.1436	20.9671	71.577	30.0386	37.3339	29.7491	54.0102	43.7488	46.919	76.3039	39.4426	31.812	43.4467	27.2592
1694	30.2685	25.5103	26.144	41.4974	37.5184	30.1436	20.9671	71.8531	30.0386	37.3339	29.7491	54.2769	43.8212	46.919	76.1953	39.5239	31.9722	43.5468	27.2592
1695	14.4282	13.2323	13.7481	26.3999	25.8921	12.6111	14.677	46.1074	14.8784	29.7695	16.3494	43.8749	22.9229	22.4767	38.3147	16.1023	9.37531	26.6286	18.1382
1696	14.6124	13.2323	14.0299	26.5649	25.8921	13.2878	14.9565	46.6596	15.1038	29.4442	16.6022	45.0751	23.1399	22.3058	38.369	16.1837	9.37531	27.3294	18.3455
1697	14.9808	14.3138	14.4243	26.5649	25.8921	13.2878	14.9565	47.1428	15.4983	32.1283	16.7708	46.0753	23.3568	23.1604	38.4776	16.265	9.53558	28.3304	18.3455
1698	14.9808	14.3138	14.4243	26.5649	25.8921	13.2878	14.9565	47.1428	15.4983	32.291	16.7708	46.2087	23.3568	23.1604	38.4776	16.265	9.53558	28.3304	18.6565
1699	14.9808	14.3138	14.4243	26.0699	25.8921	13.2878	14.9565	47.1428	15.4983	32.291	16.7708	46.2087	23.3568	22.9895	38.4776	16.265	9.53558	28.3304	18.6565
1700	14.9808	14.3138	14.4243	26.0699	25.8921	13.2878	14.9565	47.1428	15.4983	32.291	16.7708	46.2087	23.3568	22.9895	38.4776	16.265	9.53558	28.3304	18.6565
1701	14.9808	14.3138	14.4243	26.0699	25.8921	13.2878	14.9565	47.1428	15.4983	32.291	16.7708	46.2087	23.3568	22.9895	38.4776	16.265	9.53558	28.3304	18.6565
1702	14.9808	14.3138	14.4243	26.0699	25.8921	13.2878	14.9565	47.1428	15.4983	32.291	16.7708	46.2087	23.3568	22.9895	38.2605	16.265	9.53558	28.3304	18.6565
1703	14.9808	14.3138	14.4243	26.0699	25.8921	13.2878	14.9565	47.1428	15.4983	32.291	16.6865	46.2087	23.2845	22.904	37.8806	16.1023	9.53558	28.3304	18.5528
1704	14.9808	14.3138	14.4243	26.0699	25.8921	13.2878	14.9565	47.1428	15.4983	32.291	16.6865	46.2087	23.2845	22.904	37.8806	16.1023	9.53558	28.3304	18.5528
1705	14.9808	14.3138	14.4243	26.0699	25.8921	13.2878	14.9565	47.1428	15.4983	32.291	16.6865	46.2087	23.2845	22.904	37.8806	16.1023	9.53558	28.3304	18.5528
1706	14.9808	14.3138	14.4243	26.0699	25.8921	13.2878	14.9565	47.1428	15.4983	32.291	16.6865	46.2087	23.2845	22.904	37.8806	16.1023	9.53558	28.3304	18.5528
1707	14.9808	14.3138	14.4243	26.0699	25.8921	13.2878	14.9565	47.1428	15.4983	32.2096	16.6865	46.2087	23.2122	22.904	37.8806	16.1023	9.53558	28.3304	18.5528
1708	14.9808	14.3138	14.4243	26.0699	25.8921	13.2878	14.9565	47.1428	15.4983	32.2096	16.6865	46.2087	23.2122	22.904	37.772	16.1023	9.53558	28.3304	18.5528
1709	14.9808	14.3138	14.4243	26.0699	25.8921	13.2878	14.9565	47.1428	15.4983	33.1857	16.6865	46.2087	23.2122	22.904	37.772	16.1023	9.53558	28.3304	18.5528
1710	14.9808	14.3138	14.537	26.0699	25.8921	13.2878	14.9565	47.1428	15.4983	33.1857	16.6865	46.2087	23.2122	22.904	37.772	16.1023	9.53558	28.3304	18.5528
1711	14.9808	14.3138	14.537	26.0699	25.8921	13.2878	14.9565	47.1428	15.4983	33.1857	16.6865	46.2087	23.2122	22.904	37.772	16.1023	9.53558	28.3304	18.5528
1712	14.9808	14.3138	14.537	26.0699	25.8921	13.2878	14.9565	47.1428	15.4983	33.1857	16.6865	46.2087	23.2122	22.904	37.6635	16.1023	9.53558	28.3304	18.5528
1713	15.2263	14.3138	14.537	25.9874	25.8921	13.2878	14.8168	47.1428	15.4983	33.1857	16.6865	46.4754	23.1399	22.904	37.6635	16.1023	9.53558	28.3304	18.5528
1714	15.2263	14.3138	14.537	25.9874	25.8921	13.2878	14.8168	47.1428	15.4983	33.1857	16.6865	46.4754	23.0676	22.904	37.6635	16.1023	9.53558	28.3304	18.5528
1715	15.2263	14.3138	14.537	25.9874	25.8921	13.2878	14.8168	47.1428	15.4983	33.1857	16.6865	46.4754	23.0676	22.904	37.6635	16.1023	9.53558	28.3304	18.3455
1716	15.1035	14.1865	14.1426	25.9874	25.8921	13.2878	14.8168	44.727	15.442	33.1857	16.6022	46.4754	22.9229	22.7331	37.1208	15.8584	9.13492	28.3304	17.7236
1717	15.1035	14.1865	14.1426	25.9874	25.8921	13.2878	14.8168	44.727	15.442	33.1857	16.6022	46.4754	22.9229	22.4767	37.1208	15.8584	9.13492	28.3304	17.7236
1718	15.1035	14.1865	13.4101	25.9874	25.2637	12.4881	14.3508	44.4509	15.442	33.1857	16.5179	46.0086	22.706	21.4511	33.9731	15.4517	8.89453	27.8299	17.1018
1719	14.9808	14.1865	13.4101	25.9874	24.8866	12.4881	14.0713	44.4509	15.442	33.1857	16.4337	46.0086	22.706	21.2802	33.9731	15.4517	8.89453	27.8299	16.9981
1720	14.9808	14.1865	13.1283	25.3275	24.8866	12.4881	14.0713	43.6916	15.442	33.1857	16.4337	46.0086	22.706	21.1093	33.9731	15.0451	8.89453	27.4295	16.8945
1721	14.6738	12.5961	13.0157	24.0075	24.698	12.4881	13.7917	42.0351	15.3293	33.1857	15.0853	46.0086	21.766	20.5111	33.2676	14.8011	8.73427	27.1291	16.6872
1722	14.6738	12.4689	13.0157	24.0075	24.698	12.4881	13.7917	42.0351	15.3293	33.023	15.0853	46.0086	21.766	20.5111	33.1048	14.7198	8.574	27.1291	16.6872
1723	14.6738	12.4689	12.8466	24.0075	24.698	12.4881	13.7917	42.0351	15.3293	33.023	15.0853	46.0086	21.766	20.5111	33.1048	14.7198	8.574	27.1291	16.6872
1724	14.6738	12.2144	12.8466	24.0075	24.698	12.4881	13.7917	41.5519	15.3293	33.023	14.7482	46.0086	21.766	20.5111	33.1048	14.7198	8.49387	27.1291	16.5835
1725	14.3054	12.2144	12.8466	23.8425	24.698	12.1189	13.7917	40.9997	15.3293	33.023	14.7482	46.0086	21.766	20.4256	33.1048	14.7198	8.49387	27.029	16.4799
1726	12.9547	11.2602	12.3959	23.1825	24.1953	11.0116	13.3258	40.4475	15.2165	33.023	14.3268	45.6086	21.549	19.4855	31.531	14.3945	8.33361	26.4284	16.0653
1727	12.9547	11.2602	11.7761	22.3575	23.0641	10.9501	13.3258	40.4475	15.1602	32.2096	14.3268	45.4752	21.549	17.8617	29.7401	14.2319	7.93296	25.9279	15.6507
1728	11.4812	9.5425	10.8746	19.5525	19.7333	8.4279	9.83124	36.3752	14.4839	28.0614	10.3658	38.2739	19.452	13.3322	25.1814	12.3614	7.05152	24.1259	13.7851
1729	11.2356	8.84272	10.4801	17.655	17.408	6.64389	8.52662	33.7523	13.9203	27.0854	9.01744	35.8067	18.1503	10.5974	21.7623	10.003	5.76942	22.6243	10.2611
1730	0.859551	1.59042	1.57766	1.2375	0	0.676692	0.279561	2.82995	0.676291	3.9042	0.421376	3.13392	0.795434	1.70925	1.0854	0.243975	0.480785	2.30247	0.621882
1731	0.920948	1.65403	1.57766	2.0625	0	0.73821	0.279561	3.03702	0.676291	4.79891	0.505651	3.26728	0.650809	1.62379	1.95373	0.3253	0.801309	2.40258	1.34741
1732	0.920948	1.84488	1.57766	2.145	0.502759	0.73821	0.326155	3.38213	0.789006	4.79891	0.505651	3.66736	0.723121	1.62379	2.87632	0.3253	0.88144	2.40258	1.34741
1733	1.04374	1.84488	2.47917	2.96999	1.38259	0.799727	1.30462	5.52185	0.958079	6.18165	1.17985	4.40083	2.31399	2.73481	8.57469	1.46385	1.44236	4.40473	2.69482
1734	1.22793	1.84488	2.87359	3.62999	1.44543	0.799727	1.49099	5.52185	1.18351	6.18165	1.17985	4.8009	2.82017	2.9912	10.2028	1.54517	2.56419	4.90527	3.3167
1735	1.22793	2.09935	2.87359	3.62999	1.44543	0.799727	1.81715	5.52185	1.18351	6.18165	1.17985	4.8009	2.74786	2.9912	10.2028	1.54517	2.64432	4.80516	3.3167
1736	1.41212	2.09935	2.87359	3.95999	1.50828	0.799727	2.1433	5.52185	1.18351	6.26299	1.17985	4.8009	2.82017	3.50397	10.5827	1.54517	2.72445	4.80516	3.524
1737	1.7191	1.9085	2.98628	4.20749	1.50828	0.799727	2.1433	5.59087	1.18351	6.26299	1.17985	4.53419	2.82017	3.50397	10.854	1.6265	2.56419	4.90527	3.524
1738	1.65771	1.9085	2.87359	3.46499	1.50828	0.799727	2.37627	5.59087	1.18351	6.507	1.17985	4.86758	2.82017	3.50397	10.7998	1.87047	2.56419	4.80516	3.62765
1739	1.7805	2.03573	2.7609	3.29999	1.63397	0.123035	2.09671	5.17673	1.07079	7.1577	1.17985	4.60086	2.82017	3.6749	11.1254	2.03312	2.72445	4.50484	3.62765
1740	1.59631	1.84488	2.53552	4.12499	1.8225	0.98428	2.1899	4.96966	0.845364	4.71757	1.43268	4.60086	2.60324	3.07666	12.4821	1.9518	3.1251	3.70398	4.14588
1741	1.7191	2.79913	4.05683	7.17749	2.63949	1.84552	3.26155	7.59254	1.69073	5.28694	2.61253	4.93426	4.33873	10.0846	24.5301	2.76505	4.32707	5.70613	5.0787
1742	2.57865	3.56253	5.01469	10.395	4.02207	2.8298	4.79914	10.4915	2.08523	5.28694	3.96093	6.93464	6.72503	12.2212	29.4144	5.36744	6.00982	7.9085	6.52976
1743	2.70145	3.56253	5.69083	13.035	4.02207	4.24471	4.79914	11.5959	2.31066	5.28694	4.63513	7.60143	7.66509	14.6141	32.4536	6.18069	6.97139	8.10871	7.25529
1744	3.31541	3.94423	7.09945	15.18	5.15328	4.42926	7.26859	15.2541	3.15602	8.13375	5.64644	11.0021	8.17127	16.7507	36.7409	8.05116	7.5323	9.41011	8.18811
1745	3.68379	4.70763	8.22635	19.7175	7.29001	4.42926	8.10728	17.6009	3.26874	9.7605	7.75332	12.469	9.97908	20.5111	39.9971	8.62044	8.89453	10.6114	8.39541
1746	3.92938	5.47103	9.57862	24.9975	8.04415	4.98292	8.48003	20.3618	3.26874	13.6647	7.92187	15.1362	10.4853	22.8185	43.9588	8.94574	10.3369	10.9117	8.91364
1747	3.92938	5.47103	9.74766	25.1625	8.73544	4.98292	8.48003	20.6379	3.26874	13.99	8.17469	15.2029	10.5576	22.8185	45.0985	9.18971	10.6574	10.9117	9.01729
1748	4.29776	5.47103	10.3111	25.9049	9.61527	5.2905	8.6664	21.1901	3.26874	14.0714	8.84889	16.203	10.6299	22.9895	46.1839	9.35236	10.8177	10.9117	9.63917
1749	4.42055	5.66188	11.607	27.3074	9.99234	6.09023	8.94596	21.1901	3.26874	15.8608	10.0287	16.6031	10.7022	23.0749	47.3779	9.43369	11.2985	10.9117	9.84647
1750	4.78893	6.36167	12.2268	27.7199	10.9979	6.09023	9.55168	21.7423	3.49417	15.8608	10.0287	18.1367	11.2807	24.015	51.4481	9.84031	12.0196	11.7126	10.6756
1751	4.78893	6.36167	12.4522	28.2974	11.0607	6.15175	9.83124	21.7423	3.49417	15.8608	10.1973	18.2034	11.4976	24.6133	52.5878	9.92164	12.4203	11.9128	10.7793
1752	4.97312	7.634	12.9593	30.8549	11.4378	6.15175	9.83124	22.2254	3.66324	16.1048	10.1973	18.3368	12.2931	24.8697	53.7817	10.4909	12.8209	12.2131	11.0902
1753	5.2801	7.95208	13.1283	31.8449	11.4378	6.95148	10.0176	22.7086	3.66324	17.0809	10.8715	19.4036	12.4377	25.2115	55.247	10.6536	12.9812	12.6136	11.6085
1754	5.40289	8.33378	13.1283	31.8449	11.4378	6.95148	10.0176	22.7086	3.66324	17.6502	10.8715	19.4036	12.4377	25.2115	55.247	10.6536	12.9812	12.6136	11.6085
1755	5.40289	8.33378	13.1847	32.2574	11.752	6.95148	10.1574	23.4679	3.77596	17.6502	10.8715	20.2705	12.5823	25.7243	55.7897	10.8162	13.1415	12.9139	11.7121
1756	5.21871	8.07932	13.5228	32.6699	11.752	7.32058	10.3904	23.5369	3.77596	17.6502	10.8715	20.6039	12.5823	26.7498	56.8209	10.8162	13.3017	13.014	11.9194
1757	5.21871	8.3974	13.5228	32.6699	11.752	7.32058	10.3904	23.5369	3.77596	17.6502	10.8715	20.6039	12.5823	26.7498	56.8209	10.8162	13.3819	13.014	11.9194
1758	5.21871	8.3974	13.5228	32.6699	11.752	7.32058	10.3904	23.813	3.77596	17.6502	10.8715	20.6039	12.5823	26.7498	56.8209	10.8162	13.3819	13.014	11.9194
1759	5.21871	8.3974	13.6355	32.6699	11.752	7.32058	10.3904	24.02	3.77596	17.6502	10.9558	20.6039	12.5823	26.7498	56.8209	10.8162	13.3819	13.014	11.9194
1760	5.3415	8.71548	13.7481	33.0824	13.2603	7.32058	10.9029	24.6413	3.77596	18.8703	11.7142	20.7372	13.3054	28.7155	59.4801	11.3042	14.8242	14.0151	12.5413
1761	5.3415	8.84272	14.537	33.9074	14.1401	7.32058	10.9029	24.6413	3.77596	18.8703	12.3042	21.2707	13.3054	28.7155	59.5344	11.3042	14.9043	14.4155	12.5413
1762	7.18339	11.1965	17.0161	39.9299	18.8535	8.85852	16.0282	35.2708	7.38284	25.54	18.2877	32.4728	24.2969	41.9622	73.2105	20.0872	18.991	29.7319	17.7236
1763	10.0076	13.614	20.1715	50.2424	21.3673	9.16611	20.175	43.8297	8.39728	33.1044	19.9732	39.8075	26.9724	44.0988	77.8777	21.6324	20.0327	36.6394	19.6929
1764	11.6653	14.1229	22.1999	51.9749	21.6186	10.0889	20.7807	47.764	8.96085	33.511	20.7317	41.6745	28.7802	51.9613	84.2816	23.8282	21.5552	39.4424	23.1133
1765	12.4635	19.8484	26.6511	56.8424	23.4411	15.687	25.2071	59.1528	11.1588	34.3244	26.041	48.2757	36.6623	64.0116	94.1045	34.3191	23.9591	42.3455	26.8446
1766	33.3997	47.2672	44.7942	102.052	56.8746	45.3999	81.0728	165.241	33.1946	79.2227	73.8251	120.889	153.085	206.82	240.417	119.385	74.4416	127.837	105.616
1767	39.9077	54.0742	58.5423	117.81	67.7468	55.3042	104.882	188.019	38.9994	97.7677	90.1744	146.361	177.526	246.047	280.305	138.496	93.1922	147.559	122.718
1768	168.718	441.818	235.578	315.479	278.78	494.355	591.785	622.865	218.611	437.108	415.982	787.881	763.399	1185.2	741.331	770.228	302.815	511.55	400.181
1769	182.409	464.847	249.551	334.124	295.245	518.162	639.264	657.169	236.871	470.863	447.67	848.226	815.464	1276.81	786.266	828.05	320.043	545.186	423.916
1770	184.619	468.982	253.834	340.064	302.41	524.683	656.55	683.881	238.336	472.815	450.535	860.695	819.658	1296.98	816.115	836.101	323.168	547.088	433.555
1771	184.926	470	255.129	342.209	302.598	525.359	657.435	684.157	238.956	473.466	451.462	861.562	820.02	1299.12	821.596	836.996	323.729	547.688	434.385
1772	185.172	470	255.468	342.869	303.038	525.605	657.715	684.64	239.463	473.954	452.642	862.295	820.743	1300.14	822.79	838.134	323.969	547.688	435.214
1773	186.338	471.845	256.482	346.004	304.169	526.59	658.274	685.399	239.745	476.556	452.726	864.896	821.755	1303.73	826.969	839.191	324.931	548.79	435.732
1774	186.523	473.181	257.609	346.499	304.923	527.513	658.973	685.192	239.858	478.183	452.979	865.563	822.044	1304.67	828.163	840.411	324.77	549.19	435.317
1775	187.259	473.69	259.468	348.562	306.055	529.604	660.324	691.059	241.154	481.111	454.159	867.03	823.78	1308.18	832.722	842.607	327.174	551.492	436.561
1776	187.382	474.008	258.679	347.819	305.678	530.096	659.578	689.127	241.098	480.623	453.485	866.563	822.406	1307.41	827.566	841.469	326.613	549.791	435.214
1777	187.505	474.453	258.285	347.654	305.615	530.096	659.392	689.127	240.872	481.518	453.485	866.83	821.9	1307.15	826.318	841.956	325.652	549.49	434.592
1778	187.566	476.171	259.862	350.047	307.374	532.618	660.231	694.442	241.379	484.934	455.676	868.63	822.84	1310.06	829.086	843.258	325.892	549.991	435.939
1779	188.672	478.207	261.609	350.459	311.522	533.726	661.629	698.928	242.281	486.073	458.036	870.564	825.371	1311.34	830.768	845.128	327.174	551.392	437.909
1780	188.794	478.397	261.835	350.542	312.025	533.726	662.094	699.135	242.507	487.456	458.878	870.964	826.889	1312.02	832.125	846.267	327.415	551.893	438.22
1781	204.205	503.335	281.781	363.824	326.228	561.163	679.101	743.379	258.794	501.202	475.312	889.701	860.008	1334.33	855.081	877.17	347.768	569.011	463.613
1782	208.441	506.961	284.936	367.372	329.684	564.608	684.879	750.074	261.894	502.828	478.683	893.835	863.841	1337.49	859.585	881.562	350.813	570.513	468.277
1783	210.836	509.824	288.993	369.104	332.575	568.114	691.775	758.84	263.415	508.847	484.329	902.103	871.94	1340.82	863.113	887.742	352.335	573.716	475.843
1784	210.958	508.87	287.753	367.207	332.512	567.253	690.889	756.7	262.57	508.441	483.15	902.036	870.855	1333.82	851.065	887.01	351.134	572.415	474.703
1785	210.099	508.106	286.795	363.989	331.13	566.269	689.585	754.837	262.175	508.441	481.801	900.036	868.541	1331.77	846.181	884.408	349.451	570.313	473.356
1786	209.976	508.106	286.119	361.349	331.57	564.854	689.585	753.732	261.95	509.01	481.127	899.369	867.601	1329.37	843.141	883.757	348.489	570.112	472.734
1787	209.362	507.725	284.711	359.204	330.438	564.669	687.115	750.074	261.105	506.407	480.116	895.968	867.095	1327.24	838.854	881.887	347.928	568.811	471.801
1788	208.994	506.961	283.584	354.667	328.302	564.669	686.276	747.727	260.992	504.78	478.009	894.501	865.287	1323.48	835.598	881.318	346.566	567.61	471.594
1789	208.748	506.198	282.231	349.387	327.548	564.115	685.904	744.966	260.992	500.876	477.84	891.834	864.781	1321.17	831.636	880.992	345.124	567.309	471.076
1790	208.748	506.198	282.062	349.222	326.856	564.115	685.904	744.69	260.992	500.551	477.587	891.834	864.709	1321.17	830.497	880.748	344.803	567.309	470.972
1791	208.38	506.198	281.499	348.479	325.976	563.808	685.717	744.138	260.992	500.47	476.913	890.834	864.636	1321	829.411	880.586	344.643	567.309	470.35
1792	208.257	507.216	280.203	347.077	325.599	563.008	685.438	744.138	260.992	498.68	475.733	890.434	864.564	1320.91	828.217	880.504	344.162	567.309	470.143
1793	207.889	506.516	279.583	346.664	324.594	563.008	684.832	743.586	260.766	498.68	475.733	888.9	863.985	1319.97	824.147	880.098	343.441	566.509	469.314
1794	207.889	506.516	279.358	346.087	324.531	562.947	684.553	743.586	260.766	498.68	475.565	888.834	863.769	1319.37	823.062	880.017	343.04	566.308	469.21
1795	207.704	505.244	278.851	343.529	324.154	562.947	684.553	743.103	260.597	497.46	475.565	888.9	862.973	1319.12	821.868	879.447	342.64	566.008	468.899
1796	207.397	504.926	278.569	342.539	324.154	562.147	684.366	742.62	260.597	496.484	474.891	887.834	862.828	1318.78	820.402	879.285	342.479	565.608	468.381
1797	207.275	504.544	278.569	342.539	324.154	562.147	684.366	742.62	260.597	495.915	474.891	887.834	862.828	1318.78	820.402	879.285	342.479	565.908	468.381
1798	207.397	504.989	278.513	342.127	323.903	562.147	684.273	741.86	260.485	495.915	474.891	887.634	862.684	1318.6	820.457	879.285	342.399	565.608	468.277
1799	207.766	505.244	278.231	342.457	324.217	561.778	684.692	741.791	260.541	496.891	474.975	886.833	862.684	1317.58	820.619	879.529	342.239	565.508	468.174
1800	208.38	504.926	279.132	342.539	324.971	561.901	684.925	743.862	261.048	497.623	475.228	887.834	863.407	1317.58	822.736	880.017	342.479	567.109	468.484
1801	208.38	504.926	279.132	342.539	325.411	561.901	684.972	743.586	261.048	497.623	475.228	887.967	863.407	1317.58	822.736	880.017	342.479	567.109	468.484
1802	208.38	504.926	279.02	342.539	325.411	561.901	684.972	743.379	261.048	497.623	475.143	887.967	863.407	1317.58	822.736	880.017	342.479	567.109	468.484
1803	208.38	504.607	279.02	342.952	323.903	561.901	684.786	743.448	261.161	496.972	474.638	887.834	862.756	1316.55	821.108	879.61	341.037	566.108	468.277
1804	208.38	504.48	278.231	342.869	323.023	561.901	685.065	743.448	261.161	497.053	474.048	887.3	862.756	1316.55	822.193	879.61	340.957	565.708	468.484
1805	206.538	502.126	275.752	336.847	318.309	560.363	679.94	732.818	257.554	490.384	468.064	876.098	851.765	1303.31	808.517	870.908	336.87	550.391	463.302
1806	204.143	499.709	272.878	327.194	315.796	560.301	675.886	724.26	256.54	482.982	466.463	869.63	849.089	1301.77	805.152	869.363	335.989	543.584	461.54
1807	202.609	499.2	270.85	325.874	315.544	559.932	675.374	721.153	256.032	483.633	465.957	868.297	847.281	1295.19	799.237	867.249	334.627	541.181	458.327
1808	201.933	493.475	266.68	322.492	313.785	554.334	671.134	709.765	253.835	482.819	460.648	863.029	839.399	1283.31	790.282	856.758	332.383	538.278	454.699
1809	181.12	466.056	248.537	277.282	280.351	524.621	615.268	603.676	231.799	438.409	412.864	790.882	722.977	1140.5	643.97	771.692	281.9	452.786	375.928
1810	174.612	459.249	234.902	262.019	269.542	514.717	591.459	580.899	225.994	419.864	396.515	766.477	698.608	1101.27	604.244	752.58	263.15	433.065	358.826
1811	45.8018	71.5051	57.8662	64.3499	58.5086	76.0971	104.556	146.053	46.3823	80.5241	70.8754	124.957	112.952	162.123	143.545	120.849	53.5274	69.1743	81.4665
1812	32.1104	48.4759	43.8926	45.7049	42.0432	52.2899	57.0771	111.748	28.1224	46.7691	39.188	65.1456	60.8868	70.5068	98.6089	63.0268	36.3794	35.5382	57.835
1813	29.9001	44.3408	39.6104	39.7649	34.8789	45.769	39.7909	85.0365	26.6571	44.817	36.3226	53.6101	56.6927	50.5085	68.9774	54.9756	33.2543	33.8364	48.1959
1814	29.9001	43.5774	39.8922	38.0324	35.1931	45.646	39.2784	84.8294	26.0372	44.1663	35.3956	54.0102	56.8373	49.1411	66.698	54.569	32.7735	33.6361	47.3667
1815	29.6545	43.5774	39.5541	37.3724	34.9418	45.3999	38.9988	84.3462	25.53	43.6782	34.2157	53.2767	56.1142	48.1155	65.5041	53.4304	32.5331	33.6361	46.5375
1816	28.5494	41.6689	38.0891	34.5674	33.8106	44.4156	38.4397	82.8968	25.1918	41.0754	34.1314	50.6762	55.1019	44.2697	60.7283	52.3732	31.4914	32.535	45.9156
1817	28.3038	40.2694	36.9622	33.2474	33.0564	43.4314	37.7408	82.8968	25.0791	38.554	33.7943	49.876	54.7403	43.2441	58.6661	51.072	31.3312	32.0344	45.6047
1818	27.567	39.5696	35.1028	31.6799	31.4225	41.3398	36.343	76.6847	23.6702	35.6258	32.6145	48.009	52.9325	39.7402	53.2933	48.8763	28.8471	29.7319	44.3609
1819	27.3215	39.2515	34.9338	31.5974	30.9197	40.7861	36.11	76.4776	23.5575	34.7311	32.6145	47.7423	52.7156	39.0565	52.6963	48.8763	28.767	29.4316	44.3609
1820	27.0145	38.8062	34.9338	31.1024	30.9197	40.7861	36.11	76.4776	23.5575	34.6498	32.6145	47.0755	52.7156	39.0565	52.3707	48.307	28.6869	29.2314	44.3609
1821	26.9531	36.9613	33.3561	28.7099	29.16	38.2639	34.9452	71.1628	23.1066	31.2336	30.4233	45.2752	51.7755	36.1507	49.6029	47.0058	28.3663	28.7309	43.0135
1822	25.6638	34.9256	31.4968	27.9674	24.9494	37.1566	33.2212	66.6763	22.2049	30.0135	28.0636	43.3415	49.1723	34.356	47.5407	45.1353	27.0041	27.2293	40.8369
1823	25.234	34.7347	31.1024	27.6374	24.4467	37.1566	32.7553	66.1241	21.9795	28.6308	27.2209	42.9414	47.5814	33.6723	45.9126	43.8341	26.7637	26.5285	40.526
1824	9.82345	9.79697	11.1563	14.025	10.2437	9.71976	15.5157	21.8803	5.69211	14.6407	10.7872	23.8712	14.4624	11.2811	22.7392	12.6867	6.41047	9.20989	15.0288
1825	5.2801	6.04358	7.83193	10.4775	6.66156	6.27478	9.73805	15.047	2.47973	12.77	7.50049	18.7369	10.4129	7.94803	17.9092	8.05116	3.20524	7.30785	10.1574
1826	2.70145	2.2902	3.60607	7.91998	3.645	1.90704	2.74902	5.17673	0.789006	6.507	1.43268	9.9352	2.31399	4.70045	12.9163	1.87047	1.12183	3.90419	2.07294
1827	2.45586	2.2902	3.32435	6.76499	2.89087	1.90704	2.56265	4.69357	0.789006	6.18165	1.43268	9.9352	1.66318	4.70045	13.1334	1.78915	1.28209	3.20344	1.96929
1828	2.45586	2.2902	3.32435	6.76499	2.89087	1.90704	2.32968	3.65822	0.789006	6.18165	1.43268	9.9352	1.59087	4.61499	13.1334	1.78915	1.28209	3.10333	1.86565
1829	2.45586	2.2902	3.32435	6.76499	2.45095	1.90704	2.32968	3.65822	0.789006	6.10031	1.43268	9.9352	1.59087	4.61499	13.5675	1.6265	1.28209	3.10333	1.762
1830	2.45586	2.2902	3.43704	6.76499	2.45095	1.90704	2.32968	3.65822	0.789006	5.8563	1.43268	9.9352	1.59087	4.61499	13.5675	1.6265	1.28209	3.10333	1.762
1831	2.45586	2.2902	3.43704	6.76499	2.45095	1.90704	2.32968	4.07236	0.789006	5.8563	1.43268	9.9352	1.59087	4.61499	13.5675	1.6265	1.28209	3.10333	1.762
1832	2.88564	2.2902	3.43704	7.01249	2.45095	1.90704	2.32968	4.07236	0.789006	5.8563	1.43268	9.9352	1.59087	4.61499	13.5675	1.6265	1.28209	3.10333	1.762
1833	2.88564	2.2902	3.43704	7.01249	2.45095	1.90704	2.32968	4.07236	0.789006	5.8563	1.43268	9.86852	1.73549	4.95684	13.5675	1.6265	1.28209	3.10333	1.86565
1834	2.88564	2.2902	3.43704	7.01249	2.45095	1.90704	2.32968	4.07236	0.789006	5.8563	1.43268	9.86852	1.73549	4.95684	13.5675	1.6265	1.28209	3.10333	1.86565
1835	2.88564	1.08148	3.43704	7.01249	2.45095	1.90704	2.32968	4.14139	0.789006	6.34432	1.43268	9.86852	2.02474	4.95684	13.5675	1.6265	1.28209	3.10333	1.96929
1836	2.88564	1.08148	3.43704	7.01249	2.45095	1.90704	2.32968	4.14139	0.789006	6.34432	1.43268	9.86852	2.02474	4.95684	13.5675	1.6265	1.28209	3.10333	1.96929
1837	2.88564	1.08148	3.43704	7.01249	2.5138	1.90704	2.32968	4.14139	0.789006	6.34432	1.43268	9.86852	2.02474	4.95684	13.5133	1.6265	1.28209	3.10333	1.96929
1838	2.88564	1.08148	3.43704	7.01249	2.5138	1.90704	2.32968	4.14139	0.789006	6.34432	1.43268	9.66848	2.02474	4.95684	13.5133	1.6265	1.28209	3.10333	1.96929
1839	2.88564	1.1451	3.54973	8.33248	2.89087	1.90704	2.32968	4.14139	0.845364	6.34432	1.43268	9.66848	2.3863	4.95684	13.7304	2.03312	1.36223	3.20344	2.28023
1840	5.52569	3.49892	5.85986	10.395	5.27897	2.4607	4.24001	6.76426	2.64881	7.07636	2.52826	12.8691	4.55567	6.75156	18.1262	4.39154	2.16353	3.70398	2.79847
1841	5.52569	3.11722	5.85986	10.395	5.71889	2.4607	4.19342	6.76426	2.64881	7.48305	3.53956	12.2023	5.3511	7.52072	18.3976	4.63552	2.24366	3.70398	3.42035
1842	5.46429	2.86275	5.80352	11.715	5.78173	2.4607	4.10023	8.55887	2.93059	6.99502	3.87666	14.0026	5.85728	9.65729	20.1342	5.12347	3.20524	4.90527	4.24953
1843	4.85033	2.86275	4.902	12.045	5.02759	2.33766	3.86727	6.48817	2.42338	6.26299	3.62383	13.0024	5.13416	9.65729	18.0177	4.63552	2.88471	3.30355	3.93859
1844	4.85033	2.86275	4.902	12.045	4.58768	2.33766	3.82067	6.48817	2.42338	6.26299	3.62383	12.8691	5.13416	9.65729	18.0177	4.79817	2.88471	3.30355	3.93859
1845	4.85033	2.86275	4.902	12.045	4.58768	2.33766	3.82067	6.48817	2.42338	6.26299	3.62383	12.8691	5.20647	9.65729	18.0177	4.79817	2.88471	3.30355	3.93859
1846	13.2003	6.42528	8.62076	13.86	7.85561	4.18319	7.40838	23.2608	3.77596	12.526	4.21376	19.537	6.21884	10.4265	21.0026	6.09937	3.68602	7.10764	5.90788
1847	13.2003	6.42528	8.62076	13.1175	7.85561	4.18319	7.12881	23.2608	3.77596	12.4446	4.21376	19.537	6.21884	10.4265	19.8629	6.09937	3.68602	7.10764	5.70059
1848	13.2003	6.42528	8.62076	13.1175	7.85561	4.18319	7.12881	23.2608	3.77596	12.4446	4.21376	19.537	6.21884	10.4265	19.8629	6.01804	3.68602	7.10764	5.70059
1849	12.7705	6.42528	8.33904	12.4575	7.85561	3.93712	7.03563	23.2608	3.77596	12.282	4.12948	18.6702	6.21884	9.82821	18.5604	6.01804	3.52576	7.00753	5.49329
1850	12.6477	6.42528	8.33904	12.045	7.85561	3.38346	6.94244	22.4325	3.7196	11.2246	3.87666	18.1367	6.21884	8.54627	18.072	5.93672	3.3655	6.6071	5.286
1851	12.5249	6.42528	8.05731	10.56	7.79277	3.38346	6.75607	22.4325	3.7196	11.2246	3.87666	16.8032	6.21884	8.37535	17.2036	5.93672	3.20524	6.6071	5.18235
1852	12.4021	6.42528	8.05731	10.56	7.79277	3.38346	6.75607	22.4325	3.7196	10.7365	3.87666	16.3364	6.21884	8.37535	17.2036	5.93672	3.20524	6.6071	5.18235
1853	12.4021	6.42528	7.94462	10.065	7.72992	3.38346	6.75607	22.4325	3.7196	10.7365	3.87666	15.2695	6.14653	8.37535	17.0408	5.93672	3.20524	6.6071	5.18235
1854	12.4021	6.42528	7.94462	10.065	7.72992	2.95284	6.75607	22.4325	3.7196	10.7365	3.70811	15.2695	5.9296	8.37535	16.7152	5.93672	3.20524	6.50699	5.0787
1855	12.4021	6.42528	7.94462	10.065	7.72992	2.95284	6.75607	22.4325	3.7196	10.7365	3.70811	14.7361	5.9296	8.37535	16.7152	5.93672	3.1251	6.50699	4.97506
1856	12.4021	6.42528	7.94462	10.065	7.72992	2.95284	6.75607	22.4325	3.7196	10.7365	3.70811	13.8026	5.9296	8.20442	16.4981	5.93672	3.1251	6.30678	4.97506
1857	12.0951	6.17082	6.36697	9.65248	7.22716	2.39918	6.38332	22.3635	3.7196	10.7365	3.70811	12.5357	5.42341	7.43526	13.2962	5.44877	3.04497	5.90635	4.97506
1858	12.0951	6.17082	6.36697	9.65248	7.03863	2.39918	6.38332	22.3635	3.7196	10.7365	3.70811	12.5357	5.42341	7.43526	13.2962	5.44877	3.04497	5.90635	4.97506
1859	12.0337	6.17082	6.36697	9.32248	7.03863	2.39918	6.38332	22.3635	3.7196	10.7365	3.70811	12.5357	5.42341	7.43526	13.2962	5.44877	3.04497	5.90635	4.97506
1860	12.0337	6.17082	6.36697	9.32248	7.03863	2.39918	6.38332	22.3635	3.7196	10.7365	3.70811	12.5357	5.42341	7.43526	13.2962	5.44877	3.04497	5.90635	4.97506
1861	12.0337	6.17082	6.36697	8.74498	7.03863	2.39918	6.38332	22.3635	3.7196	10.7365	3.70811	12.5357	5.42341	7.43526	13.1877	5.44877	3.04497	5.90635	4.97506
1862	12.0337	6.17082	6.36697	8.74498	7.03863	2.39918	6.38332	22.3635	3.7196	10.7365	3.70811	12.5357	5.42341	7.43526	13.1877	5.44877	3.04497	5.90635	4.97506
1863	12.0337	6.17082	6.36697	8.74498	7.03863	2.39918	6.38332	22.3635	3.7196	9.92317	3.70811	12.5357	5.42341	7.43526	13.1334	5.44877	2.96484	5.90635	4.97506
1864	12.0337	6.04358	6.36697	8.74498	7.03863	2.39918	6.38332	22.3635	3.66324	9.92317	3.70811	12.5357	5.42341	7.43526	13.1334	5.44877	2.96484	5.90635	4.97506
1865	12.0337	6.04358	6.36697	8.74498	7.03863	2.39918	6.38332	22.3635	3.66324	9.92317	3.70811	12.5357	5.42341	7.43526	13.1334	5.44877	2.96484	5.90635	4.97506
1866	12.0337	6.04358	6.36697	8.74498	7.03863	2.39918	6.38332	22.3635	3.66324	9.92317	3.70811	12.5357	5.42341	7.43526	13.1334	5.44877	2.96484	5.90635	4.97506
1867	12.0337	6.04358	6.36697	8.74498	7.03863	2.39918	6.38332	22.3635	3.66324	9.92317	3.70811	12.5357	5.42341	7.43526	13.1334	5.44877	2.96484	5.90635	4.97506
1868	12.0337	6.04358	6.36697	8.74498	7.03863	2.39918	6.38332	22.3635	3.66324	9.43515	3.37101	12.5357	5.42341	7.43526	13.0791	5.44877	2.96484	5.90635	4.97506
1869	12.0337	6.04358	6.36697	8.74498	6.97578	2.39918	6.38332	22.3635	3.66324	9.43515	3.37101	12.0689	5.42341	7.09341	13.0791	5.44877	2.96484	5.90635	4.97506
1870	12.0337	6.04358	6.36697	8.74498	6.97578	2.39918	6.38332	22.3635	3.66324	9.43515	3.37101	11.6689	5.42341	7.09341	12.862	5.44877	2.80458	5.90635	4.97506
1871	12.0337	6.04358	6.36697	8.74498	6.97578	2.39918	6.38332	22.3635	3.66324	9.43515	3.37101	11.6689	5.42341	7.09341	12.862	5.44877	2.80458	5.90635	4.97506
1872	12.0337	6.04358	6.36697	8.74498	6.97578	2.39918	6.38332	22.3635	3.66324	8.94712	3.37101	11.6689	5.42341	7.09341	12.4279	5.44877	2.80458	5.90635	4.97506
1873	12.0337	6.04358	6.25428	8.74498	6.97578	2.39918	6.38332	22.3635	3.66324	8.94712	3.37101	11.6689	5.42341	7.09341	12.4279	5.44877	2.80458	5.90635	4.97506
1874	12.0337	6.04358	6.25428	8.74498	6.97578	2.39918	6.38332	21.9493	3.66324	8.94712	3.37101	11.6689	5.42341	7.09341	12.4279	5.44877	2.80458	5.90635	4.97506
1875	11.6039	6.04358	6.25428	8.49748	6.97578	2.39918	6.38332	21.9493	3.66324	8.94712	3.37101	11.6689	5.42341	7.09341	12.4279	5.44877	2.80458	5.90635	4.97506
1876	11.6039	6.04358	6.25428	8.49748	6.97578	2.39918	6.38332	21.9493	3.66324	8.94712	3.37101	11.6689	5.27879	6.75156	12.4279	5.44877	2.80458	5.90635	4.87141
1877	11.6039	6.04358	6.25428	8.49748	6.97578	2.39918	6.38332	21.9493	3.66324	8.94712	3.37101	11.6689	5.27879	6.75156	12.4279	5.44877	2.80458	5.90635	4.87141
1878	11.6039	6.04358	6.25428	8.49748	6.97578	2.39918	6.38332	21.8803	3.66324	8.4591	3.37101	11.6689	4.98954	6.75156	12.4279	5.44877	2.80458	5.90635	4.76776
1879	11.6039	6.04358	6.25428	8.49748	6.97578	2.39918	6.38332	21.8803	3.66324	8.4591	3.37101	11.6689	4.98954	6.75156	12.4279	5.44877	2.80458	5.90635	4.76776
1880	11.6039	6.04358	6.25428	8.49748	6.91294	2.39918	6.38332	21.8803	3.66324	8.4591	3.37101	11.6689	4.98954	6.75156	12.4279	5.44877	2.80458	5.90635	4.76776
1881	11.6039	6.04358	6.25428	8.49748	6.91294	2.39918	6.38332	21.8803	3.66324	8.4591	3.37101	11.6689	4.98954	6.75156	12.4279	5.44877	2.80458	5.90635	4.76776
1882	11.6039	5.97997	6.14159	7.17749	6.53587	2.39918	6.38332	21.8803	3.60688	8.4591	3.37101	11.6689	4.62798	6.75156	12.2108	5.04214	2.72445	5.80624	4.45682
1883	8.96389	3.62615	3.83145	5.11499	4.14776	1.84552	4.47298	19.2574	1.80344	7.72706	2.27543	8.46826	2.45861	4.95684	7.81491	2.68372	1.92314	5.00538	3.93859
1884	8.8411	3.56253	3.83145	5.11499	3.645	1.84552	4.47298	19.2574	1.80344	7.32037	1.26413	8.46826	1.66318	3.84582	6.94658	2.2771	1.76288	5.00538	3.3167
1885	9.02529	4.07147	5.29642	3.54749	4.52483	1.84552	4.51958	25.8837	2.98695	8.78445	2.69681	12.9358	3.61561	2.39296	4.83005	3.00902	1.52249	5.40581	2.90212
1886	9.33227	4.07147	5.52179	3.13499	4.52483	1.84552	4.51958	26.4359	2.98695	9.59782	3.70811	13.2692	3.61561	2.90573	4.83005	3.09035	1.60262	5.50592	3.21306
1887	9.33227	4.07147	5.52179	3.29999	4.52483	1.84552	4.70595	26.4359	2.98695	11.3059	3.70811	13.2692	3.68792	2.90573	4.83005	2.9277	1.60262	5.50592	3.21306
1888	9.33227	4.07147	5.91621	4.04249	4.52483	1.84552	4.70595	26.781	2.98695	11.3059	3.70811	13.3358	3.61561	2.9912	4.93859	3.00902	1.60262	5.60602	3.42035
1889	3.06983	2.16297	2.47917	1.4025	1.50828	0.553657	1.58418	13.7356	2.19795	6.507	2.86536	6.66792	3.10942	3.58943	2.49643	2.19577	1.28209	2.90312	1.55471
1890	3.06983	2.16297	2.47917	1.4025	1.50828	1.16883	1.58418	13.7356	2.19795	6.507	2.86536	6.66792	3.10942	3.58943	2.49643	2.19577	1.28209	2.90312	1.55471
1891	3.31541	2.16297	2.64821	2.31	1.50828	1.16883	1.58418	15.1161	2.19795	6.507	2.94963	7.66811	3.97717	3.93129	3.20194	2.68372	1.36223	3.20344	1.86565
1892	3.31541	2.54467	2.87359	13.4475	1.8225	2.09159	1.67737	21.8803	2.81788	7.88974	3.45528	8.53494	4.62798	4.44406	3.96172	3.17167	1.44236	3.80409	2.07294
1893	3.31541	2.54467	3.32435	13.4475	2.19957	2.09159	1.77056	21.8803	2.98695	7.88974	3.45528	8.73498	4.62798	4.78591	4.23307	3.33432	1.44236	3.90419	2.17659
1894	3.31541	2.54467	3.32435	13.4475	2.19957	2.09159	1.77056	21.8803	2.98695	7.88974	3.45528	8.73498	4.7726	4.78591	4.23307	3.41564	1.44236	4.0043	2.17659
1895	3.99077	2.73552	4.62028	13.86	2.76518	2.09159	1.77056	22.9847	3.60688	8.4591	4.29803	8.73498	5.13416	5.46961	4.28734	3.65962	1.44236	4.60495	2.28023
1896	4.72753	3.56253	6.08524	17.4075	3.645	4.30622	1.81715	26.0217	4.17046	10.8179	4.29803	10.1352	5.78497	8.37535	4.45015	4.47287	2.0834	6.40688	3.83494
1897	4.72753	3.56253	6.25428	18.15	4.02207	4.30622	2.1433	26.0907	4.17046	10.8179	4.29803	10.802	6.14653	8.54627	5.75264	4.47287	2.3238	6.80731	4.04223
1898	4.72753	3.56253	6.25428	18.15	4.02207	4.30622	2.1433	26.0907	4.17046	10.8179	4.29803	10.802	6.14653	8.54627	5.75264	4.47287	2.3238	6.80731	4.04223
1899	4.72753	3.56253	6.25428	18.15	4.02207	4.30622	2.1433	26.5049	4.17046	10.8179	4.29803	10.802	6.14653	8.54627	5.91545	4.47287	2.3238	6.80731	4.04223
1900	4.85033	3.56253	6.25428	18.15	4.08492	4.30622	2.1433	26.5049	4.17046	10.8179	4.29803	10.802	6.14653	8.54627	5.91545	4.55419	2.3238	6.80731	4.14588
1901	4.85033	4.26232	6.31062	18.15	4.08492	4.30622	2.1433	26.5049	4.17046	11.1432	4.29803	10.802	6.21884	9.05905	6.29534	4.55419	2.40393	6.80731	4.24953
1902	5.40289	4.64402	6.42331	18.15	4.39914	4.30622	2.37627	26.5739	4.17046	11.3059	5.14079	10.9354	7.1589	11.3665	8.52042	5.53009	3.1251	8.80946	5.18235
1903	18.8487	25.5103	19.3263	27.6374	25.6407	25.2837	23.6695	64.9507	14.1458	50.9173	35.0585	39.4741	23.4291	52.9869	32.3993	36.3522	9.8561	32.8353	34.3072
1904	18.9101	25.5103	20.2278	27.9674	26.2692	25.2837	23.6695	65.572	14.1458	50.9986	35.0585	40.0742	23.6461	54.0979	34.5701	36.6775	10.8177	33.2357	34.7217
1905	19.4627	26.5282	21.8618	28.4624	26.8976	25.2837	24.5082	67.9187	14.7093	53.3574	36.4911	41.8745	24.8754	55.7217	35.7098	37.8974	11.2985	34.0366	35.9655
1906	20.1995	26.9735	22.9887	28.4624	26.8976	25.2837	24.5548	69.8514	14.822	55.1468	37.671	42.408	25.0923	55.8072	37.1751	38.1414	11.4587	34.437	36.1728
1907	20.1995	27.1643	22.9887	28.5449	26.8976	26.0219	25.1139	70.6797	14.822	55.1468	37.671	42.408	25.5262	57.0036	37.2293	38.2227	11.619	34.5371	36.1728
1908	20.1995	27.1643	22.9887	28.5449	26.8976	26.0219	25.1139	71.5079	14.822	55.1468	37.671	42.408	25.5262	57.0036	37.6635	38.2227	11.619	34.5371	36.2765
1909	20.1995	27.1643	22.9887	29.4524	26.8976	26.0219	25.1139	71.5079	14.822	55.1468	37.671	42.408	25.5262	57.0891	37.6635	38.3853	11.6991	34.5371	36.2765
1910	20.1995	27.1643	22.9887	29.4524	26.8976	26.0219	25.1139	71.5079	14.822	55.1468	37.671	42.408	25.5262	57.1746	37.8263	38.3853	11.6991	34.5371	36.2765
1911	20.1995	27.1643	22.9887	29.9474	26.8976	26.0219	25.1605	71.5079	14.822	55.1468	37.671	42.408	25.5262	57.1746	37.8263	38.3853	11.6991	34.5371	36.2765
1912	20.1995	27.1643	22.9887	29.9474	27.0862	26.0219	25.1605	71.5079	14.822	55.1468	37.671	42.408	25.5262	57.1746	37.8263	38.3853	11.6991	34.5371	36.2765
1913	20.1995	27.1643	22.9887	29.9474	27.0862	26.0219	25.1605	71.646	14.822	55.1468	37.671	42.408	25.5262	57.1746	37.8263	38.3853	11.6991	34.5371	36.2765
1914	20.1995	27.1643	22.9887	29.9474	27.0862	26.0219	25.1605	71.646	14.822	55.1468	37.671	42.408	25.5262	57.1746	37.8263	38.3853	11.6991	34.5371	36.2765
1915	20.1995	27.1643	22.9887	29.9474	27.0862	26.0219	25.1605	71.646	14.822	55.1468	37.671	42.408	25.5262	57.1746	37.8263	38.3853	11.6991	34.5371	36.2765
1916	20.1995	27.1643	22.9887	30.2774	27.0862	26.0219	25.1605	71.646	14.822	55.1468	37.671	42.408	25.5262	57.1746	38.0434	38.3853	11.6991	34.5371	36.2765
1917	20.1995	27.1643	22.9887	30.5249	27.0862	26.0219	25.1605	71.646	14.822	55.1468	37.671	42.408	25.5262	57.3455	38.0434	38.3853	11.6991	34.5371	36.2765
1918	20.1995	27.1643	22.9887	30.5249	27.0862	26.0219	25.1605	71.646	14.822	55.1468	37.671	42.408	25.5262	57.3455	38.0434	38.3853	11.6991	34.5371	36.2765
1919	20.1995	27.1643	22.9887	30.5249	27.0862	26.0219	25.1605	71.646	14.822	55.1468	37.671	42.408	25.5262	57.3455	38.0434	38.3853	11.6991	34.5371	36.2765
1920	20.1995	27.1643	22.9887	30.5249	27.0862	26.0219	25.1605	71.646	14.822	55.1468	37.671	42.408	25.5262	57.3455	38.0434	38.3853	11.6991	34.5371	36.2765
1921	20.1995	27.1643	22.9887	30.6899	27.0862	26.0219	25.1605	71.646	14.822	55.1468	37.671	42.408	25.5262	57.3455	38.0434	38.3853	11.6991	34.5371	36.2765
1922	20.1995	27.1643	22.9887	30.6899	27.0862	26.0219	25.1605	71.646	14.822	55.1468	37.671	42.408	25.5262	57.5164	38.0434	38.3853	11.7792	34.5371	36.2765
1923	20.1995	27.1643	22.9887	30.6899	27.0862	26.0219	25.1605	71.646	14.822	55.1468	37.671	42.408	25.5262	57.5164	38.0434	38.3853	11.7792	34.5371	36.2765
1924	20.1995	27.1643	22.9887	30.6899	27.0862	26.0219	25.1605	71.646	14.822	55.1468	37.671	42.408	25.5262	57.5164	38.0434	38.3853	11.7792	34.5371	36.2765
1925	20.1995	27.1643	22.9887	30.6899	27.0862	26.0219	25.1605	71.646	14.822	55.1468	37.671	42.408	25.5262	57.5164	38.0434	38.3853	11.7792	34.5371	36.2765
1926	20.1995	27.1643	22.9887	30.6899	27.0862	26.0219	25.1605	71.646	14.822	55.1468	37.671	42.408	25.5262	57.5164	38.0434	38.3853	11.7792	34.5371	36.2765
1927	20.1995	27.1643	22.9887	30.6899	27.0862	26.0219	25.1605	71.646	14.822	55.1468	37.671	42.408	25.5262	57.5164	38.0434	38.3853	11.7792	34.5371	36.2765
1928	19.6469	26.6554	21.5237	30.1949	25.8293	26.0219	24.5548	63.2252	13.3004	53.1947	35.8169	36.1401	23.0676	56.8327	37.2293	36.9215	11.0581	32.9354	35.7582
1929	19.3399	26.6554	21.2984	30.1949	25.8293	26.0219	24.5548	62.673	13.3004	52.3813	34.8056	35.8067	23.0676	56.3199	37.2293	36.8402	10.9779	32.8353	35.4473
1930	19.4013	26.6554	21.2984	30.0299	25.8293	26.0219	24.3684	62.673	13.3004	50.6733	34.8056	35.8067	22.9953	56.3199	37.2293	36.8402	10.9779	32.8353	35.4473
1931	19.4013	26.6554	20.9039	29.2874	25.8293	26.0219	24.3684	62.3279	13.3004	50.6733	34.8056	35.7401	22.9953	56.2345	37.1208	36.7588	10.9779	32.7352	35.24
1932	17.3138	25.0014	20.6222	29.2874	25.5779	25.4682	23.5763	57.9104	12.6241	48.6398	34.8056	35.7401	22.4168	53.927	35.547	36.1896	10.4971	31.634	34.7217
1933	17.3138	25.0014	20.6222	29.3699	25.5779	24.8531	23.5763	57.9104	12.6241	48.6398	34.8056	35.7401	22.4168	53.927	35.547	36.1896	10.4971	31.634	34.7217
1934	17.0682	25.0014	20.4532	28.7924	25.5779	24.8531	23.5763	56.5299	12.6241	48.6398	34.7214	34.7399	21.6213	53.5851	34.8415	35.7016	10.417	31.3337	34.4108
1935	17.0682	24.6197	20.2278	17.655	25.2637	23.9303	23.4832	49.7657	12.0042	47.2571	34.2157	33.873	20.9705	53.0724	34.0817	35.2137	10.3369	30.733	34.2035
1936	17.0682	24.6197	19.777	17.655	24.8866	23.9303	23.39	49.7657	11.8351	47.2571	34.2157	33.673	20.9705	52.7305	33.8103	35.051	10.3369	30.6329	34.0999
1937	17.0682	24.6197	19.777	17.655	24.8866	23.9303	23.39	49.7657	11.8351	47.2571	34.2157	33.673	20.8259	52.7305	33.8103	34.9697	10.3369	30.5328	34.0999
1938	16.3929	24.4288	18.4811	17.2425	24.321	23.9303	23.39	48.6613	11.2152	46.6877	33.373	33.673	20.4643	52.0468	33.7561	34.7257	10.3369	29.9322	33.9962
1939	15.6561	23.6018	17.0161	13.695	23.4411	21.7157	23.3434	45.6243	10.6516	44.3289	33.373	32.2727	19.8135	49.1411	33.5932	33.9125	9.69584	28.1302	32.4415
1940	15.6561	23.6018	16.8471	12.9525	23.0641	21.7157	23.0172	45.5553	10.6516	44.3289	33.373	31.6059	19.452	48.9701	32.2908	33.9125	9.45544	27.7298	32.2342
1941	15.6561	23.6018	16.8471	12.9525	23.0641	21.7157	23.0172	45.5553	10.6516	44.3289	33.373	31.6059	19.452	48.9701	32.2908	33.9125	9.45544	27.7298	32.2342
1942	15.6561	23.6018	16.8471	12.9525	23.0641	21.7157	23.0172	45.1411	10.6516	44.3289	33.373	31.6059	19.452	48.9701	32.1279	33.9125	9.45544	27.7298	32.2342
1943	15.5333	23.6018	16.8471	12.9525	23.0012	21.7157	23.0172	45.1411	10.6516	44.3289	33.373	31.6059	19.452	48.9701	32.1279	33.8312	9.45544	27.7298	32.1306
1944	15.5333	22.902	16.7908	12.9525	23.0012	21.7157	23.0172	45.1411	10.6516	44.0036	33.373	31.6059	19.3797	48.4574	31.7481	33.8312	9.37531	27.7298	32.0269
1945	14.9808	22.5203	16.6781	12.9525	22.687	21.7157	22.7842	45.0721	10.6516	43.8409	32.5302	31.4726	18.4396	46.1499	29.523	32.8553	8.65414	25.7276	31.0941
1946	1.53491	1.65403	3.7751	3.46499	1.44543	0.73821	1.49099	6.69524	0.676291	4.22955	2.61253	2.93388	2.16936	4.52952	5.6441	2.03312	1.92314	1.70183	1.96929
1947	1.47352	1.65403	2.87359	3.13499	0.816984	0.73821	1.49099	6.07403	0.676291	4.14821	2.61253	2.33377	1.95243	3.41851	3.47329	1.70782	0.961571	1.3014	1.55471
1948	0.920948	0.636167	1.23959	2.63999	0.188535	0.73821	0.65231	3.72725	0.112715	1.78942	1.17985	0.533434	0.723121	1.79472	2.33362	0.487949	0.480785	0.500538	0.310941
1949	0.18419	0.19085	0.11269	2.63999	0.188535	0.73821	0.605716	1.7946	0	0	0	0	0.506185	1.70925	0.868323	0.243975	0.320524	0.100108	0.103647
1950	0.18419	0	0.11269	2.55749	0.188535	0	0.0465936	0.966324	0	0	0	0	0.0723121	0.512776	0.814053	0.16265	0.160262	0	0.103647
1951	0.18419	0	0.11269	2.55749	0.188535	0	0.0465936	0.138046	0	0	0	0	0.0723121	0.512776	0.379891	0.16265	0.160262	0	0
1952	0.18419	0	0.11269	1.65	0.188535	0	0.0465936	0.138046	0	0	0	0	0.0723121	0.427314	0.379891	0	0.0801309	0	0
1953	0.18419	0	0.11269	1.65	0.188535	0	0.0465936	0.138046	0	0	0	0	0.0723121	0.341851	0.217081	0	0.0801309	0	0
1954	0.18419	0	0.11269	1.155	0.188535	0	0	0.138046	0	0	0	0	0.0723121	0.341851	0.217081	0	0.0801309	0	0
1955	0.18419	0	0.11269	1.155	0	0	0	0.138046	0	0	0	0	0.0723121	0.341851	0.217081	0	0.0801309	0	0
1956	0.18419	0	0.11269	1.155	0	0	0	0	0	0	0	0	0.0723121	0.341851	0.217081	0	0.0801309	0	0
1957	0.18419	0	0.11269	1.155	0	0	0	0	0	0	0	0	0.0723121	0.341851	0.217081	0	0.0801309	0	0
1958	0.18419	0	0.11269	1.155	0	0	0	0	0	0	0	0	0.0723121	0.341851	0.217081	0	0.0801309	0	0
1959	0.18419	0	0.11269	0.824998	0	0	0	0	0	0	0	0	0.0723121	0.341851	0	0	0.0801309	0	0
1960	0.18419	0	0.11269	0.577499	0	0	0	0	0	0	0	0	0.0723121	0.170925	0	0	0.0801309	0	0
1961	0.18419	0	0.11269	0.577499	0	0	0	0	0	0	0	0	0.0723121	0.170925	0	0	0.0801309	0	0
1962	0.18419	0	0.11269	0.577499	0	0	0	0	0	0	0	0	0.0723121	0.170925	0	0	0.0801309	0	0
1963	0.18419	0	0.11269	0.577499	0	0	0	0	0	0	0	0	0.0723121	0.170925	0	0	0.0801309	0	0
1964	0.18419	0	0.11269	0.412499	0	0	0	0	0	0	0	0	0.0723121	0.170925	0	0	0.0801309	0	0
1965	0.18419	0	0.11269	0.412499	0	0	0	0	0	0	0	0	0.0723121	0	0	0	0	0	0
1966	0.18419	0	0.11269	0.412499	0	0	0	0	0	0	0	0	0.0723121	0	0	0	0	0	0
1967	0.18419	0	0.11269	0.412499	0	0	0	0	0	0	0	0	0.0723121	0	0	0	0	0	0
1968	0.18419	0	0.11269	0.412499	0	0	0	0	0	0	0	0	0.0723121	0	0	0	0	0	0
1969	0.18419	0	0.11269	0.412499	0	0	0	0	0	0	0	0	0.0723121	0	0	0	0	0	0
1970	0.18419	0	0.11269	0.412499	0	0	0	0	0	0	0	0	0.0723121	0	0	0	0	0	0
1971	0.18419	0	0.11269	0.412499	0	0	0	0	0	0	0	0	0.0723121	0	0	0	0	0	0
1972	0.18419	0	0.11269	0.412499	0	0	0	0	0	0	0	0	0.0723121	0	0	0	0	0	0
1973	0.122793	0	0.11269	0.412499	0	0	0	0	0	0	0	0	0.0723121	0	0	0	0	0	0
1974	0.122793	0	0.11269	0.412499	0	0	0	0	0	0	0	0	0.0723121	0	0	0	0	0	0
1975	0	0	0	0.412499	0	0	0	0	0	0	0	0	0.0723121	0	0	0	0	0	0
1976	0	0	0	0.329999	0	0	0	0	0	0	0	0	0.0723121	0	0	0	0	0	0
1977	0	0	0	0	0	0	0	0	0	0	0	0	0	0	0	0	0	0	0
1978	0	0	0	0	0	0	0	0	0	0	0	0	0	0	0	0	0	0	0
1979	0	0	0	0	0	0	0	0	0	0	0	0	0	0	0	0	0	0	0
1980	0	0	0	0	0	0	0	0	0	0	0	0	0	0	0	0	0	0	0
1981	0	0	0	0	0	0	0	0	0	0	0	0	0	0	0	0	0	0	0
1982	0	0	0	0	0	0	0	0	0	0	0	0	0	0	0	0	0	0	0
1983	0	0	0	0	0	0	0	0	0	0	0	0	0	0	0	0	0	0	0
1984	0	0	0	0	0	0	0	0	0	0	0	0	0	0	0	0	0	0	0
1985	0	0	0	0	0	0	0	0	0	0	0	0	0	0	0	0	0	0	0
1986	0	0	0	0	0	0	0	0	0	0	0	0	0	0	0	0	0	0	0
1987	0	0	0	0	0	0	0	0	0	0	0	0	0	0	0	0	0	0	0
1988	0	0	0	0	0	0	0	0	0	0	0	0	0	0	0	0	0	0	0
1989	0	0	0	0	0	0	0	0	0	0	0	0	0	0	0	0	0	0	0
1990	0	0	0	0	0	0	0	0	0	0	0	0	0	0	0	0	0	0	0
1991	0	0	0	0	0	0	0	0	0	0	0	0	0	0	0	0	0	0	0
1992	0	0	0	0	0	0	0	0	0	0	0	0	0	0	0	0	0	0	0
1993	0	0	0	0	0	0	0	0	0	0	0	0	0	0	0	0	0	0	0
1994	0	0	0	0	0	0	0	0	0	0	0	0	0	0	0	0	0	0	0
1995	0	0	0	0	0	0	0	0	0	0	0	0	0	0	0	0	0	0	0
1996	0	0	0	0	0	0	0	0	0	0	0	0	0	0	0	0	0	0	0
1997	0	0	0	0	0	0	0	0	0	0	0	0	0	0	0	0	0	0	0
1998	0	0	0	0	0	0	0	0	0	0	0	0	0	0	0	0	0	0	0
[truncated: 2,732 more rows]
