# Supplementary material for: Conserved shifts in sperm small non-coding RNA profiles during mouse and human aging
Source: EMBO J. 2026 Jan 20;45(4):1362–80. doi: 10.1038/s44318-025-00687-8 (PMC12909834; doi:10.1038/s44318-025-00687-8)
Supplement: Supplementary file 16 — Source data Fig. 3 [file 44318_2025_687_MOESM16_ESM.zip]

Archive with 6 entries (4 files):
- 3A/
- 3A/human cohort 1 age at two timeponits.xlsx
- 3A/rsRNA length shift correlation shift in sperm head of human cohort 1.xlsx
- 3B/
- 3B/age for human cohort 2.xlsx
- 3B/rsRNA length shift correlation plot in sperm head of human cohort 2.xlsx
