# Supplementary material for: Conserved shifts in sperm small non-coding RNA profiles during mouse and human aging
Source: EMBO J. 2026 Jan 20;45(4):1362–80. doi: 10.1038/s44318-025-00687-8 (PMC12909834; doi:10.1038/s44318-025-00687-8)
Supplement: Supplementary file 16 — Source data Fig. 3 [file 44318_2025_687_MOESM16_ESM.zip › 3A/human cohort 1 age at two timeponits.xlsx]

## Sheet: Sheet1
	Age at timepoint 1	Age at timepoint 2
Donor 1	52	68
Donor 2	41	64
Donor 3	41	49
Donor 4	34	54
Donor 5	36	57
Donor 6	37	43
Donor 7	46	60
Donor 8	38	52
