# Supplementary material for: Conserved shifts in sperm small non-coding RNA profiles during mouse and human aging
Source: EMBO J. 2026 Jan 20;45(4):1362–80. doi: 10.1038/s44318-025-00687-8 (PMC12909834; doi:10.1038/s44318-025-00687-8)
Supplement: Supplementary file 16 — Source data Fig. 3 [file 44318_2025_687_MOESM16_ESM.zip › 3A/rsRNA length shift correlation shift in sperm head of human cohort 1.xlsx]

## Sheet: Sheet1
length	all-rRNA	18S-rRNA	28S-rRNA
15	-0.169367	-0.11782	-0.150221
16	-0.119293	-0.172312	-0.111929
17	-0.147276	-0.11782	-0.162003
18	-0.0648012	-0.0456554	-0.150221
19	-0.054492	-0.0103093	-0.066274
20	-0.123711	-0.0265096	-0.0677468
21	-0.054492	-0.072165	-0.054492
22	-0.0559647	-0.0368189	-0.0898381
23	0.0309279	-0.0132548	0.0530192
24	0.00589102	-0.00147276	0.078056
25	-0.0353461	-0.0574375	0.0206186
26	0.0220913	0.00147276	0.116348
27	-0.0294551	-0.00294551	0
28	0.0633285	0.0103093	0.0515464
29	0.0338734	0.066274	0.103093
30	0.00883653	-0.0942564	0.0648012
31	-0.00147276	-0.0132548	-0.00147276
32	0.0633285	0.0191458	0.0191458
33	0.00294551	-0.0206186	-0.00589102
34	0.00147276	0.00736378	0.0250368
35	0.139912	0.0898381	0.141385
36	0.108984	-0.00883653	0.207659
37	-0.0103093	-0.00294551	0.0648012
38	-0.0206186	0.0250368	-0.0633285
39	0.0279824	0.072165	0.0736378
40	-0.0235641	0.0220913	0.0382916
41	-0.00294551	-0.0574375	0.113402
42	0.285715	0.148748	0.222386
43	0.10162	0.103093	0.0795288
44	0.293078	0.200295	0.139912
45	0.427099	0.294551	0.444772
