# Supplementary material for: Conserved shifts in sperm small non-coding RNA profiles during mouse and human aging
Source: EMBO J. 2026 Jan 20;45(4):1362–80. doi: 10.1038/s44318-025-00687-8 (PMC12909834; doi:10.1038/s44318-025-00687-8)
Supplement: Supplementary file 16 — Source data Fig. 3 [file 44318_2025_687_MOESM16_ESM.zip › 3B/age for human cohort 2.xlsx]

## Sheet: Sheet1
Donor ID	Age
1CM5	35
1KC2	33
3DF9	33
4M9C	26
5KW5	36
5RP9	27
6A01	34
8DR6	41
9IN0	42
83PN	51
88Q1	45
91KW	37
322M	26
AB6M	39
BB5N	41
CN0E	45
CP7S	35
DP83	43
DX1E	34
EL9H	44
HG9H	43
IE1C	25
IM6U	44
J8YP	41
J561	37
JK0P	36
JT37	42
LI6X	35
N22T	47
NG6Q	33
OY3Y	35
OYN4	40
P7NV	27
PI63	41
PV5D	26
QG7P	42
SY3L	45
SY3T	26
U91Z	48
VW9T	33
VX1Y	46
VX6C	36
W6C9	33
YU26	45
ZD0S	25
ZG5B	42
ZK7T	40
