# Supplementary material for: Conserved shifts in sperm small non-coding RNA profiles during mouse and human aging
Source: EMBO J. 2026 Jan 20;45(4):1362–80. doi: 10.1038/s44318-025-00687-8 (PMC12909834; doi:10.1038/s44318-025-00687-8)
Supplement: Supplementary file 16 — Source data Fig. 3 [file 44318_2025_687_MOESM16_ESM.zip › 3B/rsRNA length shift correlation plot in sperm head of human cohort 2.xlsx]

## Sheet: Sheet1
	all-rRNA	18S-rRNA	28S-rRNA
15	-0.509578	-0.462115	-0.506854
16	-0.489584	-0.340124	-0.476893
17	-0.470402	-0.385154	-0.461361
18	-0.308192	-0.212165	-0.43395
19	-0.457189	-0.336879	-0.442295
20	-0.290169	-0.242242	-0.279564
21	-0.30686	-0.177335	-0.312655
22	-0.189274	-0.119962	-0.22729
23	-0.125989	-0.115152	-0.167541
24	-0.224625	-0.0109531	-0.284548
25	-0.123034	0.0297297	-0.195532
26	-0.083278	-0.03425	-0.139492
27	-0.204689	-0.134218	-0.277709
28	-0.0469417	-0.0508825	-0.153401
29	-0.221669	-0.223639	-0.214309
30	-0.210948	-0.176756	-0.246241
31	-0.124482	-0.0905801	-0.219061
32	-0.0751646	-0.0295559	-0.168353
33	-0.0431748	-0.0692535	-0.123149
34	-0.0300774	-0.0400453	-0.107676
35	0.141636	0.0354671	0.0688478
36	0.21767	0.300774	0.188694
37	0.18342	0.0543596	-0.12738
38	0.138507	0.181856	-0.0712239
39	-0.00770771	0.00475212	-0.0626469
40	0.233376	0.192635	0.000463622
41	0.113124	0.0858859	-0.0859438
42	0.0282809	0.206022	-0.0634582
43	0.072325	-0.0180812	-0.0941731
44	0.0850746	0.109357	-0.0572573
45	0.0152416	0.0107212	-0.0544176
