# Supplementary material for: Conserved shifts in sperm small non-coding RNA profiles during mouse and human aging
Source: EMBO J. 2026 Jan 20;45(4):1362–80. doi: 10.1038/s44318-025-00687-8 (PMC12909834; doi:10.1038/s44318-025-00687-8)
Supplement: Supplementary file 17 — Source data Fig. 4 [file 44318_2025_687_MOESM17_ESM.zip]

Archive with 26 entries (20 files):
- 44318_2025_687_MOESM17_ESM_Jan9/
- __MACOSX/._44318_2025_687_MOESM17_ESM_Jan9
- 44318_2025_687_MOESM17_ESM_Jan9/.DS_Store
- __MACOSX/44318_2025_687_MOESM17_ESM_Jan9/._.DS_Store
- 44318_2025_687_MOESM17_ESM_Jan9/4E/
- __MACOSX/44318_2025_687_MOESM17_ESM_Jan9/._4E
- 44318_2025_687_MOESM17_ESM_Jan9/4B/
- __MACOSX/44318_2025_687_MOESM17_ESM_Jan9/._4B
- 44318_2025_687_MOESM17_ESM_Jan9/4C/
- __MACOSX/44318_2025_687_MOESM17_ESM_Jan9/._4C
- 44318_2025_687_MOESM17_ESM_Jan9/4D/
- __MACOSX/44318_2025_687_MOESM17_ESM_Jan9/._4D
- 44318_2025_687_MOESM17_ESM_Jan9/4A/
- __MACOSX/44318_2025_687_MOESM17_ESM_Jan9/._4A
- 44318_2025_687_MOESM17_ESM_Jan9/4E/p value for KEGG pathway.xlsx
- __MACOSX/44318_2025_687_MOESM17_ESM_Jan9/4E/._p value for KEGG pathway.xlsx
- 44318_2025_687_MOESM17_ESM_Jan9/4B/PCA plot data for the mESCs transcriptomic profile.xlsx
- __MACOSX/44318_2025_687_MOESM17_ESM_Jan9/4B/._PCA plot data for the mESCs transcriptomic profile.xlsx
- 44318_2025_687_MOESM17_ESM_Jan9/4C/Venn diagrams for overlapped genes.xlsx
- __MACOSX/44318_2025_687_MOESM17_ESM_Jan9/4C/._Venn diagrams for overlapped genes.xlsx
- 44318_2025_687_MOESM17_ESM_Jan9/4D/Differentially expressed gene level for heatmap .xlsx
- __MACOSX/44318_2025_687_MOESM17_ESM_Jan9/4D/._Differentially expressed gene level for heatmap .xlsx
- 44318_2025_687_MOESM17_ESM_Jan9/4A/.DS_Store
- __MACOSX/44318_2025_687_MOESM17_ESM_Jan9/4A/._.DS_Store
- 44318_2025_687_MOESM17_ESM_Jan9/4A/sncRNA cocktail composition.xlsx
- __MACOSX/44318_2025_687_MOESM17_ESM_Jan9/4A/._sncRNA cocktail composition.xlsx
