# Supplementary material for: Conserved shifts in sperm small non-coding RNA profiles during mouse and human aging
Source: EMBO J. 2026 Jan 20;45(4):1362–80. doi: 10.1038/s44318-025-00687-8 (PMC12909834; doi:10.1038/s44318-025-00687-8)
Supplement: Supplementary file 17 — Source data Fig. 4 [file 44318_2025_687_MOESM17_ESM.zip › 44318_2025_687_MOESM17_ESM_Jan9/4E/p value for KEGG pathway.xlsx]

## Sheet: Sheet1
Pathway	P-value
Metabolic pathways	8.50253e-06
Fatty acid metabolism	0.000423231
Carbon metabolism	0.00319405
Huntington disease	0.00973654
HIF-1 signaling pathway	0.01018
Parkinson disease	0.0117091
Alzheimer disease	0.0205572
Glycolysis / Gluconeogenesis	0.0214436
Mitophagy - animal	0.021927
Oxidative phosphorylation	0.0244398
Prion disease	0.0294097
Pathways of neurodegeneration - multiple diseases	0.0414995
Fatty acid degradation	0.0489733
Peroxisome	0.0490127
