# Supplementary material for: Conserved shifts in sperm small non-coding RNA profiles during mouse and human aging
Source: EMBO J. 2026 Jan 20;45(4):1362–80. doi: 10.1038/s44318-025-00687-8 (PMC12909834; doi:10.1038/s44318-025-00687-8)
Supplement: Supplementary file 17 — Source data Fig. 4 [file 44318_2025_687_MOESM17_ESM.zip › 44318_2025_687_MOESM17_ESM_Jan9/4B/PCA plot data for the mESCs transcriptomic profile.xlsx]

## Sheet: Sheet1
RS1	RS2	group
1.30776	0.257257	Vehicle
0.488834	2.60565	Vehicle
2.45381	-1.52982	Vehicle
0.447056	1.03824	Vehicle
-0.564679	0.481674	Old-combo
-0.535035	-0.167827	Old-combo
-0.828667	-0.138606	Old-combo
0.0288489	-0.200234	Old-combo
-0.22177	-0.510947	Young-combo
-0.431557	-0.520137	Young-combo
-1.04003	-0.586665	Young-combo
-1.10456	-0.728582	Young-combo
