# Supplementary material for: Conserved shifts in sperm small non-coding RNA profiles during mouse and human aging
Source: EMBO J. 2026 Jan 20;45(4):1362–80. doi: 10.1038/s44318-025-00687-8 (PMC12909834; doi:10.1038/s44318-025-00687-8)
Supplement: Supplementary file 17 — Source data Fig. 4 [file 44318_2025_687_MOESM17_ESM.zip › 44318_2025_687_MOESM17_ESM_Jan9/4C/Venn diagrams for overlapped genes.xlsx]

## Sheet: Sheet1
Upregulated in young combo	Upregulated in old combo	Downregulated in young combo	Downregulated in old combo
Dnmt3l	Dnmt3l	Sfrp1	Rcn1
Mid1	Slc7a7	Scd1	Pou2f1
Tmsb4x	Ankfy1	Tfcp2l1	Bhlhe40
Peg10	Nop56	Slc12a6	Slc12a6
Srsf5	Rab19	Nid1	Tfcp2l1
Septin1	Chrnb2	Kit	Bmpr2
Mdn1	Gm20390	Ak4	Dcp2
Cntfr	Myrf	Scd2	Bhmt
Mest	Rab40c	Rpl7	Hipk3
Dnmt3a	Ier2	Rcn1	Fam117b
L1td1	Srsf5	Bhlhe40	Ctdspl2
Phlda1	Pdzrn3	Nucks1	Pdgfc
Rarg	Fen1	Ldhb	Taok1
Incenp	Slc12a5	Tcl1	Syt9
Kifc3	Hmces	Cd9	H2-T3
Spta1	Folr1	Pgk1	Hipk1
Lrp2	Etv4	Lpgat1	R3hdm1
S1pr2	Septin1	Arl5b	Ttn
Eif4g1	Cavin1	Fam183b	Lnpep
Supt6	Kifc3	Insig1	Rock1
Gadd45a	Pdzd4	Trim47	Carnmt1
Hmces	Nop2	Tnks2	Ago2
Slc7a7	Plch1	Rmnd5a	Ero1a
Trf	Map3k11	Trim71	Scd2
Soga3	Supt6	Dcp2	Smg1
Eif3a	Stk11ip	Fam117b	Plekhm3
Pelp1	Incenp	Rps3a1	Rab14
Sfn	Tcf15	Ckb	Aldh6a1
Enc1	Pelp1	Ero1a	Sfrp1
Serpinh1	Kifc5b	Ssr3	Ercc6l2
Ier2	Tarbp2	Ptges3	Igsf9b
Id1	Las1l	Stard4	Rmnd5a
Etv4	Dnmt3b	Bhmt	Fut9
Cep250	Mgat1	Ago2	Lpgat1
Nodal	Shkbp1	Elavl1	Nav1
Gigyf2	Lsg1	Igsf3	Scd1
Nop56	Aamp	Ptch1	Cwf19l1
Crmp1	Tmsb4x	Rfwd3	Nr4a2
Gtpbp4	Insl6	Malsu1	Prr14l
Nat10	Brf2	Mtf2	Satb2
Cacng7	Anp32b	R3hdm1	Twsg1
Anp32b	Enc1	Elovl5	Ppp1r1a
Pcnt	Exoc3l	Ly75	Golph3
Sesn2	Matn4	Prkaa2	Ypel2
Dusp27	Rtkn	Smc6	Galnt7
Rrbp1	Rarg	Lims1	Sp1
Las1l	Vsig2	Spp1	Ssr3
Dhx9	Csrnp1	Lnpep	Trpm7
Rhox5	Tars2	Pdzd8	Med13
Dhx8	Adck5	Cox5a	Sgo2a
Dnmt3b	Pycrl	Skp1	Cbx5
Thrap3	Polr1a	Hmgcs1	Zmat3
Clasp1	Deaf1	Idh1	Fam91a1
Paf1	Nectin2	Gm10131	Chpt1
Pdcd11	Kansl2	Colgalt1	Tet1
Myrf	Dhx9	Bmpr2	Mtss1
Gm42669	Rrp1	Dppa5a	Gm17067
Rab19	Slc4a1ap	Lbr	Rpl23
Agpat4	S1pr2	Paip2b	Stard4
Nectin2	Mogs	Zc3hav1	Gid4
Lmna	Psmd4	Smtnl2	Cnot6l
Tcf15	Dnmt3a	Nanog	Idi1
Kansl2	Dhx37	Eef1a1	Tmem91
Trim26	Pusl1	Slc31a1	Cpd
Zfp142	Pdcd11	Usp46	Fam126b
Ap3d1	Parvb	Aldh6a1	Ptch1
Tpr	Ap3d1	Mier1	Rcn2
Leo1	Sfn	Arl1	Spp1
Cavin1	Rapgef3	Lefty2	A2m
B3gnt7	Shq1	Prrc1	Cfap97
Mybbp1a	Mul1	Cd164	Zfp652
Snx17	E2f2	Gm14325	Mib1
Maml2	Rrp9	Twsg1	Slc31a1
Chd2	Grwd1	Ttc9c	Evi5
Nasp	Mrpl12	Alkbh5	Kctd3
Cd80	Mat2a	Nup210	Lrp1
Brd2	Mllt6	Idi1	Ube2q2
Gbx2	Nlrp12	Plk4	Rlim
Flywch1	Ino80e	Tra2b	Mob1b
Rbbp6	Sars	Msmo1	Egln3
Eno3	Mad1l1	Rhbdd2	Kit
Ylpm1	Gadd45a	Rab11a	Uggt1
Cdc42bpg	Lmna	Itgb3	Deptor
Zc3h13	Scn2b	Septin2	Abraxas2
Unkl	Rhox5	Cbx5	Itgav
Manba	Lin28a	Crxos	Heatr5a
Acin1	Cdc37	Dpy19l1	Fat2
Chpf2	Lck	Cnot6l	Mier1
Tchh	Gmppb	Zmat3	Magt1
Palm3	Sesn2	Pde8a	Ccnt1
Gm20594	B3gntl1	Ttyh2	Ptbp3
Pes1	B3gnt7	Plagl1	Rp2
Xkr5	Id1	Rp2	Clasp2
Folr1	Tctn1	Paics	Pcgf3
Rab40c	Ylpm1	Zbtb44	Idh1
Myc	Ccnl1	Tpd52	Xrn1
Nop2	Spr	Wfdc2	Pabpc1
Ddx27	Naa10	Gtf2a1	Ablim2
Tars2	Sac3d1	Khdc3	Zfp846
Junb	Myc	Zbtb10	Nucks1
Camsap3	Soga3	Phyh	Plgrkt
E2f2	Acsbg3	Gid4	Bpnt2
Hirip3	Acap1	Vdac1	Sohlh2
Slc6a1	Ppm1j	Lrp11	Epb41
Bysl	Gbx2	Ywhaz	N4bp2l2
Akap8	Nr0b1	Cmtm6	Esco1
Topors	Prpf38b	Rwdd2b	Cers6
E4f1	Ppp1r18	Agfg1	Rfwd3
Mllt6	Wdr55	Ncbp2	Insig1
Polr1a	G6pdx	Nhsl1	Capn3
Zgpat	Serpina3i	Lactb2	Cdc73
Sptbn4	Safb	Bnip3	Lims1
Ercc6	Pcbp4	Magt1	Lbr
Spindoc	Fam98b	Prmt9	Usp53
Gpatch3	Erf	Calu	Kantr
Psmd4	Tbx15	Ppp1r3b	Dcp1a
Cars	Dusp9	Arl6ip1	Tulp3
Timeless	Prx	Igsf9b	Pals2
Trip10	Trf	Zfpm1	Nid1
Exoc3l	Col7a1	Hadh	Zdhhc20
Ppan	Gipc1	Actr3	Prkaa2
Ehd2	Tfpt	Fut9	Fndc3b
4933427D14Rik	Spire2	Cstb	Igsf3
Safb	Taf15	Ccny	Ly75
Ltbp4	S100a6	Cpt1a	Apbb2
Erf	Mst1	Seh1l	Mtpn
Pdzd4	Pim3	Rab18	Asap1
Tmem69	Babam1	Fkbp3	Sacs
Cul7	Spindoc	Epb41	Rbms1
Top1mt	Apex1	Mboat2	Lpp
Dusp9	Uqcc1	Ooep	Cd164
Parvb	Ddx39b	Igfbp4	Igf1r
Rhoc	N4bp3	Ccni	Elovl5
Bex1	Clip1	Lpp	Slfn3
Nefm	Nip7	Itgav	Zfp148
Ssrp1	Htatsf1	Pdpk1	Tmed5
Birc6	Manba	Vhl	Tnks
Obsl1	Cdk10	Rsbn1	Spire1
Ubtf	Nr2c2ap	Pcsk6	Ppp1r3g
Eif4a3	Noc2l	Slc25a30	Exoc4
Enox1	Prmt6	Lmo2	Pdpk1
Lcmt2	Metrn	Mapk9	Zdhhc3
Utp20	Spsb4	Uggt1	Rpl7
Rrp12	Ormdl3	Esd	F2r
Cyb5r3	Tmem88	Frmd6	Gfpt1
Ino80e	Cntfr	Rps4x	Ubn2
Zfp423	Lta4h	Tardbp	Gm14401
Myh10	Kifc1	Fam149b	Ppp1r3b
Rad9b	Rabl6	Ypel2	Tbl1x
Slc9a8	Nkx6-3	Heg1	Dip2c
Rhob	Sytl1	Rbm39	Rnf11
Myh14	Pik3cd	Ccng1	Zfp976
Ccn1	Ubtf	Fam162a	Hnrnpll
Nubp2	Obsl1	Sbno1	Abi2
Gas8	Coasy	Sp1	Fam126a
Slc35d3	Jrk	Adcy5	Taf4
Ehmt2	Bst2	Skil	Atf7
Lsg1	Rrp12	Zfp106	Pde8a
Def6	Fjx1	Slc6a6	Xpr1
Spsb4	Rbm38	Map3k1	Atp5pb
Ttyh3	Itgb7	2610507B11Rik	Fkbp3
Mvp	Atg101	Samd8	4932438A13Rik
Adnp	Leo1	Sesn1	Lpl
Ccdc9b	Cd2bp2	Ppp2r5c	Hcfc2
Arvcf	Mapkapk5	Fabp3	Skil
Ccne1	Zfp276	Abraxas2	Gatm
Lamb1	Wdr74	Bcl10	Aak1
Dpm1	Pla2g4f	Lnx1	Slc30a5
Map1a	Dohh	Zyg11b	Nup210
Setd6	Ftsj3	Sirpa	Map3k1
Rbm38	Slc25a19	Pabpc1	Pip4p2
Plcg2	Pcdhga11	Xpr1	Osr2
Smagp	Gatb	Bcas2	Ptp4a1
Ipo13	Cacng7	Fam126a	Dnai1
Spry4	Glul	Hgsnat	Efr3a
Lin28a	Phlda1	Pgap2	Pdzd8
Ssc5d	Def6	Rab11fip4	Uhmk1
S100a6	Peg10	Rnf213	Syn1
Sox4	Ptp4a3	Psmg4	Luzp1
Zfp532	Xndc1	Carnmt1	Tnks2
Nop58	Spta1	Vkorc1l1	Slc25a30
Epop	Spcs2	Ercc6l2	Agfg1
Ythdc1	Mical1	Prpsap2	Isoc1
Cdipt	Tmem69	Mme	Nemp1
Dus3l	Slc37a1	Plekhm3	Arl1
Ddx42	Shc1	Mreg	Gnai1
Jrk	Jtb	Slc2a3	Lifr
Mical1	Tcp11	Egln3	Nbeal1
Szt2	Rbp4	Rel	Cdk18
Rsrc2	Timm22	Sash3	Frmd6
Pusl1	Pdgfrl	Fbxo45	Spice1
Ryr1	Vasp	Raph1	Gabpa
Ppm1j	Pick1	Clcn3	Ano3
Cog7	Maml2	Csde1	Slc39a10
Nsfl1c	Trh	Gcsh	Zbtb44
Col7a1	Cul7	Krt7	Tcl1
Sgsm3	Dusp27	Wipi1	Mia3
Ahdc1	Eif4g1	Tpm4	Cog5
Trio	Safb2	Rpl39	Sbno1
Trmt61a	Scrn2	Ralbp1	Cpt1a
Bckdha	Spry4	Cyp51	1700019D03Rik
Brf2	Ehd2	Tasor	Pcnp
Myg1	Serpinh1	Acap2	Ralgapa2
Vill	Ap2m1	Rsbn1l	Rest
Ajuba	Inpp5a	Acoxl	Ttc9c
Prss50	Thrap3	Nadk2	Arfgef1
Bcar1	Ubxn1	Wdr76	Nanog
Ik	Atg4d	Arhgap5	Snx13
Csrnp1	Bax	Lypla1	Osbpl7
Ppp1r10	Wdr4	Tulp3	Cenpa
Baz1b	Taf1a	Efr3a	Dnajc6
Sec1	Nrn1l	Rab1a	Slc25a16
Cdk10	Eif3a	Atmin	Ipo8
Ubr5	Cars	Acsl1	Lats1
Tex19.1	Bcl2l1	Pycr1	Map2k4
Mkrn1	Sox4	Ntan1	Nmt2
Tcof1	Slc1a3	Atox1	Tab2
Selenok	Mvp	Zdhhc2	Eif2s2
Bms1	Jade2	Klhl13	Tfdp2
Mphosph10	Clstn3	Slc1a1	Ncald
Cabin1	Sh3gl3	Selenot	Rgs9bp
Fip1l1	Lfng	Fam126b	Ncoa6
Mat2a	Lims2	Trp53inp1	Usp24
Nolc1	Naprt	Arl15	Rbm22
Kif7	Synpo2	Satb2	Zmiz1
Amotl2	Rars	Capza1	Capn5
Cdca5	Mkrn1	Rprd1a	Igf2bp3
Mrpl12	Polr2c	Lifr	Dlat
Hectd1	Dhx8	Ipmk	Cd2ap
Nlrp12	Mest	Nptx1	Nfia
Adck5	Trim26	Fam91a1	Rc3h1
Mocos	Sap30bp	Heatr5a	Cacul1
Rrp1	Pes1	Brcc3	Mme
Stk11	Gtf2ird2	Dnah17	Klhl42
Hrob	Plekhg5	Desi2	Fat1
Actr5	Abhd17a	Mrpl35	Abhd2
Trub2	Fam43a	Nampt	Ostm1
Pxn	Itpk1	A2m	Ube2t
Ankfy1	Cenpb	Mtmr7	Man1a2
Fndc7	Grhl2	Kcnk1	Nt5dc1
Plch1	2210016L21Rik	Nipal3	Crot
Dido1	Bcam	Ssr1	Strip2
Fnbp4	Bex1	Gyg	Zfhx3
Safb2	Hrob	Tspan14	Prkci
Gm42742	Ccnl2	Sfi1	Rev3l
Traf4	Tigd5	Fkbp9	Mbtps2
Dusp4	Skiv2l	Kpna1	Abcb7
D1Pas1	Tuba4a	Rest	Spcs3
Cotl1	Hoxd8	Sparc	Edem1
Grwd1	Ppm1g	Ccnt1	Ostc
Pcolce	Phgdh	Ube2t	Kpna6
Spout1	Bysl	Camkk2	Rhou
Letm1	Slc4a2	Pank3	Arid2
Tarbp2	Prdm11	Slc44a1	Cyrib
Bclaf1	Dock7	Hnrnpll	Pkn2
Agtrap	Tuba1c	She	Tcf12
E130309D02Rik	Aste1	Tmem170b	Tet2
Ewsr1	Lrp2	Fignl1	Tmtc3
Sugp1	Pou5f1	Dlc1	Mrps36
Vasp	Rexo1	Dpysl2	Wwtr1
Bik	Snrnp70	Rab5b	Rsbn1
Lcat	Tbcc	Bpnt2	Med13l
Rabl6	Pelo	Sucla2	Raph1
Egr1	Arhgef5	Isoc1	Rab18
Cdh4	Ccne1	Ulk1	Adcy5
Ptms	Ccdc86	Hipk1	Olfr1388
Trib1	Snx17	Rdx	Prkx
Dock7	Rnf220	Tmem106b	Zfpm1
Gon4l	Wls	Leprot	Rasgrp1
Crtc1	Sart1	Impa1	Lrig1
Sart1	Slc7a3	Xylt1	Appbp2
Chd4	Tex19.1	Fem1b	Atad2b
Ccdc3	Gm20594	Rpl30	Slc44a1
Pml	Pycr2	Zfp729a	Nek8
Mcm3ap	Phf7	Ccdc6	9930021J03Rik
Map1b	Dhx16	Ifitm1	Ssx2ip
Piezo1	Med22	Ccdc74a	Xaf1
Ntn1	Accsl	Tmem266	Zbtb38
Notum	Atad3a	Mbtps2	Mfsd11
2310022A10Rik	Smg5	Smg1	Arl5a
Dhx38	Cdc42ep1	Cfap157	Lrch3
Ccnl1	Cilp2	Erlin2	Hgsnat
Eef1d	Fbxl19	1810037I17Rik	Ids
Clip1	Med20	Ccdc43	Scaf11
Cass4	Ppan	Aff1	Setd5
Gm21897	Pfkm	Cdk5rap1	Arhgap5
Rexo1	Cotl1	Nemp1	Ptar1
Ctdsp1	Letm1	Sbk1	Calu
Kif1c	Cep250	Ppp1cb	Bnip3l
Nptxr	Rangap1	Tdgf1	Lipg
Nudt18	Rasal1	Ncoa1	Seh1l
Slc9a5	Clasrp	Hnrnpa3	Slc15a1
Lfng	Atf4	Cct4	Cacna1h
Vgf	Eml2	Prickle2	Usp34
Mcm10	Top1mt	Gfpt1	mt-Co1
Map2k2	Traf4	Baz2a	Yipf5
Zscan10	Dus3l	Amd2	Bzw2
Rtn2	Cenpt	Tekt1	Zbtb10
Matk	Zscan10	Slc39a10	Dlc1
Pycrl	Clasp1	Zdhhc17	Dhrs3
Gpatch4	Mrps7	Elmod2	Apaf1
Spire2	Eif1ad3	Nid2	Pias2
Atad3a	Foxd3	Rpl23	Ywhaz
Fen1	Slc35d3	B4galt6	Ncbp2
Gpx3	Rbm19	Slc12a2	Ptges3
Mink1	Zbtb48	Prps1	Wnk1
Rrp9	Mink1	Tnpo1	Plpp5
Slc39a14	Gstt2	1700019D03Rik	Arih1
Noc2l	Nat10	Ywhae	Egln1
Snx8	Trnau1ap	Fndc3b	Tvp23a
G6pdx	Jund	Dyrk2	Tulp4
Nav2	1500009C09Rik	C2cd5	Slc2a7
Tyw1	Rpl10-ps3	Cpd	Gopc
Vsig2	Snx8	Gpr137b	N4bp1
Ccdc86	Supt4a	Aspa	Plagl1
Pask	Lzts2	Rnf7	Tram1
Itga5	Itfg2	Clic4	Smap1
Lims2	Mymx	B4galnt2	Ccni
Ftsj3	Gm19935	Enpp4	Rbm39
Snapc2	Olfr1459	Tes	Cnot1
Itpk1	Irf2bp1	Ireb2	Psmg4
Mrps7	Ptms	Jpt2	Paip2b
Gprasp1	Cars2	Eif2s2	Selenot
Nol8	Wdr83	Man1a2	Dennd4c
Zfp598	Eno1b	Uqcrc2	Ppp2r5c
Pla2g6	Wdr6	Slc38a6	Nfatc3
Zfp335	Aar2	Mtap	Scrn3
Pnn	Pkn1	Dyrk1a	Togaram1
Ranbp3	Gigyf2	Fxyd6	Suv39h1
Mogs	Uaca	Cert1	Wdr26
Ptk7	Dmpk	Tsn	Nfib
Ktn1	Cc2d1b	Aldoc	Fam81a
Ccnl2	Trmt9b	Tspan3	Cbwd1
Snrnp70	Rabggta	Cxcl14	Cdyl
Map3k6	Phf23	mt-Co1	Fech
Slc4a1ap	Alkbh2	Sptlc2	S100a11
Rtkn	Fam98a	Susd2	Cbl
Mgat1	Gm18336	Rlf	Nid2
Gga1	Znrd2	Alpl	Plekhg1
Ambra1	Sphk2	Chpt1	Crxos
Mcm3	Nsfl1c	Ptbp3	Elf3
Ptp4a3	Creld1	Cggbp1	Gm15446
Jund	Nudt18	Pals2	Znrf2
Gtf2f1	Iba57	Wdr64	Tdrp
Spsb3	Zfp553	Denn2b	Mrpl35
Taf15	Podxl2	Fbxo15	Ppp1r15b
Sh3gl3	Folr2	F2r	Reep1
Fkbp8	Hgh1	Ablim2	Cdon
Vps8	Mdh2	Bach1	Mapk9
Pcbp4	Ctdp1	Glrx	Prickle1
Nup62	Lsr	Suz12	Sesn1
Aplp1	Baz1b	Ggta1	St3gal6
Inhbb	Chpf2	Ocrl	Sbk1
Slx4	Gas8	Tm9sf3	Gm14698
Sh3tc1	Clip2	Hprt	Btbd8
Slx1b	Rrbp1	Surf1	Dnajc19
Pex14	Ajuba	Igf2bp3	Rsbn1l
Fkbp15	Zfp740	Mia3	Rapgef6
Bax	Plcd1	Rc3h1	Nlrp4a
Cpsf1	Etv2	Prr14l	Specc1l
Cep104	Flrt3	Yipf5	Dcaf7
Rbck1	Arfgap1	Prkci	Dyrk1a
Snw1	Fnbp4	Fam81a	Fam149b
Rapgef3	Mcm10	Lsm12	Mreg
Jade2	Ercc6	Rpl9	Ric1
Gse1	Cdc6	Tomm7	Acyp1
Ttc8	Pdap1	Crk	Efna5
Foxp4	Cdca2	Sacs	Spesp1
Hook2	Galk1	Gjb5	Wipi1
Usp40	L1td1	Hsd17b12	Prpf18
Chtf8	Rbm42	Reep1	Strn
Gm18336	Ewsr1	Atp5g2	Ak4
Six5	Tsen34	Tmem159	Zfp729a
Hydin	Hspbp1	Nbeal1	Ccny
Ddx10	B4galnt3	Commd8	Meioc
Rnf8	Abhd14a	Gna13	Trim71
Dlg3	Ctsd	Exoc4	Kpna3
Zc3h15	Gsg1	Casp3	Klhl13
Megf8	Trib1	Acp1	Slc15a4
2610318N02Rik	Usf1	Lats1	Jmy
Zc3h18	Fbl	Usp37	Gm6710
Spry2	Abcf1	Gli3	Cep128
Wdr6	Tsr2	Unc93a2	Mapk1
Aamp	Cdc42bpg	Zfp422	Qk
Phc1	Flywch1	Tcp11l1	Pax5
Scaf4	Cdh4	Pip4p2	1700025G04Rik
Dcaf1	Czib	Aktip	Dph6
Lzts3	Dhodh	Coq10a	Ankrd28
Smg5	Agpat4	Ptger4	mt-Atp8
Cd2bp2	Fam110a	Pttg1ip	Hdgfl3
H1f0	Pdyn	Calm2	Ccdc6
Prph	Rhob	Pfkfb3	Elavl1
Midn	Fibp	Yae1d1	Ugcg
Vwa1	Cyth2	Ablim1	Stx12
Crtc2	Map2k7	Lpar1	Elovl6
Heatr1	Mrm3	Ddx19b	Gm2a
Nefh	AI837181	Rpl35a	Ldah
Ccm2	Lysmd1	Dcbld2	Btbd7
Thoc6	Bbs2	Dhx36	Plekhb2
Taok2	Exosc5	Atp6v1a	Atxn7l3b
Serpinf1	Rbm28	Cfap206	Malsu1
Trir	Pla2g6	Slc9a6	Cox7b
Rbm5	Gm20767	Slc25a46	R3hdm2
mt-Nd2	Ypel1	Anapc5	Stk32a
Prmt1	Efl1	Rps27l	Smarcad1
Mrpl17	Suds3	Acss2	Tdgf1
Ptgis	Nolc1	Tdrp	Ptprj
Gipc1	Abcc5	Tmtc4	Sbf2
Vmn1r51	Chd4	Rock1	Rsrp1
Spryd3	Sertad1	Rps6	Klhl20
Gsk3a	Des	Atad2b	Oxr1
Zfp830	Cc2d1a	Dr1	Frs2
Tbkbp1	Galns	Cmtm4	Add3
Slc25a27	Thoc3	Commd1	Rbm18
Exoc1	Slc3a2	AW549877	Skp1
Epb41l2	Ncapd3	Ctsl	Tmem18
Rfx1	Slc25a25	Eef2kmt	Ipo9
Zc3h7a	Cspp1	Mpi	Gm49369
H2aw	Emb	Rhoa	Bcas2
Metrn	Ccdc9	Elf3	Vwf
Insyn2a	Nup62	Igf1r	Camkk2
Armc5	Armc6	Syndig1	Chrna4
Gm49342	Hirip3	Zfp248	Hmgcs1
Phf23	Kank3	Brsk2	Cited2
Utf1	Trabd	Ccl25	Pum2
Cltb	Zfp759	Ldha	Kif14
Pdap1	Eif6	Hipk3	Steep1
Map7d1	Eno3	Abcb7	Heg1
B3gntl1	Zfp628	Tfap2c	Arl5b
Dohh	Cnih2	Inpp5k	Me1
Riox2	H2-Ke6	Etfa	Samd8
Grhl2	Eif4a3	Strip2	Pbx1
Rufy1	U2af1	Csgalnact2	Suz12
2310033P09Rik	Trim21	Fundc1	Pcsk6
Naa10	U2af2	Mib1	Hadh
Mt2	Prpf38a	Wdr5	Atp5j
Rspo1	Psmd9	Crot	Tmtc4
H2ac24	Junb	Dcaf7	Slfn9
Phf3	Lamtor3-ps	Arsg	Btg1
Zfp553	Chpf	Atxn7l3b	Prrc2b
Fam83h	Tyw1	Atp5j2	Sirpa
mt-Nd1	Acot8	Abcc1	Fam13c
Haus3	Zc3h7a	Litaf	Pgm2
Stk11ip	Olfr365	Gsta4	Rpl12
Chd5	Lss	Oxr1	Vkorc1l1
Fam186a	Nab2	Fig4	Ireb2
St6galnac4	Mylpf	Srsf3	BC055324
Srrt	2310022A10Rik	Psme4	Pdk4
Eif3d	Osgep	Ube2d2a	Pgk1
Zfp57	Col6a4	Fam3c	Rab11a
Rac3	Mark2	Piga	Purb
Sf3b2	2610318N02Rik	Ufsp2	Rab11fip1
Adap1	Pomt1	Sfmbt2	Lin54
Ube2j2	Ccdc85b	Ptp4a1	Brca2
Gabbr1	Actr1a	Mrfap1	Tekt1
Glt1d1	Klc1	Tmem18	Eda2r
Rxra	Prrt4	Atp6v1b2	Zdhhc14
Gdf15	Ddx5	Rps27rt	Txnl1
Tsr2	Pcnt	Fbxw2	Tlk1
Cspp1	Creb3	Add3	Prkacb
Prx	Plod3	Cyp20a1	Klk8
Mthfd1	Palm3	Smurf2	Asph
Ctdp1	Ap1m2	Nek8	Ubxn7
Trim44	Six5	Rbx1	Cilk1
Atg101	Vill	Slc45a4	Nsmce2
Ptprcap	Srm	Mitf	Rel
Rtn1	Dact2	Vps35	Aff1
Prdm11	Ambra1	Txndc16	2610507B11Rik
Zscan4-ps3	Trafd1	Rps25	Clcn3
Gpr4	Egln2	Ywhab	Eif2a
Gemin5	Trip6	Edem1	Ap5m1
Gmppb	Ube2s	Pde1b	Slc1a1
Fam160b2	Mepce	Fzd4	Myof
Bcat2	Traip	Olfr784	Zfp60
Hdgfl2	Selenok	Mlec	Farp1
Sart3	Wscd1	Plekhb2	Snx18
Trh	Kif7	Bend6	Atmin
Spa17	Ric3	Mzt1	Rspry1
Prpf38b	Paf1	Cd302	Prelid2
Slc25a25	Impdh1	Cldnd1	Alpl
Inpp5a	Ccdc9b	Mlxipl	Lefty2
R3hdml	Bik	Crls1	Ubash3a
Gpn1	Ncdn	Rab6b	Tead1
Ubxn1	Eif3g	Nfatc2ip	Ska2
Gstt1	Slc22a18	Tbl1x	Mpzl2
Wdr18	Arhgap22	Tmem64	Med12l
Agap3	Cdk4	Rbm18	Prex1
Tcf19	Pbx2	Vps54	Klhl11
Chaf1a	Mindy1	Pvr	Dnal1
Zfp319	Atp5l	Clasp2	Rhbdd1
Galns	Eno2	Mrps18c	Dmrtc1c1
Ube3b	Papolb	Dsg2	Cldn12
Sh3pxd2a	Rad51d	Gdi2	Pde1b
Pdlim7	Sf3b3	Pls3	Zbed4
Tnrc18	Chtf8	Ott	Ddx3y
Ap1s1	Smim12	Atp1b1	Lactb2
Acap3	Spout1	Golph3	Igip
Thop1	Trim28	Gnl3l	Denn2b
Pycr2	Ttc12	Tmem235	Gtf2a1
Zswim4	Clstn1	Dcp1a	Atp5g2
Sult4a1	Zdhhc4	Lpl	Tra2b
Tchp	Ybx2	Slc39a11	Wipf2
Xndc1	Zfp57	Tmem198b	Clic4
Abt1	Utp20	1110051M20Rik	Magi1
Lin28b	9930012K11Rik	Nsmce4a	Csde1
Slc48a1	Spata6	Lman1	Rnf225
Bst2	Cfl1	Sppl2a	Dennd5a
9930012K11Rik	Gns	Dcstamp	Hinfp
Stn1	Psen2	Maskbp3	Cacna2d2
Ankrd13d	H2aw	Ubxn7	Cd302
Vwce	Ccdc124	Pou2f1	Vps35
Bmp4	Stk32c	Ppp1r1a	Zfp106
Pik3cd	Vars2	Pum2	Srgap1
Raly	Axin1	Fam234b	Cat
Elac2	Lars	Macroh2a1	Mtrr
Abhd16a	Sumf2	Rnf181	Tnfrsf1a
Jun	Atp6v1c2	Tex2	Fem1b
Fzr1	Zfp947	Il1rap	C1galt1
Ddx58	Madd	Tpgs2	Zdhhc21
Kctd9	Ssrp1	Slc51a	Dpy19l4
Ptpn7	Gstp1	Dym	Naa50
Prr23a1	Usp20	Pik3c2a	Tnni1
Mageb4	Ddx24	Dnajc10	Zfp516
Socs2	Otud7a	Psap	Samhd1
Gm19935	Ube2e2	Rpl37a	Trp53inp1
Zfp219	Foxp4	Tet1	Lman1
Mylpf	Pgd	Rpe	Zfp24
Cdc42ep1	Prmt1	Usp54	Ulk1
Tubb4b	Mrpl16	Bbs9	Zfp952
Srsf4	Proser3	Derl1	Sytl3
Fjx1	Slc25a28	Map2k6	Wdcp
Gja1	Arhgap30	Copz1	Ppig
Trim21	Smagp	Ldah	Epb41l4b
Acap1	Psma5	Med12l	Crim1
BC051019	Rbm10	Agps	Cldnd1
Bicra	Dusp4	Prelid2	Smurf2
Rexo2	Acin1	Mtg1	Atp6v0a2
Psmb9	Preb	Rps6ka6	Uty
Ppp6r1	Ticam1	Lap3	Wnk2
Syk	Lcmt2	Mfsd11	Pogz
Cep85	Enkd1	Jak2	Stt3b
Zc3h4	Srrt	Rpl37	Eloa
Trappc5	Themis3	Zbed4	Wasl
Wdr4	Slc35f6	Rnf170	Gltp
Cic	Tmbim1	Hcfc2	Mapk8
Scn1b	Mmp14	Sqle	mt-Nd5
1300017J02Rik	Ltbp4	Eloa	Bnip3
Lama5	Mphosph8	1700066M21Rik	Gng10
Ppm1g	Rpl8	Ppp1r15b	Dsg2
Cenpb	Hvcn1	Rab28	Tmem159
Hexim1	Tmed9	Cdin1	Ckap2l
Ubald2	Ctdsp1	Trim37	AW549877
Col22a1	Ciapin1	Tcf24	mt-Co2
Nr0b1	Nudt1	Tgm2	Capza2
Bbc3	Rex1bd	Cobl	Gnl3l
Adat1	Ifngr1	Atp5j	Suclg2
B4galnt3	Ttyh1	Cnot1	Lamc1
Zfp445	Mybbp1a	Atp1b2	Slc51a
Ints6	Plpp7	Lonrf1	H3f3a
Smg6	Epp13	Dhcr7	Ppp1cb
Gm20390	4933427D14Rik	Gltp	Slc9a6
Akr1b8	Mthfd1	Mapk8	Lysmd3
Spata31d1b	Ehmt2	1700025G04Rik	Peli2
Cd74	E4f1	Cth	Donson
Ppp1r12c	Adssl1	Dnajc6	Ago1
Preb	Tada3	Tm7sf3	Rdx
Sac3d1	Rps3	Epb41l4b	Slc38a6
Phf21b	Loxl3	Capza2	Galnt16
Ndufs8	Arfgap2	Taok1	Psme4
Mapt	Mrpl24	Egln1	Tpp1
Pcf11	Spry2	Slc25a5	Desi2
Cdca2	Slc39a14	Spg20	Fn1
Zdbf2	Rexo2	Pign	Brcc3
Shisa2	Chst12	AA467197	Ikzf5
Rasa3	Arhgap9	Ids	Syndig1
Atf5	Nr4a1	Cat	Cert1
Clip2	Gar1	Vwf	Rab6a
Cep126	Rhoc	Kdm5a	Helb
Fam135a	Ttc5	Cox7a2l	Gli2
Ddx56	Abt1	Ldhc	Rbm47
Rbm28	Apobec1	Cep57	Tnpo1
Rangap1	Pin1	Car13	Ldhb
Zfp947	Cd74	Vbp1	Yae1d1
Ddx5	Map2k2	Api5	Fam183b
Taf1d	Mtif3	Nedd1	Cdk5rap1
Hmox1	Cdc42se1	Tigd2	Prickle2
Efl1	Emc8	Cox7c	Tspyl2
Ctr9	Dusp6	Wwp1	Atp1b2
Sigirr	Fkbp8	Cdc73	Rfesd
Ttc12	Mier2	H2-T3	Baz2a
Jag2	Prr23a1	Smim14	Dpysl2
Abcf1	Nxn	Fads1	Plk4
Fut11	Zbtb17	mt-Atp8	F2rl2
Arhgef2	Atp5h	Zfp184	Plekha8
Hmgb2	Trim46	Rdh11	Aoc3
Fgfr1	Mapk11	Rps29	Fam3c
Gm29695	Hip1r	Arih1	Dock5
Sfswap	Bcat2	Zfand6	Trim37
Tbc1d10b	Slc66a2	Rlim	Ak3
Mier2	Aip	Gnai1	Ryk
Dnajc30	Tgfbi	Lrig1	Rfx7
Kif3a	Whrn	Strn	Ahsa2
Myh9	Dus2	Trpm7	Tshz3
Ccdc124	Pmm1	Cacul1	Arhgap32
Tmem234	Use1	Zfp382	Fam210a
Itpripl2	Camk2d	Plpp5	Enpp4
Ms4a6d	Mettl17	Rab6a	Rbbp9
Col4a2	Bop1	Pgm2	Tfrc
Bet1l	Bsdc1	Lgalsl	Slc25a37
Deaf1	Lamb1	Ap2b1	Rabep1
Cachd1	Nodal	Zfand4	Naf1
Kifc1	Ptrh1	Map2k1	Erlin2
Nab2	Cry1	Ppp1r2	Zfp704
Map3k11	Atp13a1	Gnb1	Tmx1
Mrps26	Psmd7	Actr2	Agps
Cep89	Pus1	Borcs5	Marf1
Gata6	Ube2g2	Tfdp2	Rlf
Bcl7c	Hmgxb4	Car9	Myo18b
Tap1	Rbm4	Asap1	mt-Atp6
Syne4	Gprasp1	Abracl	Lmbrd2
Ccdc166	Tmem45b	Rnf4	Tnrc6b
Pcdhga11	St6galnac4	Bard1	Ttbk2
Sfrp4	Bcl7c	Clcn5	Alms1
Clstn3	Zfp746	Ralb	Paics
Ccdc63	Prob1	Tmem184a	Arhgap28
Srxn1	Hmgxb3	Exo1	Cfl2
Cep131	Mdn1	Pcnp	Bend4
Zyx	Rcl1	Olfr735	AA467197
Chst12	Eef1akmt4	Plxna4	Septin2
Mad1l1	Dppa2	Scpep1	Lrp11
Kifc5b	Prickle3	Ugcg	Tmem104
Ercc2	Polr2h	Cbfa2t2	Ddx6
N4bp3	Emg1	Rcn2	Golm2
Smpdl3b	Chmp1a	Tollip	Emsy
Ube2s	Ahdc1	Vps35l	Ect2
Htatsf1	H2ac7	Slco4c1	Camsap2
Prpf19	Ehd1	Rbbp4	Septin11
Xab2	BC003965	Cadm1	Mab21l3
Pomt1	Timeless	Retreg1	Marcks
Fam98b	Lrrfip1	Btbd7	Cggbp1
Clasrp	Cep126	Usp24	Nfat5
Adamts14	Rspo1	Mapk1ip1l	Dnai2
Kat5	Tubd1	Twf1	Zfp973
Dgcr8	Siah1b	Ppp2r2c	Casp3
Gigyf1	Synj1	Pias2	Cyb5d1
Pip5k1c	Trip10	Mapk8ip2	Cpne3
Foxh1	Farsa	Sohlh2	AI987944
Pim3	Ankrd13d	Dtnb	Usp14
Fkbp10	Fxr2	Chek2	Clcn5
Hnrnpm	Cdc25b	Uba6	Zfp292
Klf13	Zfp622	Kdm5b	Lonrf1
Men1	Snrpg	Rab9	Pou3f3
Cldn9	Sptbn4	Scrn3	Lap3
Jmjd6	Vps9d1	Nav1	Gyg
Cln3	Irx3	Tmed5	Wnt3
Pdgfrl	Trir	Rufy2	Itgb3
Irf3	Trim41	Paip2	Tfap2c
Zic3	Fbxo17	Zfp429	Rasal2
Arhgdia	Atg3	Lrch3	Ap2b1
Dok2	Ddx56	Bace1	Ammecr1
Cilp2	Rxra	Cox7b	E130308A19Rik
Dgke	Bcar1	Sumo1	Slc10a7
Ide	Kif1c	Sdcbp	Lypla1
Ep300	Prxl2b	Clk1	Osbpl8
Lars	Pex11g	Ube2q2	Tmod3
Sptan1	Zswim9	B230219D22Rik	Mlxip
Plaur	Chmp4b	Abcd3	Lrrc58
Ppl	Cant1	Plgrkt	Mitf
Hjv	Dixdc1	Ccdc127	B230219D22Rik
Mepce	Sae1	Glb1	Tmem209
Mpdu1	Nudt9	Sod2	Tmem64
Bop1	Gm21992	Stard7	Fam162a
Gnl2	Tbc1d17	Nck1	Actr3
Mst1	Tbc1d19	C9orf72	Zfp410
Sp2	Pcsk9	Cdv3	Ufsp2
Creb3	Fzr1	Slc26a6	Fam160b1
Pum3	Alkbh4	Acyp1	Nck1
Zfp428	Srebf1	Paip1	Synj2bp
Tuba4a	Aldh1l2	Tnni1	Lgalsl
Jmjd1c	Tcam1	Slc38a4	Foxn2
Zbtb45	Slc9a5	Cox7a2	Gtf2e2
Mbd6	Nnat	Atp6v1g1	Foxo3
Etv1	Cyb5r3	Pgam1	Znrf3
Klc1	Decr2	Slc44a3	Vps4b
Fbxo17	Tubb4b	Nfib	Rpusd3
Ube2e2	Cep104	Arl14epl	Pitrm1
Dmtf1	Fdx2	Tm2d1	Rnf111
Smarce1	Dlg3	Mfsd14a	Nadk2
Ppm1f	Eif3d	Unc13b	Dclk3
Klhl18	Lrrn2	Mapre2	Apc
Prkcsh	Cttn	Ppt1	Sacm1l
Ncln	Gpatch3	Ostm1	Etfa
Rnf39	Sh3gl1	Ipo8	Cyp4f16
C2cd2	Gps1	Hesx1	Usf3
Rreb1	Taf1d	Dusp16	Tpd52
Lemd2	Gm42742	Cd3g	Trmt2b
Basp1	Ribc1	Saraf	Slc7a11
Cc2d1a	Kcnab2	Gskip	Zfp991
Fxr2	Sfpq	Cog5	Pigh
1190005I06Rik	Ggcx	Rps15a	Utrn
Nudt9	Arap1	Abhd2	Ott
Tbc1d17	Cracd	Zfp26	Tmem138
Trmt1	Mindy3	Aldh9a1	Elfn2
Foxi3	Rasgrp4	Slc25a51	Igfbp7
2410002F23Rik	Flad1	Lsm5	Twf1
Terf1	Tbkbp1	Plekha8	Rps27rt
Dnttip2	Slc38a5	Ccdc93	Itch
Tmprss6	Cldn4	Acss1	Snx6
Oaf	Pcolce	Me1
Timm22	Hagh	Kdelr3
Skiv2l	Ptprcap	Gm4631
Ssbp4	Pik3r2	S100a11
Itgb7	Rbfa	Dtl
Adssl1	Bin1	Cdk18
Mmp14	Ripply1	Tdrd12
Glul	Arrdc1	Nudcd1
U2af2	Asb8	Tbl1xr1
Rhd	Armc5	Cmah
Pced1a	Ddx27	Arhgap28
Nadsyn1	Fbxo46	Insr
Cdk6	Psmc5	Strbp
Dusp6		Fxr1
Nr1h2		Acly
Rps6kc1		Rpl4
Cdc37		Nlrp4a
Shc1		Rcor1
Cpz		Serpinb6c
Spn		Mgarp
Isyna1		Ostc
Arhgef5		Mief1
Plod3		Tubgcp5
Olfr152		Trim13
Pramel45		Asns
Lta4h		Gmfb
Tmem120b		Tfrc
Dlx3		Ppp1r3g
Fam83g		Brat1
Aplp2		Mob3a
Nudc		Phlpp2
Bcorl1		Cd81
Ccdc136		Armcx5
Mindy3		Pkn2
Gadd45gip1		Rab14
Gtse1		Rad18
Des		Golga7
Vcpkmt		Etnk1
Ccdc9		Cox6c
Slc25a12		Gm3298
Pou5f1		Abhd17b
Cwc22		Mier3
Stub1		Gng12
Nom1		Commd2
Lpar2		Rab11fip1
Bcl2l1		Usp14
Dus2		Jam2
Itga3		Naca
Rbm20		Cpped1
Tmem229a		Zfp940
Col4a1		Mok
Vil1		Cbl
Adgrb2		Atp6v0a1
Dok4		Gsdme
Rrs1		Prkar2a
Bin1		Nusap1
Arhgef26		Ugp2
Adam23		Rpl17
Syngap1		Tor1aip2
Nefl		Kantr
Rcbtb2		Osbp
Naprt		Ttc19
Slc2a9		Itm2a
Sfpq		Polr2m
Ddx39b		Slc16a1
Gpr89		Ethe1
Tmem88		Tm9sf4
Tcerg1		Ly6g6e
Hspa4		Map6d1
Lck		Txn1
H1f2		Rpl34
Sars		Net1
Dennd6b		Srsf7
Mrps24		Fhl1
Fam193a		Fbxo30
Cenpt		Paqr8
Rinl		Mthfs
Ddx47		Rnft1
Accsl		Dnajc18
Arfgap1		Fkbp14
Prpsap1		Gcat
Sh2b2		Hnrnpu
Exosc10		B3galnt2
Igsf21		Pknox2
Gtf2ird2		Hat1
Itpr3		Eif4e
Chmp4b		Klhl20
Scamp4		Tspan5
Golga4		Kcns3
Lrrfip2		Klf6
Sap30bp		Celf1
Ppil2		Gnai3
Sytl1		Lin7c
Pcdhgc3		Rpl12
Nlrx1		Atp5e
Znrd2		Car8
H2bc4		Prss38
Taf1a		Rras2
Sf3b3		Dcaf12
A430005L14Rik		Myo5c
Git1		Mfsd1
Cldn4		Dhtkd1
Mrgbp		Rab2b
Aprt		Hbp1
Apoe		Mrpl9
Nagpa		Mycl
Pomt2		Adgrv1
Oasl1		Cpsf4l
Arhgap22		Cdcp1
Ankrd52		Schip1
Cep152		Mff
Ccdc171		Larp4
Slc43a1		Sms
Kif20b		Atp5md
Smtnl1		Ttc7b
Fbxl18		Nfatc3
Mboat7		Elovl6
Abcc5		Ccna2
Hnrnpa2b1		Mcl1
Tyw5		Lrrc28
Pkn1		Pex1
Kif18b		Mrps36
Tmem131l		Mbtd1
Gpn2		Ppat
Anpep		Golt1b
Utp3		Onecut3
Psmd7		Med13
Mcm2		Pank2
Myh7b		Hibadh
H1f10		Acy3
Tns3		Impa2
Plekhh1		Pla2g4b
Zfp746		Tlcd2
Adam8		Zfp967
Rbm42		Iars2
Taf1		Prrc2b
Lrch1		Rtl10
Kctd17		Cebpg
Ppia		Ska2
Mfn2		Tnpo3
Atg2a		Suv39h1
Lrrc29		Uhrf2
Snf8		Osr2
Hsph1		Sobp
Nelfe		Xxylt1
Hic2		Nfia
Podn		Tdp2
Elp1		Slc25a39
Bptf		Ubl5
Tnni3		Haus1
Smchd1		Strap
Tbp		Fam160b1
Clpp		Jcad
Plet1		Gtf3c3
Hnrnpul2		Ahcy
Tcp11		Micos13
Stk32c		Gm2a
Mapkapk5		Acvr2b
Top2a		Echs1
Polr2c		Zfp558
Gclc		Hexb
Ccdc137		Vash2
Pfkm		Sbf2
Ski		Zfp934
Pak4		Ddr2
Eno2		Psmd10
Efcab12		Ncf2
Cmtr1		Ccdc88a
Car7		Imp3
Wdr74		Rpl39l
Hmga1		Cdon
Olfr1336		Cd59b
Apol8		Mettl4
Ino80b		Cryz
Trafd1		Lsm8
Dctn1		Pecam1
Rbm34		Tceal9
Ptpa		Zfp322a
Brpf3		Ddb2
Olfr769		Fuca2
Jam3		Slc25a16
Apol7b		Ccnb2
Phldb1		Arpc5
Plekhh3		Atl3
Pick1		Uhmk1
Maco1		Prkd3
Zfp622		Slc5a3
Dnase2a		Tspan13
Nomo1		Ado
Ccdc12		Snx6
Psmc1		Rpl3
Rbp4		Bag5
Camk2g		Nebl
Taok3		Vangl1
Mrpl16		Rps11
Aste1		Dynlrb1
Aar2		Abi2
U2surp		Slc25a13
Plekhg3		Kif21b
Pla2g4c		Slc30a5
Ina		Rab39
Inppl1		Mapk1
Ppp1r15a		Rps23
Slc4a5		Cdk17
Farsa		Snx18
Fam43a		Csnk1g1
Mapk8ip3		Rbpj
Cep290		Lrrc8b
Kcnab2		Adam17
Madd		Ankrd28
Nphs1		Galnt2
Mthfsl		Cd1d1
H2aj		Mep1b
Acsbg3		Syngr3
Srsf2		Pik3ca
Fgd5		Nhlrc3
Zfta		Mocs2
Lrmp		Tmem265
Nfkbia		Stard8
Mcam		Arih2
Elapor2		Med21
Pde9a		Inpp5d
Rslcan18		Thpo
Ring1		Eif5a2
Trmt10a		Deptor
Bcam		Knop1
Ell3		Prps1l3
Zfp946		Fbxw11
Mif4gd		Sf3b1
Chpf		Crebrf
Zfp647		Nopchap1
Ruvbl2		Ncoa6
Dda1		Zfp655
Puf60		Gabpa
Phgdh		Olfr814
Mgat4e		Arl8b
Gpatch2		Snx10
Lyst		Rpl14
Urm1		Tmem167b
Lig1		Rhbdd1
Slc37a1		Marchf9
Nutf2		Vsig10l
Reg2		Prkcz
Ticam1		Cfap77
2700097O09Rik		Armc1
Vmn1r88		Atf2
Laptm5		Ptprj
Trappc3		Bicral
Scyl1		Tmem38b
Prr12		Kif13a
Gpaa1		Npnt
Tmc6		Zbtb4
Trim36		Nr3c2
Ppp1r18		Syn1
Ppard		Rpl10
Ccar2		Borcs8
Lmnb1		Tunar
Adprh		Slc7a6
Ttc14		Atp5pb
Ece1		Stk33
Vps72		Oxa1l
Unc5b		Ro60
Cd3eap		Chmp4c
St3gal3		Hdgfl3
Dnmt1		Tmed8
2510039O18Rik		Nsf
Zfp65		Atg5
Pcdh1		Igfbp2
Ttyh1		Atpaf2
Hsp90b1		Plppr3
Vim		Chml
Zfp513		Rfesd
Mcm5		Gnal
Kptn		N4bp2l2
Gm2237		C130074G19Rik
Plekhg5		Susd5
Atg4d		Hoxc12
Mrpl52		Fam216a
Taf1c		Mrpl50
Zfp968		Snap23
Mtus2		Pdia5
Dffa		Tuba3a
Gbx1		Rrm2b
Rrp8		Spata24
Slc25a19		Cdc27
Mki67		Parg
Slc1a3		Glce
Tmem63b		Map3k3
Lrrc42		B3glct
Lysmd1		Btf3l4
Phf5a		Atp1b3
Usp35		Dennd4c
Akt2		Cdk5rap2
Atg3
Eif2b2
Setdb1
