# Supplementary material for: Conserved shifts in sperm small non-coding RNA profiles during mouse and human aging
Source: EMBO J. 2026 Jan 20;45(4):1362–80. doi: 10.1038/s44318-025-00687-8 (PMC12909834; doi:10.1038/s44318-025-00687-8)
Supplement: Supplementary file 17 — Source data Fig. 4 [file 44318_2025_687_MOESM17_ESM.zip › 44318_2025_687_MOESM17_ESM_Jan9/4D/Differentially expressed gene level for heatmap .xlsx]

## Sheet: Sheet1
Scaled expression
Gene	Old combo	Old combo	Old combo	Old combo	Young combo	Young combo	Young combo	Young combo
Matn4	1.33595	1.10547	1.03541	-0.100328	-1.00205	-0.765415	-0.689289	-0.919757
Trim47	0.449604	1.26296	0.354582	1.34384	-0.387035	-0.796321	-1.16884	-1.05879
Gtpbp3	-0.301424	0.0626734	0.830519	2.07774	-0.631565	-0.909272	-0.430449	-0.698222
Adgrb1	2.04098	-0.828677	0.555849	0.355668	-1.17689	-0.197763	-0.313618	-0.435553
Ntan1	0.729551	1.6471	0.162359	0.790425	-0.524413	-1.26858	-0.907976	-0.628459
Slc6a1	-0.940576	-0.513212	-0.960691	-1.21673	0.95704	1.19562	0.810228	0.668325
Ttn	-0.56009	-0.54613	-0.78631	-1.47358	1.56395	0.81323	0.462637	0.526291
Gm21897	-0.620563	-0.423798	-1.47017	-0.937179	0.890742	0.696689	0.49681	1.36747
Rrp1b	-1.43992	0.325685	-1.18465	-0.754848	0.168254	1.10379	0.808789	0.972904
Zfhx3	-0.482858	-0.296513	-1.33492	-1.07684	0.444632	0.153561	1.57432	1.01862
Mdn1	-0.958281	-0.232696	-1.07053	-0.875796	0.143249	0.350739	0.833073	1.81024
Rbbp6	-1.45412	-1.30776	0.0147374	-0.256436	1.05044	0.877378	1.11124	-0.0354763
Adnp	0.136099	-0.792393	-1.33654	-1.08115	1.2955	0.519194	1.20305	0.0562449
Bend4	-0.993902	-0.951686	-0.12319	-0.860079	-0.121968	1.37837	1.55671	0.115738
Cep250	-1.24935	-0.0445788	-0.966862	-1.05887	0.603493	0.300937	1.27715	1.13809
Slc15a4	-0.656641	-0.858151	-0.62205	-1.2638	0.536437	1.32848	0.212689	1.32304
Maco1	-1.21963	-0.744109	-0.614138	-0.693794	1.15667	0.30341	0.188372	1.62322
Olfr735	1.2919	0.087373	1.24507	0.857901	-0.906821	-0.909406	-0.830537	-0.835481
Mapk8ip2	1.10928	0.0067014	0.71426	1.3511	-1.52797	-0.565818	-0.2375	-0.850045
Prrc2c	-0.511289	-0.582451	-1.76908	-0.540566	0.888387	1.06324	0.770384	0.681379
Sfrp1	1.20072	0.8924	-0.265723	1.38392	-0.893822	-0.554623	-0.640935	-1.12193
Zmiz1	-1.51739	0.0146455	-0.997846	-0.284185	-0.0897264	1.52683	0.241697	1.10598
Peg10	-1.35807	-0.119109	-1.14334	-0.284412	0.51016	0.882328	-0.130015	1.64246
Ermp1	-1.22102	-1.0663	0.261166	-1.03496	0.665342	0.737186	1.48929	0.169301
Smg6	-0.431063	-1.23258	-1.15318	-0.482993	0.783409	0.975265	1.47036	0.0707831
Tpr	-0.85636	-1.08656	-0.148807	-0.331225	1.37127	-0.166036	-0.464647	1.68237
Mki67	-1.30866	0.218699	-0.94004	-1.26063	0.820649	0.749175	0.700089	1.02072
Borcs5	0.323763	1.87676	0.162015	0.690362	-0.596814	-1.04332	-0.244079	-1.16868
Pdgfc	-0.0626346	-0.861253	-1.43636	-0.586225	0.135701	1.06088	0.109246	1.64065
Ttc5	0.765328	-0.279529	2.02668	0.291175	-0.658526	-0.916454	-0.373976	-0.854701
Tnfrsf1a	-0.623444	-1.15287	-1.38831	-0.161627	0.535882	0.654403	1.47548	0.660477
Zc3h13	-0.570499	-0.741132	-1.11534	-0.747374	-0.257772	0.698011	1.24182	1.49229
Rrbp1	-0.603751	0.102612	-1.00546	-1.3954	-0.0314788	0.519683	0.715683	1.69811
Akap8	-1.05848	0.0711241	-1.31826	-0.61697	1.66831	0.0494643	0.252666	0.952135
Riok3	-1.61181	0.484956	-0.830489	-0.808671	1.06875	-0.028156	1.17228	0.553138
Nr4a2	-1.09856	-0.530789	-0.50617	-0.976417	0.881225	0.847431	-0.27023	1.65351
Stab2	1.07923	0.922363	1.29247	-0.230474	-0.822121	-0.00913192	-1.33215	-0.900186
Brat1	0.925255	-0.0801027	1.34267	0.88762	-0.653633	-0.128612	-0.659912	-1.63328
Smc6	1.38656	0.60202	1.18724	-0.386407	0.0489756	-1.50014	-0.731943	-0.606305
Ypel1	-1.03883	1.38349	1.08154	0.235033	-0.43523	0.0266126	0.324261	-1.57687
Sprtn	0.85511	0.746485	0.869847	1.13362	-1.31155	-0.402976	-0.935629	-0.954907
Gm20390	0.720366	-0.723608	1.90098	0.616941	-1.08999	-0.713143	-0.437465	-0.274077
Bptf	-0.209851	-1.3731	-1.10285	-0.524495	0.833546	1.51386	0.763369	0.0995176
Fabp3	1.25647	0.264774	-0.0453142	1.21537	-0.822061	-0.312968	0.193266	-1.74954
Slc39a1	0.376956	1.17008	0.953161	0.747366	-0.203486	-1.30073	-0.251657	-1.49168
Nemf	-0.820291	0.0593049	-1.41102	-0.9762	1.42788	0.162925	1.00401	0.553396
Dnah17	0.516174	0.68282	0.377526	1.77757	-0.661718	-0.983166	-1.07808	-0.631127
Ccn1	-1.01263	-1.0585	-0.48624	-0.690014	-0.0743037	0.809258	0.853063	1.65936
Serpina3i	0.581074	1.25287	-0.411854	1.49789	-0.376837	-0.490619	-0.717839	-1.33468
Capn3	-1.10635	-1.01194	-0.539539	-0.566042	0.421972	0.328247	1.86738	0.606275
Pcnt	0.0222209	-1.23973	-0.680565	-0.796142	0.145522	-0.163925	0.791342	1.92127
Rbak	1.11326	0.0445522	1.7698	-0.0526112	-0.839965	-1.27444	-0.331714	-0.428881
Chd2	-2.01461	0.138217	0.525199	-0.657	0.809265	0.509165	1.07382	-0.384061
Ermard	-0.0724329	0.790767	0.812341	1.46317	-0.671235	-1.00816	0.129495	-1.44395
Zfp940	0.827441	0.528639	1.03241	0.859225	-0.0838545	-0.41445	-1.00502	-1.74439
Trim36	-0.715453	-1.40162	-0.266525	-0.882566	0.048043	0.77442	1.01478	1.42892
Gulp1	-0.420436	-0.42962	-0.849488	-1.29562	0.321494	1.93741	0.603118	0.13314
Bcl7b	1.18319	1.11665	-0.419059	1.11552	-1.36374	-0.821527	-0.592043	-0.218986
Epha4	-0.810821	0.0282965	-0.579893	-0.770705	-0.269206	1.54372	-0.708097	1.5667
Mtf2	0.243884	1.15795	1.56846	-0.101038	-0.0465995	-0.531576	-0.813788	-1.47729
Ooep	1.16946	0.34834	1.13765	0.374755	0.223145	-0.57382	-1.10811	-1.57142
Zfp457	-0.247085	-0.0612791	-0.759201	-1.09331	1.3552	-0.513676	1.70674	-0.387391
Dlat	-0.140327	-0.64284	-1.87858	-0.474755	0.33491	1.03389	0.697956	1.06975
Gm42669	-1.54958	-0.553355	0.127057	-1.13124	0.978238	0.424343	0.401136	1.3034
Atn1	-1.59238	0.914474	-0.861001	-0.977955	1.13339	0.423011	0.533103	0.427357
Prrc1	1.11124	1.11679	0.381641	0.545051	0.0786266	-1.41574	-0.454475	-1.36314
Lrp2	-1.03067	-1.31832	-0.246546	-0.22691	0.594521	0.453642	-0.101346	1.87563
Rslcan18	0.345654	-0.950112	-1.06735	-1.45862	0.86181	0.54785	1.16668	0.554087
Crmp1	-0.495972	-0.581285	-0.508777	-1.29802	0.188082	-0.0685905	0.829586	1.93497
Gigyf2	-0.385204	-0.144957	0.184237	-1.45584	0.212694	-1.03401	1.06404	1.55904
Gpr68	-0.532096	-0.479617	-0.893164	-1.02922	1.6651	-0.506712	0.997222	0.778481
Topors	-1.76126	-0.124528	-1.09381	-0.02926	0.917466	1.11269	0.237899	0.740793
Cplane1	-1.44975	-0.827487	-0.520128	-0.527426	1.30729	0.933468	0.0435974	1.04044
Apc	0.436665	-0.535579	-1.53571	-1.09946	1.46188	0.76031	0.0224149	0.489481
Surf1	0.0200306	-0.131884	2.10282	0.524721	-1.0176	0.0134854	-0.524582	-0.986995
Ascc3	-1.32663	-0.108978	-1.01909	-0.817423	1.39806	0.383109	0.352635	1.13831
Eif4g1	-0.858531	-0.385622	-1.1222	-0.448926	-0.321441	0.293114	0.962966	1.88064
Cox5a	0.668861	-0.34737	1.74814	0.510617	-0.540747	-1.2379	0.295309	-1.09691
Cyth4	-0.889645	-0.656535	-0.361749	-0.372597	-0.173917	0.579103	-0.363049	2.23839
Zdhhc20	-0.422484	-0.920884	-1.33013	-0.711792	1.04894	0.125547	1.3678	0.843006
Mcfd2	1.47799	-0.766103	0.502394	1.41245	-0.840045	-0.254878	-0.902621	-0.629183
Unkl	-2.07529	0.300042	-0.586316	0.354041	0.143491	0.19653	0.248722	1.41878
Zfp423	-0.626833	-0.390317	-1.13163	-0.786881	-0.303368	1.85655	0.865208	0.517266
Acy3	-0.0722513	1.29439	1.20913	0.397849	0.41263	-1.2109	-1.00223	-1.02862
Slc35f6	1.78864	-0.181183	-0.143007	1.24304	-0.873686	-0.719047	-0.945106	-0.169646
Ckb	1.59249	0.705138	0.523943	-0.361017	-0.922042	-1.23847	0.602611	-0.902654
Tnrc6b	1.4483	-0.801849	-1.42394	-0.673346	0.446157	1.24506	-0.133016	-0.107363
Spcs2	-0.34151	0.666137	2.01825	-0.656695	-1.33979	0.080304	-0.0675438	-0.35916
Tet2	-0.192778	-0.749152	-2.00988	0.890481	0.195671	1.11161	0.303716	0.450332
Mtss1	-1.31218	-0.857253	-1.21371	0.200187	0.302857	1.00822	1.22744	0.644436
Gtpbp4	-1.1354	-0.482562	-1.61901	0.101901	0.431604	0.935498	1.21723	0.550745
Sfswap	-0.939053	-0.239761	-1.83118	0.0739807	0.349369	0.775331	1.31697	0.494346
Mageb4	-0.128281	-0.786831	-1.34755	-1.166	1.19098	0.993902	0.689785	0.553991
Ampd2	-0.36009	-0.559625	-0.801885	-1.71409	0.899707	0.722403	0.914853	0.898732
Ncald	0.845551	0.483339	-1.34315	-1.45553	1.4027	-0.0651559	-0.206104	0.338352
Sfrp4	0.342702	0.149017	-1.78741	-1.00444	0.383801	1.31777	0.844084	-0.24552
Col4a2	-0.661559	-0.140435	-1.46787	-1.08699	0.393039	0.907102	0.789496	1.26721
Nsun3	0.681305	0.344724	-0.458165	1.40637	-0.840647	-1.12474	-1.06683	1.05799
Ndst2	-1.58104	-1.17122	-0.460403	0.594586	0.760927	1.22821	0.687143	-0.0581986
Mthfs	-0.21599	1.22403	0.247728	1.53236	-0.755383	-1.50917	-0.435456	-0.0881197
Rps3	0.919813	0.0316034	1.1041	1.34149	-0.558455	-1.07202	-1.12085	-0.645686
Shkbp1	0.0426675	-0.11619	1.85566	1.10877	-1.03104	-0.818716	-0.65573	-0.385413
Pou2f1	-0.49998	0.138954	-1.50252	-0.704829	-0.486068	1.05697	0.438392	1.55908
Dpm1	0.377317	-1.67299	-0.68843	-0.668577	0.851546	0.108441	1.54216	0.150532
Pip4p1	0.451896	0.283301	1.84524	0.425619	-1.33356	-0.639572	-0.968445	-0.0644797
Wls	1.14171	0.746052	0.973276	0.802587	-0.675194	-0.904457	-0.81493	-1.26904
Uxt	0.299942	-0.346876	-1.54543	-1.25996	0.731007	1.42778	0.361749	0.331787
Rbfox3	-0.117795	1.81157	-0.900577	0.774993	0.71613	-0.877319	-0.602707	-0.804297
Il17b	-1.07844	-0.963629	-0.169932	-0.933936	-0.278877	1.15524	1.23333	1.03625
Ythdc1	-1.29526	0.261831	-0.620106	-1.24958	-0.161915	0.745368	1.02649	1.29318
Bbs9	-0.999725	1.7608	0.290691	1.03767	-0.373317	-1.13354	-0.560441	-0.0221432
Camsap3	0.0447027	-0.861613	-0.36329	-1.71146	0.837336	1.28061	-0.139507	0.913229
Vps35l	-0.316395	0.615696	-0.319465	1.92591	0.614351	-0.462138	-1.05138	-1.00659
Nkx6-3	0.828211	-0.207191	0.746097	1.59529	-1.46185	-0.93182	-0.319587	-0.24915
Col26a1	-0.632383	-1.10022	-0.512457	-1.00861	1.31192	0.801087	1.31069	-0.170029
Acsl1	0.576901	1.07982	-0.691702	1.62955	-0.430388	-1.21293	-0.116194	-0.835062
Ndufa5	-1.28578	-0.276741	-0.528224	0.76309	0.0323518	2.03175	-0.302552	-0.433898
Alms1	-1.65694	-0.611104	-0.620649	-0.00631083	-0.0298897	1.56541	0.925082	0.434401
Notch3	-0.431061	-0.615809	-0.533419	-1.35398	0.245335	-0.212089	1.4055	1.49551
Peg3	-1.17796	-0.903819	-0.238555	-0.945775	0.186946	0.448722	1.58744	1.043
Decr1	0.152826	0.657656	1.85672	0.113805	-1.23156	0.15794	-0.648144	-1.05924
Khdc3	0.805566	1.00752	1.39115	-0.329503	-0.810218	-1.16311	0.211313	-1.11272
Mest	-1.43742	0.701514	-0.67556	-1.17271	-0.0260145	0.502696	0.793061	1.31443
Fat1	-0.521856	-0.104563	-1.70598	-0.770549	0.982619	1.00279	0.00332827	1.11421
Ttyh3	-1.21103	0.0801984	-1.64263	-0.408484	0.493727	0.945197	0.924645	0.818379
Gm4724	0.859122	0.497232	-0.141186	1.22326	-1.36639	-0.824645	0.856279	-1.10367
Rpn2	0.0407163	-1.28215	-0.639363	-0.719819	1.46854	-0.724318	1.03586	0.820531
2210016L21Rik	0.859414	0.569241	0.862045	1.23343	-1.44946	-0.561933	-0.519728	-0.993008
Ttc9b	-0.615166	-0.553911	-0.087914	-1.28716	0.541184	-0.549125	1.90821	0.643884
Ak4	0.708732	0.796626	-0.829249	-0.225212	-0.472125	-1.29555	-0.427065	1.74384
Micall2	-1.14536	-0.985893	-1.14016	0.037211	0.294861	1.26483	0.433469	1.24104
Dppa5a	-0.0303199	0.0193065	2.29573	0.0603391	-0.413722	-0.877634	-0.189083	-0.864612
Lman2l	-0.999721	-1.07067	0.204681	-0.923934	0.0814918	-0.0766074	1.20704	1.57773
Gm2237	-1.42251	1.9785	-0.64192	-0.335079	0.614797	-0.081614	-0.326966	0.214787
Ankrd11	-0.765704	-0.480565	-1.10567	-0.078287	-0.851442	1.48911	0.446228	1.34633
Arl6ip1	-0.506871	0.772728	1.64613	1.03276	-0.351525	-0.90631	-0.873722	-0.81319
Odf2l	-0.597734	-0.192379	-0.901843	-0.441513	0.656979	2.15662	-0.716587	0.0364579
Mpp3	0.18556	2.14397	0.586692	-0.281152	-1.05396	-0.559215	-0.510761	-0.511133
Afdn	-0.621298	-0.314289	-1.59805	-0.66313	-0.0439133	1.09654	0.975371	1.16877
Spen	0.210228	-0.45044	-2.02174	-0.512422	1.11147	0.155346	0.813205	0.69435
Lzts3	-0.593303	-0.298669	-1.17772	-0.750628	-0.624882	0.801258	1.12121	1.52274
Map1a	-0.673947	-0.162796	-1.38376	-0.475592	0.843859	0.486292	-0.43436	1.8003
Mslnl	1.75208	0.442351	0.788557	0.230596	-0.797283	-1.05227	-0.242519	-1.12151
Pex1	2.08159	-0.0204453	0.210733	-0.137838	-1.31219	-0.228561	-0.868077	0.274781
Elf2	0.421448	0.504853	0.888721	1.39852	-0.958307	-1.64904	-0.317212	-0.288979
Inppl1	-0.189237	0.047775	-1.86451	-0.783507	0.699388	0.160099	1.46219	0.467807
Ik	-0.527494	-1.17987	-0.495265	-1.28448	0.568882	0.547829	1.15903	1.21136
Fancd2	0.772621	1.00741	1.15292	-0.130992	-1.22217	-1.55697	-0.260057	0.237236
2210016F16Rik	0.791233	1.18701	1.25184	-0.419555	-1.05429	-1.43472	-0.171168	-0.150347
Nodal	-1.30851	0.119793	-0.818385	-1.03608	-0.169776	0.872676	1.19656	1.14372
Adck2	0.598595	-0.912855	-0.00471313	1.38675	-1.63526	0.998889	0.0296149	-0.461022
Nt5dc1	-0.784532	-0.778903	-0.630723	-0.00422912	0.781075	1.79591	-1.04748	0.66888
Ripply1	0.366383	1.0564	1.75882	-0.322521	-0.622526	-0.991979	-1.07299	-0.171586
Impdh2	0.839027	0.0731015	1.096	1.10567	-0.818457	-1.36935	-1.13129	0.205296
Atp5mpl	0.176889	0.458804	1.6731	0.219862	0.418353	-1.50435	-1.18601	-0.256645
Trpv4	0.917954	1.61149	0.145823	0.249892	-0.9885	-0.883939	0.236585	-1.2893
Prkcd	0.222853	0.109407	-2.07382	-0.886491	0.534504	0.765719	0.442316	0.885509
Esd	0.721902	1.05849	0.450096	0.34432	-1.98745	0.182359	0.23072	-1.00043
Opa1	1.16646	-0.240415	0.3493	1.10403	0.595953	-0.877381	-0.372585	-1.72537
Rpl18a	0.762789	-0.748485	1.82019	0.129237	-1.08106	-0.326813	0.463056	-1.01892
Morf4l2	0.153254	-0.336798	2.40907	-0.513754	-0.624413	-0.368899	-0.283644	-0.43482
Cass4	-1.27414	-0.162313	-1.28125	-0.143929	0.305452	1.36277	-0.119322	1.31272
Birc6	-1.3076	-0.960863	-1.04758	1.3961	0.433367	-0.016666	0.716491	0.786753
Atp5j2	1.41737	0.234618	1.32326	0.435119	-0.9633	-1.02824	-0.753698	-0.66513
Rpl30	1.17078	0.519144	0.275917	1.03579	-0.21188	-0.59249	-1.93555	-0.261704
Stap2	0.26433	2.09695	-0.319021	0.300041	-0.183863	-0.0133814	-1.12948	-1.01558
Slfn3	-0.905828	-0.736898	-0.331594	-1.25408	1.03121	1.65261	0.346485	0.198096
Tmem243	1.63286	0.752943	0.66456	0.172709	-1.40059	-0.834936	-0.220834	-0.766712
Pars2	0.0567995	0.230901	0.616512	0.700312	-1.88443	-0.614297	-0.486901	1.3811
Echs1	-0.11527	1.19171	1.79046	-0.295799	-0.953928	-1.01957	-0.568277	-0.0293326
Setd4	0.13536	-0.5636	-1.74649	-0.454292	0.223133	0.646316	0.0455562	1.71401
Clptm1l	1.18398	0.836712	0.0127459	1.10759	-1.42302	-0.27787	-0.204317	-1.23581
Mmadhc	1.01474	-0.534058	1.57856	0.537407	-0.0944208	-1.12427	-0.104981	-1.27298
Nsd2	-0.766787	-1.4023	-0.246537	-0.271442	1.47761	1.41232	0.13583	-0.338689
Ankfy1	1.81459	0.533258	-0.898365	0.590374	-1.07499	-0.948044	0.317756	-0.33458
Colec12	-1.93876	-0.23665	-0.607597	-0.250729	1.29109	0.375896	0.757436	0.609311
Atp6v1b2	0.696168	0.278122	1.38474	0.665057	-0.609067	0.27565	-1.42085	-1.26982
Gstm7	0.935351	-0.141312	0.426822	1.67519	-0.678368	-1.56089	-0.281174	-0.375617
Adam17	1.04261	-0.149784	1.10641	0.584649	0.419703	-1.68556	-1.12737	-0.190664
Psma5	0.182174	0.412755	1.84109	0.204312	0.20594	-1.54983	-0.848645	-0.447794
Cntfr	-1.34995	0.241325	-0.686367	-0.94145	-0.456451	0.93895	0.870218	1.38373
Gins1	1.20664	0.29889	1.48134	-0.287024	-0.417263	0.157503	-1.25187	-1.18821
Glb1	0.463538	0.124758	0.0825837	1.80669	-0.69716	-0.846421	0.497365	-1.43136
Eif2a	-1.66873	0.466732	-0.937825	-0.565799	0.318345	0.416987	0.445886	1.52441
Ppt1	0.133008	1.24843	1.34384	-0.0284823	-0.822899	-0.171072	-1.70604	0.00320488
Fundc1	1.47518	0.123886	0.519704	1.20209	-0.493934	-0.593359	-1.07841	-1.15515
Zfp532	-1.5828	-1.07393	0.221361	0.976323	-0.520287	0.145171	0.489662	1.3445
Hmgb2	-0.606167	-0.953945	-0.782573	-0.589999	-0.306436	0.531629	0.753645	1.95385
Ano3	1.35789	-0.56706	-1.04194	-0.834444	0.222498	1.57376	0.0146789	-0.725385
Hsd17b14	1.07593	0.393131	1.6569	-1.01174	0.215656	-0.980693	-0.690424	-0.658754
Usp46	-1.20393	1.21388	1.21098	-0.220466	0.720883	-0.54362	-1.31456	0.136824
Gm21962	-0.486217	0.0939807	-1.41215	-0.690625	1.51936	-0.617953	0.394616	1.19899
Smtnl2	1.13059	1.28404	0.955439	-0.488162	-0.54986	-1.03553	-0.0538378	-1.24269
Zfp809	0.965528	-0.337718	1.4085	0.535075	0.47554	-0.622342	-1.468	-0.956586
Lmo2	-0.711327	1.49584	1.21857	0.413097	-0.582742	0.251038	-1.15583	-0.928646
Mtarc2	-0.393961	-0.416684	1.26996	1.21224	-0.959969	-1.5246	0.485221	0.327794
Colgalt1	0.161481	0.825347	0.79257	1.03461	-0.953106	-0.957955	0.634895	-1.53784
Pla2g4b	0.59895	0.820932	0.223512	1.21453	0.333506	-0.920308	-0.462841	-1.80828
Polg	-0.196705	0.585466	0.343505	1.92539	0.169689	-0.86643	-0.766785	-1.19413
Soga1	-1.12932	-0.947604	-0.464788	-0.620255	0.0139977	0.281821	1.29354	1.57261
Ccdc63	0.234821	-1.85046	-0.326837	-1.00416	0.974474	0.908177	0.712373	0.351615
Syngr3	0.395704	0.635061	1.72903	0.0922623	-0.0730626	-0.991148	-1.5482	-0.239643
Rnaseh2b	0.180336	0.269395	1.12532	1.30273	-0.957972	-1.3216	0.438522	-1.03673
Cd9	1.58646	0.325377	-0.628893	1.27745	-0.456202	-0.362569	-0.373981	-1.36764
E2f8	-0.587843	-0.446689	-1.20351	-1.02732	0.171494	1.34459	0.334383	1.41489
Fnbp1l	-0.944639	-0.0779746	-0.676038	-1.12917	1.01002	1.32323	1.1064	-0.61183
Nhlrc3	0.534563	-0.75648	0.429236	1.91129	0.328055	-0.913627	-0.460517	-1.07252
Prpf39	-1.61489	-0.604451	-0.416393	0.143022	0.593154	-0.581062	1.42295	1.05767
Porcn	-0.798149	-0.796778	-0.140439	-1.61787	0.853317	1.08615	0.403864	1.0099
Camsap2	-0.893717	-0.356384	-1.75838	0.0533237	0.30367	0.906474	0.351403	1.39361
Nin	-0.081782	-0.997406	-0.922825	-0.990229	-0.209533	1.44892	0.383067	1.36979
Scaf11	-1.33315	-0.608877	-0.220076	-0.622119	1.23054	0.436999	-0.463386	1.58006
Srsf7	0.393924	0.403677	1.90023	-0.150719	-1.29686	-0.251084	-1.13371	0.13454
Slc25a14	-0.809869	0.419132	1.99924	0.482148	0.158486	-0.916855	-0.361344	-0.970935
Elp4	1.31284	-0.457559	0.928151	1.03719	-0.119624	-1.25907	-1.21629	-0.225638
Pcsk7	1.44988	0.194482	0.408284	0.385841	-1.72318	-0.644855	-0.795742	0.725293
Fam214a	1.52018	0.413036	0.0667014	0.869304	-0.22983	0.0587444	-1.17285	-1.52528
Palm3	-0.0705098	-0.962771	-0.770899	-0.895024	0.0980896	-0.397636	1.56557	1.43318
Ldhb	1.90397	0.112506	-0.236827	0.257084	-0.753783	-0.569704	0.666353	-1.3796
Zfp770	-0.113309	1.73137	0.282217	0.962473	-0.483274	-1.24947	-1.08957	-0.0404319
Msmo1	0.686753	0.0297844	-0.438658	2.11227	-0.349868	-0.220765	-1.06294	-0.756572
Ect2	-1.30184	-0.522366	-1.42777	0.167653	0.378003	1.19686	0.400396	1.10907
Mycbp2	-0.170638	0.814086	-1.28341	-1.58901	1.03417	0.91909	-0.165305	0.44101
Rpl10-ps3	0.0944956	-0.52762	2.38121	-0.157337	-0.552702	-0.653614	-0.0531586	-0.531275
Tmem63b	-0.899933	0.0620965	-0.992728	-1.43502	0.342199	0.893534	1.30288	0.726963
Zgpat	-1.80232	-0.133508	0.325802	-1.1652	0.620259	0.996443	0.24662	0.911898
Cuedc2	0.619539	-0.222344	0.296852	1.84501	-1.37499	-1.02847	-0.309665	0.17406
Tmsb4x	-1.41018	-0.932162	-0.0469634	-0.435603	-0.0447064	0.969941	0.174159	1.72551
Cxcl14	0.652841	0.915467	1.08108	0.425654	-0.532672	0.27997	-1.26823	-1.55411
Zfp335	-0.0369268	0.520345	-1.93338	-1.06147	0.680914	0.327456	0.466261	1.0368
Slc48a1	-0.138111	-1.58736	-1.11967	0.509627	-0.00117408	1.4805	0.86937	-0.0131879
Rbms1	-0.897302	-1.14543	-0.58899	-0.863227	1.04608	0.882722	1.37082	0.195331
Zfp287	0.525213	1.65805	0.86541	-0.971476	-1.05468	-1.07065	-0.0821104	0.130243
Phyh	1.56286	0.913577	0.766291	-0.189489	-0.532759	-0.470797	-1.52166	-0.528023
Nckap1l	-1.35297	-0.308368	-0.862008	-0.649058	0.29598	0.804563	1.75316	0.318701
4932438A13Rik	-1.06539	0.585495	-1.29215	0.258886	-0.499501	1.13759	1.40164	-0.526574
Creld1	0.887269	0.353123	1.31696	0.191855	-0.285738	-0.418378	-0.0303219	-2.01476
Nhsl1	1.13218	1.56678	-0.140413	0.407308	-1.35663	-0.911369	-0.634592	-0.0632643
Ttyh2	0.667353	0.623072	-0.355058	1.66478	-0.969437	0.181496	-0.33424	-1.47797
H2-Ke6	0.233151	-0.182496	2.06157	0.122836	-1.17302	-0.895408	-0.560581	0.393956
Coprs	1.48858	-0.817588	1.07046	0.664226	-1.05805	0.0896475	-1.14771	-0.289567
Gsta4	0.42759	-0.139621	2.25896	-0.389088	-0.276192	-0.918727	-0.199129	-0.763796
Ccdc59	-1.60837	-0.0669165	-0.7069	-0.633967	0.527801	0.646123	1.66747	0.174761
Enox1	-0.604895	0.185961	-1.24337	-1.31405	0.125868	0.357501	1.44103	1.05196
Agpat4	-0.953756	0.058394	-1.25972	-1.09051	0.529332	0.40395	1.46764	0.844672
Atg4b	0.763329	1.32757	0.501023	-1.49257	0.532917	-0.653199	0.212651	-1.19172
Atf7	0.539205	1.93317	-1.36243	-0.315593	0.365314	-0.853679	0.0786056	-0.384591
Tmem229a	-1.0624	0.216198	-0.636743	-1.59761	0.18918	1.05233	0.791953	1.04709
Fbl	-0.0719734	0.735347	2.03854	-0.386265	-0.563162	-1.01524	0.145977	-0.883218
Igsf9	1.74248	-0.721974	-1.05907	-1.16477	-0.0295136	0.248818	0.948772	0.0352545
Tnnt1	-0.225401	-1.51982	-0.673181	-0.563835	0.319451	0.0877091	0.81689	1.75819
Avpi1	0.839006	0.529774	1.77085	0.0402372	-0.516212	-1.03137	-1.1444	-0.487879
Rnf170	-0.167937	1.43611	-0.400356	1.63378	-0.936389	-0.971097	-0.0926943	-0.501417
Incenp	-1.58905	-0.0264111	0.93989	-0.0230123	-0.553605	0.0130188	1.74117	-0.501998
Acta2	0.558766	-0.166781	0.0649098	2.15955	-0.491471	-0.325537	-1.01288	-0.786549
Pttg1	0.0140208	0.664148	1.84285	0.0341036	0.00975341	-1.55484	-0.163144	-0.846885
Stat6	-0.746542	-0.74606	-0.826982	-1.00306	0.511545	0.0813117	1.6826	1.04718
Taok2	-0.383129	-0.58167	-1.1303	-0.664349	-0.0828077	-0.179683	1.20216	1.81978
Pnpla7	2.10491	0.611622	0.278618	-0.422722	-0.327173	-0.770329	-0.462886	-1.01204
Mboat2	0.242269	-0.185786	0.294836	1.84742	-0.507729	-1.45415	0.590976	-0.827841
Ipo13	-0.968974	-0.335201	-1.40759	-0.27233	0.417344	1.28732	1.4282	-0.148772
Huwe1	0.119858	-1.54386	-1.05962	-0.837142	0.896732	0.705403	0.858358	0.860263
Gpnmb	-0.722249	-1.00164	-1.45233	-0.173001	0.7439	0.490283	1.44831	0.66673
Scaf4	-1.40425	0.248996	-1.47831	-0.102885	0.0999633	0.841092	0.428143	1.36725
Tusc3	1.80949	0.232855	-0.145767	1.14509	-0.758728	-0.629025	-0.828315	-0.825596
Asns	-0.309741	0.609898	2.06041	0.237271	-0.604334	-0.858963	-0.0753996	-1.05914
Rev3l	-1.03985	-0.899252	-0.539303	0.412107	1.92098	0.799837	-0.0978291	-0.556689
Gm10184	0.142374	-0.553218	2.18529	0.505968	-0.918452	-0.589734	-0.109816	-0.66241
Dyrk1b	-0.670885	-0.58865	-1.17153	-1.11501	1.01051	0.44199	0.747064	1.34651
Brca2	-1.2599	0.411815	-1.36922	-0.589919	1.34509	-0.0772968	0.870027	0.669399
Taf1b	0.315437	-0.949037	-0.0188831	-1.37611	-0.848877	0.49586	1.58022	0.801386
Chd5	0.106764	-0.440266	-1.69023	-0.892989	0.459289	0.383378	0.475041	1.59902
Slc25a38	-0.693121	-0.347684	-0.88222	-1.36792	0.241554	1.43267	1.21542	0.401302
Acin1	-0.288496	-0.62438	-0.88598	-0.718344	-0.357171	0.121594	2.18097	0.571809
Fam122a	-0.156774	-1.37492	-1.07116	-0.661051	0.521663	0.253178	1.06195	1.42712
Mid1	-0.491939	-0.152327	-2.13881	0.434627	0.0110299	0.534262	0.72813	1.07502
H2-Eb1	-0.343208	0.0399466	-0.875499	-1.49308	0.848704	-0.151156	1.7594	0.214897
Serpinh1	-0.312703	0.639595	-1.39644	-1.39237	-0.131177	0.490775	0.789922	1.31239
Dbndd2	0.935494	-0.921261	0.923998	1.19478	-0.823043	-1.0243	-0.926242	0.640575
Qars	0.787622	0.836719	0.428292	-1.81083	1.03072	-0.148682	-0.0614072	-1.06243
Gm34653	0.810572	1.20594	0.782534	0.429406	-0.92339	-1.30936	-1.21519	0.21949
Xpc	-1.00644	-0.137999	-0.494876	-0.874312	-0.160336	0.995964	-0.286443	1.96444
Ddx27	-0.832344	-0.656397	-0.604554	-1.23053	0.173565	0.388757	1.41566	1.34585
Naa16	-1.2124	0.124488	-0.210378	-1.32732	0.401303	0.931733	1.6065	-0.313932
Epb41l2	0.153196	-1.17022	-0.292755	-0.978235	-0.906989	0.901505	0.760051	1.53344
Lrrc29	-0.958373	0.510701	-0.813126	-0.962973	0.115606	0.240592	2.03312	-0.165544
Gclc	-0.920413	-1.041	-1.0716	0.269978	0.193455	1.38951	-0.179231	1.35929
Ghitm	-0.225978	0.0478059	1.21334	1.61112	-0.0371756	-0.270995	-1.35684	-0.981282
Ttc28	-0.532144	0.032534	-1.36984	-1.29665	0.977113	0.696906	1.29578	0.196304
Supt4a	0.307924	0.572068	1.9756	-0.260946	-0.815022	-0.983824	-0.971495	0.175698
Rwdd2b	1.01946	0.482295	1.7237	-0.612161	-0.00874768	-0.91192	-1.08923	-0.603397
Atp6v1g1	1.35323	-0.25015	0.386046	1.11055	-0.0247566	-1.01865	0.0805299	-1.6368
Apln	1.02592	1.63074	-0.355305	0.470987	-1.14981	0.016864	-0.449591	-1.1898
Eif2ak2	-0.668166	0.144087	-1.31191	-1.10652	0.414636	1.34403	1.26579	-0.0819515
Ift43	0.666013	-0.243091	0.77619	1.67089	-0.771207	-0.036641	-1.46734	-0.594816
Adarb1	-2.16101	-0.340424	-0.438022	0.36225	0.917227	0.280191	0.788233	0.591555
Coch	-0.542614	-1.76139	-0.177687	-0.635431	0.655347	0.608258	0.356447	1.49707
Acss1	1.42014	-0.190309	0.00720237	1.36607	0.151733	-0.348671	-1.34692	-1.05924
Gm14325	0.881573	0.84073	1.0637	-0.25551	0.727381	-0.675905	-1.29531	-1.28666
Cyb5r2	-0.862927	-0.598441	-0.804601	-0.855012	-0.312599	1.56756	0.599227	1.26679
Olfr152	-0.669138	0.182362	-1.04536	-1.3481	0.146714	0.514046	0.453965	1.76551
Ube2o	-1.75203	-0.0566252	-0.23044	-0.594156	1.04376	-0.48728	0.901138	1.17564
Mdh2	0.285772	0.78706	1.59507	0.362973	-1.37742	-0.937681	0.185338	-0.901107
Cnep1r1	-0.41878	-0.0568227	1.72356	0.940032	-0.13731	0.0901923	-0.501033	-1.63984
Hsd17b12	-0.513403	0.338822	0.914358	1.9166	-0.956008	-0.543726	-0.920157	-0.236486
Sec24b	-1.20208	-0.0759105	-1.26103	-0.3298	-0.284564	1.49976	1.1032	0.550419
Clptm1	1.78677	-0.0183063	-0.517071	1.11484	0.037752	-0.461858	-1.28429	-0.657831
Uty	-1.38836	0.587892	-1.07979	-0.309837	0.17126	1.73316	-0.299277	0.58495
Akr1b8	-0.0944083	-0.0614521	-0.527788	-2.04775	0.023884	0.816584	0.771812	1.11911
Fn1	0.472854	-0.22183	-1.89588	-0.786128	0.118108	0.161746	1.35934	0.791794
Tmed9	1.41215	0.567462	0.579475	0.84216	-0.487768	-1.10042	-1.42919	-0.383868
Tex15	-1.39423	0.222423	1.39453	-1.32234	0.959927	0.506509	-0.367881	0.00105599
Kif19a	-0.711509	0.30828	-1.6081	-0.550176	-0.000738383	0.49661	1.78448	0.281154
Brd4	-1.11376	0.707423	-2.00787	0.605034	0.563038	0.395806	0.310529	0.539799
Sptbn4	-0.796011	-0.0455273	-0.609664	-1.26379	0.345118	-0.0312463	0.366099	2.03502
Tfap2a	1.94349	0.399925	-0.553521	0.280672	-0.426883	-0.0602728	-1.57857	-0.0048404
F2rl2	-0.559474	0.450866	-1.61604	-1.10436	0.596257	0.0974731	1.0051	1.13017
Kctd3	-1.06854	0.585987	-1.36511	0.247007	-0.272235	1.36713	1.12445	-0.618692
Nip7	0.305303	1.37681	1.60871	-0.598486	-0.523278	-0.545121	-0.51576	-1.10818
Vhl	1.50796	1.65049	-0.535472	-0.0790528	-0.463283	-0.785451	-0.786582	-0.508609
Plekhh1	-1.58622	0.0798816	-1.11809	-0.541555	0.759337	0.270074	1.03549	1.10108
Adcy1	1.34689	-0.143206	0.805906	0.730219	0.205336	-0.278651	-0.940979	-1.72552
Commd1	0.443711	0.755218	1.86523	-1.06911	-0.623799	-1.06359	-0.300434	-0.00722541
Kpna1	-0.954489	-0.447181	1.55191	0.707942	-0.691237	0.39223	0.76716	-1.32634
Susd2	0.369271	0.18679	1.4039	0.788178	-0.671815	0.37276	-0.655644	-1.79344
Ciao3	-1.24289	-0.763617	0.51672	-1.42167	0.264969	0.537839	1.07993	1.02871
Brd2	0.805924	-0.469264	-1.99347	-0.746558	0.674553	0.782657	0.677824	0.26833
Ep300	1.73773	-1.47118	-0.548897	-0.313454	0.635557	0.807197	-0.39024	-0.456713
Clk2	0.441855	-0.383278	-1.26868	-1.0031	-0.676712	0.599631	1.69373	0.596556
Ski	-1.4103	-0.383628	0.492887	-1.38082	0.754386	1.41584	0.186114	0.325511
Rbis	0.387186	0.0736152	0.235186	1.54584	0.905445	-0.930636	-1.46684	-0.749791
Wdr19	-0.339695	1.38965	-0.0614914	0.722651	-0.0430262	0.794057	-1.84914	-0.613002
Tmem167	0.751324	1.19821	1.07737	0.0227505	-0.307304	-1.60312	-0.0571806	-1.08206
Gcm2	0.609211	1.10676	0.322365	0.928241	-1.19591	-1.54708	0.431228	-0.654824
Zc3hav1	1.09151	1.19782	0.180665	0.490509	-1.23588	0.269486	-0.490937	-1.50318
Hspg2	0.280362	-0.421971	-0.805664	-1.71595	0.692437	-0.290038	1.25394	1.00688
Itfg2	0.554327	0.244327	-0.14343	1.2704	1.05786	-1.18624	-0.243918	-1.55332
Cic	-0.831209	0.655808	-0.624446	-1.6815	0.451619	0.9822	-0.163358	1.21089
Dgat2	0.610029	0.906025	1.18062	0.364896	-1.6185	-0.187232	0.0189306	-1.27477
Dnmt3a	-1.44962	-0.859831	0.590583	-0.750532	0.595062	0.337605	-0.125597	1.66233
Ccdc65	-1.01266	-0.573498	-0.648816	-0.275469	-0.200762	0.724224	-0.148863	2.13584
Bms1	-1.38425	-0.661778	-0.268599	-0.68239	-0.278233	0.588089	1.15065	1.5365
Hbegf	-0.857867	-0.657587	-0.975321	-0.195049	-0.0663863	2.15876	0.325146	0.268307
Taok1	-1.40204	-0.13043	-1.03221	-0.496313	1.70965	0.596929	0.643376	0.111031
Cd2ap	-0.827376	-1.33068	0.141614	-1.16952	1.11196	1.10192	0.827922	0.144153
Ccdc158	-0.386107	-0.345972	-1.04407	0.0393233	-0.246314	2.33244	0.022397	-0.371693
Slc36a4	-0.218844	0.0482566	1.59054	-0.0554733	-1.27413	1.26397	-0.303831	-1.0505
Usp34	-1.0681	-0.397113	0.105565	-0.953973	1.29376	1.41707	0.515359	-0.912564
Abcb8	0.388899	-0.0479283	-0.0981427	-0.455388	-0.708055	-0.093302	2.18108	-1.16717
Fignl1	-0.752205	0.85736	1.27279	1.33495	-0.124317	-0.785297	-0.762054	-1.04123
Fbxo11	0.0992462	-0.765736	-1.60818	-0.408593	1.59651	0.689626	0.721688	-0.324566
Camk2b	1.07371	1.3419	-0.560577	0.222165	-0.190586	-1.86097	0.289668	-0.31531
Fam229b	0.352698	0.598911	1.34912	0.84216	-0.606234	-1.6423	0.0641735	-0.958522
Klk8	-0.938715	-0.444334	-0.905432	0.382844	2.12157	0.455596	-0.233564	-0.437968
Ddb2	-0.167232	2.05049	0.0159642	0.525652	-1.0115	-0.621408	-1.01569	0.22372
Ndufb9	1.02673	-0.506428	2.0081	-0.216117	-0.631815	-0.856993	-0.673949	-0.149527
Tasor2	-1.75343	0.119039	-0.0226647	-0.662568	1.64555	0.751831	-0.351671	0.273916
Ubl5	-0.0475771	-0.520765	2.0034	-0.361042	0.0347181	0.0968399	-1.56333	0.357766
Slc52a3	0.217168	-0.359705	-1.39044	-1.08424	-0.378075	0.955118	0.482405	1.55777
Map3k6	-0.345275	-1.22458	-0.746868	-0.669959	-0.146751	1.48837	0.196179	1.44889
Kcnk1	0.820293	-0.928666	0.595704	1.86562	-0.550836	-0.831508	-0.199437	-0.771169
Entpd6	1.22693	-0.027447	1.61146	-0.138443	-1.4481	-0.82273	-0.308956	-0.0927034
Elk3	0.162055	-0.670267	-1.16732	-1.36757	0.882747	0.683348	1.42938	0.0476272
Pcm1	-1.46978	-0.47798	0.586155	-1.07229	-0.427525	0.583326	1.13923	1.13886
Vps26c	-0.392233	1.93024	0.311846	0.707813	-1.2882	-0.0406587	-0.384171	-0.844634
Kif5a	1.50387	0.516362	-0.148631	0.861866	-1.62609	-1.00555	0.101319	-0.203146
Rad9b	-0.886725	-1.66098	-0.220744	-0.073397	0.758975	-0.106758	0.638703	1.55093
Agap1	0.393962	-0.547128	-1.04844	-0.393635	-0.833676	-0.484237	1.2131	1.70005
Paip1	-0.586366	0.739033	0.0533547	2.00006	-0.0698618	-1.1024	-0.936652	-0.0971735
Scaf1	-0.217421	-1.32551	-1.48231	0.313981	-0.18093	0.961629	0.766665	1.1639
Ddit3	0.863639	1.1878	-0.00858911	0.752597	-0.882878	-0.516804	0.36423	-1.75999
Igdcc4	-1.10456	0.457404	-1.85478	-0.143831	1.07548	0.230007	0.702649	0.637627
Fan1	1.00383	0.31721	1.00797	0.518583	-1.18781	-0.753	0.599644	-1.50642
Brsk2	-0.780623	1.65853	-0.20038	1.30426	-1.19602	-0.165842	-0.662482	0.0425557
Atad5	-0.678439	-1.25967	-0.332979	-0.30303	2.04112	0.109419	-0.279322	0.702907
Stom	-0.832541	-0.0885717	-1.68585	-0.364278	1.10367	-0.080951	1.29147	0.657057
Enah	-1.65205	-0.701638	-0.564787	-0.398501	0.684145	0.661991	0.509888	1.46095
Slc35e4	1.02112	-0.094394	0.817244	1.29882	0.107105	-1.33124	-1.18874	-0.629924
Wdr5	0.766053	2.04778	-0.0891646	0.0495282	-0.79075	-0.937768	-0.241809	-0.803867
Lsm6	0.154957	-0.290957	1.47907	1.4045	0.105686	-1.00736	-0.949834	-0.896063
Adad2	-1.35013	-0.759102	-0.76087	-0.354932	1.16473	1.54317	0.36885	0.148272
Gm20594	-1.04811	0.0211276	-0.176003	-1.46918	0.424632	-0.328739	1.05946	1.51681
Fance	1.35307	0.00529891	1.6022	-0.556448	-0.472672	-0.398614	-0.160038	-1.3728
Slc10a7	-1.0941	0.468645	-0.701763	-1.31701	1.75534	0.238932	0.266739	0.383214
Cog3	-0.938895	-0.840123	-0.116743	-1.12611	1.58899	-0.0374972	0.223509	1.24687
Fkbp15	-1.02042	0.62585	-0.769743	-1.27409	0.161051	-0.140683	0.771938	1.6461
Nr3c1	-0.782507	-0.413995	0.398679	-1.38735	0.351526	1.34014	-0.775813	1.26932
Slu7	-0.318648	-0.914883	0.462685	-1.89869	1.18289	0.32387	0.757768	0.405003
Ccdc30	0.257098	0.487567	-2.04287	-0.352149	-0.500623	0.17589	0.698749	1.27634
Cep128	-1.61837	0.134517	-0.763964	-0.951642	0.917695	0.347418	0.826099	1.10825
Rnf111	-0.666538	-0.0812237	-1.44165	-0.735516	0.429107	1.88136	0.400401	0.214067
Il1rap	-0.193266	1.74532	-0.215262	1.19714	-0.0521692	-1.32717	-0.520923	-0.63367
Tgm2	1.2809	0.50855	-0.234943	0.983535	0.367644	-0.559087	-0.511053	-1.83554
Syt9	-0.296645	-0.165165	-1.08764	0.660548	-0.321879	2.12829	-0.133719	-0.783787
Acaa1b	1.75463	0.790604	0.228543	0.0261742	-0.57046	-1.48488	0.0944825	-0.839092
Myg1	-1.30187	0.387636	-0.865164	-0.997806	0.0888131	0.188661	1.59839	0.90134
Serpinf1	-0.414094	-0.200244	-0.849613	-0.507188	1.43783	-0.734894	1.72903	-0.460831
Ctns	1.70596	0.773064	0.697803	-0.938306	-0.661163	-0.527025	0.129903	-1.18024
Tnfrsf19	0.292405	-0.117308	2.2061	-0.726304	-0.133131	0.0894804	-1.10773	-0.503516
Prmt9	0.208975	-0.00310189	0.890243	1.29805	-1.73497	-1.1499	0.359505	0.131195
Artn	1.35329	1.06787	0.881045	-0.279156	-0.988184	-0.473751	-0.166303	-1.39481
Ppat	-0.115243	-0.0517288	1.57044	1.2579	-0.768607	-1.49619	-0.315466	-0.0811022
Csnk2b	1.4648	1.10772	0.262918	0.466421	-1.07916	-0.317679	-0.591529	-1.31349
Klhl11	-1.07193	0.0906734	-0.839208	-1.3761	0.829807	1.42677	0.271545	0.668453
Cacna2d2	0.0539686	-0.486633	-1.34733	-1.18833	0.270824	0.347141	1.71225	0.638106
Palb2	1.08295	-0.705252	-1.26962	-1.32883	1.13498	0.0222519	0.752996	0.310536
Taf10	-1.62402	0.0115568	-0.0936531	-1.3059	0.528851	1.28155	0.646921	0.554698
Hivep1	-1.03436	0.257949	-0.999824	-0.668829	-0.508892	0.398527	0.672053	1.88338
Sntb1	-1.0854	-0.849964	-0.943602	-0.69097	0.917333	1.09501	1.2677	0.289882
Plagl2	-1.06927	0.348969	-1.39495	-0.801294	-0.0569199	0.716617	0.924175	1.33268
Vmn1r87	-0.373411	-1.25707	0.423909	-1.30401	0.807737	0.0646892	-0.0181347	1.65628
Tcof1	-0.511509	0.253307	-1.21121	-1.23531	-0.0132274	0.0266821	1.1741	1.51716
Acap2	0.451475	-0.505139	-0.442288	2.12365	-0.937564	-0.582813	0.499067	-0.606393
Mus81	-1.75177	0.459462	-1.14084	0.243626	0.0569593	0.330719	1.45921	0.342634
Tspan14	0.951214	-0.00315544	0.883016	1.387	-1.56676	-0.68636	-0.470704	-0.494251
Soga3	0.653228	-1.16616	-0.818279	-0.988652	0.701477	1.56804	-0.529017	0.57936
Cfap77	0.809178	-0.220451	1.31354	1.04371	-0.279788	-0.446771	-0.500967	-1.71845
Nek3	0.893039	-0.282975	0.746109	1.34462	-1.58954	-0.83931	-0.630779	0.358837
Prpsap2	0.806717	1.72889	-1.09864	0.685851	-0.940232	-0.862123	-0.115021	-0.205448
Snrpe	0.424245	-0.894666	2.13496	0.301076	0.0552007	-0.69651	-0.608115	-0.716187
Ttc7b	0.625085	-0.545613	1.0124	1.69932	-0.616936	-0.415592	-0.492556	-1.2661
Sgce	-1.0947	-0.7508	-0.738277	0.0501189	1.29186	1.21977	-0.864594	0.886617
Zfp219	-0.754767	0.383514	-0.915722	-0.995459	0.0512958	-0.557929	1.74837	1.0407
Rassf4	-0.168023	0.436584	0.641271	1.87853	-0.0772286	-1.3327	-0.4558	-0.922633
Ofd1	-1.36313	0.015836	-1.53625	0.0332949	0.054968	0.740081	1.27027	0.784932
Lrp1	-0.249849	-0.144401	-0.962434	-1.33314	-0.16389	0.0134574	1.14389	1.69637
Tbrg4	-1.45547	1.00695	-0.229068	-0.985101	0.0673588	0.104637	1.67222	-0.181526
Abcd3	-0.495755	-0.385283	1.06232	1.94297	-0.599233	-0.808429	-0.823453	0.106865
Cwc22	-1.3474	0.295263	-0.86188	-0.984148	-0.238908	1.19797	0.886889	1.05222
Ak3	0.213867	0.0164077	-0.188963	-1.39834	-0.602389	-0.758	1.76695	0.950463
Eif3a	-0.816381	-0.892407	1.71388	0.72342	-0.150647	0.234636	0.507147	-1.31965
Mrpl17	-2.15636	0.184324	0.161807	0.341642	0.274255	1.02513	-0.634013	0.803213
Cd3d	0.070636	2.06908	0.288249	0.0959231	0.0392103	-1.32993	-0.403263	-0.829904
Cwf19l1	-0.105193	-0.238002	-0.996595	-0.73384	-1.01869	1.77097	0.240256	1.08109
Emp1	-1.4972	0.183048	-1.18431	-0.377587	0.122618	0.669368	0.520027	1.56404
Srrm2	0.0692023	-0.0197044	-1.80195	-0.889761	0.430369	-0.0990559	1.36872	0.942184
Cdc42bpg	-0.924624	0.0889465	-0.902229	-1.20089	0.524915	0.124005	1.84075	0.449132
Nefm	-1.29137	-0.105505	-1.11336	-0.37165	-0.0730657	0.866123	1.75379	0.335043
Atg2a	0.0836501	-0.445859	-1.53016	-1.01407	0.0623463	0.365218	0.911697	1.56717
Kmt2c	-1.86845	0.390701	0.17394	-1.11034	0.532221	0.920925	0.98051	-0.0195093
Insl6	1.39006	0.970523	0.614642	-0.482171	-1.20558	0.529207	-0.651523	-1.16515
Spta1	0.437806	-1.4691	-1.25084	-0.587787	0.937417	1.03358	0.00850634	0.890423
Mtg1	0.71897	1.35144	0.0985817	-0.687251	-1.56616	0.892554	0.143024	-0.951155
Bahcc1	-0.618806	-0.29689	-0.592921	-0.964636	-0.0113664	-0.562714	1.14488	1.90246
Cyb5r3	-0.612748	-0.35689	-0.547671	-1.06565	-0.285336	-0.242662	1.35262	1.75834
Npepl1	0.823735	1.44322	0.44094	-0.263561	0.101953	-0.801468	0.0762116	-1.82103
Nr2c2ap	0.00796981	0.859974	0.812295	0.362716	-1.19876	-0.658847	1.24537	-1.43072
Kit	1.33679	1.20375	-0.319647	0.463972	0.261163	-1.01334	-0.474494	-1.4582
Ankrd12	0.889835	1.46311	0.940987	-0.301582	-0.22911	-0.762324	-1.47775	-0.523167
Eml2	1.38884	-0.67372	1.34295	-0.252429	0.342892	-0.190359	-0.396451	-1.56173
Tdh	0.912994	1.61364	0.672227	-0.602324	-1.40928	0.0399309	-0.673907	-0.553274
Pgk1	0.340816	0.0924444	1.52697	0.672466	-0.379293	-0.371846	0.0689664	-1.95053
Dhh	-0.509734	-1.10007	-0.0121828	-1.20621	-0.268786	0.339108	1.58477	1.17311
Gpc3	1.56781	0.0717343	0.997981	-0.104718	-0.221508	-0.595354	0.051469	-1.76741
Ifitm3	0.113222	1.09322	-0.112285	1.46737	-0.807362	-0.161319	0.120042	-1.71289
Mns1	-0.616498	-0.421999	1.0336	-1.79565	-0.413801	0.905616	1.04255	0.266181
Plekha4	-1.45832	0.296158	1.22673	-1.27749	-0.608742	0.925213	0.347348	0.549099
Rtp3	-0.0630956	-0.85473	-0.528847	-0.797534	1.36182	-0.669808	-0.183557	1.73575
Rpl39	1.51246	-0.411359	-0.226659	1.3087	0.350317	-0.406785	-1.40215	-0.724531
Fnip2	-0.374838	-0.888028	-1.88715	0.595289	1.18098	0.505373	0.687194	0.181184
Psap	0.653101	0.711859	1.05374	-0.168708	-0.156773	-1.31688	0.809284	-1.58562
Fxyd6	1.3147	0.0819619	1.21255	-0.216166	-0.0187215	-0.119797	-0.35535	-1.89918
Ttc4	0.414751	2.09015	0.342314	-0.420939	-0.343095	-1.27993	-0.193807	-0.609444
Sgo2b	0.263204	0.716209	2.04621	-0.411705	-0.625323	-0.244217	-0.661025	-1.08335
Scnm1	1.75779	-0.473079	-0.185052	0.82909	-1.22905	0.406628	0.0285664	-1.1349
Dusp27	-0.789143	-1.69321	-0.367854	-0.102254	0.213137	0.460303	0.634426	1.6446
Zc3h4	-0.360054	-0.125498	-0.251819	-1.98946	-0.056392	0.689332	1.33218	0.761704
Dmwd	0.556429	-0.675196	-2.1007	-0.216045	0.54712	0.192543	0.863896	0.831954
Ankrd9	0.67275	-0.739537	1.90016	0.57997	-0.228847	-0.234929	-0.823839	-1.12573
Olfr161	-0.165878	0.265003	1.93739	0.571651	-1.31446	-0.642411	-0.810103	0.15881
Uqcc1	2.07365	0.277843	-0.590459	0.087506	-1.07603	0.476904	-0.849091	-0.40032
Ubr5	-1.59873	-0.589942	-0.210038	-0.718324	-0.078671	1.21262	1.20715	0.775935
Sigirr	0.105571	-0.501268	-0.9276	-0.906819	-0.874762	1.795	0.978747	0.331133
Smim3	1.06177	-0.224619	1.96806	-0.510685	-1.01872	-0.246121	-0.687522	-0.342161
Wdr43	-1.06492	0.158094	-1.2579	-0.654804	0.35286	0.200197	1.87379	0.392681
Pnpo	0.246601	0.627226	1.46698	-0.211027	-1.02272	-1.52636	0.875071	-0.455771
Cfap97	-0.176973	-1.02902	-0.823714	-0.370087	0.929346	1.8852	-0.750824	0.336071
Grik5	-0.913614	-0.265148	-1.95275	0.720359	0.223467	0.449219	0.868382	0.870083
Amt	-0.117969	0.685204	0.764774	1.51732	-0.115203	-0.557616	-0.403918	-1.77259
Vps13d	-0.538404	-0.0321339	-2.134	0.163519	0.525935	1.12035	0.760665	0.134077
Nipbl	-1.41993	-0.858705	-0.980756	0.505529	0.717184	1.19797	1.02259	-0.183882
Smc4	-2.11246	0.282047	0.382342	-0.603048	0.914672	-0.0198285	1.04856	0.107717
Elmod2	0.0873269	0.690536	1.51666	0.376921	0.338911	-1.22504	-0.235407	-1.54991
Polr2h	0.809129	0.842398	1.40058	-0.444835	-0.081369	-1.76676	-0.55271	-0.206429
Nasp	-1.74367	-0.379195	0.607395	-1.11033	0.51186	0.357834	1.25361	0.502491
Map1b	-1.24352	0.283738	-1.42175	-0.175275	-0.485508	1.01183	1.02236	1.00812
Rif1	-2.2092	-0.222733	-0.0351001	0.573815	0.4071	1.05687	-0.212275	0.641521
Uhrf2	0.99697	0.357605	-0.332088	1.47113	-0.457528	0.462747	-1.07896	-1.41987
Rarg	-0.624109	0.333546	-0.507123	-0.968275	-0.697844	2.17695	0.00690586	0.279951
Urm1	-0.88854	-0.202374	-0.45215	-1.29574	-0.058125	1.08945	1.75884	0.0486481
Atox1	0.532821	1.76907	0.100584	-0.291455	0.129126	-0.443304	-1.81054	0.0136998
Gria3	1.57742	0.636628	-0.845723	1.02067	-1.03719	-0.256045	0.00337983	-1.09914
Cop1	-0.164076	0.237729	-1.0035	1.45086	-0.286016	-0.725956	-0.99452	1.48549
Dmtf1	-0.934351	-0.00497155	-1.5036	0.404467	-0.275715	0.339848	0.103403	1.87092
Alg3	-0.370277	0.743954	1.38472	0.999422	-1.14677	0.306635	-0.689339	-1.22835
Mgat5b	-1.33182	0.533528	-0.195335	-0.817413	0.459355	-0.59271	1.91629	0.0281046
Ocrl	2.02979	-0.427986	0.623443	-0.689833	-0.805541	-1.0512	0.0451083	0.276215
Rwdd2a	1.39453	1.10644	0.676171	0.0229867	-0.95381	-1.28067	-0.905468	-0.0601705
Eif1ad3	0.842978	0.505387	-0.281866	1.53936	-0.100814	-1.79196	-0.590412	-0.122675
Socs6	1.36715	1.19503	0.0469429	-0.536942	-0.0711365	0.479019	-1.4663	-1.01376
Rnf225	-1.32454	-0.282636	-0.558225	-0.355293	0.775409	0.757725	-0.744131	1.73169
Cuedc1	0.534514	0.219174	0.862362	1.11775	-0.51183	0.600649	-1.22841	-1.5942
Anxa3	-0.352283	-0.922087	-0.252455	-1.05166	0.578841	1.94222	-0.582445	0.639867
Fads2	1.8638	1.00828	-0.403812	-0.371858	-0.677605	-1.23295	0.2324	-0.41826
Trrap	-0.604122	-0.485499	-1.19321	-0.345453	-0.320473	1.18074	-0.0637411	1.83176
Shq1	-0.062381	0.283748	1.94613	0.0959866	-0.847912	0.600412	-1.06878	-0.947204
Sema4a	-2.06613	0.386448	-0.706057	0.161939	0.0854064	0.1222	0.97444	1.04176
Tspan31	1.21136	-0.0737176	0.17873	1.55274	-0.853664	-1.1281	-1.03069	0.14334
Acap3	-0.876103	-0.332845	-0.976384	-0.917397	1.08423	-0.258469	1.6345	0.642469
Cd80	-1.17952	-0.0384161	-0.523774	-0.717126	-0.56093	0.460002	0.567061	1.9927
Ccdc88c	0.598244	0.542903	-1.45847	-1.30416	1.03948	-0.744547	0.615058	0.711495
Nat10	-2.04843	0.22127	-0.607183	-0.450788	0.55493	0.72561	0.977314	0.627279
Vdac3	-0.640257	0.497862	1.67353	0.717741	-0.614392	-1.22075	-0.939346	0.525616
Serpini1	-1.64196	1.17408	0.859327	-1.17299	0.571817	-0.174647	0.627962	-0.243597
Tmem14c	1.06362	0.86057	0.924887	-0.713455	0.642611	-0.532106	-0.601025	-1.64511
Meioc	-1.30871	0.099065	-0.68898	-0.892949	0.890987	-0.0868954	1.77763	0.209857
Btg3	-0.326916	-1.15004	-0.0790578	-1.59663	0.986304	1.25872	0.302204	0.605423
Zfp938	-1.19401	0.566852	-0.905459	-0.963512	0.426701	1.17547	1.32488	-0.43092
Nt5c3	0.780634	-0.328365	-0.374589	0.0453933	2.0004	-0.0829993	-1.17861	-0.861863
Kdelr3	2.1621	-0.371019	0.329353	0.124194	0.0519203	-1.01804	-0.31723	-0.96128
Tec	-1.97542	-0.296223	-0.433965	-0.0556206	1.44148	0.162206	0.429766	0.727783
Fkbp10	-0.26586	-0.89065	-1.7473	0.139028	0.945185	-0.234129	0.969562	1.08417
Tex9	0.0520425	-0.0501993	1.79604	0.848147	-0.0152918	-0.217277	-1.41864	-0.994817
Gclm	-1.72232	-0.486202	-1.00716	0.483114	0.534047	1.32865	0.18935	0.680511
Mob1b	-1.05808	0.230388	-0.662578	-0.268072	1.29595	1.51398	-1.15507	0.103475
St7	1.52535	-0.709058	0.956073	0.668111	-0.338497	0.201736	-1.17705	-1.12667
Dhx38	-1.15989	-0.893619	-0.572168	-0.485775	-0.0680704	0.747049	0.595122	1.83735
Prmt6	0.402018	1.02109	1.63423	-1.20997	-0.803634	-0.959451	0.171289	-0.255573
Btbd19	0.380444	0.919841	1.84304	-0.838739	-1.12652	-0.355628	-0.707159	-0.115278
Dkkl1	1.32756	0.47449	-0.304264	1.01153	-1.27693	-0.529518	0.580965	-1.28383
Fbxo41	-0.127659	-0.576515	-0.593119	-1.40688	0.251486	0.925233	-0.29325	1.8207
Akap13	0.0124763	1.08876	-1.21699	0.53607	-0.45087	-0.967788	1.59639	-0.598044
Kdm2a	-1.32786	0.472287	-0.743763	0.76632	-0.286993	-1.0372	0.63794	1.51927
Cox7a2l	0.66637	-0.350502	1.67765	0.0936007	-1.01585	0.293126	0.201314	-1.56571
Fcho2	0.138612	0.547264	-1.5068	0.498529	0.502721	1.55085	-0.810979	-0.920196
Lama5	-0.839718	0.425158	-1.01698	-0.967487	-0.186517	-0.196021	1.07292	1.70865
Ide	-1.71632	0.85123	-1.12076	-0.541583	0.795074	0.86686	0.327641	0.53786
U2af1	0.581863	0.348853	0.397952	1.58517	-0.986428	0.408464	-1.15079	-1.18508
Med1	-0.0145896	0.320942	-2.20556	0.570516	-0.0999092	1.29738	0.0156471	0.115572
Nrbf2	-0.601275	-1.98252	-0.513029	0.699908	1.16101	0.667483	0.28472	0.283704
Ctdspl2	-0.687677	-0.156545	-0.375722	-0.761738	2.09836	-0.171754	-0.793146	0.848217
Prob1	1.17859	1.18542	-0.423221	1.10041	-0.492044	-0.952435	-0.355806	-1.24091
Arid1a	0.0755692	-0.36053	-1.92782	-0.36926	0.643813	-0.0933619	0.50366	1.52793
Morn2	-1.57549	-0.246852	0.0879331	-1.37076	0.852835	0.802974	0.452844	0.996511
Dpp8	-0.970809	-2.00707	-0.0292334	0.748326	0.675377	0.559142	0.216312	0.807956
Csrp2	1.54815	0.221655	0.619678	0.962119	-1.09914	-1.20948	-0.643082	-0.399908
Mul1	-0.042235	0.107092	1.4815	0.412707	-1.87199	-0.478068	-0.441781	0.832769
Ccdc34	-0.583661	-0.442157	-1.19209	-0.933559	-0.0885258	0.604699	1.72097	0.914324
Saa1	-0.684155	0.376723	1.52463	1.26695	0.167934	-1.12539	-0.774479	-0.752213
Pebp1	0.843199	0.209566	1.84427	-0.595851	-1.0721	0.261141	-0.461615	-1.02861
Hexim1	-1.48059	0.0351399	-0.927922	-0.436453	-0.313614	1.06869	1.47663	0.578118
Timp1	-0.155833	0.0029153	0.951583	1.75492	0.356061	-1.10188	-0.991998	-0.815769
Ndufb11b	0.374122	-0.312037	2.19253	0.2574	-0.453147	-0.290289	-1.0179	-0.750673
Kcp	0.468817	-1.09278	-0.453119	-0.678184	-0.761251	0.301978	2.05543	0.159107
Lsm8	-0.109268	-0.416574	1.90146	0.975855	-0.0793475	-0.346936	-1.32787	-0.597323
Capza1	-0.853667	-0.98395	0.398527	2.01822	-0.268508	0.697136	-0.554691	-0.453068
Prkacb	-1.92867	-0.506965	0.919209	0.334055	-0.0638018	1.14591	-0.559985	0.66024
Cox7c	0.717978	-0.094122	1.62968	0.816303	-0.945497	-0.64784	-1.35053	-0.125972
Ssh1	-1.71849	-0.353971	-0.45424	-0.675967	1.27812	0.13763	0.825734	0.961177
Zfp768	0.299283	-0.246199	2.05461	0.328588	-1.14184	-0.135208	-0.0665698	-1.09267
Nfrkb	0.102192	-0.787533	0.935091	1.58162	-1.03205	-1.05993	-0.490537	0.751155
Tap1	-0.602295	-0.898602	-1.47707	0.990933	-0.441966	0.554983	0.486016	1.388
Tmed3	1.46315	-0.202954	-0.255684	1.43052	-1.35233	0.140781	-0.378107	-0.845378
Phf7	1.70984	-0.297446	0.991426	-0.312854	-1.07194	0.358949	-1.27202	-0.105955
Zfp36l2	-1.37467	0.214724	-1.39	-0.192152	0.587413	1.48284	-0.0675488	0.739399
Uap1l1	1.58331	0.572284	0.865866	-0.472379	-1.37439	-0.78824	0.358045	-0.744499
Tead1	0.262897	-1.03573	-1.37864	-0.0499149	0.744009	0.759342	-0.787037	1.48507
Use1	0.855583	1.01563	0.480554	0.697739	-0.703336	0.397806	-1.14722	-1.59676
Piezo1	-0.311773	0.272197	-0.908661	-1.44178	1.12818	-0.236252	-0.109325	1.60741
Med21	-0.0182743	0.675621	1.28141	0.631232	0.280155	-0.135777	-1.95799	-0.756378
Mzf1	-0.241167	0.200573	-0.887851	-0.98653	-1.28773	1.03321	0.910162	1.25933
Evi5	-1.33768	-1.12684	-0.249074	-0.0925308	1.64757	0.176097	1.05786	-0.0754018
Mms22l	-1.95075	0.873409	1.37605	0.394843	0.0695948	-0.393643	-0.462491	0.0929861
Mapk8ip3	-0.882311	-1.01884	0.506699	0.33882	1.69937	-0.8077	0.875164	-0.711199
Jtb	-0.328206	-0.0345211	0.855884	1.81333	-0.349015	-1.50636	-0.660116	0.209007
Taf1	-0.139575	-1.58164	-0.593179	0.101756	0.700592	-0.392333	1.86286	0.0415234
Inca1	-1.03864	-0.698041	-0.814509	0.0528802	0.598179	-0.58619	1.94153	0.544792
Agtrap	-0.349771	-0.272418	-2.07728	0.188194	0.248135	0.67736	1.37393	0.211844
Chd9	-0.646898	-1.0177	-0.887774	-0.677275	0.295313	1.92364	0.522991	0.487703
Poglut2	-1.35229	-0.316999	0.135734	-0.684655	0.726763	1.8073	0.450046	-0.765892
Slc16a4	0.0387786	-1.06278	-1.10117	-0.922994	1.59166	0.288144	0.0814116	1.08695
Immp2l	0.483288	0.624987	1.93824	-0.561695	-0.190007	-1.32765	-0.34743	-0.619738
Rpl22l1	-0.121601	-0.751509	1.78548	0.851173	0.345587	-0.0516035	-1.39566	-0.66186
Kctd6	1.41324	0.363194	-0.421592	0.878123	-0.00635916	-1.65629	-0.997909	0.42759
Wdr26	-0.334042	0.46055	-1.32485	-1.28954	-0.248181	0.341887	1.52394	0.870228
Mrfap1	0.832393	-0.442879	1.96469	-0.277294	0.360396	-0.804993	-0.637287	-0.995021
Klf7	-0.633034	0.471851	-1.50349	-0.733465	0.865694	1.49885	0.556067	-0.522474
Amotl2	1.13503	-0.297612	-0.737722	-1.63715	-0.439423	0.84615	1.21741	-0.086683
Zfp316	-1.07771	-0.877209	-0.382293	-0.490311	0.116866	2.09193	0.0843504	0.534377
Epas1	-1.34296	-0.878114	-0.493381	-0.210065	1.08291	1.32924	-0.474222	0.986596
Lexm	-1.05047	-0.730934	-1.10417	-0.0263433	1.3675	-0.322547	1.39472	0.472245
Sppl2a	1.4424	0.110181	-0.209006	1.35365	-1.42404	0.129357	-0.740594	-0.661955
Smim14	-0.262858	0.172011	1.6504	1.0692	-0.504871	-1.34062	-0.972757	0.1895
Usf3	-0.858395	-0.923865	-0.621265	-0.491678	1.99128	0.84735	0.248635	-0.192064
Arf3	0.112855	1.10932	1.5371	-0.860894	-0.466317	-1.44523	-0.409718	0.422885
Mtmr7	1.48523	0.992359	-1.08149	0.74151	-0.115533	-0.0319209	-0.776979	-1.21318
Phlda1	-1.75862	0.482671	-0.740748	-0.754893	0.61715	1.07118	0.0722102	1.01104
Gabarapl2	-0.840153	-0.0633438	1.92061	0.987758	-0.687735	-0.641969	0.168711	-0.843883
Sipa1l3	1.3831	-0.577595	-1.0226	-1.25885	-0.0575069	-0.427307	0.894322	1.06644
Pyroxd1	-1.34857	-0.681845	0.17098	-0.433686	-0.455009	1.69117	1.18934	-0.132382
Bicdl1	-1.27227	-0.489202	-0.710847	-0.711393	1.69967	0.565515	0.959313	-0.0407889
Aspa	-0.0668823	-0.937404	0.974112	1.79851	-0.786784	-0.622394	0.477072	-0.836228
Cdyl	-0.578595	0.379749	-1.8476	-0.616398	-0.0883949	0.5959	0.933073	1.22226
Taf4	-1.19607	-0.82282	-1.2349	0.0493402	0.555354	0.859972	1.49312	0.295999
Fzd2	0.481604	0.989721	0.638729	0.959485	-1.68649	-1.1097	0.279789	-0.553136
Kif18b	0.109477	0.147062	-2.09727	-0.581949	0.718145	-0.119059	1.04698	0.776605
Pnldc1	1.02587	-0.189875	-1.30886	-1.17359	0.228804	-0.695102	0.892452	1.2203
Gm28845	2.36181	-0.40683	0.0573992	-0.312509	-0.473344	0.0748868	-0.84932	-0.452093
Aldoc	0.989223	1.24798	0.206788	0.698719	-1.7352	-0.0870474	-0.806356	-0.514104
Snapin	1.97378	-0.274202	-0.0353596	0.353082	-0.198306	-1.09481	0.475439	-1.19963
Myo7a	-0.466624	-0.905752	-1.19195	-0.0183531	1.45766	-0.0142807	-0.370245	1.50955
Nav2	-1.21012	-0.545544	-0.663406	-0.827735	-0.0958074	1.07792	0.69804	1.56665
Gpc4	-1.79351	-1.25838	0.257525	-0.0175308	0.849913	0.596187	0.435238	0.930562
Rpl39l	0.901224	0.674849	-0.85401	1.31733	-0.734709	-0.396925	-1.49271	0.58495
Taf11	1.43034	0.345705	0.333388	1.01163	-0.053896	-1.634	-0.727218	-0.705949
Rdm1	0.714403	1.44344	-0.2465	0.533263	-0.800642	-0.443881	0.518621	-1.71871
Zmym6	1.1844	-0.00683917	1.04945	0.232981	-0.532708	-0.621714	0.555311	-1.86088
Fip1l1	-0.629814	-0.447385	-1.87991	-0.184673	0.325499	0.717418	0.972694	1.12617
Zfp12	-1.51217	1.07854	1.4418	0.536485	-0.955444	-0.512036	0.0135924	-0.0907646
Sapcd1	0.388844	-0.710188	-0.781096	-1.2087	-0.160107	1.95596	-0.122616	0.63791
Cobll1	-0.368864	-1.06553	-0.658516	-0.582035	-0.218051	2.05637	0.0120937	0.824533
Slc25a27	-0.752188	-0.795159	-0.650079	-0.383388	1.10356	1.29384	1.16958	-0.986176
Naf1	-1.38385	0.208426	-1.31726	-0.570217	0.318272	1.37607	0.842194	0.526353
Zbtb7c	0.0813693	-0.319952	-1.27666	-1.64134	0.576368	0.900339	0.758214	0.92166
Rbl2	-0.32319	-1.67687	0.0753921	-0.365785	0.32749	1.06714	1.51956	-0.62375
Olfr63	0.107711	-0.737315	-0.996973	-1.11077	-0.492936	0.68879	0.903333	1.63816
Cog7	-1.05288	-0.307586	-0.513152	-0.331128	-0.71202	-0.182085	1.75227	1.34658
Dnai1	0.140934	0.905731	-0.955239	-0.466782	-0.428749	-0.890164	-0.296966	1.99123
Micall1	-0.585664	-0.249109	-0.437388	-1.50237	-0.0263206	0.750942	1.88543	0.164485
Oas1d	-0.810099	-0.623076	-1.55501	0.565981	-0.271203	1.58926	0.487925	0.616221
Erc2	0.0898315	-0.385731	-1.30113	-1.10366	-0.374704	1.50823	0.403448	1.16371
Lin37	-0.748201	0.192876	1.74083	1.06128	-0.997265	-0.206132	0.054875	-1.09826
Hmmr	-1.39769	0.241424	-1.59917	-0.0269041	0.982565	0.479765	1.08621	0.233794
Elf4	-0.561856	-0.476477	-1.77256	0.805991	0.10474	-0.197471	0.592892	1.50473
Amd2	-1.03475	0.148788	1.64352	1.28461	-0.467877	-0.354499	-0.126547	-1.09325
Basp1	-0.730092	-0.68224	-0.768222	-0.785161	-0.403957	1.36728	1.6166	0.385787
Acadm	-0.0961288	-0.163427	1.43713	0.868753	0.107669	0.0424195	-0.171262	-2.02515
Xrn1	-0.0410276	-1.51062	-0.524182	-0.0733782	0.50354	1.84714	0.511809	-0.71328
Cmtm6	0.504137	-0.458216	1.28516	0.593896	-0.361617	-1.5655	0.988481	-0.986342
Mybbp1a	-0.778676	0.463913	-1.31894	-0.996011	0.232692	0.0146951	0.66452	1.71781
Dpm3	0.263077	-0.299948	2.12116	-0.103047	0.298786	-1.32433	-0.602441	-0.353257
Golim4	1.13426	-1.83675	-0.487469	-0.388939	0.607597	0.264226	1.14787	-0.440804
Cox6a1	0.236245	-0.450183	2.03809	-0.0374222	-0.825658	-1.04483	0.67805	-0.594291
Fam83h	-0.969149	-1.00337	-0.902978	-0.459357	1.27927	-0.0159456	0.685595	1.38593
Zfp597	-0.628223	-1.7764	0.0445772	-0.744167	0.73522	0.821856	0.28308	1.26406
Rab3il1	2.09953	0.403495	-0.0923552	0.111432	0.0114946	-0.509665	-0.788173	-1.23576
Qpctl	0.94073	0.534433	1.1445	0.2421	-1.71011	-0.248386	-1.18198	0.27871
Kat6a	-0.886074	-0.387299	-1.85869	0.297028	0.503268	1.13202	0.234181	0.965569
Shisa2	-1.08579	0.182277	-0.557892	-1.62128	0.686093	0.350189	0.73964	1.30676
Tnfrsf12a	-1.16795	-0.227693	-1.57371	-0.374545	0.812493	0.507583	1.03914	0.984686
Wdfy3	0.84736	-1.48802	-0.830733	-0.523142	1.44677	0.95623	-0.285037	-0.123426
Tmem68	-2.1005	0.249058	-0.528098	-0.401559	0.62156	1.0184	0.645222	0.495919
Tarbp1	-0.787205	-1.44599	-1.25833	0.27666	0.745359	0.974653	0.805317	0.689531
Cul9	-0.796814	0.564953	-0.64021	-1.32131	1.48528	-0.664352	0.298302	1.07415
Cenpv	-1.32471	-1.36759	0.00181165	0.0541483	-0.320916	0.794481	1.468	0.694773
Klhl34	-0.189414	-0.781474	-0.594902	-0.9896	1.6005	1.14504	-0.846546	0.656402
Atp6v1g2	0.22842	-1.13638	-0.366115	-0.705461	1.69553	1.01618	-1.01772	0.285551
Marveld1	0.495093	1.48205	0.818823	-0.158169	-0.696649	-1.1462	0.537361	-1.33231
Slk	-1.38813	-0.993791	-0.627686	0.0482018	-0.108439	0.434242	1.40621	1.22939
Pdzrn3	1.09711	-0.16914	1.66629	-0.267604	0.348938	-0.984428	-0.399105	-1.29207
Olfr1459	0.388126	-0.317953	2.18635	-0.488261	-0.420994	0.128018	-0.264403	-1.21088
Fbxo30	-0.506025	-0.360099	1.18884	1.72481	-1.11909	-0.185675	0.204495	-0.947257
Wdr24	0.0819205	0.476028	0.0684553	1.44191	-0.778894	-1.94767	0.147252	0.511
Inka2	1.33371	-0.356696	1.15784	0.754016	0.141395	-1.11051	-0.749019	-1.17073
Babam1	0.991694	-1.06535	1.25765	0.0765969	-0.795489	-1.31374	0.960617	-0.111976
Fam135a	-1.48917	0.473657	-1.29589	-0.00175011	0.382633	0.766429	-0.274485	1.43858
Sin3b	1.45011	0.535843	1.10971	-0.794863	-1.07451	0.0272595	0.00796262	-1.26151
Qser1	-0.321542	-0.17014	-1.71752	-0.390648	1.52498	1.0608	0.403412	-0.389343
Mmp25	-1.4703	0.291897	-0.668546	-0.459715	1.08041	1.62642	-0.517973	0.117807
Plekhg3	-0.38947	-0.290922	-1.8126	-0.525503	0.0952184	0.944704	1.40347	0.575098
Ssr1	-0.672084	0.260032	-0.33139	1.47926	1.31219	-1.51092	-0.138716	-0.398372
Olfr784	0.756121	0.44668	1.22194	1.06667	-1.14317	-0.816989	-1.24057	-0.290686
Spsb3	-0.829068	-0.365101	0.307622	-1.93828	0.938128	0.471645	1.04225	0.372801
Marf1	-1.96908	-0.154364	-0.149561	-0.649821	0.931288	0.404674	1.22012	0.366743
Lclat1	-0.92452	0.620583	-0.395263	-0.907932	2.13879	-0.371733	0.0845771	-0.244507
Sat1	1.32747	0.493748	-0.264945	0.974786	-0.475987	-1.03287	0.527597	-1.5498
Mcoln1	1.45147	1.16317	-1.23066	0.553961	-0.968319	0.233809	-0.63678	-0.566647
Tchh	-0.896698	-1.55405	0.19985	-0.784207	0.429231	1.25538	1.15159	0.198902
Capn12	-0.259634	-0.0170304	-1.21785	-0.919258	1.90248	-0.0605452	0.925251	-0.353416
Sec23b	-0.629715	-1.04963	-1.57097	0.128702	1.16885	0.362612	1.15233	0.437826
Fen1	0.0979304	0.239576	1.78294	0.0387675	-1.50089	-1.08543	0.55312	-0.12602
Tjp1	-1.32665	-0.327399	-1.43265	0.40221	0.627857	-0.141438	0.88856	1.30951
Dst	-0.0166095	1.58844	-1.6114	-0.278922	-0.576016	-0.504468	0.35502	1.04396
Gars	-0.658263	0.553965	1.84368	0.548394	-0.102208	-1.52582	-0.286846	-0.372907
Car5b	-1.1594	-0.156419	-0.704512	-0.869881	0.651719	0.73997	1.81772	-0.319194
Dnal1	-1.62316	-0.378422	-0.146989	0.0450013	0.68863	-0.692783	0.338623	1.7691
Nphs1	-0.49338	-0.192497	-2.15782	0.30322	1.06707	0.661513	0.224868	0.587029
Ssbp2	-0.850426	0.317473	-1.35477	-0.957422	0.798148	1.4362	-0.21311	0.823905
Usp15	-0.298047	1.61917	1.36853	-0.863632	0.156852	-0.425959	-1.13391	-0.423002
Fbxw2	-0.321767	-0.779428	1.5816	1.53383	-0.130897	-1.0151	-0.506255	-0.361978
Golga3	1.58699	-0.478917	-1.70784	-0.870498	0.491636	0.307645	0.425366	0.245616
Rnf114	0.646907	-0.528913	-0.537085	-1.72374	-0.147034	-0.0449753	0.784915	1.54993
Ktn1	-0.689552	-0.353141	-0.338813	-0.877904	-0.158972	-0.541224	2.11874	0.840869
Wdcp	-0.440726	0.306868	-1.32293	-1.32157	1.20986	-0.248636	0.770121	1.04702
Hirip3	-1.31845	0.0760439	-0.303243	-0.138172	-0.859748	-0.199895	0.822905	1.92056
Ikzf5	2.07396	0.121144	-0.62022	0.156429	-1.39203	0.332912	-0.349967	-0.322222
Itsn2	-0.927932	-1.14155	-1.4382	0.911973	0.301324	0.525922	0.931983	0.836482
Insyn2a	-1.06414	0.181341	-1.15347	-0.48021	0.600436	1.8474	0.533259	-0.464609
Pelp1	0.150262	0.0987828	-1.15315	-0.928813	-0.407516	-0.624692	1.67177	1.19335
Foxc2	1.09033	0.0526516	0.733676	0.853369	-1.0605	-1.84306	0.0351581	0.138374
Adam23	-1.04591	0.0602777	0.0455783	-1.20485	-1.01747	0.963498	0.915581	1.28329
Soat1	-0.00722858	-0.0913138	0.0177152	-0.318695	-0.774266	-0.509388	2.36051	-0.677331
Itpripl2	-0.198281	-0.915944	-1.7474	0.362472	1.11037	1.22777	-0.222501	0.383509
Bcorl1	-0.0420642	-0.539185	-0.775444	-0.993592	0.547322	-0.837978	0.759257	1.88168
Zfp598	-0.287101	-0.355079	-1.45599	-1.07535	0.502224	1.6494	0.410122	0.611772
Asf1a	-1.3424	0.250467	1.2334	-1.19667	-0.245078	0.716563	-0.556093	1.13981
Dbt	-0.915069	-0.556693	-0.808154	0.939133	0.477579	1.7408	-1.01935	0.141752
Zfp551	1.07778	-0.210623	1.67152	0.11606	-0.949799	0.25852	-0.769503	-1.19395
Eno1b	0.240622	0.00600088	2.08403	-0.521217	-0.911287	-0.935627	0.575813	-0.538336
Asf1b	-0.24761	-0.180614	-1.63177	-0.864239	0.928976	1.34764	-0.227395	0.875018
Alkbh5	0.619387	0.970112	1.22379	-0.807251	0.604814	-1.21923	-0.101959	-1.28966
Txndc16	-0.0213932	-0.528066	0.335604	2.33253	-0.413311	-0.514901	-0.701989	-0.488478
Pramel7	1.2536	-0.32854	1.41875	-0.264294	-0.202849	0.530221	-1.10607	-1.30082
Gata4	-0.0841948	2.20974	-0.101202	0.403615	-0.379352	-0.21092	-0.745812	-1.09187
Eif3m	0.378574	-0.642798	1.75524	0.415299	0.563722	-1.09816	-0.0836917	-1.28818
Tmem208	0.872858	1.01366	1.294	-1.02457	-1.42207	-0.680013	-0.0152157	-0.0386488
Cdk12	-0.296661	0.0590682	-2.26056	0.140763	0.41099	1.06729	0.234482	0.644624
Josd1	-0.111445	-0.63386	-0.446412	-1.8326	0.348423	0.347273	0.970824	1.3578
Trp53i11	-0.394386	-0.486254	-1.63207	-0.250168	1.53358	-0.0997164	0.10022	1.22879
Nup37	0.051576	1.25175	0.103328	0.82658	-1.43924	0.519379	-1.53216	0.218781
Copz1	0.477714	-0.114276	2.06539	-0.167435	-0.293814	-1.32588	-0.776201	0.134498
Stx12	-1.42037	-0.344636	-0.0370575	-1.09627	1.63914	0.812034	0.551018	-0.103867
Thra	-0.681447	0.742456	0.793503	0.346555	-0.428209	-1.73352	1.37048	-0.409821
Arl3	0.23148	0.769452	0.16798	0.934597	0.920968	-0.662595	-0.351418	-2.01046
Pdcl2	1.11085	0.246242	1.22469	0.549281	-0.138339	-0.711465	-1.7637	-0.517548
Nhsl2	-0.433259	-0.526607	2.20039	0.802101	-0.516857	-0.457067	-0.571771	-0.496925
Gbf1	0.276283	0.665875	-1.25095	-1.85576	0.523776	0.92807	0.153955	0.55875
Glcci1	-0.395793	-1.05468	-0.570364	-0.804065	-0.496478	0.683619	1.85108	0.786681
Trim44	-1.25326	-0.487176	1.8015	-0.869754	-0.113986	-0.45095	0.563627	0.810003
Ryr1	-0.668931	-0.381808	-1.03452	-0.760718	-0.02239	0.420544	2.11401	0.333805
Tmem134	0.163402	-0.0010129	2.23503	-0.289864	-0.354216	-1.21754	-0.534823	-0.000978492
