# Supplementary material for: Conserved shifts in sperm small non-coding RNA profiles during mouse and human aging
Source: EMBO J. 2026 Jan 20;45(4):1362–80. doi: 10.1038/s44318-025-00687-8 (PMC12909834; doi:10.1038/s44318-025-00687-8)
Supplement: Supplementary file 17 — Source data Fig. 4 [file 44318_2025_687_MOESM17_ESM.zip › 44318_2025_687_MOESM17_ESM_Jan9/4A/sncRNA cocktail composition.xlsx]

## Sheet: Sheet1
	Young comb	Old comb
28S-rsRNA-44nt	80nM	160nM
28S-rsRNA-17nt	20nM	1nM
5S-rsRNA-36nt	60nM	30nM
tsRNA-Arg-CCT	30nM	6nM
tsRNA-Pro-CGG	10nM	3nM
